# Supplementary material for: Tracing key genes associated with the Pinctada margaritifera albino phenotype from juvenile to cultured pearl harvest stages using multiple whole transcriptome sequencing
Source: BMC Genomics. 2020 Sep 25;21:662. doi: 10.1186/s12864-020-07015-w (PMC7517651; doi:10.1186/s12864-020-07015-w)
Supplement: Supplementary file 1 — Additional file 1. Lists of DEGs between the P. margaritifera albino phenotype and black wild-type phenotype, associated statistics and annotation for the three datasets (Juvenile, Mantle and Pearl Sac). [file 12864_2020_7015_MOESM1_ESM.xlsx]

## Sheet: JUVENILE
Transcript_name	baseMean	log2FoldChange	abs(log2fc)	lfcSE	stat	pvalue	padj	Accession	Fullname	Altnames	Pfam	GO	fucata_hit
TRINITY_DN57172_c0_g1_i3	215.45	-1.83955	1.83955	0.471151	-3.90438	9.44667e-05	0.00191441	Q9XWZ2 Q3T978	Acyl-CoA dehydrogenase family member 11 {ECO:0000312|WormBase:Y45F3A.3a}		PF00441;PF02770;	GO:0000166;GO:0016627;GO:0006631;	gi|762118127|ref|XP_011441940.1|
TRINITY_DN66683_c9_g1_i1	56.0665	1.95271	1.95271	0.668903	2.91928	0.00350845	0.0306049	Q60547	Synaptonemal complex protein 3	Meiotic chromosome core protein;Synaptonemal complex protein COR1 {ECO:0000303|PubMed:7876343};	PF04803;	GO:0000775;GO:0000800;GO:0003677;GO:0051301;GO:0051321;	gi|762129771|ref|XP_011448015.1|
TRINITY_DN46184_c0_g1_i1	9.4889	3.59889	3.59889	0.96035	3.74748	0.000178622	0.00317149	Q86US8 B7Z874 O94837 Q86VH6 Q9UF60	Telomerase-binding protein EST1A	EST1-like protein A;Ever shorter telomeres 1A;Smg-6 homolog;Telomerase subunit EST1A;hSmg5/7a;	PF10374;PF10373;PF13638;	GO:0000781;GO:0005737;GO:0005829;GO:0005730;GO:0005634;GO:0005697;GO:0070182;GO:0004521;GO:0046872;GO:0043021;GO:0070034;GO:0042162;GO:0006406;GO:1904354;GO:0000184;GO:0035303;GO:0043487;GO:0051972;GO:0032204;GO:0032210;	gi|1139849432|ref|XP_019920166.1|
TRINITY_DN45326_c0_g1_i1	16.029	6.80373	6.80373	1.16386	5.84585	5.03997e-09	4.16492e-07	P61406 Q5NC64	Telomerase-binding protein EST1A	EST1-like protein A;Ever shorter telomeres 1A;Smg-6 homolog;Telomerase subunit EST1A;	PF10374;PF10373;PF13638;	GO:0000781;GO:0005737;GO:0005829;GO:0035145;GO:0005730;GO:0005634;GO:0000333;GO:0005697;GO:0070182;GO:0004521;GO:0046872;GO:0004540;GO:0043021;GO:0070034;GO:0042162;GO:0006406;GO:1904354;GO:0000184;GO:0043487;GO:0032204;GO:0007004;	gi|1139849432|ref|XP_019920166.1|
TRINITY_DN44804_c0_g1_i1	13.9258	-6.73465	6.73465	1.40001	-4.81042	1.50612e-06	6.14797e-05	Q8WZB3 Q92761 Q92762 Q9UD97 Q9UP84 Q9Y6L9	Titin	Connectin;Rhabdomyosarcoma antigen MU-RMS-40.14;	PF00041;PF07679;PF00069;PF02818;PF09042;	GO:0000794;GO:0005829;GO:0070062;GO:0005576;GO:0031674;GO:0031430;GO:0005859;GO:0005865;GO:0030018;GO:0051015;GO:0042805;GO:0005524;GO:0005509;GO:0005516;GO:0019899;GO:0042802;GO:0051371;GO:0002020;GO:0019901;GO:0043621;GO:0004674;GO:0004713;GO:0008307;GO:0097493;GO:0031433;GO:0060048;GO:0048739;GO:0003300;GO:0055008;GO:0055003;GO:0035995;GO:0007076;GO:0006936;GO:0030049;GO:0002576;GO:0010628;GO:…	gi|1139851918|ref|XP_019920691.1|
TRINITY_DN78350_c0_g1_i5	61.1681	2.97265	2.97265	0.968645	3.06888	0.00214865	0.0211716	Q8WZB3 Q92761 Q92762 Q9UD97 Q9UP84 Q9Y6L9	Titin	Connectin;Rhabdomyosarcoma antigen MU-RMS-40.14;	PF00041;PF07679;PF00069;PF02818;PF09042;	GO:0000794;GO:0005829;GO:0070062;GO:0005576;GO:0031674;GO:0031430;GO:0005859;GO:0005865;GO:0030018;GO:0051015;GO:0042805;GO:0005524;GO:0005509;GO:0005516;GO:0019899;GO:0042802;GO:0051371;GO:0002020;GO:0019901;GO:0043621;GO:0004674;GO:0004713;GO:0008307;GO:0097493;GO:0031433;GO:0060048;GO:0048739;GO:0003300;GO:0055008;GO:0055003;GO:0035995;GO:0007076;GO:0006936;GO:0030049;GO:0002576;GO:0010628;GO:…	pfu_aug1.0_7103.1_31337.t1
TRINITY_DN87074_c0_g1_i1	53.3752	-2.40872	2.40872	0.538158	-4.47585	7.6108e-06	0.000238307	Q5U208	THAP domain-containing protein 1		PF05485;	GO:0001650;GO:0016605;GO:0042802;GO:0043565;GO:0008270;GO:0007049;GO:0001935;GO:0007346;GO:0006355;GO:0006351;	gi|762165338|ref|XP_011420991.1|
TRINITY_DN48371_c0_g1_i1	31.6279	-1.94237	1.94237	0.623956	-3.113	0.00185198	0.0189306	Q91XV4	L-xylulose reductase	Dicarbonyl/L-xylulose reductase;Sperm antigen P26h;		GO:0001669;GO:0005881;GO:0016020;GO:0050038;GO:0042732;GO:0006006;GO:0051289;GO:0005997;	pfu_aug1.0_1508.1_07986.t1
TRINITY_DN14604_c0_g1_i1	3.84439	4.72803	4.72803	1.49694	3.15846	0.00158606	0.0168228	Q09575	Uncharacterized protein K02A2.6		PF00665;PF00078;	GO:0003676;GO:0008270;GO:0015074;	pfu_aug1.0_108.1_50629.t1
TRINITY_DN75439_c0_g4_i2	323.847	5.30342	5.30342	1.16236	4.56262	5.05184e-06	0.000171096	Q09575	Uncharacterized protein K02A2.6		PF00665;PF00078;	GO:0003676;GO:0008270;GO:0015074;	pfu_aug1.0_1317.1_15430.t1
TRINITY_DN15731_c0_g1_i1	5.88884	-3.52073	3.52073	1.19743	-2.94023	0.00327968	0.0290969	Q09575	Uncharacterized protein K02A2.6		PF00665;PF00078;	GO:0003676;GO:0008270;GO:0015074;	pfu_aug1.0_3529.1_52005.t1
TRINITY_DN44203_c0_g1_i2	6.11011	3.40308	3.40308	1.14324	2.9767	0.00291374	0.0268011	Q09575	Uncharacterized protein K02A2.6		PF00665;PF00078;	GO:0003676;GO:0008270;GO:0015074;	pfu_aug1.0_38577.1_55665.t1
TRINITY_DN44585_c0_g1_i1	27.4251	-4.0437	4.0437	0.531082	-7.61407	2.65587e-14	5.39692e-12	Q09575	Uncharacterized protein K02A2.6		PF00665;PF00078;	GO:0003676;GO:0008270;GO:0015074;	pfu_aug1.0_4304.1_30654.t1
TRINITY_DN68651_c5_g1_i2	214.603	-3.82731	3.82731	0.784242	-4.88026	1.05946e-06	4.55998e-05	P34457	Putative uncharacterized transposon-derived protein F54H12.3		PF00665;	GO:0003676;GO:0015074;	gi|762084401|ref|XP_011424688.1|
TRINITY_DN28818_c0_g1_i1	4.11892	-4.35258	4.35258	1.21495	-3.58252	0.000340289	0.00518937	P30028	Protein P		PF00336;PF00242;PF00078;	GO:0003677;GO:0003887;GO:0046872;GO:0003964;GO:0004523;GO:0006260;	pfu_aug1.0_14037.1_61294.t1
TRINITY_DN85022_c0_g1_i2	102.828	1.64433	1.64433	0.402118	4.08918	4.32901e-05	0.00102017	O50655	Integrase/recombinase xerD homolog		PF00589;	GO:0003677;GO:0015074;GO:0006310;GO:0075713;GO:0046718;GO:0044826;	gi|1139818131|ref|XP_019926479.1|
TRINITY_DN87442_c2_g1_i4	1206.88	2.30166	2.30166	0.352715	6.52556	6.77501e-11	8.26041e-09	O50655	Integrase/recombinase xerD homolog		PF00589;	GO:0003677;GO:0015074;GO:0006310;GO:0075713;GO:0046718;GO:0044826;	gi|1139837755|ref|XP_019930586.1|
TRINITY_DN82331_c0_g1_i1	501.764	2.98581	2.98581	0.526147	5.67486	1.38806e-08	1.03029e-06	O50655	Integrase/recombinase xerD homolog		PF00589;	GO:0003677;GO:0015074;GO:0006310;GO:0075713;GO:0046718;GO:0044826;	gi|1139846953|ref|XP_019919625.1|
TRINITY_DN78302_c0_g2_i5	136.178	1.6658	1.6658	0.548901	3.0348	0.00240698	0.0231228	O50655	Integrase/recombinase xerD homolog		PF00589;	GO:0003677;GO:0015074;GO:0006310;GO:0075713;GO:0046718;GO:0044826;	gi|1139850165|ref|XP_019920316.1|
TRINITY_DN68919_c1_g2_i1	416.617	3.08404	3.08404	0.255308	12.0797	1.35236e-33	1.28949e-30	O50655	Integrase/recombinase xerD homolog		PF00589;	GO:0003677;GO:0015074;GO:0006310;GO:0075713;GO:0046718;GO:0044826;	gi|1139850165|ref|XP_019920316.1|
TRINITY_DN82435_c0_g1_i10	259.087	-2.19853	2.19853	0.411915	-5.33735	9.43165e-08	5.68892e-06	O50655	Integrase/recombinase xerD homolog		PF00589;	GO:0003677;GO:0015074;GO:0006310;GO:0075713;GO:0046718;GO:0044826;	pfu_aug1.0_10459.1_24744.t1
TRINITY_DN65845_c2_g3_i5	124.289	1.76025	1.76025	0.239919	7.33686	2.18669e-13	3.96666e-11	O50655	Integrase/recombinase xerD homolog		PF00589;	GO:0003677;GO:0015074;GO:0006310;GO:0075713;GO:0046718;GO:0044826;	pfu_aug1.0_130483.1_57155.t1
TRINITY_DN44166_c0_g1_i1	5.69195	-6.03216	6.03216	1.10681	-5.45003	5.03603e-08	3.26833e-06	O50655	Integrase/recombinase xerD homolog		PF00589;	GO:0003677;GO:0015074;GO:0006310;GO:0075713;GO:0046718;GO:0044826;	pfu_aug1.0_24419.1_19002.t1
TRINITY_DN70114_c0_g1_i1	95.5903	3.62419	3.62419	0.68651	5.27915	1.29784e-07	7.54675e-06	O50655	Integrase/recombinase xerD homolog		PF00589;	GO:0003677;GO:0015074;GO:0006310;GO:0075713;GO:0046718;GO:0044826;	pfu_aug1.0_25589.1_47741.t1
TRINITY_DN78209_c2_g1_i4	63.6944	2.83793	2.83793	0.616619	4.60241	4.1764e-06	0.000146103	O50655	Integrase/recombinase xerD homolog		PF00589;	GO:0003677;GO:0015074;GO:0006310;GO:0075713;GO:0046718;GO:0044826;	pfu_aug1.0_47210.1_41401.t1
TRINITY_DN82132_c2_g2_i4	532.748	4.27488	4.27488	0.615521	6.94514	3.78077e-12	5.80972e-10	O50655	Integrase/recombinase xerD homolog		PF00589;	GO:0003677;GO:0015074;GO:0006310;GO:0075713;GO:0046718;GO:0044826;	pfu_aug1.0_7803.1_67750.t1
TRINITY_DN59676_c0_g2_i1	46.3709	-2.45229	2.45229	0.677504	-3.6196	0.000295061	0.0046765	Q58559	Replication factor A	Replication factor A protein 1;Replication protein A;Single-stranded DNA-binding protein;mjaSSB;	PF08646;PF01336;	GO:0003677;GO:0046872;GO:0006281;GO:0006260;	pfu_aug1.0_5956.1_59898.t1
TRINITY_DN75940_c5_g3_i1	37.772	1.55549	1.55549	0.511856	3.03891	0.00237432	0.0228741	Q01804 B4DYS4 Q147U2 Q1ZYK1 Q6PG39 Q96MQ5 Q9NT94 Q9UPV6	OTU domain-containing protein 4	HIV-1-induced protein HIN-1;	PF02338;	GO:0003723;GO:0004843;GO:0071108;	pfu_aug1.0_10306.1_53514.t1
TRINITY_DN46573_c0_g1_i1	12.393	-3.66949	3.66949	1.16413	-3.15211	0.00162093	0.0171055	Q02356 B2GUT6	AMP deaminase 2	AMP deaminase isoform L;	PF00962;	GO:0003876;GO:0046872;GO:0052652;GO:0097009;GO:0032264;	gi|1139751006|ref|XP_019922054.1|
TRINITY_DN60461_c0_g1_i5	98.8818	1.55641	1.55641	0.35094	4.43498	9.20802e-06	0.000279348	P21329	RNA-directed DNA polymerase from mobile element jockey	Reverse transcriptase;	PF14529;PF00078;	GO:0003964;	gi|1139752242|ref|XP_019922330.1|
TRINITY_DN62124_c0_g1_i3	114.109	-3.02102	3.02102	0.911685	-3.31367	0.00092081	0.0112135	P21328	RNA-directed DNA polymerase from mobile element jockey	Reverse transcriptase;	PF14529;PF00078;	GO:0003964;	gi|1139814093|ref|XP_019925561.1|
TRINITY_DN71154_c1_g1_i2	462.83	-1.98777	1.98777	0.612927	-3.24308	0.00118246	0.0135174	P21328	RNA-directed DNA polymerase from mobile element jockey	Reverse transcriptase;	PF14529;PF00078;	GO:0003964;	pfu_aug1.0_1178.1_00637.t1
TRINITY_DN77066_c4_g1_i1	187.015	-1.6103	1.6103	0.397926	-4.04672	5.19406e-05	0.00116978	P21328	RNA-directed DNA polymerase from mobile element jockey	Reverse transcriptase;	PF14529;PF00078;	GO:0003964;	pfu_aug1.0_16151.1_18315.t1
TRINITY_DN74967_c1_g2_i3	186.307	2.00342	2.00342	0.29955	6.68811	2.26075e-11	3.01328e-09	P21328	RNA-directed DNA polymerase from mobile element jockey	Reverse transcriptase;	PF14529;PF00078;	GO:0003964;	pfu_aug1.0_1703.1_08069.t1
TRINITY_DN81357_c3_g3_i1	29.7345	-3.20769	3.20769	1.06069	-3.02417	0.00249319	0.0237912	P21328	RNA-directed DNA polymerase from mobile element jockey	Reverse transcriptase;	PF14529;PF00078;	GO:0003964;	pfu_aug1.0_2187.1_00997.t1
TRINITY_DN44806_c0_g1_i1	5.7855	-2.3885	2.3885	0.844351	-2.8288	0.00467228	0.0376649	P21329	RNA-directed DNA polymerase from mobile element jockey	Reverse transcriptase;	PF14529;PF00078;	GO:0003964;	pfu_aug1.0_2436.1_44378.t1
TRINITY_DN63104_c1_g2_i1	231.299	3.33365	3.33365	0.427579	7.79659	6.36038e-15	1.46002e-12	P21328	RNA-directed DNA polymerase from mobile element jockey	Reverse transcriptase;	PF14529;PF00078;	GO:0003964;	pfu_aug1.0_44080.1_05278.t1
TRINITY_DN86133_c0_g2_i1	467.552	-2.71353	2.71353	0.402398	-6.74339	1.54735e-11	2.13115e-09	P21328	RNA-directed DNA polymerase from mobile element jockey	Reverse transcriptase;	PF14529;PF00078;	GO:0003964;	pfu_aug1.0_5215.1_45141.t1
TRINITY_DN80759_c0_g1_i2	367.395	2.84774	2.84774	0.228254	12.4762	1.00673e-35	1.13446e-32	Q95SX7	Probable RNA-directed DNA polymerase from transposon BS	Reverse transcriptase;	PF14529;PF00078;	GO:0003964;GO:0006313;	gi|1139809795|ref|XP_019924631.1|
TRINITY_DN73146_c0_g2_i3	579.458	2.89869	2.89869	0.258638	11.2075	3.74581e-29	3.02816e-26	Q95SX7	Probable RNA-directed DNA polymerase from transposon BS	Reverse transcriptase;	PF14529;PF00078;	GO:0003964;GO:0006313;	gi|1139814093|ref|XP_019925561.1|
TRINITY_DN87552_c1_g1_i2	7294.08	1.73457	1.73457	0.437024	3.96904	7.21621e-05	0.00153782	Q95SX7	Probable RNA-directed DNA polymerase from transposon BS	Reverse transcriptase;	PF14529;PF00078;	GO:0003964;GO:0006313;	gi|1139823036|ref|XP_011443648.2|
TRINITY_DN62765_c0_g4_i1	62.8396	3.38742	3.38742	0.36639	9.24539	2.34392e-20	9.79365e-18	Q95SX7	Probable RNA-directed DNA polymerase from transposon BS	Reverse transcriptase;	PF14529;PF00078;	GO:0003964;GO:0006313;	pfu_aug1.0_12166.1_61009.t1
TRINITY_DN81538_c0_g4_i3	313.168	-2.16408	2.16408	0.26266	-8.23909	1.73519e-16	5.04113e-14	Q95SX7	Probable RNA-directed DNA polymerase from transposon BS	Reverse transcriptase;	PF14529;PF00078;	GO:0003964;GO:0006313;	pfu_aug1.0_12282.1_32178.t1
TRINITY_DN62765_c0_g3_i4	135.026	-1.62974	1.62974	0.554295	-2.9402	0.00328003	0.0290969	Q95SX7	Probable RNA-directed DNA polymerase from transposon BS	Reverse transcriptase;	PF14529;PF00078;	GO:0003964;GO:0006313;	pfu_aug1.0_1398.1_44015.t1
TRINITY_DN83793_c0_g1_i1	12.5439	4.06758	4.06758	1.12878	3.60353	0.000313928	0.00487841	Q95SX7	Probable RNA-directed DNA polymerase from transposon BS	Reverse transcriptase;	PF14529;PF00078;	GO:0003964;GO:0006313;	pfu_aug1.0_1398.1_44015.t1
TRINITY_DN74704_c2_g1_i5	218.082	-2.42826	2.42826	0.323808	-7.49909	6.42617e-14	1.22549e-11	Q95SX7	Probable RNA-directed DNA polymerase from transposon BS	Reverse transcriptase;	PF14529;PF00078;	GO:0003964;GO:0006313;	pfu_aug1.0_1703.1_08069.t1
TRINITY_DN75093_c0_g1_i6	397.024	-1.52447	1.52447	0.402429	-3.78817	0.000151759	0.00278277	Q95SX7	Probable RNA-directed DNA polymerase from transposon BS	Reverse transcriptase;	PF14529;PF00078;	GO:0003964;GO:0006313;	pfu_aug1.0_5215.1_45141.t1
TRINITY_DN52981_c0_g1_i8	106.558	3.14178	3.14178	0.716088	4.38743	1.14701e-05	0.000334015	Q5I0D7	Xaa-Pro dipeptidase	Imidodipeptidase;Peptidase D;Proline dipeptidase;	PF05195;PF00557;	GO:0004177;GO:0030145;GO:0008237;GO:0102009;GO:0030574;	gi|1139853925|ref|XP_011421678.2|
TRINITY_DN60573_c0_g4_i4	274.604	2.55262	2.55262	0.355417	7.18203	6.86823e-13	1.16625e-10	P0CT43 Q9C0R2 Q9C119	Transposon Tf2-8 polyprotein	Retrotransposable element Tf2 155 kDa protein;	PF12382;PF00665;PF00078;	GO:0004190;GO:0003677;GO:0003887;GO:0004519;GO:0046872;GO:0003723;GO:0003964;GO:0015074;GO:0006310;	gi|1139842486|ref|XP_019918625.1|
TRINITY_DN83580_c0_g2_i2	2235.79	-4.01265	4.01265	0.748553	-5.36054	8.29756e-08	5.10019e-06	P0CT39 Q05654 Q96TJ6	Transposon Tf2-6 polyprotein	Retrotransposable element Tf2 155 kDa protein;	PF12382;PF00665;PF00078;	GO:0004190;GO:0003677;GO:0003887;GO:0004519;GO:0046872;GO:0003723;GO:0003964;GO:0015074;GO:0006310;	gi|1139856253|ref|XP_019921617.1|
TRINITY_DN78490_c0_g2_i1	656.734	5.73539	5.73539	0.741288	7.73706	1.01742e-14	2.22558e-12	Q6XKE6 Q6XKE5	Genome polyprotein		PF01107;PF00078;PF00098;	GO:0004190;GO:0003677;GO:0004519;GO:0003964;GO:0008270;GO:0046740;	pfu_aug1.0_7803.1_67750.t1
TRINITY_DN87394_c2_g2_i1	376.042	-1.66007	1.66007	0.371871	-4.4641	8.04043e-06	0.000249667	P04323	Retrovirus-related Pol polyprotein from transposon 17.6		PF00078;	GO:0004190;GO:0004519;GO:0003676;GO:0003964;GO:0015074;	gi|1139819630|ref|XP_019926817.1|
TRINITY_DN62314_c1_g3_i1	40.4162	1.87776	1.87776	0.436863	4.29827	1.72134e-05	0.000473107	P04323	Retrovirus-related Pol polyprotein from transposon 17.6		PF00078;	GO:0004190;GO:0004519;GO:0003676;GO:0003964;GO:0015074;	gi|762136671|ref|XP_011451618.1|
TRINITY_DN82588_c1_g2_i6	404.748	-2.51445	2.51445	0.169594	-14.8263	9.90012e-50	2.45437e-46	P04323	Retrovirus-related Pol polyprotein from transposon 17.6		PF00078;	GO:0004190;GO:0004519;GO:0003676;GO:0003964;GO:0015074;	pfu_aug1.0_11033.1_03012.t2
TRINITY_DN77944_c0_g3_i3	350.899	-1.88096	1.88096	0.451998	-4.16144	3.16254e-05	0.000791422	P20825	Retrovirus-related Pol polyprotein from transposon 297		PF00078;	GO:0004190;GO:0004519;GO:0003676;GO:0003964;GO:0015074;	pfu_aug1.0_11196.1_10288.t1
TRINITY_DN56355_c0_g1_i1	14.049	2.3065	2.3065	0.789353	2.92201	0.00347782	0.030433	P10394	Retrovirus-related Pol polyprotein from transposon 412		PF00665;PF00077;PF00078;PF09337;	GO:0004190;GO:0004519;GO:0003676;GO:0003964;GO:0015074;	pfu_aug1.0_1126.1_29572.t1
TRINITY_DN44662_c0_g1_i1	64.0771	2.39913	2.39913	0.529952	4.52707	5.98078e-06	0.00019571	P10394	Retrovirus-related Pol polyprotein from transposon 412		PF00665;PF00077;PF00078;PF09337;	GO:0004190;GO:0004519;GO:0003676;GO:0003964;GO:0015074;	pfu_aug1.0_1126.1_29572.t1
TRINITY_DN15464_c0_g1_i1	29.5913	2.4316	2.4316	0.627769	3.8734	0.000107326	0.00212782	P04323	Retrovirus-related Pol polyprotein from transposon 17.6		PF00078;	GO:0004190;GO:0004519;GO:0003676;GO:0003964;GO:0015074;	pfu_aug1.0_16068.1_54266.t1
TRINITY_DN84401_c2_g2_i3	150.94	-5.51583	5.51583	0.881428	-6.25784	3.90353e-10	4.13563e-08	P10394	Retrovirus-related Pol polyprotein from transposon 412		PF00665;PF00077;PF00078;PF09337;	GO:0004190;GO:0004519;GO:0003676;GO:0003964;GO:0015074;	pfu_aug1.0_16813.1_03763.t1
TRINITY_DN70842_c0_g3_i1	52.1901	1.8663	1.8663	0.326375	5.71828	1.0761e-08	8.1834e-07	P04323	Retrovirus-related Pol polyprotein from transposon 17.6		PF00078;	GO:0004190;GO:0004519;GO:0003676;GO:0003964;GO:0015074;	pfu_aug1.0_18835.1_03943.t1
TRINITY_DN87899_c0_g1_i5	612.841	-1.65386	1.65386	0.356551	-4.63851	3.50937e-06	0.000126212	P04323	Retrovirus-related Pol polyprotein from transposon 17.6		PF00078;	GO:0004190;GO:0004519;GO:0003676;GO:0003964;GO:0015074;	pfu_aug1.0_2371.1_08311.t1
TRINITY_DN39482_c0_g1_i1	12.8792	1.78587	1.78587	0.515595	3.46371	0.000532781	0.00740379	P04323	Retrovirus-related Pol polyprotein from transposon 17.6		PF00078;	GO:0004190;GO:0004519;GO:0003676;GO:0003964;GO:0015074;	pfu_aug1.0_24955.1_55018.t1
TRINITY_DN20189_c0_g1_i1	12.5236	1.54808	1.54808	0.454415	3.40675	0.000657424	0.0086786	P04323	Retrovirus-related Pol polyprotein from transposon 17.6		PF00078;	GO:0004190;GO:0004519;GO:0003676;GO:0003964;GO:0015074;	pfu_aug1.0_2548.1_15862.t1
TRINITY_DN127023_c0_g1_i1	11.1716	-6.42003	6.42003	1.01127	-6.34849	2.17435e-10	2.42815e-08	P04323	Retrovirus-related Pol polyprotein from transposon 17.6		PF00078;	GO:0004190;GO:0004519;GO:0003676;GO:0003964;GO:0015074;	pfu_aug1.0_3552.1_44680.t1
TRINITY_DN64947_c1_g1_i3	318.757	-1.86985	1.86985	0.483184	-3.86985	0.000108902	0.00215642	P04323	Retrovirus-related Pol polyprotein from transposon 17.6		PF00078;	GO:0004190;GO:0004519;GO:0003676;GO:0003964;GO:0015074;	pfu_aug1.0_3743.1_44771.t1
TRINITY_DN33325_c0_g1_i1	11.0589	2.83985	2.83985	0.904842	3.1385	0.00169816	0.0177038	P04323	Retrovirus-related Pol polyprotein from transposon 17.6		PF00078;	GO:0004190;GO:0004519;GO:0003676;GO:0003964;GO:0015074;	pfu_aug1.0_41507.1_26977.t1
TRINITY_DN65395_c0_g1_i2	54.3395	-1.65179	1.65179	0.58129	-2.84159	0.00448894	0.0367278	P10394	Retrovirus-related Pol polyprotein from transposon 412		PF00665;PF00077;PF00078;PF09337;	GO:0004190;GO:0004519;GO:0003676;GO:0003964;GO:0015074;	pfu_aug1.0_4304.1_30654.t1
TRINITY_DN69409_c0_g1_i7	104.701	-3.19375	3.19375	0.703659	-4.53878	5.65803e-06	0.000188366	P10394	Retrovirus-related Pol polyprotein from transposon 412		PF00665;PF00077;PF00078;PF09337;	GO:0004190;GO:0004519;GO:0003676;GO:0003964;GO:0015074;	pfu_aug1.0_4732.1_16487.t1
TRINITY_DN85486_c0_g1_i4	124.166	1.81154	1.81154	0.512694	3.53338	0.000410282	0.0060305	P10394	Retrovirus-related Pol polyprotein from transposon 412		PF00665;PF00077;PF00078;PF09337;	GO:0004190;GO:0004519;GO:0003676;GO:0003964;GO:0015074;	pfu_aug1.0_4732.1_16487.t1
TRINITY_DN40525_c0_g2_i1	8.4878	2.28275	2.28275	0.739689	3.08609	0.00202807	0.0202193	P20825	Retrovirus-related Pol polyprotein from transposon 297		PF00078;	GO:0004190;GO:0004519;GO:0003676;GO:0003964;GO:0015074;	pfu_aug1.0_5918.1_59892.t1
TRINITY_DN40525_c0_g4_i1	45.0356	3.4019	3.4019	0.755239	4.5044	6.65609e-06	0.000213748	P04323	Retrovirus-related Pol polyprotein from transposon 17.6		PF00078;	GO:0004190;GO:0004519;GO:0003676;GO:0003964;GO:0015074;	pfu_aug1.0_5918.1_59892.t1
TRINITY_DN80108_c0_g2_i3	157.354	-1.86386	1.86386	0.489603	-3.80688	0.000140733	0.00262066	P10394	Retrovirus-related Pol polyprotein from transposon 412		PF00665;PF00077;PF00078;PF09337;	GO:0004190;GO:0004519;GO:0003676;GO:0003964;GO:0015074;	pfu_aug1.0_6957.1_60163.t1
TRINITY_DN111687_c0_g1_i1	13.4715	-2.98808	2.98808	0.871021	-3.43055	0.000602349	0.00812461	P04323	Retrovirus-related Pol polyprotein from transposon 17.6		PF00078;	GO:0004190;GO:0004519;GO:0003676;GO:0003964;GO:0015074;	pfu_aug1.0_751.1_22291.t1
TRINITY_DN57757_c0_g1_i2	436.524	-4.54385	4.54385	0.941711	-4.8251	1.39935e-06	5.80776e-05	P98068	Protein SpAN		PF01400;PF00431;	GO:0004222;GO:0008270;GO:0007275;	gi|762098406|ref|XP_011431595.1|
TRINITY_DN39419_c0_g2_i1	10.8691	3.09003	3.09003	0.620573	4.97931	6.38105e-07	2.95875e-05	Q03278	Retrovirus-related Pol polyprotein from type-1 retrotransposable element R2	Retrovirus-related Pol polyprotein from type I retrotransposable element R2;	PF00078;	GO:0004519;GO:0046872;GO:0003676;GO:0003964;	gi|1139814093|ref|XP_019925561.1|
TRINITY_DN49029_c0_g1_i2	189.187	4.50856	4.50856	0.596439	7.55912	4.05797e-14	8.06971e-12	P11369 Q60713 Q61787	LINE-1 retrotransposable element ORF2 protein	Long interspersed element-1;Retrovirus-related Pol polyprotein LINE-1;	PF08333;PF03372;PF00078;	GO:0004519;GO:0046872;GO:0003964;GO:0006310;	gi|1139747190|ref|XP_019929360.1|
TRINITY_DN38831_c0_g1_i1	15.5808	2.28116	2.28116	0.450961	5.05844	4.22695e-07	2.09859e-05	P11369 Q60713 Q61787	LINE-1 retrotransposable element ORF2 protein	Long interspersed element-1;Retrovirus-related Pol polyprotein LINE-1;	PF08333;PF03372;PF00078;	GO:0004519;GO:0046872;GO:0003964;GO:0006310;	pfu_aug1.0_192.1_22052.t1
TRINITY_DN85886_c3_g1_i4	22.1342	1.56455	1.56455	0.457348	3.42092	0.000624093	0.00834525	P11369 Q60713 Q61787	LINE-1 retrotransposable element ORF2 protein	Long interspersed element-1;Retrovirus-related Pol polyprotein LINE-1;	PF08333;PF03372;PF00078;	GO:0004519;GO:0046872;GO:0003964;GO:0006310;	pfu_aug1.0_8402.1_38747.t1
TRINITY_DN73173_c4_g2_i1	33.7499	-1.60148	1.60148	0.547507	-2.92503	0.00344421	0.0301861	P11369 Q60713 Q61787	LINE-1 retrotransposable element ORF2 protein	Long interspersed element-1;Retrovirus-related Pol polyprotein LINE-1;	PF08333;PF03372;PF00078;	GO:0004519;GO:0046872;GO:0003964;GO:0006310;	pfu_aug1.0_9147.1_38868.t1
TRINITY_DN56641_c1_g1_i6	209.423	2.82083	2.82083	0.422671	6.67382	2.49231e-11	3.28658e-09	Q54Y32	MAP kinase phosphatase with leucine-rich repeats protein 3		PF00782;PF13855;	GO:0004725;GO:0008138;	pfu_aug1.0_52.1_50594.t1
TRINITY_DN14244_c0_g1_i1	8.48387	-3.46303	3.46303	1.1507	-3.0095	0.00261681	0.0246421	Q9CZJ2	Heat shock 70 kDa protein 12B			GO:0005524;	pfu_aug1.0_10274.1_46178.t1
TRINITY_DN68006_c1_g3_i1	5.67477	-4.83677	4.83677	1.14003	-4.24268	2.20863e-05	0.000581261	Q96MM6 D3DVX7 Q2TAK3 Q9BR52	Heat shock 70 kDa protein 12B			GO:0005524;	pfu_aug1.0_13381.1_32322.t1
TRINITY_DN57440_c0_g1_i2	23.8796	-1.76831	1.76831	0.454357	-3.89189	9.9466e-05	0.00200697	Q96MM6 D3DVX7 Q2TAK3 Q9BR52	Heat shock 70 kDa protein 12B			GO:0005524;	pfu_aug1.0_22672.1_18887.t1
TRINITY_DN67130_c4_g1_i5	12.0081	2.79169	2.79169	0.908969	3.07127	0.00213149	0.0210584	Q96MM6 D3DVX7 Q2TAK3 Q9BR52	Heat shock 70 kDa protein 12B			GO:0005524;	pfu_aug1.0_4489.1_66988.t1
TRINITY_DN70701_c2_g1_i1	37.9668	4.29561	4.29561	0.933985	4.59923	4.24064e-06	0.000147656	Q96MM6 D3DVX7 Q2TAK3 Q9BR52	Heat shock 70 kDa protein 12B			GO:0005524;	pfu_aug1.0_4489.1_66988.t1
TRINITY_DN83319_c0_g3_i1	16.8442	-2.21127	2.21127	0.746024	-2.96408	0.00303593	0.0274956	Q9I8F9	Heat shock 70 kDa protein 1		PF00012;	GO:0005524;	pfu_aug1.0_4544.1_67009.t1
TRINITY_DN59968_c0_g1_i4	151.539	-1.94475	1.94475	0.524383	-3.70863	0.00020838	0.0035842	P41825	Heat shock protein 70 A1		PF00012;	GO:0005524;	pfu_aug1.0_4544.1_67009.t1
TRINITY_DN83319_c1_g1_i10	54.3382	-1.67666	1.67666	0.545122	-3.07576	0.00209969	0.020805	P11503	Heat shock 70 kDa protein		PF00012;	GO:0005524;	pfu_aug1.0_4544.1_67009.t1
TRINITY_DN7841_c0_g1_i1	10.4845	3.77418	3.77418	0.756583	4.98845	6.08656e-07	2.85064e-05	P0C062 P14687	Gramicidin S synthase 1	Gramicidin S synthase I;	PF00501;PF13193;PF00668;PF00550;	GO:0005524;GO:0016874;GO:0047462;GO:0017000;	pfu_aug1.0_2229.1_15737.t1
TRINITY_DN61982_c0_g1_i1	32.7716	3.03103	3.03103	0.839875	3.60891	0.000307488	0.00481659	Q5UPX0	Putative ATP-dependent RNA helicase R290		PF00270;PF00271;PF16124;PF09382;	GO:0005524;GO:0043140;GO:0003676;GO:0006310;GO:0006281;GO:0006260;	gi|1139806870|ref|XP_019923987.1|
TRINITY_DN54684_c0_g1_i1	4.54425	-2.78046	2.78046	0.921433	-3.01753	0.00254841	0.0242063	A8ZXB8	ATP-dependent Clp protease ATP-binding subunit ClpX {ECO:0000255|HAMAP-Rule:MF_00175}		PF07724;PF10431;PF06689;	GO:0005524;GO:0046983;GO:0051082;GO:0008270;GO:0006457;	pfu_aug1.0_209071.1_57471.t1
TRINITY_DN59850_c8_g2_i3	965.325	-8.30936	8.30936	1.25754	-6.60765	3.9046e-11	4.98971e-09	Q8N2E2 B7ZM77 Q96SQ3	von Willebrand factor D and EGF domain-containing protein		PF00094;	GO:0005576;	gi|762121344|ref|XP_011443598.1|
TRINITY_DN77540_c0_g1_i1	295.284	3.1289	3.1289	0.4529	6.90858	4.8952e-12	7.43151e-10	Q8N2E2 B7ZM77 Q96SQ3	von Willebrand factor D and EGF domain-containing protein		PF00094;	GO:0005576;	gi|762121344|ref|XP_011443598.1|
TRINITY_DN68093_c0_g1_i10	357.623	1.81169	1.81169	0.575628	3.14734	0.00164766	0.0173083	D9IQ16	Galaxin {ECO:0000312|EMBL:ADI50283.1}			GO:0005576;	pfu_aug1.0_4404.1_37868.t1
TRINITY_DN57996_c0_g1_i2	184.449	4.45276	4.45276	0.489739	9.09212	9.71294e-20	3.61195e-17	D9IQ16	Galaxin {ECO:0000312|EMBL:ADI50283.1}			GO:0005576;	pfu_aug1.0_4404.1_37868.t1
TRINITY_DN62786_c0_g1_i3	1276.21	-1.9414	1.9414	0.200798	-9.66844	4.10583e-22	2.09155e-19	D8VNT0	Ryncolin-4		PF01391;PF00147;	GO:0005576;	pfu_aug1.0_786.1_65626.t1
TRINITY_DN111632_c0_g1_i1	11.8761	3.10462	3.10462	0.776806	3.99665	6.42454e-05	0.00139468	Q6ZMM2 B4DXK7 Q8IW95	ADAMTS-like protein 5	Thrombospondin type-1 domain-containing protein 6;	PF05986;PF01759;PF00090;	GO:0005576;GO:0001527;GO:0005578;GO:0008201;GO:0004222;GO:0008270;	sp|Q6ZMM2|ATL5_HUMAN
TRINITY_DN83553_c0_g2_i1	184.193	6.72507	6.72507	0.873821	7.69616	1.40211e-14	2.94578e-12	Q8INK6 Q9VGN3	Peptidoglycan-recognition protein LB		PF01510;	GO:0005576;GO:0004040;GO:0008745;GO:0042834;GO:0008270;GO:0050830;GO:0006955;GO:0045087;GO:0061060;GO:0009253;GO:0000270;	pfu_aug1.0_630.1_50956.t1
TRINITY_DN72473_c1_g1_i8	2018.24	2.86191	2.86191	0.394743	7.25006	4.16594e-13	7.34212e-11	Q20191 Q21661 Q7Z0N3	Zinc metalloproteinase nas-13	Nematode astacin 13;	PF01400;PF01549;	GO:0005576;GO:0004222;GO:0008270;	gi|762103885|ref|XP_011434473.1|
TRINITY_DN68862_c0_g3_i4	305.882	2.09944	2.09944	0.388594	5.40266	6.56581e-08	4.13135e-06	P12545	Plasminogen		PF00051;PF00024;PF00089;	GO:0005576;GO:0004252;GO:0007596;GO:0042730;GO:0048771;	pfu_aug1.0_10667.1_02952.t1
TRINITY_DN71948_c0_g1_i1	8.19293	-1.84756	1.84756	0.525646	-3.51484	0.000440023	0.00635462	B7S4N9 B5L5M8 B7S4N8 Q7LZE4	Kunitz-type serine protease inhibitor taicotoxin	Taicatoxin, serine protease inhibitor component;Venom protease inhibitor 1;Venom protease inhibitor 2;	PF00014;	GO:0005576;GO:0004867;	sp|B7S4N9|VKT_OXYSC
TRINITY_DN59934_c5_g3_i1	69.2324	1.85075	1.85075	0.641338	2.88576	0.00390471	0.0331214	H2A0N1	BPTI/Kunitz domain-containing protein 2	Prism serine protease inhibitor 2;	PF00014;	GO:0005576;GO:0004867;	sp|H2A0N1|KCP2_PINMG
TRINITY_DN59566_c1_g1_i2	30.8412	-1.71052	1.71052	0.462124	-3.70143	0.000214384	0.00366708	P54315 Q68D83 Q68DR6 Q8TAU2 Q9BS82	Inactive pancreatic lipase-related protein 1		PF00151;PF01477;	GO:0005576;GO:0005509;GO:0004806;GO:0006629;	gi|1139816893|ref|XP_019926217.1|
TRINITY_DN56605_c0_g1_i1	11.6788	-2.33807	2.33807	0.849943	-2.75086	0.00594396	0.0446091	P86729	Ependymin-related protein 2		PF00811;	GO:0005576;GO:0005509;GO:0007160;	pfu_aug1.0_725.1_00459.t1
TRINITY_DN65876_c0_g2_i1	43.8053	2.84633	2.84633	0.948449	3.00103	0.00269068	0.0251973	P41413 D3ZVZ3 Q62914	Proprotein convertase subtilisin/kexin type 5	Proprotein convertase 5;Proprotein convertase 6;Subtilisin/kexin-like protease PC5;	PF14843;PF01483;PF00082;PF16470;	GO:0005576;GO:0005794;GO:0005797;GO:0016021;GO:0043204;GO:0005886;GO:1990635;GO:0005802;GO:0004252;GO:0036120;GO:0007565;GO:0033625;GO:2001046;GO:1905609;GO:1904754;GO:0034698;GO:0034699;GO:1990874;	pfu_aug1.0_37790.1_55627.t1
TRINITY_DN62776_c4_g1_i3	1966.25	-2.13743	2.13743	0.279434	-7.64914	2.02328e-14	4.15688e-12	Q70PU1 B2XZX6 B4QG79 Q2XY96	Peptidoglycan-recognition protein SC2		PF01510;	GO:0005576;GO:0008745;GO:0042834;GO:0008270;GO:0045087;GO:0045824;GO:0009253;	pfu_aug1.0_77377.1_05920.t1
TRINITY_DN43443_c0_g1_i1	20.8561	1.84419	1.84419	0.548184	3.36418	0.000767709	0.00973696	P28622 O50589	Endoglucanase 4	Cellulase 4;EG-IV;Endo-1,4-beta-glucanase 4;	PF00942;PF00759;	GO:0005576;GO:0008810;GO:0030248;GO:0030245;	pfu_aug1.0_1318.1_51280.t1
TRINITY_DN64129_c2_g2_i2	655.855	1.58907	1.58907	0.371358	4.27908	1.87663e-05	0.000508277	B3EWZ6	MAM and LDL-receptor class A domain-containing protein 2	Skeletal organic matrix MAM and LDL-receptor 2 {ECO:0000303|PubMed:23765379};	PF00057;PF00629;PF00088;	GO:0005576;GO:0016020;	gi|1139847538|ref|XP_019919761.1|
TRINITY_DN62459_c1_g1_i3	134.177	1.69299	1.69299	0.580137	2.91827	0.00351983	0.0306898	B3EWZ5	MAM and LDL-receptor class A domain-containing protein 1	Skeletal organic matrix MAM and LDL-receptor 1 {ECO:0000303|PubMed:23765379};	PF00057;PF00629;PF00088;	GO:0005576;GO:0016020;	gi|1139847555|ref|XP_019919766.1|
TRINITY_DN55902_c0_g1_i1	27.7541	-3.27832	3.27832	0.643352	-5.09568	3.47483e-07	1.76528e-05	B3EWZ5	MAM and LDL-receptor class A domain-containing protein 1	Skeletal organic matrix MAM and LDL-receptor 1 {ECO:0000303|PubMed:23765379};	PF00057;PF00629;PF00088;	GO:0005576;GO:0016020;	pfu_aug1.0_20658.1_33124.t1
TRINITY_DN81667_c0_g1_i3	54.7261	-2.06991	2.06991	0.540268	-3.83127	0.000127484	0.00243515	H2A0M7	Peroxidase-like protein		PF03098;	GO:0005576;GO:0020037;GO:0004601;GO:0006979;	gi|1139844921|ref|XP_019919200.1|
TRINITY_DN68628_c8_g1_i1	133.481	-2.74068	2.74068	0.672686	-4.07424	4.61652e-05	0.0010723	P86854	Perlucin-like protein {ECO:0000303|PubMed:21643827}		PF00059;	GO:0005576;GO:0030246;	gi|762120887|ref|XP_011443363.1|
TRINITY_DN83347_c0_g1_i1	26.4671	2.03199	2.03199	0.685209	2.96551	0.00302183	0.0273961	P86854	Perlucin-like protein {ECO:0000303|PubMed:21643827}		PF00059;	GO:0005576;GO:0030246;	gi|762162180|ref|XP_011419342.1|
TRINITY_DN96422_c0_g1_i1	572.973	-11.531	11.531	0.920103	-12.5323	4.96911e-36	6.59951e-33	P86854	Perlucin-like protein {ECO:0000303|PubMed:21643827}		PF00059;	GO:0005576;GO:0030246;	pfu_aug1.0_11546.1_68353.t1
TRINITY_DN69842_c1_g1_i1	108.021	4.61953	4.61953	0.842471	5.48331	4.17442e-08	2.75965e-06	P86854	Perlucin-like protein {ECO:0000303|PubMed:21643827}		PF00059;	GO:0005576;GO:0030246;	pfu_aug1.0_215.1_36399.t1
TRINITY_DN66770_c5_g5_i1	40.6097	1.67184	1.67184	0.408604	4.09159	4.28421e-05	0.00101347	Q90WJ8	Lactose-binding lectin l-2	Ajl-2;	PF00059;	GO:0005576;GO:0030246;GO:0050829;GO:0043152;	gi|762133523|ref|XP_011449965.1|
TRINITY_DN72302_c0_g1_i11	232.394	-1.81881	1.81881	0.270753	-6.7176	1.84742e-11	2.51648e-09	Q7M456	Ribonuclease Oy		PF00445;	GO:0005576;GO:0033897;GO:0003723;	pfu_aug1.0_10122.1_60736.t1
TRINITY_DN60635_c1_g4_i1	48.9035	-1.89011	1.89011	0.392989	-4.80957	1.51258e-06	6.1608e-05	P83425	Heavy metal-binding protein HIP		PF00386;	GO:0005576;GO:0046872;	pfu_aug1.0_11799.1_60944.t1
TRINITY_DN72611_c0_g2_i3	116.975	1.78282	1.78282	0.450048	3.9614	7.4513e-05	0.00157977	P83425	Heavy metal-binding protein HIP		PF00386;	GO:0005576;GO:0046872;	pfu_aug1.0_2460.1_22990.t1
TRINITY_DN40755_c0_g1_i1	18.5724	-2.85617	2.85617	0.948854	-3.01013	0.00261135	0.0246156	P83425	Heavy metal-binding protein HIP		PF00386;	GO:0005576;GO:0046872;	pfu_aug1.0_3218.1_51923.t1
TRINITY_DN80417_c1_g2_i1	36.6956	-4.61381	4.61381	1.28287	-3.59648	0.000322557	0.0049958	P83425	Heavy metal-binding protein HIP		PF00386;	GO:0005576;GO:0046872;	pfu_aug1.0_55659.1_05582.t1
TRINITY_DN63223_c0_g1_i2	170.979	1.75944	1.75944	0.479536	3.66904	0.000243461	0.00405264	H2A0L0	Tyrosinase-like protein 1	Tyrosinase 1;	PF00264;	GO:0005576;GO:0046872;GO:0016491;	pfu_aug1.0_1032.1_29546.t1
TRINITY_DN64309_c0_g5_i1	469.066	1.62636	1.62636	0.508606	3.19768	0.00138536	0.0151924	P86952	Tyrosinase-like protein	Tyrosinase-2;	PF00264;	GO:0005576;GO:0046872;GO:0016491;	pfu_aug1.0_8490.1_67882.t1
TRINITY_DN53862_c0_g1_i1	33.0116	-3.31635	3.31635	0.994176	-3.33578	0.000850609	0.010565	P49746 B1AVR8 B4DQ20 Q8WV34	Thrombospondin-3		PF11598;PF07645;PF02412;PF05735;	GO:0005576;GO:0048471;GO:0005509;GO:0008201;GO:0060346;GO:0007160;GO:0003417;GO:0043931;	pfu_aug1.0_1956.1_29913.t1
TRINITY_DN72664_c0_g2_i6	120.781	1.63941	1.63941	0.411792	3.98116	6.85791e-05	0.00147499	P18172 Q294Q6 Q56RL3	Glucose dehydrogenase [FAD, quinone]		PF05199;PF00732;	GO:0005576;GO:0050660;GO:0016614;	gi|762107771|ref|XP_011436500.1|
TRINITY_DN61826_c1_g3_i2	13.9665	-3.24362	3.24362	1.09335	-2.96668	0.00301029	0.0273434	P18172 Q294Q6 Q56RL3	Glucose dehydrogenase [FAD, quinone]		PF05199;PF00732;	GO:0005576;GO:0050660;GO:0016614;	pfu_aug1.0_11068.1_60853.t1
TRINITY_DN84733_c4_g1_i1	271.79	-1.83052	1.83052	0.382053	-4.79126	1.65737e-06	6.64862e-05	P18172 Q294Q6 Q56RL3	Glucose dehydrogenase [FAD, quinone]		PF05199;PF00732;	GO:0005576;GO:0050660;GO:0016614;	pfu_aug1.0_3507.1_37624.t1
TRINITY_DN60395_c8_g1_i2	35.6512	-2.60335	2.60335	0.713837	-3.64698	0.000265342	0.00433345	P18172 Q294Q6 Q56RL3	Glucose dehydrogenase [FAD, quinone]		PF05199;PF00732;	GO:0005576;GO:0050660;GO:0016614;	pfu_aug1.0_3584.1_59285.t1
TRINITY_DN69006_c2_g1_i4	260.266	-1.50531	1.50531	0.300347	-5.01191	5.38929e-07	2.56938e-05	P18173 Q9VI87	Glucose dehydrogenase [FAD, quinone]		PF05199;PF00732;	GO:0005576;GO:0050660;GO:0016614;GO:0006006;GO:0008364;GO:0046693;	pfu_aug1.0_11068.1_60853.t1
TRINITY_DN78102_c0_g1_i9	382.261	-3.04722	3.04722	0.960235	-3.17341	0.00150658	0.0162036	P18173 Q9VI87	Glucose dehydrogenase [FAD, quinone]		PF05199;PF00732;	GO:0005576;GO:0050660;GO:0016614;GO:0006006;GO:0008364;GO:0046693;	pfu_aug1.0_3507.1_37625.t1
TRINITY_DN77061_c4_g1_i2	59.653	-4.22323	4.22323	0.750888	-5.62431	1.86252e-08	1.34488e-06	Q5IS41	Neurocan core protein	Chondroitin sulfate proteoglycan 3;	PF00008;PF00059;PF00084;PF07686;PF00193;	GO:0005578;GO:0005509;GO:0030246;GO:0005201;GO:0005540;GO:0007155;GO:0007417;GO:0001501;	pfu_aug1.0_7714.1_67729.t1
TRINITY_DN54047_c0_g1_i1	6.82572	-5.70087	5.70087	1.42763	-3.99323	6.51792e-05	0.00141084	Q90953 Q90945	Versican core protein	Chondroitin sulfate proteoglycan core protein 2;Large fibroblast proteoglycan;PG-M;	PF00008;PF00059;PF00084;PF07686;PF00193;	GO:0005578;GO:0005509;GO:0030246;GO:0005201;GO:0005540;GO:0007155;GO:0007417;GO:0001501;	pfu_aug1.0_79611.1_49224.t1
TRINITY_DN56922_c0_g1_i2	433.285	-3.71441	3.71441	1.21308	-3.06197	0.00219889	0.0215638	Q9ESN4 A2AUR9 B0LXL6	Complement C1q-like protein 3	C1q and tumor necrosis factor-related protein 13;Gliacolin;	PF00386;PF01391;	GO:0005581;GO:0005576;GO:0050807;	pfu_aug1.0_19698.1_11249.t1
TRINITY_DN63961_c0_g1_i8	16.9706	2.10647	2.10647	0.699213	3.01263	0.00258993	0.0244738	Q9ESN4 A2AUR9 B0LXL6	Complement C1q-like protein 3	C1q and tumor necrosis factor-related protein 13;Gliacolin;	PF00386;PF01391;	GO:0005581;GO:0005576;GO:0050807;	pfu_aug1.0_824.1_00508.t1
TRINITY_DN64992_c0_g1_i7	49.8997	-1.54252	1.54252	0.363126	-4.2479	2.15788e-05	0.000569115	P18503	Short-chain collagen C4		PF01391;	GO:0005581;GO:0005578;	pfu_aug1.0_955.1_29502.t1
TRINITY_DN3071_c0_g1_i1	8.02951	-1.55027	1.55027	0.54917	-2.82293	0.00475866	0.0381297	P15989	Collagen alpha-3(VI) chain		PF01391;PF00014;PF00092;	GO:0005581;GO:0005578;GO:0004867;GO:0007155;	pfu_aug1.0_6527.1_67454.t1
TRINITY_DN41923_c0_g2_i1	6.19171	3.47908	3.47908	0.972588	3.57714	0.000347379	0.00527049	Q86Z23	Complement C1q-like protein 4	C1q and tumor necrosis factor-related protein 11;	PF00386;	GO:0005581;GO:0005615;GO:0042802;GO:0070373;GO:0045599;GO:0048147;	pfu_aug1.0_33749.1_62753.t1
TRINITY_DN84447_c0_g2_i1	15.9963	7.38939	7.38939	1.55179	4.76184	1.91834e-06	7.60525e-05	Q641F3	Collagen alpha-1(XXI) chain		PF01391;PF00092;	GO:0005581;GO:0005737;GO:0005578;	gi|1139827819|ref|XP_019928494.1|
TRINITY_DN59934_c5_g4_i1	98.6822	-2.7995	2.7995	0.874098	-3.20273	0.00136131	0.0149995	Q9VAV4	Papilin		PF05986;PF07679;PF00014;PF08686;PF00090;PF00095;	GO:0005604;GO:0005201;GO:0004222;GO:0004867;GO:0008270;GO:0030198;GO:0007275;	gi|1139809954|ref|XP_019924663.1|
TRINITY_DN58579_c1_g1_i1	121.84	-1.65382	1.65382	0.608945	-2.71588	0.00660998	0.0483683	Q2UY09 A4D101 A4D106 A4D107 A8MVR2 B9EGX9 Q2UY07 Q2UY08	Collagen alpha-1(XXVIII) chain		PF01391;PF00014;PF00092;	GO:0005604;GO:0005581;GO:0005788;GO:0005576;GO:0004867;GO:0007155;	pfu_aug1.0_2338.1_30063.t1
TRINITY_DN51847_c0_g1_i2	28.0301	-8.33271	8.33271	3.02746	-2.75237	0.00591653	0.0444212	A2AJ76 Q8BNH3	Hemicentin-2		PF12662;PF07645;PF07474;PF07679;	GO:0005604;GO:0005938;GO:0030054;GO:0032154;GO:0005576;GO:0005509;GO:0030335;GO:0050896;GO:0006939;	pfu_aug1.0_12069.1_24981.t1
TRINITY_DN83811_c0_g1_i13	1021.08	-3.17406	3.17406	0.93776	-3.38473	0.000712483	0.00917103	Q96RW7 A6NGE3 Q5TYR7 Q96DN3 Q96DN8 Q96SC3	Hemicentin-1	Fibulin-6;	PF12662;PF07645;PF07474;PF07679;PF00090;	GO:0005604;GO:0005938;GO:0030054;GO:0032154;GO:0070062;GO:0005509;GO:0007049;GO:0051301;GO:0050896;GO:0007601;	pfu_aug1.0_20179.1_11293.t1
TRINITY_DN55921_c0_g1_i2	36.6579	-2.29602	2.29602	0.767143	-2.99295	0.00276292	0.0257412	D3YXG0 D3Z2Q7	Hemicentin-1 {ECO:0000312|MGI:MGI:2685047}	Fibulin-6 {ECO:0000303|PubMed:24951538};	PF12662;PF07645;PF07474;PF07679;PF00090;	GO:0005604;GO:0005938;GO:0030054;GO:0032154;GO:0070062;GO:0005576;GO:0005509;GO:0007049;GO:0051301;	pfu_aug1.0_2877.1_08468.t1
TRINITY_DN60464_c0_g2_i7	588.388	-4.20105	4.20105	0.293435	-14.3168	1.71852e-46	3.36351e-43	D3YXG0 D3Z2Q7	Hemicentin-1 {ECO:0000312|MGI:MGI:2685047}	Fibulin-6 {ECO:0000303|PubMed:24951538};	PF12662;PF07645;PF07474;PF07679;PF00090;	GO:0005604;GO:0005938;GO:0030054;GO:0032154;GO:0070062;GO:0005576;GO:0005509;GO:0007049;GO:0051301;	pfu_aug1.0_7103.1_31337.t1
TRINITY_DN81211_c0_g1_i4	208.132	2.39715	2.39715	0.45497	5.26881	1.37307e-07	7.9041e-06	P82198 Q3U9R1	Transforming growth factor-beta-induced protein ig-h3		PF02469;	GO:0005604;GO:0070062;GO:0031012;GO:0005615;GO:0005578;GO:0005802;GO:0005518;GO:0050840;GO:0005178;GO:0001525;GO:0007155;GO:0008283;GO:0002062;GO:0030198;	gi|762138772|ref|XP_011452719.1|
TRINITY_DN42414_c0_g1_i1	29.7792	3.90232	3.90232	0.74183	5.2604	1.43745e-07	8.24752e-06	P82198 Q3U9R1	Transforming growth factor-beta-induced protein ig-h3		PF02469;	GO:0005604;GO:0070062;GO:0031012;GO:0005615;GO:0005578;GO:0005802;GO:0005518;GO:0050840;GO:0005178;GO:0001525;GO:0007155;GO:0008283;GO:0002062;GO:0030198;	pfu_aug1.0_2239.1_08258.t1
TRINITY_DN58737_c2_g2_i2	24.2016	4.5493	4.5493	1.19871	3.79517	0.000147543	0.00272411	Q9I926	Fucolectin-6		PF00754;	GO:0005615;GO:0005509;GO:0030246;GO:0042806;GO:0010185;GO:0001868;GO:0045088;	gi|1139850048|ref|XP_019920294.1|
TRINITY_DN77335_c1_g1_i12	190.458	-4.11335	4.11335	0.324014	-12.695	6.30426e-37	8.68283e-34	O02722	Metalloproteinase inhibitor 1	Tissue inhibitor of metalloproteinases 1;	PF00965;	GO:0005615;GO:0005578;GO:0005125;GO:0008083;GO:0046872;GO:0008191;GO:0002020;GO:0043086;GO:0010951;GO:0051045;GO:0008284;GO:2001044;GO:0034097;GO:0009725;	gi|762140118|ref|XP_011453222.1|
TRINITY_DN62149_c0_g2_i1	228.336	1.76083	1.76083	0.389145	4.52486	6.04343e-06	0.000197311	P0C1T0	Membrane metallo-endopeptidase-like 1	NEP2(m);Neprilysin II;Neprilysin-2;	PF01431;PF05649;	GO:0005615;GO:0016021;GO:0016020;GO:0004222;GO:0008270;	gi|762154843|ref|XP_011415503.1|
TRINITY_DN23641_c0_g1_i1	50.2558	-2.94	2.94	1.06215	-2.76797	0.00564064	0.0430185	Q02589 Q66H27	[Protein ADP-ribosylarginine] hydrolase	ADP-ribose-L-arginine cleaving enzyme;	PF03747;	GO:0005622;GO:0003875;GO:0000287;GO:0006464;GO:0051725;	sp|Q02589|ADPRH_RAT
TRINITY_DN61994_c7_g1_i1	350.506	3.04662	3.04662	0.432888	7.03791	1.9514e-12	3.08795e-10	Q940A2 O22200 O22201	Protein kinase and PP2C-like domain-containing protein		PF00069;PF00481;	GO:0005622;GO:0005524;GO:0046872;GO:0004721;GO:0004672;GO:0004674;GO:0004871;GO:0035556;GO:0006468;	pfu_aug1.0_8738.1_60487.t1
TRINITY_DN128195_c0_g1_i1	5.22381	5.17246	5.17246	1.44237	3.58609	0.000335667	0.00514528	D3YXS5	Kinesin-like protein KIF28P	Kinesin-like protein 6;	PF00498;PF12423;PF00225;	GO:0005622;GO:0005871;GO:0031966;GO:0005524;GO:0016887;GO:0008017;GO:0003777;GO:0007018;GO:0007005;GO:0072384;	gi|1139841977|ref|XP_019918518.1|
TRINITY_DN69574_c1_g2_i1	128.516	-1.55183	1.55183	0.338016	-4.59101	4.41106e-06	0.000152732	Q90YK5	Heparanase		PF03662;	GO:0005622;GO:0016020;GO:0005578;GO:0030305;GO:0060055;GO:0007160;GO:0030200;	gi|762111177|ref|XP_011438298.1|
TRINITY_DN67304_c0_g3_i2	419.32	2.02831	2.02831	0.427661	4.74279	2.1079e-06	8.21681e-05	Q9BXJ4 Q0VAN4 Q542Y2 Q6MZN1 Q96KY1	Complement C1q tumor necrosis factor-related protein 3	Collagenous repeat-containing sequence 26 kDa protein;Secretory protein CORS26;	PF00386;PF01391;	GO:0005623;GO:0005581;GO:0070062;GO:0005615;GO:0016020;GO:0035356;GO:0045444;GO:0010629;GO:0045721;GO:0050728;GO:1900165;GO:0071638;GO:0042347;GO:0070165;GO:0050715;GO:0070206;	pfu_aug1.0_10345.1_39033.t1
TRINITY_DN64358_c7_g1_i1	128.557	-5.20355	5.20355	1.15363	-4.51057	6.46536e-06	0.000209067	Q9BXJ4 Q0VAN4 Q542Y2 Q6MZN1 Q96KY1	Complement C1q tumor necrosis factor-related protein 3	Collagenous repeat-containing sequence 26 kDa protein;Secretory protein CORS26;	PF00386;PF01391;	GO:0005623;GO:0005581;GO:0070062;GO:0005615;GO:0016020;GO:0035356;GO:0045444;GO:0010629;GO:0045721;GO:0050728;GO:1900165;GO:0071638;GO:0042347;GO:0070165;GO:0050715;GO:0070206;	pfu_aug1.0_1665.1_15568.t1
TRINITY_DN80417_c1_g1_i4	331.842	2.95131	2.95131	0.687135	4.29509	1.74623e-05	0.00047783	Q9BXJ4 Q0VAN4 Q542Y2 Q6MZN1 Q96KY1	Complement C1q tumor necrosis factor-related protein 3	Collagenous repeat-containing sequence 26 kDa protein;Secretory protein CORS26;	PF00386;PF01391;	GO:0005623;GO:0005581;GO:0070062;GO:0005615;GO:0016020;GO:0035356;GO:0045444;GO:0010629;GO:0045721;GO:0050728;GO:1900165;GO:0071638;GO:0042347;GO:0070165;GO:0050715;GO:0070206;	pfu_aug1.0_55659.1_05582.t1
TRINITY_DN57644_c0_g1_i2	87.1395	-1.84481	1.84481	0.51013	-3.61635	0.000298788	0.00471805	P08106	Heat shock 70 kDa protein		PF00012;	GO:0005623;GO:0005737;GO:0005829;GO:0005634;GO:0043204;GO:0043235;GO:0005524;GO:0033142;GO:0009409;GO:0009408;GO:0014070;GO:0010243;GO:0032570;	pfu_aug1.0_4777.1_01818.t1
TRINITY_DN57644_c0_g2_i1	13.7267	2.09508	2.09508	0.6873	3.04828	0.00230155	0.0223466	P08106	Heat shock 70 kDa protein		PF00012;	GO:0005623;GO:0005737;GO:0005829;GO:0005634;GO:0043204;GO:0043235;GO:0005524;GO:0033142;GO:0009409;GO:0009408;GO:0014070;GO:0010243;GO:0032570;	pfu_aug1.0_4777.1_01818.t1
TRINITY_DN14557_c0_g1_i1	144.02	2.12717	2.12717	0.697555	3.04946	0.00229254	0.0222941	P86179	L-rhamnose-binding lectin CSL3 {ECO:0000303|Ref.1}		PF02140;	GO:0005623;GO:0060473;GO:0005737;GO:0001674;GO:0042564;GO:0005534;GO:1903777;GO:0042803;GO:0033296;	gi|762092200|ref|XP_011428527.1|
TRINITY_DN76572_c5_g1_i4	1291.15	2.6157	2.6157	0.271539	9.63285	5.80964e-22	2.8785e-19	P03934 Q23636	Transposable element Tc1 transposase		PF01498;	GO:0005634;GO:0003677;GO:0004519;GO:0032502;GO:0015074;GO:0006313;	pfu_aug1.0_297.1_29168.t1
TRINITY_DN56684_c0_g1_i2	10.483	-4.09161	4.09161	0.803609	-5.09154	3.5516e-07	1.79936e-05	Q9DF50	Claspin	xClaspin;		GO:0005634;GO:0003677;GO:0007049;GO:0006281;GO:0031572;	pfu_aug1.0_3127.1_23191.t1
TRINITY_DN57932_c0_g1_i2	164.627	2.33419	2.33419	0.608663	3.83495	0.000125591	0.00240616	Q6IR68	THAP domain-containing protein 11		PF05485;	GO:0005634;GO:0003677;GO:0008270;GO:0006355;GO:0006351;	gi|762135716|ref|XP_011451110.1|
TRINITY_DN68778_c1_g2_i1	124.447	-1.81489	1.81489	0.267521	-6.78411	1.16802e-11	1.64526e-09	Q9FGH2	Protein LIGHT-DEPENDENT SHORT HYPOCOTYLS 5	Protein ORGAN BOUNDARY 5;	PF04852;	GO:0005634;GO:0003677;GO:0009299;GO:0007275;GO:0090698;GO:0006355;GO:0009416;	gi|1139825304|ref|XP_019927985.1|
TRINITY_DN66509_c0_g2_i1	41.9758	-2.49261	2.49261	0.377019	-6.61136	3.80797e-11	4.883e-09	P35072	Transposable element Tcb1 transposase	Transposable element Barney transposase;	PF01498;	GO:0005634;GO:0003677;GO:0015074;GO:0006313;	pfu_aug1.0_470.1_29280.t1
TRINITY_DN38364_c0_g1_i1	7.49991	-2.67612	2.67612	0.96454	-2.77451	0.00552851	0.0423632	P34257	Transposable element Tc3 transposase		PF11427;PF01498;	GO:0005634;GO:0003677;GO:0032502;GO:0015074;GO:0006313;	gi|1139854626|ref|XP_019921241.1|
TRINITY_DN66655_c1_g6_i1	143.789	-1.77114	1.77114	0.345465	-5.12682	2.94681e-07	1.53477e-05	P39959 D3DM36	Zinc finger protein YER130C			GO:0005634;GO:0003677;GO:0046872;	pfu_aug1.0_3677.1_30489.t1
TRINITY_DN52834_c0_g1_i1	9.80499	2.02609	2.02609	0.710135	2.85311	0.00432936	0.0357451	Q9H4Q4 A3KFK9	PR domain zinc finger protein 12	PR domain-containing protein 12;		GO:0005634;GO:0003677;GO:1990226;GO:0046872;GO:0008168;GO:0050965;GO:0031175;GO:1900111;GO:0051574;GO:0006355;GO:0019233;GO:0006351;	sp|Q9H4Q4|PRD12_HUMAN
TRINITY_DN77460_c2_g1_i1	136.116	-1.55884	1.55884	0.319442	-4.8799	1.06141e-06	4.56309e-05	P28699 P51127 P79878 P79879	Retinoic acid receptor gamma	Nuclear receptor subfamily 1 group B member 3;	PF00104;PF00105;	GO:0005634;GO:0003708;GO:0043565;GO:0003707;GO:0008270;GO:0006351;	pfu_aug1.0_12075.1_17820.t1
TRINITY_DN87744_c2_g3_i1	353.81	-1.9619	1.9619	0.429762	-4.56508	4.993e-06	0.000169411	Q8I7P9	Retrovirus-related Pol polyprotein from transposon opus		PF00665;PF00078;	GO:0005634;GO:0004519;GO:0003676;GO:0008233;GO:0003964;GO:0015074;GO:0006313;	pfu_aug1.0_2371.1_08311.t1
TRINITY_DN57794_c0_g1_i1	118.333	2.99352	2.99352	0.601076	4.98026	6.3498e-07	2.95163e-05	Q8I7P9	Retrovirus-related Pol polyprotein from transposon opus		PF00665;PF00078;	GO:0005634;GO:0004519;GO:0003676;GO:0008233;GO:0003964;GO:0015074;GO:0006313;	pfu_aug1.0_2402.1_66316.t1
TRINITY_DN62959_c0_g7_i1	6.67565	-2.28535	2.28535	0.839369	-2.7227	0.0064751	0.0475587	Q8I7P9	Retrovirus-related Pol polyprotein from transposon opus		PF00665;PF00078;	GO:0005634;GO:0004519;GO:0003676;GO:0008233;GO:0003964;GO:0015074;GO:0006313;	pfu_aug1.0_36992.1_70218.t1
TRINITY_DN76200_c6_g1_i1	269.066	2.12783	2.12783	0.429993	4.94852	7.47812e-07	3.36669e-05	Q5XGY9	Meiotic nuclear division protein 1 homolog		PF03962;	GO:0005634;GO:0006310;GO:0051321;	gi|762124092|ref|XP_011445048.1|
TRINITY_DN58551_c0_g1_i3	35.1434	4.26101	4.26101	1.05206	4.05017	5.11796e-05	0.00115767	Q24307 A4UZI4 Q24115 Q24149 Q24177 Q960U3 Q9V7G1	Death-associated inhibitor of apoptosis 2	Apoptosis 2 inhibitor;IAP homolog A;IAP-like protein;Inhibitor of apoptosis 2;	PF00653;	GO:0005634;GO:0048471;GO:0089720;GO:0043027;GO:0016874;GO:0061630;GO:0031625;GO:0008270;GO:0050829;GO:1990001;GO:0045087;GO:0043066;GO:0043154;GO:0061057;GO:0006964;GO:0033160;GO:0070936;GO:0070534;GO:0016567;GO:0042787;GO:0043281;GO:0009966;GO:0007423;	pfu_aug1.0_14982.1_46820.t1
TRINITY_DN65619_c1_g2_i1	549.209	2.60686	2.60686	0.340775	7.6498	2.0129e-14	4.15688e-12	Q6V0K7	Oncoprotein-induced transcript 3 protein	Liver-specific zona pellucida domain-containing protein;	PF00100;	GO:0005635;GO:0005509;	gi|762073152|ref|XP_011432135.1|
TRINITY_DN81009_c1_g1_i2	1629.76	-1.70328	1.70328	0.528512	-3.22278	0.00126953	0.0142199	Q6V0K7	Oncoprotein-induced transcript 3 protein	Liver-specific zona pellucida domain-containing protein;	PF00100;	GO:0005635;GO:0005509;	pfu_aug1.0_581.1_65527.t1
TRINITY_DN67677_c7_g4_i1	1424.77	2.32217	2.32217	0.679339	3.41828	0.00063019	0.00840864	Q8R4V5 P97806 Q811T0 Q8C9U1	Oncoprotein-induced transcript 3 protein	Liver-specific zona pellucida domain-containing protein;	PF00100;	GO:0005635;GO:0005509;GO:1903118;	gi|1139853127|ref|XP_019920942.1|
TRINITY_DN58972_c6_g1_i1	116.154	1.941	1.941	0.401653	4.83253	1.34807e-06	5.62633e-05	Q8WWZ8 A0AVP3 Q8N1M8	Oncoprotein-induced transcript 3 protein	Liver-specific zona pellucida domain-containing protein;	PF00100;	GO:0005635;GO:0005509;GO:1903118;	pfu_aug1.0_6183.1_67393.t1
TRINITY_DN62779_c0_g2_i1	191.672	-3.54695	3.54695	0.750205	-4.72797	2.26778e-06	8.69402e-05	Q9NR21 B4DRQ0 Q68DS1 Q8N5Y9	Poly [ADP-ribose] polymerase 11	ADP-ribosyltransferase diphtheria toxin-like 11;	PF00644;PF02825;	GO:0005635;GO:0005643;GO:0003950;GO:0030154;GO:0051028;GO:0006998;GO:0015031;GO:0007283;	pfu_aug1.0_14248.1_10683.t1
TRINITY_DN30377_c0_g1_i2	7.69082	4.08048	4.08048	0.977648	4.17377	2.99595e-05	0.00075815	Q9BRQ0 Q8WYZ4 Q96CY2	Pygopus homolog 2		PF00628;	GO:0005654;GO:0003682;GO:0035034;GO:0042393;GO:0046872;GO:1904837;GO:0007420;GO:0060070;GO:0048589;GO:0001701;GO:0001822;GO:0002088;GO:0030879;GO:0060021;GO:0035563;GO:0009791;GO:0051569;GO:0033599;GO:0007289;	pfu_aug1.0_2468.1_01115.t1
TRINITY_DN53290_c1_g1_i1	17.3077	3.85153	3.85153	1.23086	3.12914	0.00175321	0.0181354	Q96AH3 Q9BTH9 Q9BTI2	Transcription elongation factor SPT6	Histone chaperone suppressor of Ty6;Tat-cotransactivator 2 protein;	PF14878;PF14635;PF14641;PF00575;PF14633;PF14632;PF14639;	GO:0005654;GO:0005634;GO:0008023;GO:0035327;GO:0003677;GO:0042393;GO:0031491;GO:0003723;GO:0000991;GO:0003700;GO:0070827;GO:0006338;GO:0006342;GO:0006397;GO:0042789;GO:0051028;GO:0061086;GO:0034728;GO:0032968;GO:0045191;GO:0010793;GO:0050684;GO:0051147;GO:0006355;GO:0008380;GO:0006368;GO:0006366;GO:0016032;	pfu_aug1.0_5119.1_59704.t1
TRINITY_DN73279_c0_g1_i5	17.5241	1.71959	1.71959	0.601269	2.85992	0.00423742	0.0351264	P0C6Y7	Histone-lysine N-methyltransferase PRDM9	PR domain zinc finger protein 9;PR domain-containing protein 9;	PF01352;PF00856;PF09514;	GO:0005694;GO:0005634;GO:0018024;GO:0046872;GO:0003676;GO:0006311;GO:0010845;GO:0006355;GO:0006351;	pfu_aug1.0_4868.1_16539.t1
TRINITY_DN52324_c0_g1_i2	16.0469	-6.94429	6.94429	1.40238	-4.95179	7.35327e-07	3.31781e-05	Q8IRG6 O17045 O17046 Q7YTY1 Q86SB9 Q9W071	FACT complex subunit spt16	Facilitates chromatin transcription complex subunit SPT16;dSPT16;	PF14826;PF00557;PF08512;PF08644;	GO:0005694;GO:0005829;GO:0035101;GO:0005634;GO:0003682;GO:0042393;GO:0031491;GO:0046982;GO:0047485;GO:0006281;GO:0006260;GO:0034724;GO:0032968;GO:0001672;GO:0006351;	pfu_aug1.0_3858.1_59339.t1
TRINITY_DN42499_c0_g1_i2	22.1179	2.79215	2.79215	0.46224	6.04047	1.53662e-09	1.44664e-07	Q5T5X7 A2RRH2 Q9HCL9	BEN domain-containing protein 3		PF10523;	GO:0005720;GO:0005730;GO:0005654;GO:0000182;GO:0000183;GO:0006306;GO:0098532;GO:0080182;GO:0036124;GO:0043967;GO:0034773;GO:0000122;GO:0006351;	pfu_aug1.0_3935.1_01579.t1
TRINITY_DN84244_c0_g1_i1	965.28	-1.81934	1.81934	0.392207	-4.63872	3.5058e-06	0.000126205	Q949V6 Q9SZ02	Probable E3 ubiquitin-protein ligase ARI1	ARIADNE-like protein ARI1;Protein ariadne homolog 1;RING-type E3 ubiquitin transferase ARI1 {ECO:0000305};	PF01485;	GO:0005737;GO:0000151;GO:0046872;GO:0031624;GO:0061630;GO:0032436;GO:0000209;GO:0042787;	pfu_aug1.0_2510.1_01119.t1
TRINITY_DN74938_c0_g3_i1	21.6661	4.91302	4.91302	1.56564	3.13803	0.00170088	0.0177173	Q6IMI6 Q6IMI5	Sulfotransferase 1C3		PF00685;	GO:0005737;GO:0004027;GO:0004062;GO:0006790;	pfu_aug1.0_874.1_51102.t1
TRINITY_DN82411_c1_g3_i1	31.9836	2.27054	2.27054	0.660253	3.4389	0.000584092	0.00794173	P0CT40 Q05654 Q96TJ6	Transposon Tf2-9 polyprotein	Retrotransposable element Tf2 155 kDa protein;	PF12382;PF00665;PF00078;	GO:0005737;GO:0004190;GO:0003677;GO:0003887;GO:0004519;GO:0046872;GO:0003723;GO:0003964;GO:0015074;GO:0006310;	gi|1139842486|ref|XP_019918625.1|
TRINITY_DN62666_c0_g1_i1	97.8528	1.6179	1.6179	0.437346	3.69936	0.000216143	0.00368703	P0CT40 Q05654 Q96TJ6	Transposon Tf2-9 polyprotein	Retrotransposable element Tf2 155 kDa protein;	PF12382;PF00665;PF00078;	GO:0005737;GO:0004190;GO:0003677;GO:0003887;GO:0004519;GO:0046872;GO:0003723;GO:0003964;GO:0015074;GO:0006310;	pfu_aug1.0_16994.1_69030.t1
TRINITY_DN78785_c1_g3_i2	191.864	2.21651	2.21651	0.247313	8.96235	3.17845e-19	1.12569e-16	P19217	Estrogen sulfotransferase	Sulfotransferase 1E1;Sulfotransferase, estrogen-preferring;	PF00685;	GO:0005737;GO:0004304;GO:0005496;GO:0050294;GO:0008210;	gi|762164738|ref|XP_011420695.1|
TRINITY_DN59431_c1_g1_i1	44.1744	-6.26219	6.26219	0.764754	-8.1885	2.64495e-16	7.56597e-14	Q8MVR1 Q54F62	Cyclic GMP-binding protein C	Ras guanine nucleotide exchange factor T;RasGEF domain-containing protein T;	PF00027;PF16095;PF00610;PF02893;PF07714;PF00617;PF00618;PF08477;	GO:0005737;GO:0005524;GO:0030553;GO:0005525;GO:0005543;GO:0004672;GO:0004674;GO:0005088;GO:0004871;GO:0031589;GO:0019934;GO:0007163;GO:0051272;GO:0045860;GO:0046579;GO:0050920;GO:0007264;	pfu_aug1.0_27744.1_04596.t1
TRINITY_DN72418_c1_g1_i5	57.9754	1.61049	1.61049	0.523533	3.0762	0.00209658	0.0207806	Q50KA9	Nucleoside diphosphate kinase A	nm23-C1;	PF00334;	GO:0005737;GO:0005622;GO:0005634;GO:0005524;GO:0046872;GO:0004550;GO:0030154;GO:0006241;GO:0006897;GO:0006183;GO:0007399;GO:0042981;GO:0006228;	pfu_aug1.0_43532.1_05254.t1
TRINITY_DN76075_c0_g1_i3	2350.74	-1.86996	1.86996	0.370443	-5.0479	4.46691e-07	2.19482e-05	Q5ZME8	WD40 repeat-containing protein SMU1	Smu-1 suppressor of mec-8 and unc-52 protein homolog;	PF00400;	GO:0005737;GO:0005634;	gi|762081210|ref|XP_011421069.1|
TRINITY_DN61117_c0_g1_i1	93.9028	-2.33176	2.33176	0.662256	-3.52094	0.000430025	0.00624418	Q7LHG5 D6VVK4 Q04717 Q04722 Q05350	Transposon Ty3-I Gag-Pol polyprotein	Gag3-Pol3;Transposon Ty3-2 TYA-TYB polyprotein;	PF12384;PF00665;PF00078;	GO:0005737;GO:0005634;GO:0000943;GO:0004190;GO:0005524;GO:0003677;GO:0003887;GO:0008233;GO:0004540;GO:0003723;GO:0003964;GO:0004523;GO:0008270;GO:0015074;GO:0006310;GO:0032197;	pfu_aug1.0_11516.1_10334.t1
TRINITY_DN89531_c0_g1_i1	4.42946	-5.06325	5.06325	1.48561	-3.4082	0.000653924	0.00864412	Q7LHG5 D6VVK4 Q04717 Q04722 Q05350	Transposon Ty3-I Gag-Pol polyprotein	Gag3-Pol3;Transposon Ty3-2 TYA-TYB polyprotein;	PF12384;PF00665;PF00078;	GO:0005737;GO:0005634;GO:0000943;GO:0004190;GO:0005524;GO:0003677;GO:0003887;GO:0008233;GO:0004540;GO:0003723;GO:0003964;GO:0004523;GO:0008270;GO:0015074;GO:0006310;GO:0032197;	pfu_aug1.0_30795.1_55357.t1
TRINITY_DN68703_c2_g2_i1	18.9822	-2.65721	2.65721	0.585975	-4.53467	5.76925e-06	0.000190196	Q99315 D6VUP1 Q07096	Transposon Ty3-G Gag-Pol polyprotein	Gag3-Pol3;Transposon Ty3-1 TYA-TYB polyprotein;	PF12384;PF00665;PF00078;	GO:0005737;GO:0005634;GO:0000943;GO:0004190;GO:0005524;GO:0003677;GO:0003887;GO:0008233;GO:0004540;GO:0003723;GO:0003964;GO:0004523;GO:0008270;GO:0015074;GO:0006310;GO:0032197;	pfu_aug1.0_6787.1_16990.t1
TRINITY_DN101560_c0_g1_i1	4.60652	-3.98114	3.98114	1.42014	-2.80335	0.0050575	0.0397618	Q7LHG5 D6VVK4 Q04717 Q04722 Q05350	Transposon Ty3-I Gag-Pol polyprotein	Gag3-Pol3;Transposon Ty3-2 TYA-TYB polyprotein;	PF12384;PF00665;PF00078;	GO:0005737;GO:0005634;GO:0000943;GO:0004190;GO:0005524;GO:0003677;GO:0003887;GO:0008233;GO:0004540;GO:0003723;GO:0003964;GO:0004523;GO:0008270;GO:0015074;GO:0006310;GO:0032197;	pfu_aug1.0_6957.1_60163.t1
TRINITY_DN59103_c0_g1_i2	1707.38	-1.50337	1.50337	0.271174	-5.54395	2.95717e-08	2.04023e-06	Q6NTY6	Early growth response protein 1-B		PF11914;PF11928;	GO:0005737;GO:0005634;GO:0010385;GO:0044729;GO:1990841;GO:0043565;GO:0003700;GO:0008270;GO:0045944;GO:0006355;GO:0006351;	pfu_aug1.0_265.1_36426.t1
TRINITY_DN69365_c4_g1_i2	546.727	-1.53227	1.53227	0.4428	-3.46041	0.000539352	0.00747554	O62640	Putative inhibitor of apoptosis		PF00653;PF00619;	GO:0005737;GO:0005634;GO:0043027;GO:0046872;GO:0004842;GO:1990001;GO:0060546;GO:0034121;	gi|762165887|ref|XP_011421261.1|
TRINITY_DN68447_c0_g2_i3	78.1746	3.90183	3.90183	0.70291	5.55096	2.84102e-08	1.97107e-06	A1YER2	Oxidoreductase HTATIP2		PF13460;	GO:0005737;GO:0005635;GO:0016491;GO:0001525;GO:0006915;GO:0030154;	gi|762169381|ref|XP_011423094.1|
TRINITY_DN96806_c0_g1_i1	8.94568	-4.9343	4.9343	1.46068	-3.37807	0.000729953	0.00935382	Q5SVZ6 D3DPR7 Q7Z3Q4	Zinc finger MYM-type protein 1		PF05699;PF14291;PF06467;	GO:0005737;GO:0005654;GO:0003677;GO:0046983;GO:0000981;GO:0008270;	pfu_aug1.0_10581.1_02942.t1
TRINITY_DN29698_c0_g1_i1	13.4765	-3.62373	3.62373	0.90209	-4.01704	5.89329e-05	0.00130062	Q9CUX1 Q80Y58	52 kDa repressor of the inhibitor of the protein kinase	58 kDa interferon-induced protein kinase-interacting protein;THAP domain-containing protein 0;THAP domain-containing protein 12 {ECO:0000250|UniProtKB:O43422};	PF05699;PF14291;PF05485;	GO:0005737;GO:0005654;GO:0005634;GO:0003677;GO:0046872;GO:0046983;GO:0000981;	pfu_aug1.0_10120.1_10076.t1
TRINITY_DN24073_c0_g1_i1	21.4703	-2.58355	2.58355	0.833836	-3.0984	0.00194572	0.0196404	Q7L622 Q9BVR2 Q9H9E9 Q9NXC0 Q9P2L3	G2/M phase-specific E3 ubiquitin-protein ligase	G2/M phase-specific HECT-type E3 ubiquitin transferase;	PF00632;	GO:0005737;GO:0005730;GO:0046872;GO:0004842;GO:0006915;GO:0007275;	pfu_aug1.0_3241.1_51944.t1
TRINITY_DN86878_c3_g1_i6	195.13	1.93918	1.93918	0.457449	4.23911	2.24404e-05	0.000588915	Q5RJY2 E9QK24 Q6ZPT7 Q8BNA4	G2/M phase-specific E3 ubiquitin-protein ligase	G2/M phase-specific HECT-type E3 ubiquitin transferase;	PF00632;	GO:0005737;GO:0005730;GO:0046872;GO:0061630;GO:0006915;GO:0001824;GO:2001243;GO:0000209;	gi|762099542|ref|XP_011432199.1|
TRINITY_DN63562_c9_g1_i4	579.924	2.26363	2.26363	0.283323	7.98957	1.35407e-15	3.49678e-13	P53817 B7X6T2	HRAS-like suppressor 3 {ECO:0000250|UniProtKB:P53816}	Group XVI phospholipase A2 {ECO:0000312|RGD:2829};H-rev 107 protein homolog {ECO:0000250|UniProtKB:P53816};	PF04970;	GO:0005737;GO:0005783;GO:0016021;GO:0016020;GO:0048471;GO:0005778;GO:0005777;GO:0052740;GO:0008970;GO:0052739;GO:0004623;GO:0046485;GO:0016042;GO:0045786;GO:0007031;GO:0008654;GO:1904177;GO:0006641;	pfu_aug1.0_11421.1_53695.t1
TRINITY_DN71697_c2_g2_i2	11.2814	2.89975	2.89975	0.701791	4.13193	3.59735e-05	0.000877787	Q9BRZ2 Q6PJS5 Q86VT6 Q8N2H8 Q8NAC0 Q9H031	E3 ubiquitin-protein ligase TRIM56	RING finger protein 109;RING-type E3 ubiquitin transferase TRIM56 {ECO:0000305};Tripartite motif-containing protein 56;	PF00643;PF13445;	GO:0005737;GO:0005829;GO:0003723;GO:0004842;GO:0008270;GO:0051607;GO:0032608;GO:0070534;GO:0032479;GO:0034340;	pfu_aug1.0_2839.1_15958.t1
TRINITY_DN64187_c0_g1_i1	151.493	3.51374	3.51374	1.19935	2.9297	0.00339295	0.0298241	F6R2G2 Q28DS5	NLR family CARD domain-containing protein 4	Ice protease-activating factor;	PF00619;	GO:0005737;GO:0005829;GO:0005634;GO:0005524;GO:0043027;GO:0004842;GO:0006954;GO:1990001;GO:0045087;GO:0009966;	pfu_aug1.0_7511.1_52981.t1
TRINITY_DN73494_c1_g1_i4	364.814	1.5507	1.5507	0.223404	6.94126	3.88612e-12	5.94705e-10	P04818 Q8WYK3 Q8WYK4	Thymidylate synthase		PF00303;	GO:0005737;GO:0005829;GO:0005743;GO:0005759;GO:0005739;GO:0005730;GO:0005634;GO:0048037;GO:0008144;GO:0005542;GO:0000166;GO:0042803;GO:1990825;GO:0004799;GO:0000900;GO:0007568;GO:0051216;GO:0016049;GO:0008283;GO:0007623;GO:0048589;GO:0071897;GO:0006231;GO:0006235;GO:0046078;GO:0019088;GO:0060574;GO:0097421;GO:0017148;GO:0015949;GO:0000083;GO:0034097;GO:0042493;GO:0045471;GO:0051593;GO:0051384;GO:…	gi|762097302|ref|XP_011431215.1|
TRINITY_DN84103_c1_g1_i6	536.734	-1.70838	1.70838	0.363222	-4.7034	2.55867e-06	9.67949e-05	O60678 B4DUC7	Protein arginine N-methyltransferase 3	Heterogeneous nuclear ribonucleoprotein methyltransferase-like protein 3;		GO:0005737;GO:0005829;GO:0005840;GO:0008469;GO:0046872;GO:0008168;GO:0003676;GO:0016274;GO:0035242;GO:0031397;GO:0006479;GO:0006355;	gi|762156066|ref|XP_011416151.1|
TRINITY_DN12843_c0_g1_i1	10.2884	6.75354	6.75354	1.48773	4.53949	5.63911e-06	0.000187905	E9Q555 F7A6H4 Q8BVK6	E3 ubiquitin-protein ligase RNF213	Mysterin {ECO:0000303|PubMed:26126547};RING finger protein 213 {ECO:0000305};RING-type E3 ubiquitin transferase RNF213 {ECO:0000305};		GO:0005737;GO:0005829;GO:0016020;GO:0005730;GO:0016887;GO:0046872;GO:0004842;GO:0001525;GO:2000051;GO:0051865;GO:0051260;GO:0016567;GO:0002040;GO:0006511;	gi|1139747647|ref|XP_019930349.1|
TRINITY_DN41589_c0_g1_i1	18.0681	7.56234	7.56234	0.978554	7.72808	1.09182e-14	2.3469e-12	E9Q555 F7A6H4 Q8BVK6	E3 ubiquitin-protein ligase RNF213	Mysterin {ECO:0000303|PubMed:26126547};RING finger protein 213 {ECO:0000305};RING-type E3 ubiquitin transferase RNF213 {ECO:0000305};		GO:0005737;GO:0005829;GO:0016020;GO:0005730;GO:0016887;GO:0046872;GO:0004842;GO:0001525;GO:2000051;GO:0051865;GO:0051260;GO:0016567;GO:0002040;GO:0006511;	gi|1139747647|ref|XP_019930349.1|
TRINITY_DN90068_c0_g1_i1	35.0191	8.52121	8.52121	1.44469	5.8983	3.67267e-09	3.206e-07	E9Q555 F7A6H4 Q8BVK6	E3 ubiquitin-protein ligase RNF213	Mysterin {ECO:0000303|PubMed:26126547};RING finger protein 213 {ECO:0000305};RING-type E3 ubiquitin transferase RNF213 {ECO:0000305};		GO:0005737;GO:0005829;GO:0016020;GO:0005730;GO:0016887;GO:0046872;GO:0004842;GO:0001525;GO:2000051;GO:0051865;GO:0051260;GO:0016567;GO:0002040;GO:0006511;	gi|1139747647|ref|XP_019930349.1|
TRINITY_DN119412_c0_g1_i1	21.1348	7.79165	7.79165	1.2598	6.18484	6.21666e-10	6.36857e-08	E9Q555 F7A6H4 Q8BVK6	E3 ubiquitin-protein ligase RNF213	Mysterin {ECO:0000303|PubMed:26126547};RING finger protein 213 {ECO:0000305};RING-type E3 ubiquitin transferase RNF213 {ECO:0000305};		GO:0005737;GO:0005829;GO:0016020;GO:0005730;GO:0016887;GO:0046872;GO:0004842;GO:0001525;GO:2000051;GO:0051865;GO:0051260;GO:0016567;GO:0002040;GO:0006511;	gi|762167992|ref|XP_011422347.1|
TRINITY_DN42242_c0_g1_i2	520.362	4.08108	4.08108	0.574718	7.10102	1.23843e-12	2.01107e-10	E9Q555 F7A6H4 Q8BVK6	E3 ubiquitin-protein ligase RNF213	Mysterin {ECO:0000303|PubMed:26126547};RING finger protein 213 {ECO:0000305};RING-type E3 ubiquitin transferase RNF213 {ECO:0000305};		GO:0005737;GO:0005829;GO:0016020;GO:0005730;GO:0016887;GO:0046872;GO:0004842;GO:0001525;GO:2000051;GO:0051865;GO:0051260;GO:0016567;GO:0002040;GO:0006511;	gi|762167996|ref|XP_011422349.1|
TRINITY_DN55581_c0_g1_i1	11.0312	5.14631	5.14631	1.42085	3.622	0.000292336	0.00465372	Q99736 Q9UE60	eIF-2-alpha kinase activator GCN1 {ECO:0000250|UniProtKB:E9PVA8}	GCN1 eIF-2-alpha kinase activator homolog {ECO:0000312|HGNC:HGNC:4199};GCN1-like protein 1 {ECO:0000250|UniProtKB:E9PVA8};General control of amino-acid synthesis 1-like protein 1 {ECO:0000250|UniProtKB:E9PVA8};Translational activator GCN1 {ECO:0000250|UniProtKB:E9PVA8};		GO:0005737;GO:0005829;GO:0016020;GO:0005844;GO:0005840;GO:0045296;GO:0019901;GO:0019887;GO:0043022;GO:0003723;GO:0008135;GO:0034198;GO:1990253;GO:0033674;GO:0036003;GO:0006417;	gi|762168007|ref|XP_011422354.1|
TRINITY_DN46285_c0_g1_i1	11.7076	6.34983	6.34983	1.85185	3.42891	0.000606015	0.00816221	Q93008 O75550 Q8WWT3 Q8WX12	Probable ubiquitin carboxyl-terminal hydrolase FAF-X	Deubiquitinating enzyme FAF-X;Fat facets in mammals;Fat facets protein-related, X-linked;Ubiquitin thioesterase FAF-X;Ubiquitin-specific protease 9, X chromosome;Ubiquitin-specific-processing protease FAF-X;	PF00443;	GO:0005737;GO:0005829;GO:0030426;GO:0016020;GO:0070410;GO:0004197;GO:0008234;GO:0036459;GO:0048675;GO:0030509;GO:0007049;GO:0051301;GO:0044267;GO:0007059;GO:0007292;GO:0000122;GO:0001764;GO:0016579;GO:0016567;GO:0007179;GO:0006511;	gi|1139750005|ref|XP_019921808.1|
TRINITY_DN80342_c2_g3_i6	353.617	-2.1558	2.1558	0.520068	-4.14522	3.39486e-05	0.000837722	P23381 A6NGN1 A6NID3 P78535 Q502Y0 Q53XB6 Q9UDI5 Q9UDL3	Tryptophan--tRNA ligase, cytoplasmic	Interferon-induced protein 53;Tryptophanyl-tRNA synthetase;	PF00579;PF00458;	GO:0005737;GO:0005829;GO:0070062;GO:0005634;GO:0043234;GO:0005524;GO:0019210;GO:0019904;GO:0042803;GO:0019901;GO:0004830;GO:0001525;GO:0008285;GO:0006469;GO:0001933;GO:0010628;GO:0031334;GO:0045765;GO:0010835;GO:0006412;GO:0006418;GO:0006436;	pfu_aug1.0_166.1_43544.t1
TRINITY_DN69998_c6_g1_i2	130.552	-1.52141	1.52141	0.44838	-3.39312	0.000691013	0.00897858	P23381 A6NGN1 A6NID3 P78535 Q502Y0 Q53XB6 Q9UDI5 Q9UDL3	Tryptophan--tRNA ligase, cytoplasmic	Interferon-induced protein 53;Tryptophanyl-tRNA synthetase;	PF00579;PF00458;	GO:0005737;GO:0005829;GO:0070062;GO:0005634;GO:0043234;GO:0005524;GO:0019210;GO:0019904;GO:0042803;GO:0019901;GO:0004830;GO:0001525;GO:0008285;GO:0006469;GO:0001933;GO:0010628;GO:0031334;GO:0045765;GO:0010835;GO:0006412;GO:0006418;GO:0006436;	pfu_aug1.0_166.1_43544.t1
TRINITY_DN79715_c0_g1_i1	974.421	-2.3861	2.3861	0.336143	-7.09845	1.26165e-12	2.03987e-10	Q93131	Actin, cytoplasmic	BfCA1;	PF00022;	GO:0005737;GO:0005856;GO:0005524;	sp|Q93131|ACTC_BRAFL
TRINITY_DN54478_c0_g1_i1	20.3705	-1.55425	1.55425	0.344044	-4.5176	6.25448e-06	0.000203131	Q964E1	Actin, cytoplasmic		PF00022;	GO:0005737;GO:0005856;GO:0005524;	sp|Q964E1|ACTC_BIOOB
TRINITY_DN50875_c0_g1_i2	29.3119	-7.81394	7.81394	1.03407	-7.55647	4.14166e-14	8.19233e-12	Q9H526 Q9NS36 Q9NU50 Q9UJ06 Q9UJ07 Q9ULF8	Nesprin-1	Enaptin;KASH domain-containing protein 1;Myocyte nuclear envelope protein 1;Nuclear envelope spectrin repeat protein 1;Synaptic nuclear envelope protein 1;	PF00307;PF10541;PF00435;	GO:0005737;GO:0005856;GO:0005794;GO:0016021;GO:0034993;GO:0005635;GO:0031965;GO:0005640;GO:0005730;GO:0005654;GO:0005634;GO:0000932;GO:0045211;GO:0030017;GO:0003779;GO:0051015;GO:0019899;GO:0042802;GO:0005521;GO:0042803;GO:0003723;GO:0090286;GO:0007030;GO:0042692;GO:0090292;GO:0006997;GO:0007283;	pfu_aug1.0_91036.1_06159.t1
TRINITY_DN62744_c1_g1_i2	429.181	-1.6381	1.6381	0.546884	-2.99533	0.00274144	0.025576	Q9DBS5 Q3TCC5	Kinesin light chain 4	Kinesin-like protein 8;		GO:0005737;GO:0005871;GO:0005874;GO:0003777;	pfu_aug1.0_140.1_50676.t1
TRINITY_DN70835_c0_g1_i5	39.4836	1.72892	1.72892	0.467729	3.69642	0.000218664	0.0037232	Q8UWA5	Carbonic anhydrase 2	Carbonate dehydratase II;Carbonic anhydrase II;	PF00194;	GO:0005737;GO:0005886;GO:0004089;GO:0008270;GO:0006730;	pfu_aug1.0_2158.1_58798.t1
TRINITY_DN54073_c0_g1_i3	180.569	-3.42868	3.42868	0.499527	-6.86385	6.70273e-12	9.81317e-10	Q5RJ80 Q6PFL5	Caprin-2	RNA granule protein 140;	PF00386;PF12287;	GO:0005737;GO:0005886;GO:0046872;GO:0003723;GO:0009953;GO:0017148;GO:0090263;GO:0050775;GO:0061003;GO:0030177;GO:2000055;GO:0040008;	pfu_aug1.0_589.1_58164.t1
TRINITY_DN39774_c0_g1_i2	131.757	1.5938	1.5938	0.256248	6.21975	4.97958e-10	5.1581e-08	Q9P0U3 A8K7P5 Q86XC8	Sentrin-specific protease 1	Sentrin/SUMO-specific protease SENP1;	PF02902;	GO:0005737;GO:0005925;GO:0031965;GO:0005654;GO:0005634;GO:0004175;GO:0070139;GO:0016929;GO:0006919;GO:0097190;GO:0032435;GO:0045944;GO:0016926;GO:0016925;GO:0006508;GO:0010724;	gi|1139740149|ref|XP_019923282.1|
TRINITY_DN62924_c6_g1_i2	1501.45	-2.18029	2.18029	0.467642	-4.66232	3.12669e-06	0.000114667	Q9BDB7 Q8SP46	Interferon-induced protein 44-like			GO:0005737;GO:0006955;	pfu_aug1.0_7986.1_17223.t1
TRINITY_DN71249_c0_g1_i8	265.937	2.16949	2.16949	0.536164	4.04632	5.20294e-05	0.00116978	Q6WG18	Sulfotransferase 6B1	Thyroxine sulfotransferase;	PF00685;	GO:0005737;GO:0008146;	pfu_aug1.0_13190.1_68611.t1
TRINITY_DN65634_c1_g1_i1	141.137	1.7851	1.7851	0.497387	3.58895	0.000332007	0.005117	Q8JG30	Sulfotransferase family cytosolic 1B member 1		PF00685;	GO:0005737;GO:0008146;GO:0008202;GO:0051923;GO:0042403;GO:0006805;	pfu_aug1.0_27392.1_26362.t1
TRINITY_DN68679_c1_g2_i3	24.834	5.55323	5.55323	1.43476	3.87049	0.000108617	0.00215191	P29352 Q7TMP9	Tyrosine-protein phosphatase non-receptor type 22	Hematopoietic cell protein-tyrosine phosphatase 70Z-PEP;PEST-domain phosphatase;	PF00102;	GO:0005737;GO:0009898;GO:0005634;GO:0048471;GO:0019900;GO:0016791;GO:1990782;GO:0004725;GO:0017124;GO:0031625;GO:0006914;GO:0071225;GO:0031663;GO:0010507;GO:0010629;GO:1900165;GO:2000483;GO:0043508;GO:0070433;GO:1903753;GO:0050868;GO:0050860;GO:0032720;GO:0035644;GO:2000566;GO:0002230;GO:0070374;GO:0010628;GO:0071663;GO:1902741;GO:0035549;GO:1902715;GO:1902523;GO:0034141;GO:0034145;GO:0034157;GO:…	pfu_aug1.0_4637.1_52327.t1
TRINITY_DN77579_c1_g1_i8	38.6888	1.50419	1.50419	0.316286	4.75579	1.97667e-06	7.77846e-05	Q99PG2 A2ACT6 Q99L33	Opioid growth factor receptor	Zeta-type opioid receptor;	PF04664;	GO:0005737;GO:0016020;GO:0005634;GO:0004872;GO:0040008;	pfu_aug1.0_70381.1_56474.t1
TRINITY_DN76792_c2_g2_i1	166.374	2.00301	2.00301	0.218287	9.17606	4.47154e-20	1.76897e-17	Q9BYM4	Double-stranded RNA-specific adenosine deaminase	136 kDa double-stranded RNA-binding protein;Interferon-inducible protein 4;K88DSRBP;	PF02137;PF00035;PF02295;	GO:0005737;GO:0016020;GO:0005730;GO:0005654;GO:0005634;GO:0044530;GO:0003677;GO:0003726;GO:0046872;GO:0003723;GO:0006382;GO:0016553;GO:0098586;GO:0051607;GO:0060216;GO:0030218;GO:0002244;GO:0061484;GO:0001701;GO:0045087;GO:0035280;GO:0006397;GO:0043066;GO:0044387;GO:1900369;GO:0060339;GO:0045071;GO:0001649;GO:0045070;GO:0031054;GO:0006611;GO:0006606;GO:0035455;GO:0009615;GO:0002566;GO:0060337;	gi|762126606|ref|XP_011446364.1|
TRINITY_DN56256_c2_g2_i1	19.7917	1.63846	1.63846	0.47908	3.42001	0.000626188	0.00836424	P29594 O08737 Q3TCM0 Q8C9H7 Q8K241	Caspase-2	Neural precursor cell expressed developmentally down-regulated protein 2;Protease ICH-1;	PF00619;	GO:0005737;GO:0016020;GO:0005739;GO:0005634;GO:0004197;GO:0097153;GO:0097200;GO:0042802;GO:0019904;GO:0007568;GO:0097190;GO:0007420;GO:0071260;GO:0006977;GO:0035234;GO:0097194;GO:0097192;GO:0001554;GO:0043066;GO:0003407;GO:0043065;GO:2001235;GO:0043525;GO:0016485;	gi|762154510|ref|XP_011415325.1|
TRINITY_DN81703_c2_g1_i1	163.085	-3.10817	3.10817	0.724528	-4.28992	1.78737e-05	0.00048801	Q96LD3 Q96PA4 Q96PA5 Q96PA6 Q96PA7 Q96PA8 Q9H1K3	C-type lectin domain family 7 member A	Beta-glucan receptor;C-type lectin superfamily member 12;Dendritic cell-associated C-type lectin 1;	PF00059;	GO:0005737;GO:0016021;GO:0043231;GO:0005654;GO:0005886;GO:0030246;GO:0046872;GO:0042287;GO:0008329;GO:0009756;GO:0008037;GO:0042832;GO:0006954;GO:0045087;GO:0006910;GO:0002223;GO:0042110;	gi|1139823634|ref|XP_019927651.1|
TRINITY_DN69564_c0_g1_i1	237.919	-1.50849	1.50849	0.281657	-5.35579	8.51844e-08	5.22731e-06	Q9GR88	Eukaryotic peptide chain release factor subunit 1		PF03463;PF03464;PF03465;	GO:0005737;GO:0016149;	gi|762168484|ref|XP_011422618.1|
TRINITY_DN49955_c0_g1_i1	9.94714	-2.40646	2.40646	0.535794	-4.4914	7.07556e-06	0.000224859	P48967 Q99KG6	M-phase inducer phosphatase 3	Dual specificity phosphatase Cdc25C;	PF00581;	GO:0005737;GO:0016607;GO:0005634;GO:0048471;GO:0019901;GO:0004725;GO:0050699;GO:0051301;GO:0000086;GO:1902751;GO:0007283;	pfu_aug1.0_4711.1_30774.t1
TRINITY_DN60187_c0_g1_i2	111.079	4.80704	4.80704	0.459594	10.4593	1.32781e-25	8.66269e-23	Q68G84	Phenylalanine aminomutase (L-beta-phenylalanine forming)	Phenylalanine ammonia-lyase;	PF00221;	GO:0005737;GO:0016869;GO:0045548;GO:0009821;GO:0009800;GO:0006559;GO:0006558;GO:0042617;GO:0051289;	pfu_aug1.0_1659.1_08045.t1
TRINITY_DN29781_c0_g1_i1	8.32089	-3.37099	3.37099	1.20956	-2.78696	0.00532051	0.0411767	P40806 P40803	Polyketide synthase PksJ		PF00501;PF13193;PF00668;PF16197;PF00109;PF02801;PF08659;PF00550;PF14765;	GO:0005737;GO:0016874;GO:0031177;GO:0016746;GO:0017000;	pfu_aug1.0_14405.1_39612.t1
TRINITY_DN23858_c0_g1_i1	35.1858	-3.90607	3.90607	1.04725	-3.72984	0.000191599	0.00334822	P40806 P40803	Polyketide synthase PksJ		PF00501;PF13193;PF00668;PF16197;PF00109;PF02801;PF08659;PF00550;PF14765;	GO:0005737;GO:0016874;GO:0031177;GO:0016746;GO:0017000;	pfu_aug1.0_775.1_00491.t1
TRINITY_DN40262_c0_g1_i1	8.32355	-2.23319	2.23319	0.733085	-3.04629	0.00231687	0.0224603	Q39565	Dynein beta chain, flagellar outer arm		PF07728;PF12780;PF08385;PF08393;PF03028;PF12777;	GO:0005737;GO:0030286;GO:0005874;GO:0031514;GO:0005524;GO:0016887;GO:0003777;GO:0030030;GO:0007018;	gi|1139830988|ref|XP_019929145.1|
TRINITY_DN72547_c2_g1_i2	391.889	1.87248	1.87248	0.215795	8.67711	4.05945e-18	1.3242e-15	O70277	Tripartite motif-containing protein 3	Brain-expressed RING finger protein;RING finger protein 22;	PF00630;PF01436;PF00643;PF13445;	GO:0005737;GO:0030425;GO:0005769;GO:0005794;GO:0008270;GO:0015031;	gi|762115096|ref|XP_011440351.1|
TRINITY_DN84994_c2_g1_i7	238.905	1.82973	1.82973	0.456584	4.00743	6.13837e-05	0.00134512	Q9P2K9 Q5VTU9 Q9UJD6	Protein dispatched homolog 3 {ECO:0000303|PubMed:15645143}	Patched domain-containing protein 2 {ECO:0000305};	PF02460;	GO:0005737;GO:0030659;GO:0005783;GO:0005789;GO:0016021;GO:0031965;GO:0042632;GO:0008203;GO:0045665;GO:0045834;GO:2000179;GO:0032368;GO:0007224;	gi|762153022|ref|XP_011414533.1|
TRINITY_DN36861_c0_g2_i1	11.7844	-4.55025	4.55025	1.54312	-2.94874	0.00319075	0.0284454	Q9P2K9 Q5VTU9 Q9UJD6	Protein dispatched homolog 3 {ECO:0000303|PubMed:15645143}	Patched domain-containing protein 2 {ECO:0000305};	PF02460;	GO:0005737;GO:0030659;GO:0005783;GO:0005789;GO:0016021;GO:0031965;GO:0042632;GO:0008203;GO:0045665;GO:0045834;GO:2000179;GO:0032368;GO:0007224;	pfu_aug1.0_2595.1_58971.t1
TRINITY_DN52409_c0_g1_i1	35.8132	-1.80757	1.80757	0.589736	-3.06505	0.00217635	0.021371	Q63164	Dynein heavy chain 1, axonemal	Axonemal beta dynein heavy chain 1;Ciliary dynein heavy chain 1;	PF07728;PF12780;PF08393;PF03028;PF12777;	GO:0005737;GO:0036156;GO:0005874;GO:0036126;GO:0005524;GO:0008569;GO:0045505;GO:0045503;GO:0051959;GO:0003341;GO:0060294;GO:0003351;GO:0030317;GO:0036159;	pfu_aug1.0_11044.1_24834.t1
TRINITY_DN54294_c0_g1_i1	17.9915	-2.8752	2.8752	0.655941	-4.38332	1.16884e-05	0.000339311	Q8JHV9 B7ZR06	Baculoviral IAP repeat-containing protein 7-A	E3 ubiquitin-protein ligase EIAP-A;Embryonic/Egg IAP {ECO:0000303|PubMed:15853809};Inhibitor of apoptosis-like protein {ECO:0000303|PubMed:15853809};RING-type E3 ubiquitin transferase EIAP-A {ECO:0000305};XIAP homolog XLX {ECO:0000303|PubMed:12021770};	PF00653;	GO:0005737;GO:0043027;GO:0046872;GO:0016740;GO:0007275;GO:0043066;GO:0043154;GO:0051865;	pfu_aug1.0_7734.1_17158.t1
TRINITY_DN60535_c0_g4_i8	33.5302	2.46083	2.46083	0.316038	7.7865	6.88922e-15	1.56869e-12	Q9UBD4 Q9UJQ5 Q9UKA6 Q9UNE5 Q9Y5R9 Q9Y5S0	DNA (cytosine-5)-methyltransferase 3B	DNA methyltransferase HsaIIIB;	PF00145;PF00855;	GO:0005737;GO:0043231;GO:0005654;GO:0005634;GO:0003682;GO:0003886;GO:0003677;GO:0009008;GO:0042826;GO:0046872;GO:0003714;GO:0071549;GO:0071455;GO:0006306;GO:0045814;GO:0051573;GO:0000122;GO:0010628;GO:0051571;GO:0045666;GO:0014823;GO:0031000;GO:0042220;GO:0042493;GO:0032355;GO:0001666;GO:0010212;GO:0009636;GO:0033189;	pfu_aug1.0_22166.1_18853.t1
TRINITY_DN62722_c4_g6_i1	44.7224	-2.51861	2.51861	0.922482	-2.73026	0.00632852	0.0467777	O35403	Amine sulfotransferase	SULT-X2;Sulfotransferase 3A1;	PF00685;	GO:0005737;GO:0047685;GO:0008146;GO:0051923;	pfu_aug1.0_13190.1_68611.t1
TRINITY_DN70694_c0_g1_i1	173.124	-1.52549	1.52549	0.242568	-6.28894	3.19641e-10	3.44536e-08	Q9JLC8 Q3TUF2 Q6A007 Q8BQT3 Q8C764 Q8CAJ4	Sacsin	DnaJ homolog subfamily C member 29;	PF05168;	GO:0005737;GO:0050750;	gi|1139820571|ref|XP_019927011.1|
TRINITY_DN55688_c0_g2_i4	78.4302	5.30138	5.30138	0.682004	7.77324	7.65018e-15	1.71378e-12	Q9JLC8 Q3TUF2 Q6A007 Q8BQT3 Q8C764 Q8CAJ4	Sacsin	DnaJ homolog subfamily C member 29;	PF05168;	GO:0005737;GO:0050750;	pfu_aug1.0_23668.1_26113.t1
TRINITY_DN53163_c0_g1_i1	9.16029	6.59537	6.59537	1.08323	6.08859	1.13909e-09	1.10024e-07	Q0VE82	Copine-7 {ECO:0000305}	Copine VII {ECO:0000250|UniProtKB:Q99829, ECO:0000312|MGI:MGI:2142747};	PF00168;PF07002;	GO:0005737;GO:0070062;GO:0005634;GO:0005886;GO:0071277;	pfu_aug1.0_2201.1_22906.t1
TRINITY_DN122937_c0_g1_i1	14.0046	1.73481	1.73481	0.609011	2.84857	0.00439155	0.0361777	Q9QUS6	Probable E3 ubiquitin-protein ligase MID2	Midline defect 2;Midline-2;RING-type E3 ubiquitin transferase MID2 {ECO:0000305};Tripartite motif-containing protein 1;	PF00041;PF00622;PF00643;PF13445;	GO:0005737;GO:0070062;GO:0005874;GO:0042802;GO:0008017;GO:0051219;GO:0046982;GO:0042803;GO:0016740;GO:0008270;GO:0045087;GO:0046597;GO:1902187;GO:0032897;GO:0010508;GO:0043123;GO:0051092;GO:0051091;GO:0035372;GO:0016567;	pfu_aug1.0_9792.1_68093.t1
TRINITY_DN54111_c0_g1_i1	47.9583	2.60593	2.60593	0.561548	4.64061	3.47376e-06	0.000125295	P41594 Q6J164	Metabotropic glutamate receptor 5		PF00003;PF01094;PF10606;PF07562;	GO:0005737;GO:0070062;GO:0005887;GO:0043005;GO:0005886;GO:0014069;GO:0042734;GO:0004930;GO:0099530;GO:0008066;GO:0099583;GO:0030296;GO:1990782;GO:0007196;GO:0035584;GO:1904646;GO:0007268;GO:0050890;GO:0007216;GO:0007612;GO:0007611;GO:0007626;GO:0090647;GO:0007206;GO:0061098;GO:1902938;GO:0048169;GO:0001932;GO:0051966;GO:0006417;GO:0006448;GO:0050808;	gi|1139813235|ref|XP_011436170.2|
TRINITY_DN59681_c6_g1_i2	62.1981	-2.53929	2.53929	0.748461	-3.39268	0.000692127	0.00898885	Q9UUA2 O74239	ATP-dependent DNA helicase pfh1	DNA repair and recombination helicase pfh1;PIF1 helicase homolog;RRM3/PIF1 homolog 1;	PF02689;PF05970;	GO:0005739;GO:0000790;GO:1902377;GO:0043601;GO:0005724;GO:0005730;GO:0005634;GO:0035861;GO:0005524;GO:0043141;GO:0016887;GO:0003677;GO:0051880;GO:1990518;GO:0017116;GO:0010521;GO:0032508;GO:0006310;GO:1902983;GO:0044806;GO:0043504;GO:0051974;GO:0032211;GO:1905467;GO:1903469;GO:0031297;GO:0000723;	pfu_aug1.0_34214.1_62776.t1
TRINITY_DN71748_c0_g4_i1	55.2379	1.57163	1.57163	0.512408	3.06715	0.00216109	0.0212492	Q17QJ1	Acyl-CoA synthetase family member 2, mitochondrial		PF00501;PF13193;	GO:0005739;GO:0005524;GO:0016874;GO:0006631;	gi|762122117|ref|XP_011444005.1|
TRINITY_DN68784_c0_g4_i1	76.0216	-1.70683	1.70683	0.557667	-3.06065	0.00220856	0.0216415	Q8VCW8 Q3TDU9 Q3U5G9	Acyl-CoA synthetase family member 2, mitochondrial		PF00501;PF13193;	GO:0005739;GO:0005524;GO:0016874;GO:0006631;	pfu_aug1.0_13365.1_17992.t1
TRINITY_DN58266_c0_g1_i1	31.925	1.9946	1.9946	0.579849	3.43987	0.000581989	0.00793053	P11146 Q5U0V1 Q9VFZ5	Heat shock 70 kDa protein cognate 2	Heat shock 70 kDa protein 87D;	PF00012;	GO:0005739;GO:0005524;GO:0051082;GO:0006457;	pfu_aug1.0_2307.1_22941.t1
TRINITY_DN69732_c1_g2_i6	713.898	1.99198	1.99198	0.422719	4.7123	2.44932e-06	9.30366e-05	Q9U221 H8ESG8 H8ESG9 Q95Q13	Uracil-DNA glycosylase {ECO:0000255|HAMAP-Rule:MF_03166}		PF03167;	GO:0005739;GO:0005634;GO:0004844;GO:0006284;GO:0097510;	gi|762141299|ref|XP_011453834.1|
TRINITY_DN85192_c0_g1_i1	58.6597	-2.57205	2.57205	0.933143	-2.75633	0.00584539	0.0440918	Q0R4F1 Q4V7N6	ATP-dependent DNA helicase PIF1 {ECO:0000255|HAMAP-Rule:MF_03176}	DNA repair and recombination helicase PIF1 {ECO:0000255|HAMAP-Rule:MF_03176};	PF02689;PF05970;	GO:0005739;GO:0005634;GO:0005524;GO:0003677;GO:0003678;GO:0006310;GO:0006281;GO:0000723;	gi|1139780484|ref|XP_019922951.1|
TRINITY_DN56750_c0_g1_i2	65.1692	-2.66106	2.66106	0.500776	-5.31387	1.07322e-07	6.34496e-06	P33538	Probable DNA polymerase		PF03175;	GO:0005739;GO:0008408;GO:0003677;GO:0003887;GO:0000166;GO:0006260;	pfu_aug1.0_1635.1_66052.t1
TRINITY_DN53655_c0_g1_i1	11.9234	-2.8344	2.8344	0.938182	-3.02117	0.00251804	0.0239825	Q90XD2	Agmatinase, mitochondrial	Agmatine ureohydrolase;	PF00491;	GO:0005739;GO:0008783;GO:0046872;GO:0033388;GO:0008295;	gi|762134213|ref|XP_011450329.1|
TRINITY_DN84733_c5_g2_i1	252.74	-2.11912	2.11912	0.356404	-5.94585	2.75033e-09	2.47643e-07	Q8BJ64 Q3TPY4 Q8CHT7	Choline dehydrogenase, mitochondrial		PF05199;PF00732;	GO:0005743;GO:0005739;GO:0008812;GO:0050660;GO:0019285;	pfu_aug1.0_28207.1_33662.t1
TRINITY_DN64603_c0_g2_i1	15.3598	7.33135	7.33135	1.60132	4.57831	4.68749e-06	0.000160806	Q8NCN5 A7E298 A8K8Y7 B3KSE1 Q6AI20 Q6AWC9	Pyruvate dehydrogenase phosphatase regulatory subunit, mitochondrial		PF01266;PF16350;PF01571;PF08669;	GO:0005759;GO:0004741;GO:0016491;GO:0010510;	pfu_aug1.0_11752.1_39224.t1
TRINITY_DN58583_c0_g1_i5	47.8357	1.95654	1.95654	0.546853	3.57782	0.000346478	0.00525897	P08793	Xanthine dehydrogenase		PF01315;PF02738;PF03450;PF00941;PF00111;PF01799;	GO:0005777;GO:0051537;GO:0009055;GO:0050660;GO:0005506;GO:0043546;GO:0016614;GO:0004854;GO:0004855;GO:0009115;	pfu_aug1.0_5350.1_09100.t1
TRINITY_DN54467_c0_g1_i1	24.8777	2.07632	2.07632	0.469158	4.42563	9.61593e-06	0.0002893	Q5R6M5	Lon protease homolog 2, peroxisomal {ECO:0000255|HAMAP-Rule:MF_03121}	Lon protease-like protein 2 {ECO:0000255|HAMAP-Rule:MF_03121};Peroxisomal Lon protease {ECO:0000255|HAMAP-Rule:MF_03121};	PF00004;PF05362;PF02190;	GO:0005782;GO:0005524;GO:0004176;GO:0004252;GO:0006515;	pfu_aug1.0_11375.1_46370.t1
TRINITY_DN63936_c3_g1_i1	626.889	2.80685	2.80685	0.255433	10.9886	4.33606e-28	3.29072e-25	Q8WWP7 B2RCI3 Q8NAZ0	GTPase IMAP family member 1	Immunity-associated protein 1;	PF04548;	GO:0005783;GO:0005789;GO:0000139;GO:0016021;GO:0005525;	pfu_aug1.0_8028.1_09685.t1
TRINITY_DN53544_c0_g1_i2	25.8029	3.53849	3.53849	0.960978	3.68218	0.00023125	0.0038793	Q96PJ9 Q9H6E0 Q9HAM8	NADPH oxidase 5		PF13202;PF13405;PF08022;PF01794;PF08030;	GO:0005783;GO:0005789;GO:0016021;GO:0005509;GO:0050660;GO:0020037;GO:0015252;GO:0050661;GO:0016175;GO:0001525;GO:0006915;GO:0008283;GO:0034599;GO:0050663;GO:0000910;GO:0001935;GO:0055114;GO:2000379;GO:0043012;GO:0010155;GO:0042554;	gi|1139838593|ref|XP_019930780.1|
TRINITY_DN48980_c0_g1_i2	23.6369	-2.00322	2.00322	0.646014	-3.10089	0.0019294	0.0195181	E2JF22	Piezo-type mechanosensitive ion channel component 1	Protein FAM38A;	PF15917;PF12166;	GO:0005783;GO:0005789;GO:0033116;GO:0016021;GO:0031258;GO:0005886;GO:0005261;GO:0008381;GO:0006812;GO:0071260;GO:0050982;GO:0033634;GO:0033625;GO:0042391;	pfu_aug1.0_1291.1_36932.t1
TRINITY_DN56832_c0_g1_i1	22.2347	-3.1029	3.1029	0.742674	-4.17801	2.94072e-05	0.000745444	Q96N75 Q9H7N5	Patatin-like phospholipase domain-containing protein 7		PF00027;PF01734;	GO:0005783;GO:0016021;GO:0005765;GO:0031966;GO:0031965;GO:0004622;GO:0032502;GO:0016042;	pfu_aug1.0_15376.1_18214.t1
TRINITY_DN59005_c0_g1_i2	534.449	-2.39682	2.39682	0.754319	-3.17746	0.00148572	0.0160376	P79345 Q3T091 Q58DR4	Epididymal secretory protein E1	EPV20;Niemann Pick type C2 protein homolog;	PF02221;	GO:0005783;GO:0070062;GO:0005764;GO:0015485;GO:0019899;GO:0033344;GO:0042632;GO:0008203;GO:0030301;GO:0032367;GO:0009615;	pfu_aug1.0_56236.1_12859.t1
TRINITY_DN55819_c1_g2_i1	9.99588	-1.88575	1.88575	0.663603	-2.84169	0.00448753	0.0367278	Q6DK85 Q804B8	Putative potassium channel regulatory protein		PF02214;	GO:0005783;GO:1902260;GO:0051260;	pfu_aug1.0_8856.1_60512.t1
TRINITY_DN67820_c0_g2_i1	4248.26	-2.80352	2.80352	0.524111	-5.3491	8.83949e-08	5.37115e-06	Q98ST7	DBH-like monooxygenase protein 1	DBH-related protein;Monooxygenase X;	PF03712;PF01082;PF03351;	GO:0005789;GO:0005615;GO:0016021;GO:0030667;GO:0005507;GO:0004500;GO:0042420;GO:0042421;GO:0006589;	gi|762080060|ref|XP_011415010.1|
TRINITY_DN83766_c0_g2_i3	1116.67	1.52142	1.52142	0.166242	9.15186	5.59639e-20	2.19066e-17	Q5TZ24 A3KQJ8 A4IGE3	DBH-like monooxygenase protein 1 homolog		PF03712;PF01082;PF03351;	GO:0005789;GO:0005615;GO:0016021;GO:0030667;GO:0005507;GO:0004500;GO:0042420;GO:0042421;GO:0006589;	gi|762128016|ref|XP_011447102.1|
TRINITY_DN58273_c1_g4_i3	80.6027	-4.62688	4.62688	1.42525	-3.24636	0.0011689	0.0134077	Q9WVK8	Cholesterol 24-hydroxylase	Cytochrome P450 46A1;	PF00067;	GO:0005789;GO:0016021;GO:0031090;GO:0033781;GO:0020037;GO:0005506;GO:0006707;GO:0006805;	pfu_aug1.0_2264.1_66249.t1
TRINITY_DN58273_c1_g3_i2	154.761	-5.04545	5.04545	0.79018	-6.38519	1.71189e-10	1.94679e-08	Q9WVK8	Cholesterol 24-hydroxylase	Cytochrome P450 46A1;	PF00067;	GO:0005789;GO:0016021;GO:0031090;GO:0033781;GO:0020037;GO:0005506;GO:0006707;GO:0006805;	sp|Q9WVK8|CP46A_MOUSE
TRINITY_DN66864_c0_g1_i2	53.2616	-1.98861	1.98861	0.346413	-5.74058	9.43506e-09	7.2492e-07	Q7Z449 B2RMV7 Q96EQ6	Cytochrome P450 2U1		PF00067;	GO:0005789;GO:0016021;GO:0031090;GO:0070330;GO:0020037;GO:0005506;GO:0004497;GO:0019825;GO:0008395;GO:0097267;	pfu_aug1.0_6849.1_38417.t1
TRINITY_DN60873_c4_g2_i1	297.963	-1.55984	1.55984	0.360055	-4.33222	1.47616e-05	0.000415864	Q64417 Q64407	Cytochrome P450 3A14	CYPIIIA14;	PF00067;	GO:0005789;GO:0031090;GO:0070330;GO:0020037;GO:0005506;	pfu_aug1.0_3170.1_51905.t1
TRINITY_DN86834_c3_g1_i1	18.6052	-1.61126	1.61126	0.418979	-3.84568	0.000120221	0.00232968	P00178 P00177	Cytochrome P450 2B4	CYPIIB4;Cytochrome P450 isozyme 2;Cytochrome P450 type B0;Cytochrome P450 type B1;	PF00067;	GO:0005789;GO:0031090;GO:0070330;GO:0020037;GO:0005506;	pfu_aug1.0_6849.1_38420.t1
TRINITY_DN74429_c1_g1_i5	8.47203	-2.11648	2.11648	0.738519	-2.86584	0.00415908	0.0346857	P05183 Q5FVU5 Q64629 Q64672	Cytochrome P450 3A2	CYPIIIA2;Cytochrome P450-PCN2;Cytochrome P450/6-beta-A;Testosterone 6-beta-hydroxylase;	PF00067;	GO:0005789;GO:0031090;GO:0070330;GO:0032451;GO:0020037;GO:0005506;GO:0004497;GO:0050649;GO:0017144;GO:0070989;	pfu_aug1.0_4903.1_09013.t1
TRINITY_DN76356_c0_g5_i1	101.644	1.99705	1.99705	0.586727	3.40371	0.000664775	0.00873842	Q9ZSJ0 A0PGM9	UDP-D-xylose:L-fucose alpha-1,3-D-xylosyltransferase {ECO:0000305}	Rhamnogalacturonan xylosyltransferase 2 {ECO:0000305};	PF03407;	GO:0005794;GO:0000139;GO:0016021;GO:0035252;GO:0010306;	pfu_aug1.0_614.1_22232.t1
TRINITY_DN74132_c0_g1_i3	61.5453	-1.93924	1.93924	0.647015	-2.99721	0.00272464	0.0254512	O96006 Q96BY4	Zinc finger BED domain-containing protein 1	Putative Ac-like transposable element;dREF homolog;	PF05699;PF02892;	GO:0005813;GO:0000228;GO:0031965;GO:0005654;GO:0042802;GO:0046872;GO:0046983;GO:0000977;GO:0019789;GO:0003700;GO:0004803;GO:0006357;	pfu_aug1.0_19322.1_61905.t1
TRINITY_DN126592_c0_g1_i1	58.653	-2.99898	2.99898	0.342827	-8.74778	2.17584e-18	7.22437e-16	Q14191 A1KYY9	Werner syndrome ATP-dependent helicase	DNA helicase, RecQ-like type 3;Exonuclease WRN;RecQ protein-like 2;	PF00270;PF01612;PF00271;PF00570;PF14493;PF16124;PF09382;	GO:0005813;GO:0000781;GO:0005737;GO:0043005;GO:0016607;GO:0005730;GO:0005654;GO:0005657;GO:0043138;GO:0008408;GO:0070337;GO:1905773;GO:0005524;GO:0043140;GO:0004003;GO:0016887;GO:0000405;GO:0003682;GO:0003677;GO:0003678;GO:0004527;GO:0061749;GO:0000400;GO:0009378;GO:0051880;GO:0004386;GO:0000287;GO:0030145;GO:0032403;GO:0042803;GO:0061821;GO:0061849;GO:0000403;GO:0007568;GO:0006284;GO:0007420;GO:…	gi|762129723|ref|XP_011447990.1|
TRINITY_DN67056_c2_g1_i2	103.804	2.25438	2.25438	0.584455	3.85723	0.000114678	0.00224685	Q05A80 Q58E31 Q6ZPG7	Caprin-2	C1q domain-containing protein 1;Cytoplasmic activation/proliferation-associated protein 2;RNA granule protein 140;	PF00386;PF12287;	GO:0005813;GO:0005737;GO:0005829;GO:0005739;GO:0005634;GO:0005886;GO:0043235;GO:0046872;GO:0005102;GO:0003723;GO:0030308;GO:0017148;GO:0090263;GO:0050775;GO:0061003;GO:0033138;GO:0032092;GO:0045944;	pfu_aug1.0_4158.1_30607.t1
TRINITY_DN54859_c0_g1_i1	13.4109	-2.57793	2.57793	0.929905	-2.77225	0.00556708	0.0425885	A6H5Y1 Q8BUK7 Q8BV15	M-phase phosphoprotein 9			GO:0005814;GO:0005794;GO:0000139;GO:0016020;	gi|1139758982|ref|XP_019922756.1|
TRINITY_DN59651_c0_g1_i1	73.1989	1.50083	1.50083	0.330217	4.54497	5.49434e-06	0.000183574	O15084 B4DES5 Q1WWL4 Q29RW6 Q3B857 Q6ULS0 Q6ZT57	Serine/threonine-protein phosphatase 6 regulatory ankyrin repeat subunit A	Ankyrin repeat domain-containing protein 28;Phosphatase interactor targeting protein hnRNP K;	PF00023;PF12796;	GO:0005829;GO:0000139;GO:0005654;GO:0048208;	pfu_aug1.0_12721.1_10508.t1
TRINITY_DN81483_c1_g1_i11	179.604	-2.06782	2.06782	0.488956	-4.22905	2.3468e-05	0.000611994	O43704 O15497 Q96FI1 Q9UK34	Sulfotransferase family cytosolic 1B member 1	Sulfotransferase 1B2;Thyroid hormone sulfotransferase;	PF00685;	GO:0005829;GO:0004062;GO:0008146;GO:0050427;GO:0006576;GO:0030855;GO:0006068;GO:0009812;GO:0018958;GO:0008202;GO:0051923;GO:0042403;GO:0006805;	pfu_aug1.0_6252.1_23986.t1
TRINITY_DN72715_c3_g4_i1	34.671	3.14647	3.14647	1.1593	2.7141	0.00664552	0.0485992	Q9QWG7 Q8C301 Q9Z2T0	Sulfotransferase family cytosolic 1B member 1	DOPA/tyrosine sulfotransferase;	PF00685;	GO:0005829;GO:0004062;GO:0008146;GO:0050427;GO:0030855;GO:0006068;GO:0009812;GO:0018958;GO:0008202;GO:0051923;GO:0042403;GO:0006805;	pfu_aug1.0_674.1_07624.t1
TRINITY_DN67100_c2_g5_i1	135.749	4.74369	4.74369	0.711636	6.66589	2.63062e-11	3.44453e-09	I3LM39	Cyclic GMP-AMP synthase	2'3'-cGAMP synthase;Mab-21 domain-containing protein 1;	PF03281;	GO:0005829;GO:0005524;GO:0061501;GO:0003677;GO:0003690;GO:0005525;GO:0046872;GO:0002218;GO:0071360;GO:0009190;GO:0051607;GO:0045087;GO:0002230;GO:0032481;	pfu_aug1.0_7486.1_38549.t1
TRINITY_DN84604_c3_g1_i2	84.4805	-4.6539	4.6539	0.3841	-12.1164	8.65097e-34	8.46588e-31	Q9NUV9	GTPase IMAP family member 4	Immunity-associated nucleotide 1 protein;Immunity-associated protein 4;	PF04548;	GO:0005829;GO:0005525;	pfu_aug1.0_225.1_65297.t1
TRINITY_DN75785_c2_g1_i8	468.249	2.53002	2.53002	0.128611	19.672	3.74969e-86	6.97199e-82	Q9NUV9	GTPase IMAP family member 4	Immunity-associated nucleotide 1 protein;Immunity-associated protein 4;	PF04548;	GO:0005829;GO:0005525;	pfu_aug1.0_225.1_65297.t1
TRINITY_DN62967_c4_g1_i1	267.675	-1.75768	1.75768	0.321757	-5.46276	4.68793e-08	3.0638e-06	Q8K3K9	GTPase IMAP family member 4	Immunity-associated nucleotide 1 protein;Immunity-associated protein 4;	PF04548;	GO:0005829;GO:0005525;	pfu_aug1.0_28793.1_55275.t1
TRINITY_DN60639_c1_g2_i2	87.014	-8.81008	8.81008	1.35782	-6.48842	8.6744e-11	1.04732e-08	Q8K3K9	GTPase IMAP family member 4	Immunity-associated nucleotide 1 protein;Immunity-associated protein 4;	PF04548;	GO:0005829;GO:0005525;	pfu_aug1.0_87656.1_42202.t1
TRINITY_DN58977_c2_g1_i3	15.1915	3.39785	3.39785	0.76003	4.47068	7.79713e-06	0.000243248	P80457 Q95325	Xanthine dehydrogenase/oxidase		PF01315;PF02738;PF03450;PF00941;PF00111;PF01799;	GO:0005829;GO:0005615;GO:0005777;GO:0002197;GO:0051537;GO:0009055;GO:0071949;GO:0050660;GO:0005506;GO:0030151;GO:0043546;GO:0016614;GO:0016903;GO:0042803;GO:0004854;GO:0004855;GO:0009115;	pfu_aug1.0_5350.1_09099.t1
TRINITY_DN65475_c3_g1_i1	324.748	2.58925	2.58925	0.690008	3.7525	0.000175082	0.00312417	Q9UTA8	Uncharacterized methyltransferase-like C25B8.10		PF08241;	GO:0005829;GO:0005634;GO:0008168;	gi|762156548|ref|XP_011416406.1|
TRINITY_DN78321_c0_g2_i16	1173.97	2.02509	2.02509	0.339278	5.96882	2.38978e-09	2.17283e-07	Q7LL04	UPF0676 protein C1494.01		PF03171;PF14226;	GO:0005829;GO:0005634;GO:0016491;	pfu_aug1.0_3545.1_16128.t1
TRINITY_DN48550_c0_g1_i1	7.95549	-3.27185	3.27185	1.00764	-3.24706	0.00116603	0.0133872	Q8WU86 Q96CZ4 Q9NXQ1 Q9P207 Q9Y4N0	GTPase-activating protein and VPS9 domain-containing protein 1	GAPex-5;Rab5-activating protein 6;	PF00616;PF02204;	GO:0005829;GO:0005768;GO:0016020;GO:0045296;GO:0032794;GO:0005096;GO:0005085;GO:0017112;GO:0006897;GO:0061024;GO:0051223;GO:0007165;	gi|1139809349|ref|XP_019924525.1|
TRINITY_DN73782_c0_g1_i10	266.223	6.0546	6.0546	0.471388	12.8442	9.27154e-38	1.32608e-34	E1BYJ2	DNA mismatch repair protein Msh6 {ECO:0000250|UniProtKB:P54276}		PF01624;PF05188;PF05192;PF05190;PF00488;PF00855;	GO:0005829;GO:0005794;GO:0032301;GO:0000790;GO:0005654;GO:0043531;GO:0005524;GO:0003682;GO:0003684;GO:0008094;GO:0000400;GO:0032137;GO:0000287;GO:0035064;GO:0032405;GO:0032357;GO:0032138;GO:0032142;GO:0032143;GO:0008340;GO:0008630;GO:0045190;GO:0043570;GO:0006298;GO:0007095;GO:0032876;GO:0045910;GO:0030890;GO:0051096;GO:0045830;GO:0009411;GO:0016446;	gi|762135046|ref|XP_011450764.1|
TRINITY_DN62699_c0_g1_i2	46.3732	8.3491	8.3491	1.0625	7.85799	3.90359e-15	9.43411e-13	E1BYJ2	DNA mismatch repair protein Msh6 {ECO:0000250|UniProtKB:P54276}		PF01624;PF05188;PF05192;PF05190;PF00488;PF00855;	GO:0005829;GO:0005794;GO:0032301;GO:0000790;GO:0005654;GO:0043531;GO:0005524;GO:0003682;GO:0003684;GO:0008094;GO:0000400;GO:0032137;GO:0000287;GO:0035064;GO:0032405;GO:0032357;GO:0032138;GO:0032142;GO:0032143;GO:0008340;GO:0008630;GO:0045190;GO:0043570;GO:0006298;GO:0007095;GO:0032876;GO:0045910;GO:0030890;GO:0051096;GO:0045830;GO:0009411;GO:0016446;	pfu_aug1.0_4947.1_38030.t1
TRINITY_DN47921_c0_g1_i1	9.99289	-1.57278	1.57278	0.534363	-2.94329	0.00324745	0.0288768	P54276 O54710 Q6GTK8	DNA mismatch repair protein Msh6 {ECO:0000303|PubMed:9390556}	G/T mismatch-binding protein {ECO:0000303|PubMed:8812455};MutS protein homolog 6 {ECO:0000250|UniProtKB:P52701};MutS-alpha 160 kDa subunit;	PF01624;PF05188;PF05192;PF05190;PF00488;PF00855;	GO:0005829;GO:0005794;GO:0043231;GO:0032301;GO:0000790;GO:0005654;GO:0043531;GO:0005524;GO:0003682;GO:0003684;GO:0003677;GO:0008094;GO:0000400;GO:0032137;GO:0000287;GO:0035064;GO:0030983;GO:0032405;GO:0032357;GO:0032138;GO:0032142;GO:0032143;GO:0008340;GO:0006281;GO:0097193;GO:0008630;GO:0045190;GO:0043570;GO:0006298;GO:0045910;GO:0051096;GO:0045830;GO:0009411;GO:0016446;GO:0016447;	gi|762135046|ref|XP_011450764.1|
TRINITY_DN73782_c0_g2_i1	100.52	1.51139	1.51139	0.301787	5.00814	5.49576e-07	2.6101e-05	P54276 O54710 Q6GTK8	DNA mismatch repair protein Msh6 {ECO:0000303|PubMed:9390556}	G/T mismatch-binding protein {ECO:0000303|PubMed:8812455};MutS protein homolog 6 {ECO:0000250|UniProtKB:P52701};MutS-alpha 160 kDa subunit;	PF01624;PF05188;PF05192;PF05190;PF00488;PF00855;	GO:0005829;GO:0005794;GO:0043231;GO:0032301;GO:0000790;GO:0005654;GO:0043531;GO:0005524;GO:0003682;GO:0003684;GO:0003677;GO:0008094;GO:0000400;GO:0032137;GO:0000287;GO:0035064;GO:0030983;GO:0032405;GO:0032357;GO:0032138;GO:0032142;GO:0032143;GO:0008340;GO:0006281;GO:0097193;GO:0008630;GO:0045190;GO:0043570;GO:0006298;GO:0045910;GO:0051096;GO:0045830;GO:0009411;GO:0016446;GO:0016447;	gi|762135046|ref|XP_011450764.1|
TRINITY_DN62699_c0_g2_i1	16.7958	5.74938	5.74938	0.985579	5.83351	5.42749e-09	4.46531e-07	P54276 O54710 Q6GTK8	DNA mismatch repair protein Msh6 {ECO:0000303|PubMed:9390556}	G/T mismatch-binding protein {ECO:0000303|PubMed:8812455};MutS protein homolog 6 {ECO:0000250|UniProtKB:P52701};MutS-alpha 160 kDa subunit;	PF01624;PF05188;PF05192;PF05190;PF00488;PF00855;	GO:0005829;GO:0005794;GO:0043231;GO:0032301;GO:0000790;GO:0005654;GO:0043531;GO:0005524;GO:0003682;GO:0003684;GO:0003677;GO:0008094;GO:0000400;GO:0032137;GO:0000287;GO:0035064;GO:0030983;GO:0032405;GO:0032357;GO:0032138;GO:0032142;GO:0032143;GO:0008340;GO:0006281;GO:0097193;GO:0008630;GO:0045190;GO:0043570;GO:0006298;GO:0045910;GO:0051096;GO:0045830;GO:0009411;GO:0016446;GO:0016447;	gi|762135048|ref|XP_011450765.1|
TRINITY_DN60146_c6_g1_i6	35.1055	2.39176	2.39176	0.863116	2.77108	0.00558715	0.0426719	Q99613 A8K7Z0 B2RXG3 B4E1D5 H3BRV0 O00215 Q9BW98	Eukaryotic translation initiation factor 3 subunit C {ECO:0000255|HAMAP-Rule:MF_03002}	Eukaryotic translation initiation factor 3 subunit 8 {ECO:0000255|HAMAP-Rule:MF_03002};eIF3 p110 {ECO:0000255|HAMAP-Rule:MF_03002};	PF05470;PF01399;	GO:0005829;GO:0005852;GO:0003723;GO:0003743;GO:0031369;GO:1902416;GO:0045727;GO:0006413;	pfu_aug1.0_10910.1_17688.t1
TRINITY_DN76682_c7_g2_i1	15.0249	-3.31232	3.31232	0.624508	-5.30388	1.13365e-07	6.65989e-06	Q8R4U0 Q8BM87	Stabilin-2	Fasciclin, EGF-like, laminin-type EGF-like and link domain-containing scavenger receptor 2;	PF12947;PF02469;PF00193;	GO:0005829;GO:0009897;GO:0005887;GO:0005509;GO:0005540;GO:0030169;GO:0005041;GO:0005044;GO:0007155;GO:0042742;GO:0006897;GO:0030193;GO:0010468;	gi|762122847|ref|XP_011444388.1|
TRINITY_DN96324_c0_g1_i1	10.1946	6.73817	6.73817	1.53678	4.38461	1.16195e-05	0.000337837	A0A0R4I9Y1	E3 ubiquitin-protein ligase rnf213-beta {ECO:0000305}	Mysterin-B;Mysterin-beta {ECO:0000303|PubMed:26530008};RING finger protein 213-B {ECO:0000305};RING finger protein 213-beta {ECO:0000303|PubMed:21799892};RING-type E3 ubiquitin transferase rnf213-beta {ECO:0000305};		GO:0005829;GO:0016887;GO:0046872;GO:0004842;	pfu_aug1.0_1924.1_29903.t1
TRINITY_DN96484_c0_g1_i1	10.7152	3.61534	3.61534	1.03899	3.47967	0.000502029	0.00703958	A0A0R4IBK5	E3 ubiquitin-protein ligase rnf213-alpha {ECO:0000305}	Mysterin-A;Mysterin-alpha {ECO:0000303|PubMed:26530008};RING finger protein 213-A {ECO:0000305};RING finger protein 213-alpha {ECO:0000303|PubMed:21799892};RING-type E3 ubiquitin transferase rnf213-alpha {ECO:0000305};		GO:0005829;GO:0016887;GO:0046872;GO:0004842;GO:0002040;	pfu_aug1.0_1924.1_29903.t1
TRINITY_DN55957_c0_g1_i2	10.0944	2.39694	2.39694	0.678548	3.53245	0.000411728	0.00604696	P97608 Q5U3Z8	5-oxoprolinase	5-oxo-L-prolinase;Pyroglutamase;	PF05378;PF01968;PF02538;	GO:0005829;GO:0017168;GO:0005524;GO:0006749;	gi|762120705|ref|XP_011443272.1|
TRINITY_DN87663_c3_g1_i6	2261.98	-1.63167	1.63167	0.146282	-11.1543	6.82502e-29	5.40004e-26	O14730 Q8IXN9	Serine/threonine-protein kinase RIO3	RIO kinase 3;sudD homolog;		GO:0005829;GO:0030688;GO:0005524;GO:0089720;GO:0046872;GO:0004674;GO:1990786;GO:0071359;GO:0098586;GO:0007059;GO:0051607;GO:0045087;GO:0030490;GO:0043124;GO:0039534;GO:0032463;GO:0045089;GO:0032728;GO:0006364;	gi|762091709|ref|XP_011428261.1|
TRINITY_DN127985_c0_g1_i1	8.2295	-4.85321	4.85321	1.38016	-3.5164	0.000437442	0.00632718	Q9H8W5 Q53GN0 Q5T2K4 Q5T2K5 Q8IYV6	Tripartite motif-containing protein 45	RING finger protein 99;	PF00630;PF00643;PF13445;	GO:0005829;GO:0045171;GO:0005654;GO:0008270;GO:0060348;	pfu_aug1.0_24452.1_33435.t1
TRINITY_DN51755_c0_g1_i1	39.7862	-5.90229	5.90229	0.795141	-7.42295	1.14544e-13	2.15128e-11	Q92861 Q96BL6 Q9H030 Q9H5E1	Dynein heavy chain 6, axonemal	Axonemal beta dynein heavy chain 6;Ciliary dynein heavy chain 6;	PF07728;PF12780;PF08393;PF03028;PF12777;	GO:0005858;GO:0005929;GO:0005737;GO:0030286;GO:0005874;GO:0005524;GO:0008569;GO:0045505;GO:0045503;GO:0051959;GO:0060271;GO:0001539;GO:0007018;	gi|1139752294|ref|XP_019922346.1|
TRINITY_DN50815_c0_g1_i4	28.089	-1.533	1.533	0.357971	-4.28249	1.84817e-05	0.00050203	Q92861 Q96BL6 Q9H030 Q9H5E1	Dynein heavy chain 6, axonemal	Axonemal beta dynein heavy chain 6;Ciliary dynein heavy chain 6;	PF07728;PF12780;PF08393;PF03028;PF12777;	GO:0005858;GO:0005929;GO:0005737;GO:0030286;GO:0005874;GO:0005524;GO:0008569;GO:0045505;GO:0045503;GO:0051959;GO:0060271;GO:0001539;GO:0007018;	gi|1139752294|ref|XP_019922346.1|
TRINITY_DN43670_c0_g1_i1	41.3648	-2.13098	2.13098	0.756703	-2.81614	0.00486052	0.0386793	P82458	E3 ubiquitin-protein ligase Midline-1	RING finger protein Midline-1;RING-type E3 ubiquitin transferase Midline-1 {ECO:0000305};Tripartite motif-containing protein 18;	PF00041;PF13765;PF00622;PF00643;PF13445;	GO:0005881;GO:0008017;GO:0051219;GO:0046982;GO:0042803;GO:0016740;GO:0031625;GO:0008270;GO:0007026;GO:0032874;GO:0035372;	pfu_aug1.0_9140.1_31722.t1
TRINITY_DN50977_c0_g1_i1	19.1729	-2.74615	2.74615	0.677981	-4.05048	5.11134e-05	0.00115688	O43795 O43794 Q7Z6L5	Unconventional myosin-Ib	MYH-1c;Myosin I alpha;	PF00612;PF00063;PF06017;	GO:0005884;GO:0045177;GO:0005903;GO:0071944;GO:0005737;GO:0005769;GO:0010008;GO:0070062;GO:0030175;GO:0016459;GO:0048471;GO:0005886;GO:0051015;GO:0030898;GO:0005524;GO:0045296;GO:0005516;GO:0000146;GO:0005547;GO:0005546;GO:0051017;GO:0007015;GO:0030048;GO:0006892;	pfu_aug1.0_6696.1_67517.t1
TRINITY_DN30374_c0_g1_i1	186.454	-3.97192	3.97192	0.676029	-5.87537	4.2191e-09	3.55772e-07	P55066 Q6P1E3 Q8C4F8	Neurocan core protein	Chondroitin sulfate proteoglycan 3;	PF00008;PF00059;PF00084;PF07686;PF00193;	GO:0005886;GO:0005578;GO:0005509;GO:0030246;GO:0005201;GO:0005540;GO:0007411;GO:0007155;GO:0007417;GO:0051823;GO:0001501;	pfu_aug1.0_44968.1_19934.t1
TRINITY_DN66246_c0_g2_i1	39.8345	-2.53013	2.53013	0.566779	-4.46405	8.04246e-06	0.000249667	P56719	Orexin receptor type 2	Hypocretin receptor type 2;	PF00001;PF03827;	GO:0005887;GO:0004930;GO:0016499;GO:0017046;GO:0032870;GO:0022410;GO:0007631;GO:0007186;GO:0007218;GO:0007200;GO:0045187;GO:0010840;GO:0051480;GO:1901652;	pfu_aug1.0_206824.1_28622.t1
TRINITY_DN64504_c6_g5_i1	40.2471	1.90949	1.90949	0.690458	2.76554	0.00568281	0.043225	Q503M4	Monocarboxylate transporter 12-B	Solute carrier family 16 member 12-B;	PF07690;	GO:0005887;GO:0005308;GO:0008028;GO:0015293;GO:1902598;GO:0015718;	sp|Q503M4|MT12B_DANRE
TRINITY_DN67277_c1_g1_i13	95.6354	-1.89867	1.89867	0.304337	-6.23872	4.41172e-10	4.64755e-08	A8WHP3 A7YT65	Sodium/glucose cotransporter 4	Solute carrier family 5 member 9;	PF00474;	GO:0005887;GO:0005412;GO:1904659;GO:0006814;	pfu_aug1.0_3718.1_30509.t1
TRINITY_DN54412_c0_g1_i3	25.0436	-2.42227	2.42227	0.721621	-3.3567	0.000788773	0.00997012	Q91XZ4	Protocadherin beta-6 {ECO:0000305}		PF00028;PF08266;PF16492;	GO:0005887;GO:0005509;GO:0042802;GO:0009988;GO:0007268;GO:0007156;GO:0007416;	pfu_aug1.0_34487.1_70129.t1
TRINITY_DN58762_c5_g2_i3	60.2321	-1.88837	1.88837	0.550058	-3.43304	0.000596858	0.00807692	P97607	Protein jagged-2		PF01414;PF00008;PF07645;PF12661;PF07657;	GO:0005887;GO:0048471;GO:0005509;GO:0008083;GO:0005112;GO:0009912;GO:0007420;GO:0030154;GO:0001709;GO:0030326;GO:0008584;GO:0007219;GO:0045747;GO:0045595;GO:0042127;GO:0001666;GO:0007283;GO:0030217;GO:0045061;	pfu_aug1.0_1069.1_22437.t1
TRINITY_DN64251_c0_g2_i1	6.36076	3.52752	3.52752	0.999959	3.52767	0.000419233	0.00612334	P97607	Protein jagged-2		PF01414;PF00008;PF07645;PF12661;PF07657;	GO:0005887;GO:0048471;GO:0005509;GO:0008083;GO:0005112;GO:0009912;GO:0007420;GO:0030154;GO:0001709;GO:0030326;GO:0008584;GO:0007219;GO:0045747;GO:0045595;GO:0042127;GO:0001666;GO:0007283;GO:0030217;GO:0045061;	pfu_aug1.0_82555.1_49265.t1
TRINITY_DN38260_c0_g1_i1	27.4544	-1.76722	1.76722	0.350686	-5.03932	4.67189e-07	2.26806e-05	P49582	Neuronal acetylcholine receptor subunit alpha-7		PF02931;PF02932;	GO:0005892;GO:0016324;GO:0030673;GO:0030054;GO:0009897;GO:0016020;GO:0005886;GO:0045211;GO:0098793;GO:0042166;GO:0015464;GO:0022848;GO:0001540;GO:0017081;GO:0005216;GO:0042803;GO:0015643;GO:0000187;GO:0008306;GO:0042113;GO:0048149;GO:0035095;GO:0006816;GO:0006874;GO:0050890;GO:0048813;GO:0097061;GO:0006897;GO:0030317;GO:0060112;GO:0034220;GO:0006811;GO:0007611;GO:0007613;GO:0098815;GO:0050804;GO:…	pfu_aug1.0_1316.1_51272.t1
TRINITY_DN57966_c0_g1_i2	64.6975	-1.71846	1.71846	0.27434	-6.26399	3.75239e-10	3.99828e-08	P43143	Neuronal acetylcholine receptor subunit alpha-6		PF02931;PF02932;	GO:0005892;GO:0030054;GO:0016020;GO:0045211;GO:0022848;GO:0008144;GO:0098655;GO:0007274;GO:0033603;GO:0051291;GO:0035094;GO:0007271;	pfu_aug1.0_931.1_29495.t1
TRINITY_DN61723_c3_g2_i1	10.9173	1.98452	1.98452	0.558162	3.55545	0.000377332	0.00561666	P22770	Neuronal acetylcholine receptor subunit alpha-7		PF02931;PF02932;	GO:0005892;GO:0030424;GO:0030054;GO:0005737;GO:0030425;GO:0043204;GO:0005886;GO:0045211;GO:0042166;GO:0015464;GO:0022848;GO:0001540;GO:0017081;GO:0042803;GO:0015643;GO:0000187;GO:0006816;GO:0006874;GO:0050890;GO:0032720;GO:0045766;GO:0008284;GO:0001666;GO:0035094;GO:0007165;	pfu_aug1.0_6789.1_60105.t1
TRINITY_DN63789_c0_g4_i4	307.389	-1.53542	1.53542	0.265777	-5.7771	7.59988e-09	6.02594e-07	O88572	Low-density lipoprotein receptor-related protein 6		PF00057;PF00058;	GO:0005901;GO:0009986;GO:0031410;GO:0005769;GO:0005783;GO:0016021;GO:0016020;GO:0043025;GO:0005886;GO:0043235;GO:0045202;GO:1990909;GO:1990851;GO:0071936;GO:0005109;GO:0042802;GO:0019210;GO:0005041;GO:0042803;GO:0005102;GO:0019534;GO:0042813;GO:0017147;GO:0009952;GO:0003401;GO:0090245;GO:0046849;GO:0060444;GO:0060070;GO:0061310;GO:0061324;GO:0042074;GO:0071397;GO:0021587;GO:0021795;GO:0021987;GO:…	gi|1139786601|ref|XP_019923086.1|
TRINITY_DN51454_c0_g1_i1	27.9562	8.1949	8.1949	1.00625	8.14397	3.82536e-16	1.05373e-13	Q8C8U0 Q69ZN5 Q6GQV3 Q80VB4 Q9CUT7	Liprin-beta-1	Protein tyrosine phosphatase receptor type f polypeptide-interacting protein-binding protein 1;	PF00536;PF07647;	GO:0005925;GO:0045296;	gi|1139852427|ref|XP_019920803.1|
TRINITY_DN55521_c0_g1_i1	31.4815	8.36707	8.36707	0.986714	8.47973	2.25713e-17	6.99465e-15	Q3UGF1 Q6ZPK8 Q80VQ6 Q8C794 Q8K3R5	WD repeat-containing protein 19	Intraflagellar transport 144 homolog;		GO:0005929;GO:0005737;GO:0005856;GO:0030991;GO:0031514;GO:0097730;GO:0005654;GO:0032391;GO:0001750;GO:0000902;GO:0060830;GO:0060271;GO:0055123;GO:0042471;GO:0031076;GO:0048701;GO:0030326;GO:0008406;GO:0001701;GO:0035721;GO:0061055;GO:0050877;GO:0061512;GO:0007224;GO:0060831;	pfu_aug1.0_4777.1_01816.t1
TRINITY_DN85565_c1_g2_i2	362.158	1.86053	1.86053	0.354446	5.24912	1.52827e-07	8.70321e-06	Q80UG8 A4Q9E6 Q5U4C4	Tubulin polyglutamylase TTLL4	Tubulin--tyrosine ligase-like protein 4;	PF03133;	GO:0005929;GO:0005737;GO:0005874;GO:0005524;GO:0070739;GO:0015631;GO:0018200;GO:0018095;	gi|1139818167|ref|XP_019926486.1|
TRINITY_DN43934_c0_g1_i1	11.8097	-1.79064	1.79064	0.615025	-2.91149	0.00359708	0.0311951	Q27802	Cytoplasmic dynein 2 heavy chain 1	Dynein heavy chain isotype 1B;	PF07728;PF12780;PF08385;PF08393;PF03028;PF12777;	GO:0005929;GO:0005737;GO:0030286;GO:0005874;GO:0005886;GO:0005524;GO:0016887;GO:0003777;GO:0030030;GO:0007018;GO:0007275;	gi|762095933|ref|XP_011430485.1|
TRINITY_DN48970_c1_g1_i1	75.8458	2.90389	2.90389	0.975861	2.97572	0.00292303	0.0268458	Q80ZA4 Q99PS9	Fibrocystin-L	Polycystic kidney and hepatic disease 1-like protein 1;Protein D86;	PF10162;PF07691;PF01833;	GO:0005929;GO:0016021;	pfu_aug1.0_7256.1_38493.t1
TRINITY_DN69410_c0_g1_i1	54.7045	2.4675	2.4675	0.872676	2.82751	0.00469116	0.0377606	P42674	Blastula protease 10		PF01400;PF00431;	GO:0005938;GO:0005615;GO:0048471;GO:0004222;GO:0008270;	gi|1139780707|ref|XP_011428166.2|
TRINITY_DN88396_c2_g1_i2	33.6033	1.86535	1.86535	0.512479	3.63985	0.000272802	0.00442806	P42674	Blastula protease 10		PF01400;PF00431;	GO:0005938;GO:0005615;GO:0048471;GO:0004222;GO:0008270;	gi|1139847538|ref|XP_019919761.1|
TRINITY_DN56789_c0_g1_i2	122.768	1.52382	1.52382	0.406023	3.75303	0.000174712	0.00312056	P42674	Blastula protease 10		PF01400;PF00431;	GO:0005938;GO:0005615;GO:0048471;GO:0004222;GO:0008270;	pfu_aug1.0_10434.1_39049.t1
TRINITY_DN53598_c0_g1_i1	22.7993	-3.66182	3.66182	1.21207	-3.02112	0.00251839	0.0239825	Q8K1S6 Q8R0R2	Protein spire homolog 2		PF16474;	GO:0005938;GO:0030659;GO:0005856;GO:0005829;GO:0048471;GO:0005886;GO:0003779;GO:0030036;GO:0045010;GO:0036089;GO:0051295;GO:0070649;GO:0046907;GO:0040038;GO:0015031;GO:0016192;	gi|1139817242|ref|XP_019926290.1|
TRINITY_DN52513_c0_g1_i1	15.6374	-1.91271	1.91271	0.519016	-3.68526	0.000228472	0.00384254	Q9VLS1 F9VMG4 Q8IPG3 Q8SXP4	Probable phosphorylase b kinase regulatory subunit beta		PF00723;	GO:0005964;GO:0005886;GO:0005516;GO:0003824;GO:0005977;GO:0006468;	pfu_aug1.0_18232.1_11108.t1
TRINITY_DN62368_c1_g1_i2	374.703	-1.95605	1.95605	0.609139	-3.21118	0.00132193	0.0146786	P34456	Uncharacterized protein F54H12.2			GO:0005971;GO:0004748;GO:0009263;	pfu_aug1.0_1276.1_36916.t1
TRINITY_DN42285_c1_g1_i3	68.111	-3.7164	3.7164	0.756066	-4.91545	8.85789e-07	3.90282e-05	P34456	Uncharacterized protein F54H12.2			GO:0005971;GO:0004748;GO:0009263;	pfu_aug1.0_3677.1_30490.t1
TRINITY_DN56901_c0_g1_i1	93.7557	2.09993	2.09993	0.594706	3.53104	0.000413935	0.0060674	P42297	Universal stress protein YxiE		PF00582;	GO:0006950;	pfu_aug1.0_14132.1_03448.t1
TRINITY_DN67604_c0_g1_i6	164.165	1.62324	1.62324	0.553279	2.93385	0.00334786	0.0295366	Q24W96	Demethylmenaquinone methyltransferase {ECO:0000255|HAMAP-Rule:MF_01813}		PF01209;	GO:0008168;GO:0009234;	gi|762134861|ref|XP_011450668.1|
TRINITY_DN71617_c1_g3_i1	23.1261	-3.07753	3.07753	1.03455	-2.97476	0.00293216	0.0268965	Q9UJN0	DNA topoisomerase 1	DNA topoisomerase I;	PF14370;PF01028;PF02919;	GO:0009330;GO:0001650;GO:0005730;GO:0005654;GO:0005634;GO:0000932;GO:0043204;GO:0032993;GO:0031298;GO:0005524;GO:0003682;GO:0001046;GO:0003677;GO:0003917;GO:0003690;GO:0019904;GO:0004674;GO:0003723;GO:0003697;GO:0097100;GO:0006338;GO:0007059;GO:0032922;GO:0007623;GO:0006260;GO:0006265;GO:0040016;GO:0018105;GO:0016310;GO:0012501;GO:0016925;GO:0042493;GO:0016032;	gi|762125300|ref|XP_011445669.1|
TRINITY_DN57605_c0_g1_i3	91.9021	3.77821	3.77821	0.644473	5.86247	4.56025e-09	3.81942e-07	Q93VK5 Q9C6S0	Protein LUTEIN DEFICIENT 5, chloroplastic	Cytochrome P450 97A3;	PF00067;	GO:0009507;GO:0009941;GO:0031969;GO:0010291;GO:0020037;GO:0005506;GO:0016705;GO:0016117;GO:0016123;	gi|762138961|ref|XP_011452819.1|
TRINITY_DN49722_c0_g1_i1	22.6498	-1.88882	1.88882	0.657689	-2.8719	0.00408007	0.034211	Q2VLH6 A6H691 Q2VLH5 Q99MX8	Scavenger receptor cysteine-rich type 1 protein M130		PF00530;	GO:0009897;GO:0005576;GO:0016021;GO:0005886;GO:0005044;GO:0006953;	gi|1139812289|ref|XP_019925180.1|
TRINITY_DN52990_c0_g1_i1	6.00448	-6.11187	6.11187	1.65282	-3.69785	0.000217433	0.00370394	Q9VW71 A4V252 Q95S51	Fat-like cadherin-related tumor suppressor homolog	Protein kugelei;	PF00028;PF02210;	GO:0009925;GO:0005925;GO:0005887;GO:0005886;GO:0005509;GO:0050839;GO:0004872;GO:0016339;GO:0044331;GO:0050829;GO:0060429;GO:0042247;GO:0030950;GO:0007440;GO:0007293;GO:0007295;GO:0007442;GO:0007156;GO:0045571;GO:0048477;GO:0007424;GO:0045089;GO:0007431;	pfu_aug1.0_11387.1_39176.t1
TRINITY_DN58908_c0_g1_i1	168.345	1.9036	1.9036	0.3637	5.23398	1.65898e-07	9.33319e-06	Q3T0E5	Adipocyte plasma membrane-associated protein		PF03088;	GO:0009986;GO:0005783;GO:0070062;GO:0016021;GO:0016020;GO:0004064;GO:0016788;GO:0016844;GO:0009058;	pfu_aug1.0_7501.1_02453.t1
TRINITY_DN35477_c0_g1_i1	45.038	1.94259	1.94259	0.5935	3.2731	0.00106374	0.0124514	O75096 B2RN39 Q4AC85 Q5KTZ5	Low-density lipoprotein receptor-related protein 4	Multiple epidermal growth factor-like domains 7;	PF12662;PF00057;PF00058;	GO:0009986;GO:0030425;GO:0016600;GO:0016021;GO:0031594;GO:0043025;GO:0005886;GO:0014069;GO:0043235;GO:0097060;GO:0034185;GO:0005509;GO:0042803;GO:0030971;GO:0097110;GO:0042813;GO:0017147;GO:0030509;GO:0048813;GO:0042733;GO:0006897;GO:0001942;GO:0001822;GO:0060173;GO:0050771;GO:0090090;GO:0030279;GO:0042475;GO:0050731;GO:1901631;GO:1904395;GO:0097104;GO:0097105;GO:0051290;GO:0009954;GO:0071340;GO:…	pfu_aug1.0_1383.1_44004.t1
TRINITY_DN88817_c0_g1_i1	177.602	5.00067	5.00067	0.347456	14.3922	5.79085e-47	1.26673e-43	Q61805 A2AC66 Q99KA0	Lipopolysaccharide-binding protein		PF01273;PF02886;	GO:0009986;GO:0070062;GO:0005615;GO:0016020;GO:0071723;GO:0001530;GO:0070891;GO:0005102;GO:0006953;GO:0071222;GO:0071223;GO:0050829;GO:0050830;GO:0032490;GO:0045087;GO:0002232;GO:0015920;GO:0031663;GO:0033036;GO:0002281;GO:0044130;GO:0032720;GO:0008228;GO:0032722;GO:0045919;GO:0032755;GO:0032757;GO:0043032;GO:0090023;GO:0060265;GO:0034145;GO:0042535;GO:0032760;GO:0032496;	pfu_aug1.0_5835.1_23904.t1
TRINITY_DN85312_c0_g1_i7	2022.96	-2.86208	2.86208	0.136029	-21.0403	2.80877e-98	1.0445e-93	Q9SMY8 Q8GY34	F-box/LRR-repeat protein 15		PF12937;	GO:0010252;GO:1905393;	gi|762129642|ref|XP_011447944.1|
TRINITY_DN59431_c0_g1_i1	17.0812	-5.50301	5.50301	1.08794	-5.05819	4.23252e-07	2.09859e-05	P53355 B7ZLD2 B7ZLE7 Q14CQ7 Q1W5W0 Q68CP8 Q6ZRZ3 Q9BTL8	Death-associated protein kinase 1		PF12796;PF00531;PF00069;	GO:0015629;GO:0005737;GO:0005886;GO:0005524;GO:0005516;GO:0004683;GO:0005525;GO:0042802;GO:0004672;GO:0004674;GO:0017075;GO:0006915;GO:0097190;GO:0071447;GO:0071346;GO:0008625;GO:0035556;GO:1902042;GO:0017148;GO:0010508;GO:0043280;GO:0046777;GO:0006468;GO:0042981;GO:0010506;GO:2000310;	pfu_aug1.0_543.1_29319.t1
TRINITY_DN54298_c0_g1_i3	59.7652	2.15067	2.15067	0.793617	2.70996	0.00672908	0.0490565	P21439 A0A2V7 A4D1D3 A4D1D4 A4D1D5 D6W5P3 D6W5P4 Q14813	Phosphatidylcholine translocator ABCB4 {ECO:0000305}	ATP-binding cassette sub-family B member 4 {ECO:0000312|HGNC:HGNC:45};Multidrug resistance protein 3 {ECO:0000303|PubMed:2892668};P-glycoprotein 3 {ECO:0000250|UniProtKB:Q08201};	PF00664;PF00005;	GO:0015629;GO:0016324;GO:0031526;GO:0030136;GO:0005737;GO:0005829;GO:0070062;GO:0005925;GO:0005887;GO:0046581;GO:0016020;GO:0045121;GO:0005654;GO:0005886;GO:0005524;GO:0042626;GO:0008525;GO:0090554;GO:0005548;GO:0008559;GO:0032782;GO:0007420;GO:0033231;GO:0071475;GO:0071312;GO:0071236;GO:1903413;GO:1905231;GO:0071549;GO:0071392;GO:0071217;GO:1905232;GO:0036146;GO:0007623;GO:0043215;GO:0046618;GO:…	pfu_aug1.0_3460.1_30413.t1
TRINITY_DN66587_c0_g1_i1	427.014	2.78702	2.78702	0.292978	9.51273	1.85716e-21	8.42222e-19	Q8IVV2 B7WNN3 B7WNT1 B7WPI9 Q6ZRY7 Q86WW9 Q96DL7	Lipoxygenase homology domain-containing protein 1		PF01477;	GO:0016020;GO:0032420;GO:0005262;GO:0050982;GO:0007605;	gi|1139829651|ref|XP_011448787.2|
TRINITY_DN78165_c0_g1_i11	151.212	2.47868	2.47868	0.376846	6.57742	4.78687e-11	5.98428e-09	Q8IVV2 B7WNN3 B7WNT1 B7WPI9 Q6ZRY7 Q86WW9 Q96DL7	Lipoxygenase homology domain-containing protein 1		PF01477;	GO:0016020;GO:0032420;GO:0005262;GO:0050982;GO:0007605;	gi|1139829653|ref|XP_011448789.2|
TRINITY_DN52004_c0_g1_i1	14.3317	-2.90462	2.90462	0.860285	-3.37635	0.000734551	0.00939655	C8YR32 Q8BMY5	Lipoxygenase homology domain-containing protein 1		PF01477;	GO:0016020;GO:0032420;GO:0005262;GO:0050982;GO:0007605;	gi|762125852|ref|XP_011445964.1|
TRINITY_DN47606_c0_g1_i1	13.4387	-2.23111	2.23111	0.56461	-3.9516	7.7631e-05	0.00162732	C8YR32 Q8BMY5	Lipoxygenase homology domain-containing protein 1		PF01477;	GO:0016020;GO:0032420;GO:0005262;GO:0050982;GO:0007605;	pfu_aug1.0_10348.1_53528.t1
TRINITY_DN66587_c0_g3_i1	91.185	1.76716	1.76716	0.578656	3.0539	0.00225886	0.02203	Q8IVV2 B7WNN3 B7WNT1 B7WPI9 Q6ZRY7 Q86WW9 Q96DL7	Lipoxygenase homology domain-containing protein 1		PF01477;	GO:0016020;GO:0032420;GO:0005262;GO:0050982;GO:0007605;	pfu_aug1.0_10348.1_53528.t1
TRINITY_DN66587_c0_g2_i1	141.331	2.71687	2.71687	0.344801	7.87953	3.28604e-15	8.20121e-13	Q8IVV2 B7WNN3 B7WNT1 B7WPI9 Q6ZRY7 Q86WW9 Q96DL7	Lipoxygenase homology domain-containing protein 1		PF01477;	GO:0016020;GO:0032420;GO:0005262;GO:0050982;GO:0007605;	pfu_aug1.0_10348.1_53528.t1
TRINITY_DN55633_c0_g2_i1	100.617	-3.55355	3.55355	0.29709	-11.9612	5.67366e-33	4.90666e-30	Q49LS8 Q4RR79 Q4RR80	XK-related protein 6		PF09815;	GO:0016021;	gi|762155394|ref|XP_011415797.1|
TRINITY_DN77624_c0_g1_i2	122.665	-1.73967	1.73967	0.408366	-4.26009	2.04348e-05	0.000544348	F7E235	Failed axon connections homolog		PF17171;PF17172;	GO:0016021;	pfu_aug1.0_23775.1_62253.t1
TRINITY_DN53980_c0_g1_i2	40.4031	-2.60984	2.60984	0.958067	-2.72407	0.00644832	0.0474147	Q8K385 P97301 Q3TJV0 Q3UMF5	Ferric-chelate reductase 1	Stromal cell-derived receptor 2;	PF03351;PF02014;	GO:0016021;GO:0000293;GO:0046872;	pfu_aug1.0_693.1_36651.t1
TRINITY_DN48789_c0_g1_i1	58.1378	-2.88304	2.88304	0.755454	-3.81631	0.000135464	0.00254437	Q9WVT6	Carbonic anhydrase 14	Carbonate dehydratase XIV;Carbonic anhydrase XIV;	PF00194;	GO:0016021;GO:0004089;GO:0046872;GO:0015670;GO:0006885;	gi|765826395|ref|NP_001292248.1|
TRINITY_DN57759_c0_g1_i1	21.7679	1.57738	1.57738	0.365756	4.31265	1.61307e-05	0.000447985	O15973	Rhodopsin, GQ-coupled	GQ-rhodopsin;	PF00001;	GO:0016021;GO:0004930;GO:0009881;GO:0007602;GO:0018298;GO:0007601;	gi|762149153|ref|XP_011412507.1|
TRINITY_DN36736_c0_g2_i1	13.6403	-2.32193	2.32193	0.667885	-3.47655	0.000507913	0.00710217	Q90214	Rhodopsin, deep-sea form		PF00001;PF10413;	GO:0016021;GO:0004930;GO:0009881;GO:0007602;GO:0018298;GO:0007601;	pfu_aug1.0_25563.1_47739.t1
TRINITY_DN53503_c0_g1_i1	18.3093	1.63726	1.63726	0.515234	3.17769	0.00148452	0.016034	Q25410	Putative molluscan insulin-related peptide(s) receptor		PF00041;PF00757;PF07714;PF01030;	GO:0016021;GO:0005524;GO:0046872;GO:0004714;GO:0007169;	pfu_aug1.0_1625.1_22688.t1
TRINITY_DN40985_c0_g1_i1	53.3928	1.81412	1.81412	0.431811	4.20119	2.65515e-05	0.000682828	P35408 Q3MJ87	Prostaglandin E2 receptor EP4 subtype	Prostanoid EP4 receptor;	PF00001;	GO:0016021;GO:0005622;GO:0005886;GO:0004957;GO:0007188;GO:0060348;GO:0071260;GO:0071380;GO:0070371;GO:0006955;GO:0007254;GO:0050710;GO:2000420;GO:0050728;GO:0033624;GO:0050715;GO:0050729;GO:0030278;GO:0051492;GO:0032496;GO:0009612;GO:0042093;	gi|762156231|ref|XP_011416239.1|
TRINITY_DN71009_c0_g1_i3	711.728	3.05831	3.05831	0.358059	8.54136	1.32655e-17	4.18053e-15	A2RUV0 F7CY31	Neurogenic locus notch homolog protein 1		PF12796;PF11936;PF00008;PF07645;PF12661;PF06816;PF07684;PF00066;	GO:0016021;GO:0005634;GO:0005886;GO:0005509;GO:0004872;GO:0001525;GO:0030154;GO:0060271;GO:0061314;GO:0050793;GO:0006355;GO:0006351;	gi|1139824904|ref|XP_011445097.2|
TRINITY_DN88082_c3_g1_i6	1225.51	1.56383	1.56383	0.200556	7.79745	6.31728e-15	1.45914e-12	A0JMD4	Two pore calcium channel protein 2	Voltage-dependent calcium channel protein TPC2;	PF00520;	GO:0016021;GO:0005765;GO:0005764;GO:0005886;GO:0072345;GO:0005245;GO:0006816;GO:0086010;GO:0006939;	gi|1139809164|ref|XP_019924478.1|
TRINITY_DN65385_c3_g2_i3	31.2318	1.62292	1.62292	0.444257	3.65311	0.000259085	0.00425557	P0C7B7	Cys-loop ligand-gated ion channel	ELIC;	PF02931;	GO:0016021;GO:0005886;GO:0005230;	pfu_aug1.0_3378.1_16103.t1
TRINITY_DN69397_c1_g1_i1	184.535	-2.90349	2.90349	0.793496	-3.65911	0.000253095	0.00417455	Q8IZK6 A6NI99 Q2M3I6 Q5TAG5 Q8N9R3	Mucolipin-2		PF08016;	GO:0016021;GO:0005886;GO:0005262;GO:0070588;	gi|762082211|ref|XP_011423909.1|
TRINITY_DN59775_c1_g2_i8	34.1127	1.51865	1.51865	0.462049	3.28677	0.00101344	0.0120251	Q9V6K3 B3LF77 O02001 O96391 Q9TYH9	Tyrosine-protein kinase transmembrane receptor Ror2	Neurospecific receptor tyrosine kinase;	PF01392;PF00051;PF07714;	GO:0016021;GO:0005886;GO:0005524;GO:0004713;GO:0004714;GO:0046716;GO:0072499;GO:0006468;GO:0042052;GO:0007165;GO:0007169;	gi|1139780707|ref|XP_011428166.2|
TRINITY_DN80406_c0_g2_i1	16.7498	1.71694	1.71694	0.44188	3.88552	0.000102109	0.00204477	A0JM12	Multiple epidermal growth factor-like domains protein 10		PF12661;PF00053;	GO:0016021;GO:0005886;GO:0007155;GO:0030239;GO:0006909;GO:0014719;GO:0014816;GO:0014841;	gi|762126455|ref|XP_011446286.1|
TRINITY_DN75491_c0_g1_i3	67.0642	2.48544	2.48544	0.45274	5.48977	4.02449e-08	2.6917e-06	A0JM12	Multiple epidermal growth factor-like domains protein 10		PF12661;PF00053;	GO:0016021;GO:0005886;GO:0007155;GO:0030239;GO:0006909;GO:0014719;GO:0014816;GO:0014841;	pfu_aug1.0_28147.1_40707.t1
TRINITY_DN57487_c0_g1_i1	52.7653	-3.48595	3.48595	0.746167	-4.67182	2.98549e-06	0.000110469	A0JM12	Multiple epidermal growth factor-like domains protein 10		PF12661;PF00053;	GO:0016021;GO:0005886;GO:0007155;GO:0030239;GO:0006909;GO:0014719;GO:0014816;GO:0014841;	pfu_aug1.0_2854.1_08452.t1
TRINITY_DN68679_c1_g4_i1	146.598	-5.73547	5.73547	1.11422	-5.14753	2.63935e-07	1.39219e-05	A0JM12	Multiple epidermal growth factor-like domains protein 10		PF12661;PF00053;	GO:0016021;GO:0005886;GO:0007155;GO:0030239;GO:0006909;GO:0014719;GO:0014816;GO:0014841;	pfu_aug1.0_4637.1_52327.t1
TRINITY_DN59181_c0_g1_i1	71.0193	1.54633	1.54633	0.253508	6.09975	1.06233e-09	1.04235e-07	P30975 Q8T0S8 Q9VAD2	Tachykinin-like peptides receptor 99D	Tachykinin-like receptor at 99D;dTKR;	PF00001;	GO:0016021;GO:0005887;GO:0005886;GO:0008188;GO:0004995;GO:0050911;GO:0007186;GO:0050805;GO:0007218;GO:0042048;GO:1904058;GO:0007217;	gi|762115157|ref|XP_011440384.1|
TRINITY_DN58323_c0_g1_i1	135.956	-1.79462	1.79462	0.229649	-7.8146	5.51369e-15	1.31434e-12	Q9VCA2 O01383 O01384	Organic cation transporter protein		PF00083;	GO:0016021;GO:0005887;GO:0008514;GO:0006915;	gi|762114090|ref|XP_011439815.1|
TRINITY_DN49203_c0_g1_i1	38.269	-1.9408	1.9408	0.299158	-6.48754	8.72497e-11	1.05002e-08	Q8IN35 Q7YU49	Neuropeptide SIFamide receptor {ECO:0000303|PubMed:16378592}		PF00001;	GO:0016021;GO:0005887;GO:0008528;GO:0004930;GO:0008188;GO:0004983;GO:0008340;GO:0007186;GO:0048047;GO:0007218;	gi|762093893|ref|XP_011429413.1|
TRINITY_DN79534_c1_g1_i6	2758.92	1.91119	1.91119	0.237161	8.05861	7.7166e-16	2.04969e-13	Q6AX44	Fibrinogen C domain-containing protein 1-A		PF00147;	GO:0016021;GO:0008061;GO:0046872;	gi|762091469|ref|XP_011428133.1|
TRINITY_DN79981_c2_g2_i1	334.2	-1.60955	1.60955	0.24305	-6.62231	3.53633e-11	4.58207e-09	Q7TN88	Polycystic kidney disease protein 1-like 2	PC1-like 2 protein;Polycystin-1L2;	PF02140;PF01825;PF00059;PF08016;PF01477;PF02010;	GO:0016021;GO:0016020;GO:0005262;GO:0005509;GO:0030246;GO:0001965;GO:0050982;	gi|762107655|ref|XP_011436437.1|
TRINITY_DN79981_c2_g1_i1	17.7885	-2.27815	2.27815	0.480368	-4.74251	2.1109e-06	8.21681e-05	Q26627	Sperm receptor for egg jelly		PF00008;PF01825;PF00059;PF02010;	GO:0016021;GO:0016020;GO:0005886;GO:0005262;GO:0005509;GO:0030246;GO:0050982;	pfu_aug1.0_70646.1_13115.t1
TRINITY_DN56007_c0_g1_i1	302.253	2.72591	2.72591	0.611088	4.46075	8.16748e-06	0.000252893	A2AV25 Q6P9R8 Q8BJE7 Q8BL54	Fibrinogen C domain-containing protein 1		PF00147;	GO:0016021;GO:0016020;GO:0008061;GO:0046872;	pfu_aug1.0_871.1_51100.t1
TRINITY_DN87977_c0_g1_i4	133.36	2.51476	2.51476	0.857264	2.93347	0.00335194	0.0295656	Q9R044 Q9JIX2 Q9QXX7	Nephrin	Renal glomerulus-specific cell adhesion receptor;	PF08205;PF00041;	GO:0016021;GO:0016020;GO:0045121;GO:0005886;GO:0043234;GO:0036057;GO:0051393;GO:0019904;GO:0030507;GO:0007155;GO:0003094;GO:0007517;	pfu_aug1.0_20226.1_25861.t1
TRINITY_DN60683_c0_g3_i1	17.9986	-3.64352	3.64352	0.593084	-6.14335	8.07977e-10	8.14261e-08	Q9STY8	11-beta-hydroxysteroid dehydrogenase-like 2	17-beta-hydroxysteroid dehydrogenase-like 2;Hydroxysteroid dehydrogenase 2;	PF00106;	GO:0016021;GO:0016491;GO:0006694;	gi|762097420|ref|XP_011431278.1|
TRINITY_DN65700_c0_g1_i4	101.065	-4.32628	4.32628	0.805303	-5.37224	7.7766e-08	4.81981e-06	Q6R5J2	Protein dispatched homolog 1	Protein chameleon;	PF02460;	GO:0016021;GO:0021984;GO:0009887;GO:0009952;GO:0008015;GO:0048701;GO:0048839;GO:0042694;GO:0031290;GO:0007519;GO:0007224;	gi|762092729|ref|XP_011428800.1|
TRINITY_DN36861_c0_g1_i1	18.6026	-2.65646	2.65646	0.951256	-2.79258	0.00522896	0.0406942	Q6R5J2	Protein dispatched homolog 1	Protein chameleon;	PF02460;	GO:0016021;GO:0021984;GO:0009887;GO:0009952;GO:0008015;GO:0048701;GO:0048839;GO:0042694;GO:0031290;GO:0007519;GO:0007224;	pfu_aug1.0_2595.1_58971.t1
TRINITY_DN61763_c3_g2_i8	66.2344	-1.53121	1.53121	0.274518	-5.57781	2.43565e-08	1.71013e-06	Q3LUH2 Q3LUH1	C-type lectin domain family 6 member A	Dendritic cell-associated C-type lectin 2;	PF00059;	GO:0016021;GO:0030246;GO:0002250;GO:0050832;GO:0045087;GO:0050715;GO:0043123;	pfu_aug1.0_11546.1_68353.t1
TRINITY_DN68513_c0_g2_i5	36.5051	2.04751	2.04751	0.715481	2.86172	0.00421344	0.0350135	P98109	P-selectin	CD62 antigen-like family member P;CD62P antigen;Granule membrane protein 140;Leukocyte-endothelial cell adhesion molecule 3;Platelet activation dependent granule-external membrane protein;	PF00059;PF00084;	GO:0016021;GO:0030246;GO:0007155;	gi|1139815993|ref|XP_019926012.1|
TRINITY_DN35776_c0_g2_i1	78.0597	5.25027	5.25027	0.674325	7.78597	6.91816e-15	1.56869e-12	Q9QZT0 O35360 Q5D000	CUB and zona pellucida-like domain-containing protein 1	Estrogen-regulated protein 1;Uterus/ovary-specific protein 44;	PF00431;PF00100;	GO:0016021;GO:0030658;GO:0042589;GO:0007565;GO:0009755;GO:0032023;	gi|1139822918|ref|XP_019927468.1|
TRINITY_DN53895_c0_g1_i1	40.2048	2.21227	2.21227	0.57818	3.82627	0.000130099	0.0024671	F1P4W9 I6WQT8	Cilia- and flagella-associated protein 65 {ECO:0000305}	Coiled-coil domain-containing protein 108 {ECO:0000303|PubMed:22761584};	PF15780;	GO:0016021;GO:0031514;GO:0005886;	gi|1139749534|ref|XP_019921457.1|
TRINITY_DN59924_c0_g1_i5	143.146	-1.58113	1.58113	0.338905	-4.66541	3.08002e-06	0.000113179	B0JZG0	Solute carrier family 23 member 2 {ECO:0000250|UniProtKB:Q9UGH3}	Na(+)/L-ascorbic acid transporter 2 {ECO:0000250|UniProtKB:Q9UGH3};Sodium-dependent vitamin C transporter 2 {ECO:0000250|UniProtKB:Q9UGH3};	PF00860;	GO:0016021;GO:0070890;	gi|1139812055|ref|XP_019925116.1|
TRINITY_DN47700_c0_g1_i1	41.6498	2.94672	2.94672	0.904297	3.25858	0.00111972	0.0129636	Q6UR05	Multidrug resistance-associated protein 1	ATP-binding cassette sub-family C member 1;Leukotriene C(4) transporter;	PF00664;PF00005;	GO:0016323;GO:0005887;GO:0005524;GO:0015431;GO:0034634;GO:0008559;GO:0006855;GO:0034775;GO:0042908;	pfu_aug1.0_1449.1_37018.t1
TRINITY_DN45344_c0_g1_i1	53.5281	-9.26784	9.26784	0.944875	-9.80854	1.03452e-22	5.65747e-20	Q8WWY0 Q8WWY1	Protein crumbs homolog 1		PF00008;PF12661;PF02210;	GO:0016324;GO:0005576;GO:0016021;GO:0005622;GO:0005902;GO:0005509;GO:0007267;GO:0007163;GO:0042462;GO:0007009;GO:0006611;	sp|P82279|CRUM1_HUMAN
TRINITY_DN56227_c0_g1_i2	29.8123	-1.80037	1.80037	0.609389	-2.95438	0.00313295	0.0281345	Q2QI47 E9QLJ9 Q9JLP3	Usherin	Usher syndrome type IIa protein homolog;Usher syndrome type-2A protein homolog;	PF00041;PF00053;PF00054;PF02210;PF00055;	GO:0016324;GO:0005604;GO:0036064;GO:0005737;GO:0016021;GO:1990075;GO:0032391;GO:0001917;GO:0002141;GO:0002142;GO:0032421;GO:0060171;GO:1990696;GO:0005518;GO:0017022;GO:0042803;GO:0045184;GO:0035315;GO:0060113;GO:0048496;GO:0045494;GO:0050896;GO:0050953;GO:0007605;GO:0007601;	gi|1139835409|ref|XP_019930099.1|
TRINITY_DN83235_c1_g1_i1	11.5623	-3.21872	3.21872	1.02571	-3.13804	0.00170081	0.0177173	O75445 Q5VVM9 Q6S362 Q9NS27	Usherin	Usher syndrome type IIa protein;Usher syndrome type-2A protein;	PF00041;PF00053;PF02210;PF00055;	GO:0016324;GO:0005604;GO:0036064;GO:0005737;GO:0016021;GO:1990075;GO:0032391;GO:0001917;GO:0002142;GO:0032421;GO:0060171;GO:1990696;GO:0005518;GO:0017022;GO:0042803;GO:0045184;GO:0035315;GO:0060113;GO:0048496;GO:0045494;GO:0050896;GO:0050953;GO:0007605;GO:0007601;	gi|1139835409|ref|XP_019930099.1|
TRINITY_DN55846_c0_g1_i1	5.27593	-2.89143	2.89143	1.03856	-2.78409	0.00536788	0.0415018	O75445 Q5VVM9 Q6S362 Q9NS27	Usherin	Usher syndrome type IIa protein;Usher syndrome type-2A protein;	PF00041;PF00053;PF02210;PF00055;	GO:0016324;GO:0005604;GO:0036064;GO:0005737;GO:0016021;GO:1990075;GO:0032391;GO:0001917;GO:0002142;GO:0032421;GO:0060171;GO:1990696;GO:0005518;GO:0017022;GO:0042803;GO:0045184;GO:0035315;GO:0060113;GO:0048496;GO:0045494;GO:0050896;GO:0050953;GO:0007605;GO:0007601;	gi|1139835409|ref|XP_019930099.1|
TRINITY_DN56094_c0_g1_i1	15.0494	-2.13419	2.13419	0.742555	-2.87411	0.00405162	0.0340569	O75445 Q5VVM9 Q6S362 Q9NS27	Usherin	Usher syndrome type IIa protein;Usher syndrome type-2A protein;	PF00041;PF00053;PF02210;PF00055;	GO:0016324;GO:0005604;GO:0036064;GO:0005737;GO:0016021;GO:1990075;GO:0032391;GO:0001917;GO:0002142;GO:0032421;GO:0060171;GO:1990696;GO:0005518;GO:0017022;GO:0042803;GO:0045184;GO:0035315;GO:0060113;GO:0048496;GO:0045494;GO:0050896;GO:0050953;GO:0007605;GO:0007601;	gi|1139835409|ref|XP_019930099.1|
TRINITY_DN71327_c2_g1_i4	113.253	-2.55388	2.55388	0.520209	-4.90934	9.13845e-07	4.00745e-05	Q02858	Angiopoietin-1 receptor	Endothelial tyrosine kinase;HYK;STK1;Tunica interna endothelial cell kinase;Tyrosine kinase with Ig and EGF homology domains-2;Tyrosine-protein kinase receptor TEK;Tyrosine-protein kinase receptor TIE-2;p140 TEK;	PF00041;PF10430;PF07714;	GO:0016324;GO:0009925;GO:0016323;GO:0009986;GO:0005911;GO:0005576;GO:0005925;GO:0016021;GO:0005887;GO:0045121;GO:0005815;GO:0005902;GO:0048471;GO:0005886;GO:0005524;GO:0004713;GO:0004872;GO:0004714;GO:0001525;GO:0001569;GO:0007160;GO:0001935;GO:0007507;GO:0060347;GO:0030097;GO:0050900;GO:0016525;GO:0043066;GO:2000352;GO:0018108;GO:2000251;GO:0045766;GO:0045785;GO:0002741;GO:0010595;GO:0070374;GO:…	gi|762156006|ref|XP_011416118.1|
TRINITY_DN79225_c0_g1_i1	6.05518	2.88044	2.88044	1.06291	2.70996	0.00672916	0.0490565	Q9TU53	Cubilin		PF00431;PF00008;PF12947;PF07645;	GO:0016324;GO:0010008;GO:0005765;GO:0005509;GO:0031419;GO:0008203;GO:0015031;	pfu_aug1.0_5266.1_38104.t1
TRINITY_DN54379_c0_g1_i1	32.2694	4.82899	4.82899	0.943503	5.11815	3.08546e-07	1.59804e-05	Q9NRD9 A6NH28 Q14C94 Q6ZMB3 Q6ZR09 Q9NZC1	Dual oxidase 1	Large NOX 1;Long NOX 1;NADPH thyroid oxidase 1;Thyroid oxidase 1;	PF03098;PF00036;PF08022;PF01794;PF08030;	GO:0016324;GO:0016021;GO:0005886;GO:0005509;GO:0020037;GO:0016174;GO:0050661;GO:0004601;GO:0042335;GO:0019221;GO:0042446;GO:0050665;GO:0042744;GO:0055114;GO:0051591;GO:0006979;GO:0042554;GO:0006590;	gi|1139807074|ref|XP_019924046.1|
TRINITY_DN54699_c0_g1_i1	74.4081	1.85254	1.85254	0.481904	3.84421	0.00012094	0.0023351	P33450 Q9VQX5	Cadherin-related tumor suppressor	Protein fat;	PF00028;PF00008;PF00054;PF02210;	GO:0016324;GO:0016021;GO:0005887;GO:0005739;GO:0045296;GO:0005509;GO:0050839;GO:0004872;GO:0016339;GO:0000904;GO:0008283;GO:0044331;GO:0045317;GO:0048105;GO:0045198;GO:0001737;GO:0042067;GO:0001736;GO:0007164;GO:0016336;GO:0007157;GO:0035329;GO:0007156;GO:0007446;GO:0007447;GO:0007476;GO:0090176;GO:0008285;GO:0010629;GO:0045926;GO:0045571;GO:0030178;GO:0016318;GO:0018149;GO:0035209;GO:0040008;GO:…	gi|762110064|ref|XP_011437707.1|
TRINITY_DN53165_c0_g1_i2	17.9548	2.23175	2.23175	0.481921	4.63094	3.6401e-06	0.000130033	O62653	Sucrase-isomaltase, intestinal		PF13802;PF01055;PF16863;PF00088;	GO:0016324;GO:0016021;GO:0030246;GO:0004574;GO:0004575;GO:0005975;	pfu_aug1.0_21.1_21915.t1
TRINITY_DN74471_c2_g1_i4	28.9987	1.93959	1.93959	0.379917	5.10529	3.30291e-07	1.69181e-05	Q9N1R6	b(0,+)-type amino acid transporter 1	4F2-LC6;Glycoprotein-associated amino acid transporter b0,+AT1;Solute carrier family 7 member 9;	PF13520;	GO:0016324;GO:0031526;GO:0016021;GO:0005886;GO:0015184;GO:0015175;GO:0042605;GO:0015811;GO:0015804;	pfu_aug1.0_5167.1_52471.t1
TRINITY_DN64529_c0_g1_i2	16.6982	2.08213	2.08213	0.528631	3.93872	8.1919e-05	0.00169901	Q14CN2 A8MQC9 B7Z1Q5 Q6UX81 Q9UNF7	Calcium-activated chloride channel regulator 4	Calcium-activated chloride channel family member 4;Calcium-activated chloride channel protein 2;Chloride channel accessory 4;	PF08434;PF00092;	GO:0016324;GO:0070062;GO:0005887;GO:0005886;GO:0005254;GO:0005229;GO:0046872;GO:0004222;GO:0034220;GO:0006810;	pfu_aug1.0_59625.1_63550.t1
TRINITY_DN45630_c0_g1_i1	11.9667	1.71763	1.71763	0.591391	2.9044	0.00367959	0.031733	O75841 O60753 Q9UIM2 Q9UNX6	Uroplakin-1b	Tetraspanin-20;Uroplakin Ib;	PF00335;	GO:0016324;GO:0070062;GO:0016021;GO:0005887;GO:0005198;GO:0007166;GO:0030855;	sp|O75841|UPK1B_HUMAN
TRINITY_DN63789_c0_g1_i1	265.838	-2.70869	2.70869	0.426849	-6.34578	2.213e-10	2.46392e-08	Q80YA8 A2ALU1 Q6P6N1	Protein crumbs homolog 2 {ECO:0000305}	Crumbs-like protein 2;	PF00008;PF12661;PF02210;	GO:0016324;GO:0070062;GO:0016021;GO:0043234;GO:0019828;GO:0005509;GO:0019899;GO:0072358;GO:0055111;GO:0045199;GO:0001707;GO:0010951;GO:0014028;GO:0030513;GO:0010718;GO:0010470;GO:0001756;	gi|1139793053|ref|XP_019923225.1|
TRINITY_DN69940_c1_g1_i3	581.775	-1.82166	1.82166	0.471839	-3.86077	0.000113031	0.0022181	P48776	Tryptophan 2,3-dioxygenase {ECO:0000255|HAMAP-Rule:MF_03020}	Tryptamin 2,3-dioxygenase {ECO:0000255|HAMAP-Rule:MF_03020};Tryptophan oxygenase {ECO:0000255|HAMAP-Rule:MF_03020};Tryptophan pyrrolase {ECO:0000255|HAMAP-Rule:MF_03020};Tryptophanase {ECO:0000255|HAMAP-Rule:MF_03020};	PF03301;	GO:0016597;GO:0020037;GO:0042802;GO:0046872;GO:0019825;GO:0004833;GO:0051289;GO:0019442;GO:0019441;	pfu_aug1.0_166.1_43540.t1
TRINITY_DN78732_c2_g1_i2	1302.41	1.97738	1.97738	0.436269	4.53248	5.82952e-06	0.000191843	Q8IZY1 Q8NB30 Q96L01 Q96Q86 Q96Q87 Q9UHC5	DNA polymerase kappa	DINB protein;	PF00817;PF11799;PF11798;	GO:0016604;GO:0005654;GO:0003684;GO:0003887;GO:0046872;GO:0006281;GO:0006260;GO:0042276;GO:0006297;GO:0033683;GO:0006296;GO:0006283;GO:0019985;	gi|762148239|ref|XP_011412040.1|
TRINITY_DN40109_c0_g1_i1	30.8398	2.58324	2.58324	0.488099	5.29245	1.20688e-07	7.03454e-06	Q70LM4	Linear gramicidin synthase subunit D		PF00501;PF13193;PF00668;PF07993;PF00550;	GO:0016853;GO:0016874;GO:0016491;GO:0031177;GO:0017000;	pfu_aug1.0_2229.1_15737.t1
TRINITY_DN57408_c0_g1_i2	22.1068	-5.5021	5.5021	0.943736	-5.83012	5.53861e-09	4.54667e-07	Q9HCI6 A8K4M3 Q8IW25	E3 SUMO-protein ligase KIAA1586 {ECO:0000305}			GO:0016874;GO:0003676;GO:0061665;GO:0016925;	pfu_aug1.0_56476.1_70837.t1
TRINITY_DN58592_c1_g1_i3	21.908	-3.09389	3.09389	0.976317	-3.16894	0.00152997	0.016382	Q5UQ13	Collagen-like protein 2		PF01391;	GO:0019012;	gi|1139848526|ref|XP_011417646.2|
TRINITY_DN60308_c6_g4_i11	100.887	1.50251	1.50251	0.378104	3.9738	7.07357e-05	0.00151088	P03354 O92805 Q07462 Q64983	Gag-Pro-Pol polyprotein		PF00607;PF00552;PF02022;PF02813;PF00665;PF00077;PF00078;PF06817;PF00098;	GO:0019013;GO:0004190;GO:0003677;GO:0003887;GO:0003723;GO:0003964;GO:0004523;GO:0005198;GO:0008270;GO:0015074;GO:0006310;GO:0075713;GO:0046718;GO:0044826;	gi|1139850165|ref|XP_019920316.1|
TRINITY_DN35268_c0_g1_i1	63.415	1.87979	1.87979	0.539235	3.48604	0.000490228	0.00692896	Q09660	Probable cytochrome P450 CYP44		PF00067;	GO:0020037;GO:0005506;GO:0004497;GO:0016491;GO:0016705;	gi|762110398|ref|XP_011437891.1|
TRINITY_DN119483_c0_g1_i1	11.8167	2.08046	2.08046	0.609668	3.41245	0.000643809	0.00855965	Q8SPI0	Apolipoprotein D		PF08212;	GO:0022626;GO:0030425;GO:0005783;GO:0005615;GO:0043025;GO:0048471;GO:0015485;GO:0005215;GO:0007568;GO:0007420;GO:0006006;GO:0006629;GO:1900016;GO:0051895;GO:0060588;GO:0071638;GO:0010642;GO:0042308;GO:0048662;GO:2000098;GO:2000405;GO:0014012;GO:0048678;GO:0042493;GO:0000302;GO:0042246;	gi|762155903|ref|XP_011416065.1|
TRINITY_DN72611_c0_g4_i1	45.1345	8.8874	8.8874	2.72586	3.26041	0.00111253	0.0129004	Q17QF9	Cerebellin-3		PF00386;	GO:0030054;GO:0005783;GO:0005576;GO:0005794;GO:0045202;	pfu_aug1.0_6849.1_38419.t1
TRINITY_DN74726_c2_g1_i4	204.969	-6.44801	6.44801	0.431277	-14.951	1.53503e-50	4.39102e-47	Q9U3P2	Synaptogenesis protein syg-2 {ECO:0000305}	Synaptogenesis abnormal protein 2 {ECO:0000312|WormBase:C26G2.1a};	PF08205;PF00041;PF07679;	GO:0030054;GO:0005887;GO:0045202;GO:0050839;GO:0042803;GO:0007155;GO:0007267;GO:0048668;GO:0035418;GO:0007416;GO:0050808;GO:0008039;	pfu_aug1.0_20179.1_11292.t1
TRINITY_DN62861_c0_g1_i1	20.2666	-7.8681	7.8681	1.04361	-7.53929	4.72534e-14	9.24848e-12	Q9U3P2	Synaptogenesis protein syg-2 {ECO:0000305}	Synaptogenesis abnormal protein 2 {ECO:0000312|WormBase:C26G2.1a};	PF08205;PF00041;PF07679;	GO:0030054;GO:0005887;GO:0045202;GO:0050839;GO:0042803;GO:0007155;GO:0007267;GO:0048668;GO:0035418;GO:0007416;GO:0050808;GO:0008039;	pfu_aug1.0_25072.1_47710.t1
TRINITY_DN64064_c2_g1_i3	163.9	6.05969	6.05969	1.38641	4.37078	1.23806e-05	0.000357175	Q9U3P2	Synaptogenesis protein syg-2 {ECO:0000305}	Synaptogenesis abnormal protein 2 {ECO:0000312|WormBase:C26G2.1a};	PF08205;PF00041;PF07679;	GO:0030054;GO:0005887;GO:0045202;GO:0050839;GO:0042803;GO:0007155;GO:0007267;GO:0048668;GO:0035418;GO:0007416;GO:0050808;GO:0008039;	pfu_aug1.0_7103.1_31337.t1
TRINITY_DN106989_c0_g1_i1	4.83363	-4.01521	4.01521	1.0478	-3.83203	0.00012709	0.00243236	Q9R1K2 Q9R1J9 Q9R1K0 Q9R1K1	Teneurin-2	Neurestin;Protein Odd Oz/ten-m homolog 2;Tenascin-M2;Teneurin transmembrane protein 2;	PF06484;PF15636;	GO:0030054;GO:0005911;GO:0030425;GO:0043197;GO:0005783;GO:0030175;GO:0005794;GO:0030426;GO:0005887;GO:0043005;GO:0005634;GO:0005886;GO:0016605;GO:0045211;GO:0045202;GO:0005509;GO:0050839;GO:0046982;GO:0042803;GO:0005102;GO:0007411;GO:0035584;GO:0000902;GO:0007417;GO:0007157;GO:0000122;GO:0048666;GO:0051491;GO:0097264;GO:0016337;GO:0006351;	pfu_aug1.0_1552.1_15524.t1
TRINITY_DN49966_c0_g1_i1	117.863	-1.97199	1.97199	0.49942	-3.94855	7.86247e-05	0.00164167	E1C8P7	Down syndrome cell adhesion molecule-like protein 1 homolog		PF00041;PF07679;	GO:0030054;GO:0009986;GO:0005615;GO:0016021;GO:0005886;GO:0045202;GO:0042803;GO:0007420;GO:0060219;GO:0048704;GO:0007156;GO:0010842;GO:0007416;	gi|1139814966|ref|XP_019925770.1|
TRINITY_DN83213_c0_g2_i1	122.893	7.40711	7.40711	0.599239	12.3609	4.25562e-35	4.52154e-32	Q6YI48 Q90948	Receptor-type tyrosine-protein phosphatase U	Receptor-type protein-tyrosine phosphatase psi;	PF00041;PF00629;PF00102;	GO:0030054;GO:0016021;GO:0005886;GO:0004725;GO:0007155;GO:0030154;	gi|1139838856|ref|XP_011455798.2|
TRINITY_DN67996_c7_g1_i4	50.723	-3.42367	3.42367	0.953953	-3.58893	0.000332033	0.005117	Q7ZXX1	Cell adhesion molecule 3	Immunoglobulin superfamily member 4B;	PF08205;PF07679;	GO:0030054;GO:0016021;GO:0005886;GO:0007155;	pfu_aug1.0_30326.1_69952.t1
TRINITY_DN41647_c0_g1_i1	7.87495	-2.16342	2.16342	0.656919	-3.29328	0.00099026	0.011799	A8WQK3	Acetylcholine receptor subunit alpha-type acr-16 {ECO:0000250|UniProtKB:P48180}		PF02931;PF02932;	GO:0030054;GO:0042995;GO:0016021;GO:0045211;GO:0022848;	pfu_aug1.0_7.1_14680.t1
TRINITY_DN86731_c1_g1_i2	245.25	1.9992	1.9992	0.315389	6.33883	2.31511e-10	2.56991e-08	A4D2P6	Delphilin	Glutamate receptor, ionotropic, delta 2-interacting protein 1;	PF02181;PF00595;	GO:0030054;GO:0043197;GO:0045211;GO:0060292;	gi|1139813816|ref|XP_019925493.1|
TRINITY_DN51199_c0_g1_i1	320.978	-3.48824	3.48824	0.359411	-9.70544	2.85833e-22	1.51847e-19	P34576 Q21340 Q65ZC2 Q9UA13	Transmembrane cell adhesion receptor mua-3	Muscle attachment abnormal protein 3;	PF00008;PF07645;PF12661;PF00057;PF01390;PF00092;	GO:0030056;GO:0016021;GO:0005882;GO:0005886;GO:0005509;GO:0005518;GO:0019215;GO:0007160;	pfu_aug1.0_6237.1_16887.t1
TRINITY_DN56279_c0_g1_i2	108.731	-3.35472	3.35472	0.576074	-5.82342	5.76544e-09	4.71207e-07	P53621 Q5T201 Q8IXZ9	Coatomer subunit alpha	Alpha-coat protein;HEP-COP;	PF12894;PF04053;PF06957;PF00400;	GO:0030126;GO:0005737;GO:0005829;GO:0005789;GO:0070062;GO:0005615;GO:0000139;GO:0016020;GO:0030133;GO:0005179;GO:0005198;GO:0006888;GO:0006891;GO:0006886;GO:0030157;GO:0006890;	gi|762164432|ref|XP_011420529.1|
TRINITY_DN116210_c0_g1_i1	22.8855	1.63574	1.63574	0.361334	4.52696	5.98387e-06	0.00019571	P98163 Q86P52 Q9VY56	Putative vitellogenin receptor	Protein yolkless;	PF12662;PF07645;PF00057;PF00058;	GO:0030135;GO:0031410;GO:0016021;GO:0005886;GO:0005509;GO:0008196;GO:0048477;	pfu_aug1.0_5684.1_45268.t1
TRINITY_DN10990_c0_g1_i1	26.2843	-1.67949	1.67949	0.489465	-3.43128	0.000600742	0.00811184	Q8JHF2 Q9DEV1	Beta-1,3-N-acetylglucosaminyltransferase lunatic fringe	O-fucosylpeptide 3-beta-N-acetylglucosaminyltransferase;	PF02434;	GO:0030173;GO:0046872;GO:0033829;GO:0031101;GO:0055016;GO:0045665;GO:0007219;GO:0007389;	gi|762160625|ref|XP_011418530.1|
TRINITY_DN56938_c0_g1_i2	38.9962	-1.89588	1.89588	0.606477	-3.12605	0.00177172	0.0182759	Q7SY29 Q4V952	Glucose-6-phosphate exchanger SLC37A2 {ECO:0000305}	Solute carrier family 37 member 2 {ECO:0000250|UniProtKB:Q8TED4};	PF07690;	GO:0030176;GO:0061513;GO:0008643;GO:0015760;GO:0035435;	gi|762168556|ref|XP_011422656.1|
TRINITY_DN42361_c0_g3_i1	9.1238	2.1885	2.1885	0.604094	3.62279	0.000291447	0.00464355	P82596 Q7M4F8	Perlucin		PF00059;	GO:0030246;	gi|762140726|ref|XP_011453536.1|
TRINITY_DN55424_c0_g1_i2	259.977	3.22818	3.22818	0.518537	6.22556	4.79839e-10	4.99825e-08	P07439	Lectin BRA-3		PF00059;	GO:0030246;	gi|762140774|ref|XP_011453562.1|
TRINITY_DN58102_c0_g2_i1	190.078	2.13626	2.13626	0.608575	3.51026	0.000447663	0.00644743	P82596 Q7M4F8	Perlucin		PF00059;	GO:0030246;	pfu_aug1.0_2129.1_29986.t1
TRINITY_DN60052_c10_g2_i2	64.056	-3.05619	3.05619	1.04546	-2.92329	0.0034635	0.0303266	P82596 Q7M4F8	Perlucin		PF00059;	GO:0030246;	pfu_aug1.0_3537.1_23354.t1
TRINITY_DN49258_c0_g1_i1	18.1633	-3.57752	3.57752	0.875447	-4.08651	4.37915e-05	0.00102873	P97526	Neurofibromin	Neurofibromatosis-related protein NF-1;	PF13716;PF00616;	GO:0030424;GO:0005737;GO:0030425;GO:0031235;GO:0016020;GO:0043005;GO:0005730;GO:0005634;GO:0014069;GO:0043234;GO:0005096;GO:0008017;GO:0031210;GO:0008429;GO:0045545;GO:0030036;GO:0030325;GO:0048844;GO:0007420;GO:0048593;GO:0007154;GO:0071549;GO:1990090;GO:0021987;GO:0030199;GO:0030198;GO:0021897;GO:0048853;GO:0007507;GO:0001889;GO:0000165;GO:0001656;GO:0022011;GO:0048147;GO:0043407;GO:0043409;GO:…	pfu_aug1.0_15982.1_68916.t1
TRINITY_DN62149_c0_g1_i2	108.713	1.5359	1.5359	0.465104	3.30227	0.00095905	0.0115441	P08049	Neprilysin	Atriopeptidase;Enkephalinase;Neutral endopeptidase 24.11;Skin fibroblast elastase;	PF01431;PF05649;	GO:0030424;GO:0005903;GO:0005737;GO:0030425;GO:0016021;GO:0044306;GO:0005886;GO:0045202;GO:0008021;GO:0004222;GO:0042277;GO:0008270;GO:0050435;GO:0071345;GO:0071492;GO:0071493;GO:0046449;GO:0001822;GO:0006518;GO:0006508;GO:0090399;GO:0019233;	pfu_aug1.0_7567.1_17140.t1
TRINITY_DN56768_c1_g1_i7	174.902	-1.73628	1.73628	0.537344	-3.23123	0.00123261	0.0138984	P16390 A3KMM2	Potassium voltage-gated channel subfamily A member 3	MK3;Voltage-gated potassium channel subunit Kv1.3;	PF02214;PF00520;	GO:0030424;GO:0016021;GO:0045121;GO:0008076;GO:0005251;GO:0015271;GO:0005249;GO:0071805;GO:0051260;	pfu_aug1.0_6504.1_02260.t1
TRINITY_DN55500_c0_g1_i1	133.102	4.99694	4.99694	0.689205	7.2503	4.15862e-13	7.34212e-11	P48319	Glutamate decarboxylase 1	67 kDa glutamic acid decarboxylase;Glutamate decarboxylase 67 kDa isoform;	PF00282;	GO:0030424;GO:0043679;GO:0005938;GO:0060077;GO:0005739;GO:0048786;GO:0004351;GO:0030170;GO:0019752;GO:0035641;GO:0042136;GO:0035176;	gi|1139849975|ref|XP_019920276.1|
TRINITY_DN55500_c0_g2_i1	56.8173	4.86452	4.86452	0.684519	7.10648	1.19036e-12	1.94148e-10	Q99259 Q49AK1 Q53TQ7 Q9BU91 Q9UHH4	Glutamate decarboxylase 1	67 kDa glutamic acid decarboxylase;Glutamate decarboxylase 67 kDa isoform;	PF00282;	GO:0030424;GO:0043679;GO:0005938;GO:0061202;GO:0060077;GO:0005622;GO:0005739;GO:0005886;GO:0048786;GO:0012506;GO:0016595;GO:0004351;GO:0046982;GO:0047485;GO:0030170;GO:0007268;GO:0009449;GO:0006538;GO:0006540;GO:0035641;GO:0042136;GO:0007269;GO:0018352;GO:0042493;GO:0035176;	gi|1139849975|ref|XP_019920276.1|
TRINITY_DN48145_c0_g1_i1	22.1698	7.86258	7.86258	1.50484	5.22485	1.74293e-07	9.73186e-06	Q05695	Neural cell adhesion molecule L1	Nerve-growth factor-inducible large external glycoprotein;	PF13882;PF00041;PF07679;	GO:0030424;GO:0044295;GO:0009986;GO:0030425;GO:0044294;GO:0005768;GO:0016021;GO:0045121;GO:0043025;GO:0005886;GO:0030165;GO:0061564;GO:0007411;GO:0007413;GO:0016477;GO:0007160;GO:0071549;GO:0071361;GO:1990090;GO:0097069;GO:0071560;GO:0071542;GO:0030182;GO:0031175;GO:0045773;GO:0010811;GO:0070372;GO:0014823;GO:0097066;GO:0050808;	pfu_aug1.0_9936.1_60699.t1
TRINITY_DN50756_c0_g1_i1	10.2095	-6.87306	6.87306	1.34699	-5.10253	3.35151e-07	1.71198e-05	Q8TB82 Q96NG6 Q96NI0 Q9C092	Dedicator of cytokinesis protein 7		PF06920;PF14429;PF11878;	GO:0030424;GO:0045178;GO:0005925;GO:0030426;GO:0005622;GO:0043005;GO:0005085;GO:0048365;GO:0090630;GO:0007409;GO:0045200;GO:0022027;GO:0000226;GO:0031175;GO:0033138;GO:1904754;GO:0050767;GO:0007264;	gi|762082037|ref|XP_011423340.1|
TRINITY_DN79768_c5_g6_i1	164.533	-2.63879	2.63879	0.812487	-3.2478	0.00116302	0.0133609	Q9NZJ4 O94835 Q5T9J5 Q5T9J7 Q5T9J8 Q68DF5 Q6MZR4 Q8NBF9	Sacsin	DnaJ homolog subfamily C member 29;	PF05168;PF00240;	GO:0030424;GO:0070852;GO:0005737;GO:0030425;GO:0005739;GO:0005634;GO:0051087;GO:0030544;GO:0070628;GO:0090084;GO:0006457;	pfu_aug1.0_724.1_22260.t1
TRINITY_DN70942_c0_g2_i2	22.4159	-4.76214	4.76214	1.39132	-3.42276	0.000619894	0.00830702	Q8VDM6 Q3U201 Q3UPB0 Q6AZA7 Q8BY45 Q8K365	Heterogeneous nuclear ribonucleoprotein U-like protein 1		PF02037;PF00622;	GO:0030529;GO:0005654;GO:0005634;GO:0019899;GO:0003723;GO:0006355;GO:0009615;GO:0006396;GO:0006351;	pfu_aug1.0_4750.1_16495.t1
TRINITY_DN84100_c0_g1_i3	410.38	1.68421	1.68421	0.25963	6.48694	8.75978e-11	1.05081e-08	Q91YD4 Q5KTC0	Transient receptor potential cation channel subfamily M member 2	Long transient receptor potential channel 2;Transient receptor potential channel 7;	PF00520;	GO:0030659;GO:0005887;GO:0005765;GO:0005764;GO:0043005;GO:0043204;GO:0005886;GO:0005509;GO:0015278;GO:0005261;GO:0099604;GO:0005384;GO:0005272;GO:0098703;GO:0097553;GO:0035584;GO:0071277;GO:0070301;GO:0071415;GO:0071502;GO:0002407;GO:0097028;GO:0044849;GO:0006828;GO:0032024;GO:1903223;GO:2000249;GO:0051489;GO:0051209;GO:0009408;GO:0033194;GO:0014074;GO:0001659;GO:0071577;	gi|1139827266|ref|XP_011446980.2|
TRINITY_DN65057_c0_g2_i1	411.092	2.73632	2.73632	0.597152	4.58228	4.59939e-06	0.000158368	E9PTA2 Q2PH54 Q5G856	Transient receptor potential cation channel subfamily M member 2		PF00520;	GO:0030659;GO:0005887;GO:0005765;GO:0043005;GO:0043025;GO:0043204;GO:0005886;GO:0005509;GO:0015278;GO:0005261;GO:0099604;GO:0005384;GO:0005272;GO:0098703;GO:0097553;GO:0035584;GO:0071277;GO:0070301;GO:0071415;GO:0071502;GO:0002407;GO:0097028;GO:0044849;GO:0032024;GO:1903223;GO:2000249;GO:0051489;GO:0051209;GO:0009408;GO:0033194;GO:0001659;GO:0071577;	pfu_aug1.0_1631.1_22699.t1
TRINITY_DN30334_c0_g1_i1	5.08602	-3.05259	3.05259	0.89927	-3.39452	0.000687494	0.00894224	F7J220	Scavenger receptor cysteine-rich domain superfamily protein {ECO:0000312|EMBL:BAK39578.1}		PF00530;PF00084;	GO:0030659;GO:0016021;GO:0005044;GO:0045087;GO:0006909;	pfu_aug1.0_12513.1_39343.t1
TRINITY_DN129134_c0_g1_i1	52.6517	5.97575	5.97575	0.55596	10.7485	6.02194e-27	4.22524e-24	Q14162 A8MQ05 O43701 Q8NHD2 Q8NHD3 Q8NHD4 Q8NHD5	Scavenger receptor class F member 1	Acetyl LDL receptor;Scavenger receptor expressed by endothelial cells 1;	PF00053;	GO:0030666;GO:0016021;GO:0005886;GO:0030169;GO:0005044;GO:0004888;GO:0007155;GO:0006707;GO:0016358;GO:0016322;GO:0048680;GO:0010976;GO:0006898;	gi|1139838969|ref|XP_011455897.2|
TRINITY_DN58717_c2_g1_i2	17.6977	-2.05881	2.05881	0.600941	-3.42598	0.000612596	0.00822999	Q8N604 Q99407	Ankyrin-1	Ankyrin-R;Erythrocyte ankyrin;	PF00023;PF12796;PF00531;PF00791;	GO:0030673;GO:0016323;GO:0005856;GO:0005829;GO:0031430;GO:0005634;GO:0005886;GO:0045211;GO:0042383;GO:0016529;GO:0014731;GO:0030018;GO:0051117;GO:0008093;GO:0019899;GO:0030507;GO:0005200;GO:0005198;GO:0007010;GO:0006888;GO:0006887;GO:0045199;GO:0010638;GO:0072661;GO:0007165;	gi|1139814821|ref|XP_019925739.1|
TRINITY_DN68343_c0_g1_i5	361.64	1.76483	1.76483	0.515578	3.423	0.000619334	0.00830388	Q5M947	RRP15-like protein	Ribosomal RNA-processing protein 15;	PF07890;	GO:0030687;GO:0000460;GO:0000470;	pfu_aug1.0_13163.1_68607.t1
TRINITY_DN45453_c0_g1_i1	15.6948	-4.54591	4.54591	0.930923	-4.88323	1.04364e-06	4.5023e-05	P99177 Q99VG1	Probable cysteine desulfurase		PF00266;	GO:0031071;GO:0030170;GO:0006534;	gi|762074281|ref|XP_011438178.1|
TRINITY_DN39584_c0_g1_i1	7.76866	-4.79691	4.79691	1.20246	-3.98923	6.62882e-05	0.00142985	Q9PLP0	Probable cysteine desulfurase		PF00266;	GO:0031071;GO:0030170;GO:0006534;	pfu_aug1.0_10547.1_53551.t1
TRINITY_DN86976_c0_g1_i1	188.616	-4.19497	4.19497	0.795759	-5.27165	1.35202e-07	7.79499e-06	Q6B9X6 Q55FF0	Alpha-protein kinase vwkA	von Willebrand factor A alpha-kinase;	PF02816;	GO:0031164;GO:0000331;GO:0005737;GO:0005829;GO:0048471;GO:0005524;GO:0005516;GO:0004672;GO:0004674;GO:0070177;GO:0033298;GO:0006971;GO:0000281;GO:0031038;GO:0018209;GO:0018107;GO:0006468;GO:0031156;GO:0031288;	pfu_aug1.0_4069.1_66874.t1
TRINITY_DN130315_c0_g1_i1	7.06653	3.11432	3.11432	0.882536	3.52883	0.000417396	0.00610369	Q9R9J0	Mycosubtilin synthase subunit B		PF00501;PF13193;PF00668;PF00550;	GO:0031177;GO:0016740;GO:0017000;	pfu_aug1.0_2229.1_15737.t1
TRINITY_DN80109_c2_g2_i3	278.821	2.33903	2.33903	0.516499	4.52863	5.9368e-06	0.000194856	P25291	Pancreatic secretory granule membrane major glycoprotein GP2	Pancreatic zymogen granule membrane protein GP-2;	PF00100;	GO:0031225;GO:0005576;GO:0005886;	gi|762073152|ref|XP_011432135.1|
TRINITY_DN58297_c0_g2_i2	248.75	2.36453	2.36453	0.495616	4.77089	1.83411e-06	7.31029e-05	Q5BKW7	Ectonucleotide pyrophosphatase/phosphodiesterase family member 6	Choline-specific glycerophosphodiester phosphodiesterase;Glycerophosphocholine cholinephosphodiesterase;	PF01663;	GO:0031225;GO:0005886;GO:0047390;GO:0008081;GO:0019695;GO:0016042;GO:0006629;	pfu_aug1.0_2090.1_51512.t1
TRINITY_DN50945_c0_g1_i1	215.239	2.09826	2.09826	0.436525	4.80674	1.53415e-06	6.23501e-05	Q6MZI7 Q8N3A7 Q8N915 Q8TDJ2 Q8TDJ3	CD109 antigen	150 kDa TGF-beta-1-binding protein;C3 and PZP-like alpha-2-macroglobulin domain-containing protein 7;Platelet-specific Gov antigen;p180;r150;	PF00207;PF07678;PF01835;PF07703;PF07677;PF10569;	GO:0031225;GO:0009986;GO:0005576;GO:0005615;GO:0005886;GO:0031092;GO:0004867;GO:0050431;GO:0006501;GO:0001942;GO:0010839;GO:0001933;GO:0030512;GO:0061045;GO:0072675;GO:0002576;GO:0045616;	gi|1139834382|ref|XP_011452412.2|
TRINITY_DN39278_c0_g1_i1	20.5949	1.54205	1.54205	0.496064	3.10857	0.00187992	0.0191216	O35136 O35962 Q0VF23	Neural cell adhesion molecule 2	Neural cell adhesion molecule RB-8;R4B12;	PF00041;PF07679;	GO:0031225;GO:0030424;GO:0016021;GO:0016604;GO:0005886;GO:0007413;GO:0007155;GO:0007608;	gi|1139834805|ref|XP_019929947.1|
TRINITY_DN86290_c3_g7_i1	18.102	-1.86154	1.86154	0.395011	-4.71262	2.44556e-06	9.29887e-05	Q5IS61	Opioid-binding protein/cell adhesion molecule		PF07679;	GO:0031225;GO:0070062;GO:0005886;GO:0007155;	pfu_aug1.0_17464.1_32812.t1
TRINITY_DN86745_c5_g1_i2	31.8568	1.84336	1.84336	0.633664	2.90905	0.00362526	0.0314102	Q8K135 A2A790 Q3TTA3 Q8BHR5 Q8BHU7 Q8BHZ3 Q8VBZ9	Dyslexia-associated protein KIAA0319-like protein {ECO:0000250|UniProtKB:Q8IZA0}	Adeno-associated virus receptor {ECO:0000250|UniProtKB:Q8IZA0};		GO:0031410;GO:0070062;GO:0000139;GO:0016021;GO:0005886;	pfu_aug1.0_12259.1_46483.t1
TRINITY_DN49566_c0_g1_i1	14.7642	-3.24846	3.24846	0.767116	-4.23463	2.28926e-05	0.000599935	Q8N9C0 A6NNA0 D6RGV7	Immunoglobulin superfamily member 22		PF00041;PF07679;	GO:0031430;GO:0005859;GO:0030018;GO:0051015;GO:0051371;GO:0008307;GO:0097493;GO:0007015;GO:0045214;GO:0006941;GO:0071688;	pfu_aug1.0_1589.1_29782.t1
TRINITY_DN81405_c1_g3_i1	100.237	-2.79089	2.79089	0.189603	-14.7196	4.82516e-49	1.12146e-45	Q63518	Myosin-binding protein C, slow-type	C-protein, skeletal muscle slow isoform;	PF00041;PF07679;	GO:0031430;GO:0005859;GO:0032982;GO:0030018;GO:0051015;GO:0051371;GO:0017022;GO:0008307;GO:0097493;GO:0007015;GO:0007155;GO:0006936;GO:0045214;GO:0006941;GO:0071688;	gi|1139838722|ref|XP_011455724.2|
TRINITY_DN56797_c0_g1_i3	116.877	1.85947	1.85947	0.464065	4.00691	6.15185e-05	0.00134649	Q91WV7	Neutral and basic amino acid transport protein rBAT	Solute carrier family 3 member 1;b(0,+)-type amino acid transport protein;	PF00128;	GO:0031526;GO:0070062;GO:0005887;GO:0005743;GO:0005774;GO:0003824;GO:0046982;GO:0006865;GO:0005975;	pfu_aug1.0_5140.1_09055.t1
TRINITY_DN57895_c0_g3_i2	52.2866	1.63312	1.63312	0.32637	5.00388	5.61879e-07	2.65497e-05	Q01484 Q01485 Q08AC7 Q08AC8 Q7Z3L5	Ankyrin-2	Ankyrin-B;Brain ankyrin;Non-erythroid ankyrin;	PF00023;PF12796;PF00531;PF00791;	GO:0031672;GO:0016324;GO:0016323;GO:0043034;GO:0005856;GO:0005829;GO:0014704;GO:0005622;GO:0031430;GO:0045121;GO:0043005;GO:0005886;GO:0045211;GO:0042383;GO:0030315;GO:0030018;GO:0051117;GO:0019899;GO:0044325;GO:0030674;GO:0019901;GO:0030507;GO:0005200;GO:0086014;GO:0086066;GO:0003283;GO:0006874;GO:0034613;GO:0006888;GO:0086046;GO:0030913;GO:1901021;GO:0051928;GO:2001259;GO:0010628;GO:1901018;GO:…	gi|1139836275|ref|XP_019930299.1|
TRINITY_DN44776_c0_g1_i1	29.9054	2.94225	2.94225	0.743058	3.95966	7.50577e-05	0.00158589	Q14831 Q8NFS2 Q8NFS3 Q8NFS4	Metabotropic glutamate receptor 7		PF00003;PF01094;PF07562;	GO:0032279;GO:0030424;GO:0005938;GO:0030425;GO:0043198;GO:0016021;GO:0005887;GO:0005886;GO:0045211;GO:0048786;GO:0042734;GO:0043235;GO:0010855;GO:0005246;GO:0005509;GO:0016595;GO:0008066;GO:0001642;GO:0030165;GO:0070905;GO:0007196;GO:0007268;GO:0007194;GO:0030818;GO:0014050;GO:0051966;GO:0007608;GO:0007605;	pfu_aug1.0_10936.1_60837.t1
TRINITY_DN65073_c0_g2_i1	16.6512	3.37003	3.37003	0.516137	6.52933	6.60666e-11	8.10831e-09	P68827	N-acetylglucosamine-1-phosphodiester alpha-N-acetylglucosaminidase	Mannose 6-phosphate-uncovering enzyme;Phosphodiester alpha-GlcNAcase;	PF09992;	GO:0032580;GO:0005887;GO:0003944;GO:0006486;	pfu_aug1.0_244875.1_64883.t1
TRINITY_DN75025_c1_g2_i1	79.1136	1.74868	1.74868	0.551729	3.16946	0.00152722	0.0163715	Q6R7G0	Putative transmembrane protein ORF68			GO:0033644;GO:0016021;	gi|1139824608|ref|XP_019927843.1|
TRINITY_DN86527_c3_g1_i9	278.243	-1.82542	1.82542	0.46097	-3.95996	7.49632e-05	0.00158514	Q6R7G0	Putative transmembrane protein ORF68			GO:0033644;GO:0016021;	pfu_aug1.0_11516.1_10334.t1
TRINITY_DN80759_c0_g2_i1	796.955	1.86412	1.86412	0.12499	14.9141	2.66727e-50	7.08483e-47	Q9H203 Q9UCT4 Q9UD65	Bactericidal permeability-increasing protein	CAP 57;	PF01273;PF02886;	GO:0035578;GO:0010494;GO:0070062;GO:0005576;GO:0005887;GO:0035580;GO:0001530;GO:0019731;GO:0061844;GO:0019730;GO:0071222;GO:0050829;GO:0032715;GO:0032717;GO:0043031;GO:0032720;GO:0043312;	pfu_aug1.0_5835.1_23904.t1
TRINITY_DN63715_c0_g2_i6	68.1862	2.54663	2.54663	0.680862	3.74031	0.000183794	0.00324536	Q9QZS7 D2KXA7 Q811S5 Q925S5 Q9ESC6 Q9ET59 Q9JIX1	Nephrin	Renal glomerulus-specific cell adhesion receptor;	PF08205;PF00041;	GO:0042995;GO:0070062;GO:0016021;GO:0005887;GO:0005622;GO:0005886;GO:0036057;GO:0017022;GO:0007155;GO:0032836;GO:0072015;GO:0007254;GO:0000165;GO:0007520;GO:0030838;GO:0035418;GO:0044062;GO:0007519;	pfu_aug1.0_25515.1_33511.t1
TRINITY_DN7348_c0_g1_i1	8.19423	2.15807	2.15807	0.770684	2.8002	0.00510707	0.0400129	Q6NRD5	piRNA biogenesis protein EXD1 {ECO:0000305}	Exonuclease 3'-5' domain-containing protein 1 {ECO:0000250|UniProtKB:Q8NHP7};Exonuclease 3'-5' domain-like-containing protein 1 {ECO:0000250|UniProtKB:Q8NHP7};Inactive exonuclease EXD1 {ECO:0000305};	PF01612;	GO:0043186;GO:1990923;GO:0042803;GO:0003723;GO:0031047;GO:0051321;GO:0034587;	gi|762144574|ref|XP_011455555.1|
TRINITY_DN49571_c0_g1_i2	27.1608	-1.5896	1.5896	0.454477	-3.49765	0.000469379	0.00669022	Q6EV97	Neuroglobin		PF00042;	GO:0043204;GO:0020037;GO:0046872;GO:0019825;GO:0005344;	pfu_aug1.0_19774.1_04035.t1
TRINITY_DN53731_c0_g1_i1	75.9194	1.62106	1.62106	0.291763	5.55607	2.75913e-08	1.92142e-06	Q9UDR5 O95462	Alpha-aminoadipic semialdehyde synthase, mitochondrial	LKR/SDH;	PF05222;PF16653;PF03435;	GO:0043231;GO:0005759;GO:0005739;GO:0047131;GO:0047130;GO:0004753;GO:0006091;GO:0033512;GO:0019878;GO:0006554;GO:0051262;	gi|1139749005|ref|XP_019920432.1|
TRINITY_DN98985_c0_g1_i1	48.3353	-4.96891	4.96891	1.19684	-4.1517	3.30014e-05	0.000818693	P28840	Neuroendocrine convertase 1	Prohormone convertase 1;Proprotein convertase 1;	PF01483;PF00082;PF12177;PF16470;	GO:0043679;GO:0030425;GO:0005615;GO:0043005;GO:0043025;GO:0043204;GO:0048471;GO:0005791;GO:0030141;GO:0005802;GO:0030133;GO:0051087;GO:0004175;GO:0043559;GO:0032403;GO:0004252;GO:0022008;GO:0031016;GO:0016486;GO:0021983;GO:0050714;GO:0016540;GO:0006508;GO:0048678;GO:0051592;GO:0010157;GO:0042493;GO:0070542;GO:0051384;GO:0009749;GO:0010035;GO:0070555;GO:0032496;GO:0043278;GO:0031667;GO:0014070;GO:…	sp|P28840|NEC1_RAT
TRINITY_DN45693_c0_g1_i1	24.1041	-2.86286	2.86286	0.979834	-2.92178	0.00348039	0.0304459	Q98902	Neural cell adhesion molecule L1	L1-CAM;	PF13882;PF00041;PF07679;	GO:0044295;GO:0016021;GO:0005886;GO:0007155;GO:0045773;	pfu_aug1.0_4294.1_66935.t1
TRINITY_DN77411_c0_g2_i3	792.766	-1.53037	1.53037	0.237753	-6.4368	1.2202e-10	1.4269e-08	P47173 D6VWW1	Uncharacterized protein YJR142W		PF15916;PF00293;	GO:0044715;	pfu_aug1.0_12847.1_25095.t1
TRINITY_DN61811_c0_g1_i1	26.5891	-2.9002	2.9002	1.01405	-2.86	0.00423641	0.0351258	Q5S007 A6NJU2 Q6ZS50 Q8NCX9	Leucine-rich repeat serine/threonine-protein kinase 2	Dardarin;	PF16095;PF12799;PF13855;PF00069;PF08477;	GO:0044753;GO:0044754;GO:0030424;GO:0099400;GO:0030054;GO:0005737;GO:0032473;GO:0031410;GO:0005829;GO:0030425;GO:0032839;GO:0005783;GO:0005768;GO:0070062;GO:0005615;GO:0005794;GO:0005798;GO:0030426;GO:0016234;GO:0005622;GO:0043231;GO:0030529;GO:0005764;GO:0005902;GO:0005743;GO:0005759;GO:0031966;GO:0005741;GO:0005739;GO:0097487;GO:0043005;GO:0043025;GO:0005634;GO:0043204;GO:0005886;GO:0098794;GO:…	pfu_aug1.0_21925.1_47485.t1
TRINITY_DN51421_c0_g1_i1	10.0428	2.00559	2.00559	0.707504	2.83475	0.00458621	0.037213	A2ARV4 P70215 Q3TL35 Q9JLB3	Low-density lipoprotein receptor-related protein 2	Glycoprotein 330;Megalin;	PF12662;PF07645;PF00057;PF00058;	GO:0045177;GO:0016324;GO:0005903;GO:0031526;GO:0005905;GO:0030139;GO:0005783;GO:0005768;GO:0070062;GO:0005794;GO:0016021;GO:0005765;GO:0016020;GO:0043235;GO:0005509;GO:0051087;GO:0004872;GO:0017124;GO:0035904;GO:0008283;GO:0060976;GO:0030900;GO:0007507;GO:0006898;GO:0003281;GO:0006766;	pfu_aug1.0_16.1_07311.t1
TRINITY_DN62145_c0_g1_i1	134.668	1.65486	1.65486	0.25593	6.46607	1.00586e-10	1.18746e-08	Q6V0I7 A8K5Z6 B5MDG4 Q3LIA6 Q8TCK7 Q9H5T6	Protocadherin Fat 4	Cadherin family member 14;FAT tumor suppressor homolog 4;Fat-like cadherin protein FAT-J;	PF00028;PF07645;PF12661;PF02210;	GO:0045177;GO:0070062;GO:0016021;GO:0005622;GO:0005886;GO:0005509;GO:0001658;GO:0021987;GO:0072137;GO:0048565;GO:0008543;GO:0003007;GO:0007157;GO:0035329;GO:0007156;GO:0060122;GO:0022008;GO:0007219;GO:0043931;GO:0007009;GO:0072307;	sp|Q6V0I7|FAT4_HUMAN
TRINITY_DN112489_c0_g1_i1	17.9063	-2.22165	2.22165	0.814244	-2.72848	0.00636264	0.0469366	Q8BI06 E9QJS6 Q6L9J4 Q9EPQ3 Q9EPQ4	Cell migration-inducing and hyaluronan-binding protein	Protein 12H19.01.T7;	PF10162;PF13330;	GO:0045334;GO:0005905;GO:0030665;GO:0005737;GO:0005783;GO:0005576;GO:0005634;GO:0005886;GO:0032050;GO:0046923;GO:0005540;GO:0004415;GO:0030214;GO:0030335;GO:0010800;GO:1900020;GO:0090314;GO:0051281;GO:0007605;	pfu_aug1.0_10812.1_17681.t1
TRINITY_DN64475_c3_g1_i1	260.543	1.89789	1.89789	0.349762	5.42623	5.75559e-08	3.6966e-06	P08548	LINE-1 reverse transcriptase homolog		PF08333;PF03372;PF00078;	GO:0046872;GO:0003964;	gi|1139808235|ref|XP_019924264.1|
TRINITY_DN62138_c5_g2_i4	1039.06	-4.71482	4.71482	0.283335	-16.6405	3.54901e-62	1.64971e-58	P08548	LINE-1 reverse transcriptase homolog		PF08333;PF03372;PF00078;	GO:0046872;GO:0003964;	pfu_aug1.0_12792.1_46554.t1
TRINITY_DN39312_c0_g1_i1	41.8838	1.75188	1.75188	0.312716	5.60215	2.11711e-08	1.51885e-06	O00370	LINE-1 retrotransposable element ORF2 protein		PF08333;PF03372;PF00078;	GO:0046872;GO:0003964;GO:0009036;GO:0006310;GO:0090305;GO:0032199;GO:0032197;	gi|1139747190|ref|XP_019929360.1|
TRINITY_DN59501_c3_g2_i1	32.0312	1.80142	1.80142	0.436129	4.13047	3.62022e-05	0.000882787	O00370	LINE-1 retrotransposable element ORF2 protein		PF08333;PF03372;PF00078;	GO:0046872;GO:0003964;GO:0009036;GO:0006310;GO:0090305;GO:0032199;GO:0032197;	gi|1139747190|ref|XP_019929360.1|
TRINITY_DN33785_c0_g1_i1	21.9652	-3.28488	3.28488	1.0242	-3.20726	0.00134007	0.0148401	O00370	LINE-1 retrotransposable element ORF2 protein		PF08333;PF03372;PF00078;	GO:0046872;GO:0003964;GO:0009036;GO:0006310;GO:0090305;GO:0032199;GO:0032197;	pfu_aug1.0_187349.1_35732.t1
TRINITY_DN84462_c1_g1_i5	299.678	-1.54442	1.54442	0.267598	-5.77144	7.8596e-09	6.16613e-07	O00370	LINE-1 retrotransposable element ORF2 protein		PF08333;PF03372;PF00078;	GO:0046872;GO:0003964;GO:0009036;GO:0006310;GO:0090305;GO:0032199;GO:0032197;	pfu_aug1.0_38877.1_55686.t1
TRINITY_DN81070_c3_g2_i2	4584.31	1.85456	1.85456	0.463818	3.99846	6.37547e-05	0.00138565	Q9ZPY2 Q8RY28	Laccase-6	Benzenediol:oxygen oxidoreductase 6;Diphenol oxidase 6;Urishiol oxidase 6;	PF00394;PF07731;PF07732;	GO:0048046;GO:0005507;GO:0052716;GO:0016722;GO:0046274;	gi|1139845399|ref|XP_011415244.2|
TRINITY_DN63426_c0_g2_i1	270.027	1.93875	1.93875	0.530887	3.6519	0.000260304	0.00426993	Q9FLK4	Flavin-containing monooxygenase FMO GS-OX-like 8 {ECO:0000303|PubMed:17461789}	Flavin-monooxygenase glucosinolate S-oxygenase-like 8 {ECO:0000303|PubMed:17461789};	PF00743;	GO:0050660;GO:0004497;GO:0004499;GO:0050661;GO:0055114;	gi|765826377|ref|NP_001292260.1|
TRINITY_DN103942_c0_g1_i1	10.0849	3.70602	3.70602	1.02103	3.62968	0.000283776	0.00456388	P02513 Q27922	Heat shock protein Hsp-16.48/Hsp-16.49		PF00011;	GO:0051082;GO:0008340;GO:0030968;GO:0009408;	gi|762073375|ref|XP_011433320.1|
TRINITY_DN49423_c0_g1_i1	117.178	-1.55234	1.55234	0.43242	-3.58988	0.000330826	0.00510474	Q9Y6R7 O95784	IgGFc-binding protein	Fcgamma-binding protein antigen;	PF08742;PF17517;PF01826;PF12714;PF00094;	GO:0070062;	gi|762110276|ref|XP_011437823.1|
TRINITY_DN58233_c0_g1_i3	246.915	2.59942	2.59942	0.360503	7.21055	5.57274e-13	9.63877e-11	Q7Z5L0 C9JQ15 E9PAU9 E9PGP4 Q3SXP1 Q8IUY1	Vitelline membrane outer layer protein 1 homolog		PF03762;	GO:0070062;	pfu_aug1.0_2491.1_30132.t1
TRINITY_DN57317_c0_g1_i3	823.237	-1.68545	1.68545	0.328542	-5.1301	2.89589e-07	1.51037e-05	Q9Y6R7 O95784	IgGFc-binding protein	Fcgamma-binding protein antigen;	PF08742;PF17517;PF01826;PF12714;PF00094;	GO:0070062;	pfu_aug1.0_7824.1_31471.t1
TRINITY_DN66355_c0_g4_i1	17.7503	2.4475	2.4475	0.827041	2.95934	0.00308298	0.0278404	Q70E20 A6H6I3 Q810H2 Q8BMD9	Sushi, nidogen and EGF-like domain-containing protein 1	Secreted protein SST-3;Stromal nidogen extracellular matrix protein;	PF00008;PF00041;PF12661;PF06119;	GO:0070062;GO:0005509;GO:0007160;	gi|1139807038|ref|XP_019924038.1|
TRINITY_DN54074_c0_g1_i1	69.0912	3.09908	3.09908	1.08034	2.86862	0.00412261	0.0344589	Q14314	Fibroleukin	Fibrinogen-like protein 2;pT49;	PF00147;	GO:0070062;GO:0005576;GO:0005577;GO:1904813;GO:0008233;GO:0043312;	pfu_aug1.0_2170.1_00983.t1
TRINITY_DN60839_c0_g1_i10	394.608	-6.38575	6.38575	0.330499	-19.3215	3.54071e-83	4.38894e-79	O94826 D3DN48	Mitochondrial import receptor subunit TOM70	Mitochondrial precursor proteins import receptor;Translocase of outer membrane 70 kDa subunit;Translocase of outer mitochondrial membrane protein 70 {ECO:0000312|HGNC:HGNC:11985};	PF00515;PF13181;	GO:0070062;GO:0016021;GO:0016020;GO:0005741;GO:0005742;GO:0005739;GO:0008320;GO:0016236;GO:0006626;	gi|1139804241|ref|XP_019923375.1|
TRINITY_DN9761_c0_g1_i1	27.5112	7.00629	7.00629	0.944249	7.41996	1.17151e-13	2.17247e-11	A7MBJ4	Receptor-type tyrosine-protein phosphatase F		PF00041;PF07679;PF00102;	GO:0070062;GO:0016021;GO:0043005;GO:0043025;GO:0035373;GO:0008201;GO:0032403;GO:0004725;GO:0007155;GO:0016477;GO:1900121;GO:0031102;GO:0035335;GO:0048679;	pfu_aug1.0_10347.1_39036.t1
TRINITY_DN66675_c3_g1_i8	356.366	-2.5758	2.5758	0.882291	-2.91945	0.00350652	0.0306049	Q08731	Lithostathine-2	Islet of Langerhans regenerating protein 2;Pancreatic stone protein 2;Pancreatic thread protein 2;	PF00059;	GO:0070062;GO:0030246;GO:0042552;GO:0001967;	pfu_aug1.0_1373.1_58468.t1
TRINITY_DN59775_c1_g4_i1	84.3855	1.71109	1.71109	0.359671	4.75738	1.9612e-06	7.7504e-05	P00747 Q15146 Q5TEH4 Q6PA00	Plasminogen		PF00051;PF00024;PF00089;	GO:0072562;GO:0009986;GO:0070062;GO:0005576;GO:0005615;GO:0031232;GO:0044218;GO:0005886;GO:0031093;GO:0034185;GO:0051087;GO:0004175;GO:0019899;GO:0019900;GO:1904854;GO:1990405;GO:0019904;GO:0005102;GO:0004252;GO:0008236;GO:0007596;GO:0044267;GO:0022617;GO:0042730;GO:0051702;GO:0052213;GO:0052182;GO:0008285;GO:2000048;GO:0010812;GO:0051918;GO:0002576;GO:0043536;GO:0051919;GO:0006508;GO:0048771;	pfu_aug1.0_31723.1_33808.t1
TRINITY_DN52638_c1_g1_i3	659.482	-10.1572	10.1572	1.79572	-5.65634	1.54639e-08	1.14325e-06	Q9HCQ6	Sodium-driven chloride bicarbonate exchanger	Solute carrier family 4 member 10;	PF07565;PF00955;	GO:0097440;GO:0097441;GO:0016323;GO:0097442;GO:0016021;GO:0005887;GO:0043025;GO:0005886;GO:0015301;GO:0005452;GO:0008510;GO:0015701;GO:0048854;GO:0006821;GO:1902600;GO:0035641;GO:0035264;GO:0007399;GO:0009791;GO:0021860;GO:0051453;GO:0009416;	pfu_aug1.0_99050.1_64191.t1
TRINITY_DN61465_c0_g1_i3	132.024	-3.26511	3.26511	0.434346	-7.51731	5.59165e-14	1.083e-11	O89019 O88849	Inversin	Inversion of embryo turning protein;Nephrocystin-2;	PF00023;PF12796;PF00612;	GO:0097546;GO:0097543;GO:0016020;GO:0005874;GO:0005634;GO:0048471;GO:0005819;GO:0005516;GO:0048513;GO:0060971;GO:0001822;GO:0090090;GO:0031016;GO:0009791;GO:0016055;	pfu_aug1.0_515.1_43714.t1
TRINITY_DN126909_c0_g1_i1	19.8588	1.59384	1.59384	0.546125	2.91844	0.00351782	0.0306795	Q8QGW7	Lipopolysaccharide-induced tumor necrosis factor-alpha factor homolog	Small integral membrane protein of lysosome/late endosome;	PF10601;	GO:0098559;GO:0098560;GO:0098574;GO:0009898;GO:0000139;GO:0005765;GO:0005634;GO:0005125;GO:0003677;GO:0008270;GO:0001816;GO:0006355;GO:0019953;GO:0006351;	pfu_aug1.0_474.1_43692.t1
TRINITY_DN64683_c0_g1_i3	255.286	-2.13998	2.13998	0.542634	-3.94369	8.02371e-05	0.00166971	P14381	Transposon TX1 uncharacterized 149 kDa protein	ORF 2;	PF03372;PF00078;		gi|1139747190|ref|XP_019929360.1|
TRINITY_DN18639_c0_g1_i1	6.04614	1.80677	1.80677	0.614955	2.93805	0.00330279	0.0292709						gi|1139747190|ref|XP_019929360.1|
TRINITY_DN78524_c0_g2_i2	143.42	-1.6439	1.6439	0.427959	-3.84126	0.000122406	0.00235844						gi|1139747539|ref|XP_019930090.1|
TRINITY_DN45028_c0_g1_i1	5.06926	-5.86975	5.86975	1.18009	-4.97397	6.55966e-07	3.03024e-05						gi|1139747588|ref|XP_011453543.2|
TRINITY_DN107835_c0_g1_i1	3.58464	-4.76056	4.76056	1.62101	-2.93679	0.00331634	0.029349						gi|1139748020|ref|XP_019918168.1|
TRINITY_DN51648_c0_g1_i1	71.1809	-2.90279	2.90279	1.00719	-2.88207	0.00395073	0.0333992						gi|1139748505|ref|XP_019919306.1|
TRINITY_DN43503_c0_g1_i1	29.3031	1.65407	1.65407	0.437516	3.78059	0.000156457	0.00284818						gi|1139750018|ref|XP_011424217.2|
TRINITY_DN67729_c0_g1_i5	103.96	-1.65984	1.65984	0.599842	-2.76713	0.00565517	0.0430714						gi|1139750226|ref|XP_019921863.1|
TRINITY_DN81019_c2_g3_i7	95.0271	-1.6887	1.6887	0.310074	-5.4461	5.1485e-08	3.33549e-06						gi|1139750308|ref|XP_019921879.1|
TRINITY_DN47217_c0_g1_i2	26.9739	-1.53834	1.53834	0.425958	-3.61148	0.00030446	0.00477921						gi|1139751026|ref|XP_019922057.1|
TRINITY_DN62658_c7_g2_i3	52.7145	-2.36495	2.36495	0.506364	-4.67045	3.00539e-06	0.000110984						gi|1139752344|ref|XP_019922363.1|
TRINITY_DN60033_c0_g2_i1	40.2906	-5.93242	5.93242	0.617337	-9.6097	7.27591e-22	3.51388e-19						gi|1139752583|ref|XP_019922399.1|
TRINITY_DN127497_c0_g1_i1	20.9097	-2.02268	2.02268	0.676948	-2.98794	0.00280863	0.0260434						gi|1139770580|ref|XP_019922853.1|
TRINITY_DN52284_c0_g1_i2	5.37911	-2.70146	2.70146	0.95247	-2.83627	0.00456433	0.0371165						gi|1139792892|ref|XP_019923179.1|
TRINITY_DN46982_c0_g1_i1	29.0808	2.80649	2.80649	0.976617	2.87368	0.0040572	0.0340698						gi|1139792955|ref|XP_019923202.1|
TRINITY_DN66394_c0_g2_i3	62.9734	-2.60422	2.60422	0.535672	-4.86159	1.16447e-06	4.97166e-05						gi|1139804313|ref|XP_019923402.1|
TRINITY_DN56342_c0_g1_i3	514.917	2.06904	2.06904	0.300748	6.87964	6.0005e-12	8.96147e-10						gi|1139804470|ref|XP_011429496.2|
TRINITY_DN30154_c0_g1_i1	9.89877	2.25761	2.25761	0.817312	2.76224	0.0057407	0.0435406						gi|1139806596|ref|XP_011431092.2|
TRINITY_DN76195_c0_g2_i5	30.2815	-1.67868	1.67868	0.313082	-5.3618	8.23967e-08	5.07299e-06						gi|1139808212|ref|XP_019924260.1|
TRINITY_DN32040_c0_g1_i1	4.87776	2.54538	2.54538	0.923769	2.75542	0.00586161	0.0441515						gi|1139808235|ref|XP_019924264.1|
TRINITY_DN73533_c0_g3_i1	264.774	-1.71164	1.71164	0.441602	-3.87598	0.000106196	0.00211182						gi|1139810489|ref|XP_019924775.1|
TRINITY_DN65582_c2_g1_i1	85.1664	-4.19186	4.19186	0.860251	-4.87283	1.10011e-06	4.71856e-05						gi|1139811159|ref|XP_011434609.2|
TRINITY_DN51884_c0_g1_i1	31.3104	-6.80769	6.80769	1.31254	-5.18666	2.14101e-07	1.1623e-05						gi|1139811172|ref|XP_019924925.1|
TRINITY_DN58737_c2_g3_i2	9.93213	4.2143	4.2143	1.01784	4.14043	3.4665e-05	0.000853135						gi|1139811172|ref|XP_019924925.1|
TRINITY_DN48363_c0_g1_i1	5.36035	-5.94389	5.94389	1.96754	-3.02097	0.00251968	0.0239886						gi|1139813443|ref|XP_011436319.2|
TRINITY_DN85251_c0_g5_i1	23.7583	1.62332	1.62332	0.337997	4.80276	1.56493e-06	6.34624e-05						gi|1139814093|ref|XP_019925561.1|
TRINITY_DN63923_c0_g1_i4	114.482	2.20217	2.20217	0.608654	3.6181	0.000296771	0.00469617						gi|1139814093|ref|XP_019925561.1|
TRINITY_DN67603_c1_g1_i2	425.498	2.06729	2.06729	0.595827	3.46962	0.000521204	0.00726463						gi|1139814332|ref|XP_019925631.1|
TRINITY_DN65055_c0_g1_i1	55.2717	1.99772	1.99772	0.346011	5.77359	7.76016e-09	6.13994e-07	Q6P1Z5 A2BI89	PC-esterase domain-containing protein 1A	Protein FAM113A;	PF13839;		gi|1139814800|ref|XP_019925734.1|
TRINITY_DN82588_c1_g3_i2	57.7151	-5.23771	5.23771	0.418751	-12.5079	6.75602e-36	8.37453e-33						gi|1139818260|ref|XP_019926504.1|
TRINITY_DN60631_c0_g1_i2	140.664	-1.6394	1.6394	0.586809	-2.79376	0.00520995	0.0405999						gi|1139823696|ref|XP_019927665.1|
TRINITY_DN54923_c0_g2_i1	36.4914	-1.74971	1.74971	0.605151	-2.89136	0.00383574	0.0327005						gi|1139824588|ref|XP_019927840.1|
TRINITY_DN34453_c0_g1_i1	14.6036	2.49755	2.49755	0.747033	3.34329	0.000827907	0.0103478						gi|1139824588|ref|XP_019927840.1|
TRINITY_DN64280_c0_g1_i7	96.1994	1.97447	1.97447	0.300095	6.57948	4.72086e-11	5.951e-09						gi|1139824904|ref|XP_011445097.2|
TRINITY_DN79060_c2_g4_i1	74.3953	-2.0913	2.0913	0.553919	-3.77546	0.000159712	0.00289436						gi|1139826087|ref|XP_019928124.1|
TRINITY_DN59695_c0_g1_i1	533.029	1.97491	1.97491	0.308305	6.4057	1.49685e-10	1.718e-08						gi|1139827407|ref|XP_019928387.1|
TRINITY_DN81226_c2_g3_i1	46.0085	-1.8939	1.8939	0.434676	-4.35703	1.31837e-05	0.000376257						gi|1139828877|ref|XP_019928718.1|
TRINITY_DN79745_c0_g1_i8	40.2384	-1.60937	1.60937	0.486225	-3.30992	0.000933223	0.0113189						gi|1139830342|ref|XP_011449262.2|
TRINITY_DN66597_c1_g2_i1	79.3415	-1.76314	1.76314	0.437387	-4.03109	5.55196e-05	0.00123334						gi|1139830365|ref|XP_019929030.1|
TRINITY_DN60766_c3_g1_i3	46.3725	-1.58403	1.58403	0.36358	-4.35675	1.3201e-05	0.000376462						gi|1139830365|ref|XP_019929030.1|
TRINITY_DN61161_c6_g1_i3	41.4638	2.10836	2.10836	0.659444	3.19718	0.00138778	0.0152144						gi|1139832056|ref|XP_019929351.1|
TRINITY_DN52224_c0_g2_i1	16.7999	1.79832	1.79832	0.544834	3.30067	0.000964533	0.0115778						gi|1139832169|ref|XP_019929373.1|
TRINITY_DN88346_c3_g1_i2	24.852	-2.75702	2.75702	0.697835	-3.95082	7.7885e-05	0.0016308						gi|1139835409|ref|XP_019930099.1|
TRINITY_DN73032_c2_g1_i10	60.2643	-2.06835	2.06835	0.633827	-3.26327	0.00110136	0.0127829						gi|1139835898|ref|XP_019930227.1|
TRINITY_DN6207_c0_g1_i1	8.57661	-2.43864	2.43864	0.803739	-3.03412	0.00241242	0.023169						gi|1139837755|ref|XP_019930586.1|
TRINITY_DN113298_c0_g1_i1	4.44325	-3.95759	3.95759	1.33034	-2.97488	0.00293104	0.0268965						gi|1139839244|ref|XP_019917936.1|
TRINITY_DN42302_c0_g1_i1	14.01	-2.14032	2.14032	0.78486	-2.72701	0.00639115	0.0470909						gi|1139841678|ref|XP_019918443.1|
TRINITY_DN90427_c0_g1_i1	9.36935	-2.3451	2.3451	0.836992	-2.80182	0.00508151	0.0398999						gi|1139842486|ref|XP_019918625.1|
TRINITY_DN42760_c0_g1_i1	18.0996	-2.29721	2.29721	0.600918	-3.82283	0.000131931	0.00249421						gi|1139842486|ref|XP_019918625.1|
TRINITY_DN82724_c1_g1_i8	372.28	1.76197	1.76197	0.370898	4.75055	2.02861e-06	7.97441e-05						gi|1139842486|ref|XP_019918625.1|
TRINITY_DN73993_c4_g1_i1	14.9437	-1.94048	1.94048	0.57278	-3.38783	0.00070449	0.00909648						gi|1139844899|ref|XP_019919193.1|
TRINITY_DN48114_c0_g1_i1	14.4591	-2.10848	2.10848	0.490977	-4.29445	1.75123e-05	0.000478846						gi|1139846953|ref|XP_019919625.1|
TRINITY_DN70495_c0_g1_i4	31.8317	2.57707	2.57707	0.754569	3.41529	0.000637141	0.00848617						gi|1139846953|ref|XP_019919625.1|
TRINITY_DN12974_c0_g2_i1	10.3771	-5.71652	5.71652	1.01108	-5.65385	1.56892e-08	1.15532e-06						gi|1139847540|ref|XP_019919762.1|
TRINITY_DN88385_c1_g2_i1	109.568	-2.5875	2.5875	0.563481	-4.592	4.39029e-06	0.000152452						gi|1139848229|ref|XP_019919926.1|
TRINITY_DN46105_c0_g1_i2	47.5991	2.68918	2.68918	0.763761	3.52097	0.000429967	0.00624418						gi|1139848422|ref|XP_011417530.2|
TRINITY_DN57527_c0_g2_i2	12.5079	2.00169	2.00169	0.693807	2.88508	0.00391316	0.0331663						gi|1139849354|ref|XP_019920151.1|
TRINITY_DN55373_c0_g2_i1	72.6068	9.57348	9.57348	1.98356	4.82642	1.39011e-06	5.78182e-05						gi|1139850142|ref|XP_011418831.2|
TRINITY_DN67532_c1_g1_i1	43.4273	3.60809	3.60809	1.07607	3.35301	0.000799372	0.0100607						gi|1139851035|ref|XP_019920496.1|
TRINITY_DN79831_c6_g1_i1	310.252	-2.13268	2.13268	0.124491	-17.1312	8.68045e-66	4.61143e-62						gi|1139851492|ref|XP_011419921.2|
TRINITY_DN64543_c2_g1_i1	142.115	-1.60068	1.60068	0.231695	-6.90856	4.89612e-12	7.43151e-10						gi|1139851514|ref|XP_019920594.1|
TRINITY_DN73505_c1_g2_i4	152.736	-2.29289	2.29289	0.752843	-3.04564	0.00232186	0.0224852						gi|1139853188|ref|XP_019920953.1|
TRINITY_DN81538_c0_g2_i7	211.25	-1.78996	1.78996	0.324153	-5.52196	3.35247e-08	2.2917e-06						gi|1139853188|ref|XP_019920953.1|
TRINITY_DN61885_c1_g1_i6	18.9163	-1.51507	1.51507	0.553811	-2.73571	0.00622456	0.0461837						gi|1139853188|ref|XP_019920953.1|
TRINITY_DN62065_c2_g1_i1	254.342	-7.83243	7.83243	1.14145	-6.8618	6.79973e-12	9.91614e-10						gi|1139853525|ref|XP_019921018.1|
TRINITY_DN85251_c0_g1_i10	55.5512	-1.736	1.736	0.314381	-5.52196	3.35246e-08	2.2917e-06						gi|1139853615|ref|XP_019921031.1|
TRINITY_DN62919_c5_g1_i1	84.3699	1.64759	1.64759	0.451385	3.65007	0.000262165	0.00429099						gi|1139853615|ref|XP_019921031.1|
TRINITY_DN47509_c0_g1_i1	44.5194	-1.77851	1.77851	0.625638	-2.84271	0.00447317	0.0366476						gi|1139856439|ref|XP_011423627.2|
TRINITY_DN80659_c0_g3_i1	3851.52	2.81381	2.81381	0.360368	7.80818	5.80218e-15	1.36561e-12						gi|762073152|ref|XP_011432135.1|
TRINITY_DN77501_c0_g1_i1	24.0846	2.01783	2.01783	0.59141	3.41189	0.000645134	0.00856837						gi|762073508|ref|XP_011434034.1|
TRINITY_DN73383_c0_g2_i2	110.866	2.82571	2.82571	0.6731	4.19805	2.69225e-05	0.000690936						gi|762073508|ref|XP_011434034.1|
TRINITY_DN52082_c0_g1_i2	11.7739	1.57927	1.57927	0.487285	3.24095	0.00119133	0.0135937						gi|762074155|ref|XP_011437503.1|
TRINITY_DN16249_c0_g1_i1	146.567	-7.49519	7.49519	1.54344	-4.85616	1.19685e-06	5.09235e-05						gi|762075502|ref|XP_011442521.1|
TRINITY_DN52955_c0_g1_i2	5.70218	-6.04212	6.04212	1.16954	-5.16625	2.38841e-07	1.27979e-05						gi|762076446|ref|XP_011445530.1|
TRINITY_DN64127_c4_g2_i1	18.5189	2.14693	2.14693	0.557874	3.84842	0.00011888	0.00231214						gi|762078629|ref|XP_011454973.1|
TRINITY_DN79273_c0_g2_i3	166.27	2.34698	2.34698	0.179396	13.0827	4.1371e-39	6.15386e-36						gi|762078933|ref|XP_011456576.1|
TRINITY_DN95501_c0_g1_i1	6.88486	6.17285	6.17285	2.08676	2.95811	0.00309535	0.0279047						gi|762082033|ref|XP_011423266.1|
TRINITY_DN48649_c0_g1_i1	15.6461	2.73051	2.73051	0.777976	3.50976	0.000448505	0.00645455						gi|762082113|ref|XP_011423710.1|
TRINITY_DN45532_c0_g1_i1	3.78913	5.30945	5.30945	1.81528	2.92486	0.0034461	0.0301956						gi|762082161|ref|XP_011423883.1|
TRINITY_DN69397_c0_g1_i2	6.6575	-2.81294	2.81294	0.932664	-3.01603	0.0025611	0.0242896						gi|762082211|ref|XP_011423909.1|
TRINITY_DN10009_c0_g1_i1	31.6065	2.5108	2.5108	0.521055	4.81867	1.44515e-06	5.9457e-05						gi|762085442|ref|XP_011425034.1|
TRINITY_DN71440_c5_g1_i4	36.7389	-2.24854	2.24854	0.38022	-5.9138	3.34308e-09	2.95295e-07						gi|762086184|ref|XP_011425363.1|
TRINITY_DN68848_c0_g4_i2	262.317	-2.71379	2.71379	0.402636	-6.74005	1.58336e-11	2.17271e-09						gi|762088053|ref|XP_011426335.1|
TRINITY_DN80533_c2_g2_i3	14.9815	-1.78547	1.78547	0.620548	-2.87725	0.00401156	0.0337965						gi|762092872|ref|XP_011428875.1|
TRINITY_DN84634_c1_g1_i5	608.73	1.98905	1.98905	0.210751	9.43793	3.80205e-21	1.66338e-18						gi|762094074|ref|XP_011429510.1|
TRINITY_DN57436_c0_g1_i2	75.6096	2.05154	2.05154	0.317527	6.461	1.0401e-10	1.224e-08						gi|762094074|ref|XP_011429510.1|
TRINITY_DN75137_c0_g1_i1	18.6299	-4.38786	4.38786	0.782219	-5.6095	2.02912e-08	1.45952e-06						gi|762095609|ref|XP_011430310.1|
TRINITY_DN47549_c0_g1_i2	55.9456	-1.82237	1.82237	0.502801	-3.62445	0.000289582	0.00462438						gi|762097449|ref|XP_011431293.1|
TRINITY_DN60528_c0_g2_i2	55.0578	2.48238	2.48238	0.57944	4.28409	1.83485e-05	0.00049914						gi|762097747|ref|XP_011431452.1|
TRINITY_DN85771_c0_g1_i1	151.514	-5.63484	5.63484	1.102	-5.11328	3.16609e-07	1.62846e-05						gi|762100223|ref|XP_011432560.1|
TRINITY_DN61380_c4_g12_i1	19.1311	-1.56796	1.56796	0.529321	-2.96221	0.00305439	0.0276116						gi|762100514|ref|XP_011432712.1|
TRINITY_DN60974_c8_g4_i1	16.1013	-4.33505	4.33505	0.736466	-5.88628	3.94978e-09	3.40181e-07						gi|762103743|ref|XP_011434399.1|
TRINITY_DN56230_c0_g1_i3	109.768	1.57436	1.57436	0.2677	5.88108	4.07593e-09	3.46054e-07						gi|762105895|ref|XP_011435524.1|
TRINITY_DN42552_c0_g1_i1	10.241	6.74328	6.74328	1.79143	3.76419	0.000167091	0.00300174						gi|762105954|ref|XP_011435555.1|
TRINITY_DN45301_c0_g1_i1	28.9482	-1.9337	1.9337	0.505275	-3.82703	0.000129698	0.00246327						gi|762110440|ref|XP_011437913.1|
TRINITY_DN59768_c1_g1_i1	18.5095	-1.62534	1.62534	0.470164	-3.45697	0.000546283	0.00755471						gi|762110440|ref|XP_011437913.1|
TRINITY_DN59630_c3_g1_i3	17.7812	1.52245	1.52245	0.440434	3.4567	0.00054684	0.00755961	A8C752	Thyroid adenoma-associated protein homolog		PF10350;		gi|762113704|ref|XP_011439614.1|
TRINITY_DN85565_c1_g3_i1	111.81	1.6112	1.6112	0.418366	3.85118	0.000117549	0.00229344						gi|762114112|ref|XP_011439827.1|
TRINITY_DN55288_c0_g1_i1	62.0132	-3.54358	3.54358	0.370904	-9.55391	1.24892e-21	5.73378e-19						gi|762115834|ref|XP_011440731.1|
TRINITY_DN62843_c0_g1_i1	102.443	-1.80489	1.80489	0.433052	-4.16784	3.07496e-05	0.000775244						gi|762116383|ref|XP_011441022.1|
TRINITY_DN81407_c2_g4_i1	26.0474	2.98591	2.98591	0.725777	4.11408	3.88719e-05	0.000940487						gi|762117592|ref|XP_011441655.1|
TRINITY_DN81166_c2_g1_i1	30.6018	1.65776	1.65776	0.567458	2.92139	0.00348477	0.0304699						gi|762117596|ref|XP_011441657.1|
TRINITY_DN59231_c0_g3_i1	36.2466	2.05732	2.05732	0.649237	3.16883	0.00153053	0.0163833						gi|762117905|ref|XP_011441820.1|
TRINITY_DN72149_c0_g1_i1	527.694	-1.53477	1.53477	0.347737	-4.41361	1.01663e-05	0.00030172						gi|762117907|ref|XP_011441821.1|
TRINITY_DN117630_c0_g1_i1	29.963	2.65748	2.65748	0.977833	2.71773	0.00657317	0.0481648						gi|762120414|ref|XP_011443131.1|
TRINITY_DN53117_c0_g1_i1	10.132	-6.86657	6.86657	1.05498	-6.50875	7.5779e-11	9.17914e-09						gi|762122254|ref|XP_011444075.1|
TRINITY_DN62526_c2_g2_i1	6.03081	-5.50831	5.50831	1.08329	-5.08479	3.68035e-07	1.857e-05						gi|762122601|ref|XP_011444257.1|
TRINITY_DN44633_c0_g1_i1	15.6693	-2.49396	2.49396	0.602752	-4.13762	3.5093e-05	0.000860253						gi|762122885|ref|XP_011444409.1|
TRINITY_DN67014_c2_g1_i2	678.738	-4.03127	4.03127	0.395734	-10.1868	2.27116e-24	1.43149e-21						gi|762123651|ref|XP_011444812.1|
TRINITY_DN57453_c0_g1_i2	110.68	1.90149	1.90149	0.495176	3.84002	0.000123023	0.0023667						gi|762125542|ref|XP_011445800.1|
TRINITY_DN48719_c0_g1_i1	8.34061	-6.58448	6.58448	1.15318	-5.70986	1.13068e-08	8.54605e-07						gi|762127377|ref|XP_011446768.1|
TRINITY_DN77347_c2_g1_i6	396.622	-2.28315	2.28315	0.547241	-4.17211	3.01797e-05	0.000762426						gi|762129261|ref|XP_011447750.1|
TRINITY_DN87972_c3_g1_i2	845.826	-3.22617	3.22617	0.473349	-6.81563	9.38541e-12	1.34237e-09						gi|762129565|ref|XP_011447912.1|
TRINITY_DN62992_c0_g1_i2	956.102	-2.44041	2.44041	0.586548	-4.16063	3.17373e-05	0.000793155	Q8N6F8	Methyltransferase-like protein 27 {ECO:0000312|HGNC:HGNC:19068}	Williams-Beuren syndrome chromosomal region 27 protein {ECO:0000312|HGNC:HGNC:19068};			gi|762131175|ref|XP_011448745.1|
TRINITY_DN66327_c1_g1_i1	20.2096	1.91052	1.91052	0.690812	2.76562	0.00568146	0.0432235						gi|762133870|ref|XP_011450149.1|
TRINITY_DN63324_c2_g2_i10	540.692	-1.69582	1.69582	0.34246	-4.95187	7.35043e-07	3.31781e-05						gi|762137155|ref|XP_011451868.1|
TRINITY_DN47842_c0_g1_i1	65.5998	8.27062	8.27062	0.931229	8.8814	6.60227e-19	2.29457e-16						gi|762138826|ref|XP_011452749.1|
TRINITY_DN78007_c1_g1_i2	172.788	2.17569	2.17569	0.536844	4.05273	5.06231e-05	0.00114976						gi|762138939|ref|XP_011452808.1|
TRINITY_DN42803_c0_g1_i1	22.4095	7.87376	7.87376	1.00169	7.8605	3.82613e-15	9.36068e-13						gi|762145121|ref|XP_011455839.1|
TRINITY_DN53345_c0_g1_i1	7.15158	2.7647	2.7647	0.792181	3.48998	0.000483053	0.00684056						gi|762145878|ref|XP_011456225.1|
TRINITY_DN57524_c0_g1_i1	8.80445	-3.09218	3.09218	0.771021	-4.0105	6.05899e-05	0.00133087						gi|762147110|ref|XP_011456856.1|
TRINITY_DN125668_c0_g1_i1	5.02918	-3.63522	3.63522	1.33255	-2.72802	0.00637152	0.0469742						gi|762147263|ref|XP_011456938.1|
TRINITY_DN67165_c0_g2_i3	41.8265	1.97455	1.97455	0.521562	3.78584	0.000153192	0.00279813						gi|762149900|ref|XP_011412894.1|
TRINITY_DN40795_c0_g1_i1	13.9687	-1.58586	1.58586	0.586539	-2.70376	0.0068559	0.0497658						gi|762154377|ref|XP_011415255.1|
TRINITY_DN60445_c4_g1_i5	51.4841	-3.20381	3.20381	1.18048	-2.71398	0.00664798	0.0486077						gi|762155459|ref|XP_011415832.1|
TRINITY_DN65075_c2_g1_i1	36.9956	-2.56686	2.56686	0.679632	-3.77683	0.000158837	0.00288271						gi|762158269|ref|XP_011417309.1|
TRINITY_DN84244_c0_g2_i2	447.971	-1.69481	1.69481	0.400325	-4.23358	2.29998e-05	0.000601985						gi|762159913|ref|XP_011418157.1|
TRINITY_DN85701_c1_g1_i1	191.601	-2.57582	2.57582	0.560939	-4.59198	4.39068e-06	0.000152452						gi|762160847|ref|XP_011418640.1|
TRINITY_DN79235_c0_g1_i5	208.147	-3.1649	3.1649	0.638401	-4.95754	7.13918e-07	3.23762e-05						gi|762161282|ref|XP_011418862.1|
TRINITY_DN68397_c1_g1_i1	21.5287	2.28413	2.28413	0.474575	4.81301	1.48674e-06	6.08089e-05						gi|762162077|ref|XP_011419285.1|
TRINITY_DN56518_c0_g3_i1	22.4271	4.27178	4.27178	0.933017	4.57846	4.68408e-06	0.000160806						gi|762162923|ref|XP_011419740.1|
TRINITY_DN72025_c0_g1_i2	1781.89	-1.53972	1.53972	0.480594	-3.20379	0.0013563	0.0149684						gi|762164522|ref|XP_011420576.1|
TRINITY_DN59503_c6_g1_i1	12.3725	-3.5437	3.5437	1.14272	-3.1011	0.00192804	0.0195097						gi|762165433|ref|XP_011421041.1|
TRINITY_DN78113_c0_g2_i2	167.944	-1.56364	1.56364	0.380429	-4.11021	3.95299e-05	0.000952689						gi|762165952|ref|XP_011421290.1|
TRINITY_DN84320_c0_g2_i3	62.7852	-1.56259	1.56259	0.57063	-2.73836	0.00617464	0.0459049						gi|762165952|ref|XP_011421290.1|
TRINITY_DN1524_c0_g1_i1	18.2396	-2.23632	2.23632	0.533665	-4.1905	2.78343e-05	0.000710902						gi|762167893|ref|XP_011422292.1|
TRINITY_DN89734_c0_g1_i1	5.40635	-5.35359	5.35359	1.81555	-2.94874	0.00319074	0.0284454						gi|762167996|ref|XP_011422349.1|
TRINITY_DN65523_c3_g1_i20	60.3485	-9.43941	9.43941	1.27212	-7.42025	1.16901e-13	2.17247e-11						NA
TRINITY_DN60218_c0_g2_i3	26.9726	-8.27581	8.27581	0.956664	-8.65069	5.11873e-18	1.65522e-15						NA
TRINITY_DN51242_c1_g1_i2	20.6646	-7.89478	7.89478	1.09046	-7.23986	4.49142e-13	7.84144e-11						NA
TRINITY_DN59966_c8_g1_i2	63.7747	-7.81771	7.81771	0.857081	-9.12132	7.42125e-20	2.81606e-17						NA
TRINITY_DN61014_c7_g3_i2	135.451	-7.06284	7.06284	1.26419	-5.58683	2.31247e-08	1.6411e-06						NA
TRINITY_DN62861_c1_g1_i9	132.273	-6.77359	6.77359	0.547673	-12.368	3.89581e-35	4.26098e-32						NA
TRINITY_DN41338_c0_g1_i1	28.7127	-6.68415	6.68415	0.921568	-7.25302	4.07582e-13	7.25203e-11						NA
TRINITY_DN65572_c0_g2_i1	51.8022	-6.65042	6.65042	1.07432	-6.19035	6.00313e-10	6.16681e-08						NA
TRINITY_DN70767_c1_g3_i10	260.801	-6.61909	6.61909	1.7138	-3.86223	0.000112359	0.00221073						NA
TRINITY_DN62513_c1_g1_i6	12.7709	-6.60914	6.60914	1.02804	-6.42885	1.28572e-10	1.49881e-08						NA
TRINITY_DN49063_c0_g1_i1	10.8218	-6.37069	6.37069	1.41862	-4.49076	7.09696e-06	0.000224859						NA
TRINITY_DN46880_c0_g1_i1	6.87679	-6.3054	6.3054	2.07132	-3.04415	0.00233342	0.0225677						NA
TRINITY_DN67631_c5_g2_i1	503.114	-6.20253	6.20253	1.42137	-4.36377	1.27841e-05	0.000367389						NA
TRINITY_DN67276_c2_g2_i1	12.6327	-6.00601	6.00601	1.09251	-5.49746	3.85296e-08	2.59565e-06						NA
TRINITY_DN60262_c0_g2_i14	17.7823	-6.00084	6.00084	1.52364	-3.93849	8.19951e-05	0.00169964						NA
TRINITY_DN86134_c4_g6_i1	118.057	-5.62813	5.62813	0.362382	-15.5309	2.14231e-54	8.85181e-51						NA
TRINITY_DN63281_c0_g2_i1	4.28309	-5.61918	5.61918	1.59386	-3.52551	0.000422674	0.00617118						NA
TRINITY_DN67377_c1_g6_i1	544.981	-5.42351	5.42351	1.59608	-3.39802	0.00067875	0.0088653						NA
TRINITY_DN81306_c0_g5_i1	11.2721	-5.35455	5.35455	1.35625	-3.94805	7.87912e-05	0.00164422						NA
TRINITY_DN23341_c0_g1_i1	12.2457	-5.35448	5.35448	1.43513	-3.73101	0.000190714	0.00333746						NA
TRINITY_DN65572_c0_g1_i11	63.5153	-5.15505	5.15505	1.50647	-3.42194	0.000621771	0.00832318						NA
TRINITY_DN89619_c0_g1_i1	6.83342	-5.1064	5.1064	1.1851	-4.30885	1.64108e-05	0.000453731						NA
TRINITY_DN60464_c0_g3_i2	15.3426	-4.99794	4.99794	0.765718	-6.52713	6.70427e-11	8.20104e-09						NA
TRINITY_DN33427_c1_g1_i1	4.0889	-4.9462	4.9462	1.51977	-3.25457	0.00113563	0.0130907						NA
TRINITY_DN49141_c1_g1_i1	4.08007	-4.93954	4.93954	1.45106	-3.4041	0.000663831	0.00872909						NA
TRINITY_DN79968_c3_g1_i3	15.197	-4.93639	4.93639	0.955057	-5.16869	2.35742e-07	1.26684e-05						NA
TRINITY_DN82847_c1_g4_i1	5.51195	-4.77332	4.77332	1.72841	-2.76169	0.0057503	0.0435867						NA
TRINITY_DN78779_c0_g1_i13	38.5969	-4.69389	4.69389	1.13997	-4.11755	3.82929e-05	0.000927082						NA
TRINITY_DN63317_c0_g2_i3	594.172	-4.45159	4.45159	1.595	-2.79097	0.00525506	0.0408463						NA
TRINITY_DN65596_c2_g7_i1	122.292	-4.36692	4.36692	0.764368	-5.71311	1.10928e-08	8.41856e-07						NA
TRINITY_DN22633_c0_g1_i1	7.46156	-4.34995	4.34995	1.25911	-3.45478	0.000550743	0.00760508						NA
TRINITY_DN88283_c10_g1_i2	13.6012	-4.30071	4.30071	1.33639	-3.21816	0.00129017	0.014399						NA
TRINITY_DN61014_c7_g4_i1	7.6314	-4.25537	4.25537	1.04178	-4.08472	4.41296e-05	0.00103536						NA
TRINITY_DN68433_c2_g1_i1	407.23	-4.22466	4.22466	0.351664	-12.0133	3.02438e-33	2.74311e-30						NA
TRINITY_DN72738_c5_g1_i1	9.10578	-4.22182	4.22182	0.839451	-5.02926	4.92368e-07	2.37788e-05						NA
TRINITY_DN63471_c0_g2_i2	229.64	-4.20327	4.20327	0.544399	-7.72093	1.15487e-14	2.46816e-12						NA
TRINITY_DN50981_c0_g2_i1	320.916	-4.13673	4.13673	0.948202	-4.36271	1.28463e-05	0.000368891						NA
TRINITY_DN34074_c0_g2_i1	18.3232	-4.06023	4.06023	0.857995	-4.73223	2.22067e-06	8.54866e-05						NA
TRINITY_DN37979_c0_g1_i1	45.28	-4.03595	4.03595	0.877516	-4.59929	4.23927e-06	0.000147656						NA
TRINITY_DN58597_c0_g1_i3	8.1648	-4.02685	4.02685	1.02741	-3.91941	8.87665e-05	0.00181971						NA
TRINITY_DN32356_c0_g1_i1	5.94225	-3.93961	3.93961	1.02827	-3.8313	0.00012747	0.00243515						NA
TRINITY_DN58461_c1_g3_i5	23.9822	-3.9001	3.9001	0.596244	-6.54111	6.10625e-11	7.51898e-09						NA
TRINITY_DN39348_c0_g1_i1	4.39289	-3.87878	3.87878	1.13586	-3.41483	0.00063821	0.00849432						NA
TRINITY_DN82434_c0_g3_i6	380.169	-3.85543	3.85543	0.949271	-4.06146	4.87664e-05	0.00112012						NA
TRINITY_DN55444_c0_g1_i3	38.496	-3.8172	3.8172	1.1414	-3.34432	0.000824851	0.0103279						NA
TRINITY_DN98953_c0_g1_i1	17.2879	-3.78586	3.78586	1.00027	-3.78484	0.000153808	0.00280788						NA
TRINITY_DN60507_c1_g3_i4	19.5787	-3.78454	3.78454	0.67004	-5.64822	1.62115e-08	1.19142e-06						NA
TRINITY_DN80659_c0_g1_i2	195.043	-3.74296	3.74296	0.37018	-10.1112	4.92901e-24	2.95637e-21						NA
TRINITY_DN83580_c0_g1_i2	367.482	-3.72635	3.72635	0.612231	-6.08651	1.15397e-09	1.11172e-07						NA
TRINITY_DN40336_c0_g1_i2	7.86367	-3.69384	3.69384	1.01444	-3.64125	0.000271321	0.00440787						NA
TRINITY_DN67115_c3_g2_i2	109.741	-3.67124	3.67124	0.706775	-5.19436	2.05428e-07	1.12673e-05						NA
TRINITY_DN64388_c3_g3_i3	8.16582	-3.55712	3.55712	0.915086	-3.8872	0.000101407	0.00203399						NA
TRINITY_DN74955_c6_g1_i3	7.0106	-3.55433	3.55433	1.1489	-3.09367	0.00197697	0.0198428						NA
TRINITY_DN34930_c0_g1_i1	9.63809	-3.55193	3.55193	1.0737	-3.30813	0.000939201	0.0113678						NA
TRINITY_DN34163_c0_g1_i1	13.146	-3.48897	3.48897	0.747013	-4.67056	3.00377e-06	0.000110984						NA
TRINITY_DN66214_c2_g1_i13	123.934	-3.43841	3.43841	0.351142	-9.79207	1.21775e-22	6.56296e-20						NA
TRINITY_DN63613_c1_g1_i1	35.0488	-3.3956	3.3956	1.02702	-3.30625	0.000945552	0.01142						NA
TRINITY_DN75419_c0_g2_i3	477.743	-3.39163	3.39163	0.246161	-13.7781	3.45264e-43	6.11396e-40						NA
TRINITY_DN57684_c0_g1_i3	4.8045	-3.37806	3.37806	1.18694	-2.84602	0.00442696	0.0363732						NA
TRINITY_DN65202_c1_g7_i4	56.081	-3.30678	3.30678	0.761655	-4.34157	1.41466e-05	0.000400358						NA
TRINITY_DN44367_c0_g1_i1	83.5584	-3.28364	3.28364	0.809381	-4.05697	4.97132e-05	0.00113625						NA
TRINITY_DN60349_c2_g4_i1	28.1484	-3.26307	3.26307	1.13573	-2.87309	0.00406473	0.0341131						NA
TRINITY_DN54215_c1_g1_i1	25.8899	-3.19086	3.19086	0.493465	-6.46623	1.00478e-10	1.18746e-08						NA
TRINITY_DN76605_c0_g1_i8	461.075	-3.17116	3.17116	0.221133	-14.3405	1.22186e-46	2.52429e-43						NA
TRINITY_DN59966_c8_g3_i1	25.431	-3.15677	3.15677	0.412287	-7.65672	1.90744e-14	3.96269e-12						NA
TRINITY_DN62903_c2_g1_i1	13.0055	-3.12159	3.12159	0.898326	-3.4749	0.000511051	0.00713649						NA
TRINITY_DN77405_c0_g1_i3	36.0329	-3.05023	3.05023	0.426357	-7.15418	8.41773e-13	1.39746e-10						NA
TRINITY_DN60271_c1_g2_i2	55.4118	-3.03329	3.03329	0.610798	-4.96611	6.83085e-07	3.12388e-05						NA
TRINITY_DN78277_c3_g1_i2	12.9974	-2.98902	2.98902	0.746795	-4.00246	6.26865e-05	0.00136563						NA
TRINITY_DN62333_c1_g1_i4	89.6692	-2.95444	2.95444	0.698054	-4.23239	2.31218e-05	0.000604664						NA
TRINITY_DN64235_c4_g1_i2	105.848	-2.92876	2.92876	0.690149	-4.24366	2.19906e-05	0.000579562						NA
TRINITY_DN61740_c0_g1_i7	24.7902	-2.92714	2.92714	0.394511	-7.41966	1.17424e-13	2.17247e-11						NA
TRINITY_DN61615_c5_g2_i1	18.6192	-2.90029	2.90029	0.474687	-6.1099	9.96922e-10	9.83357e-08						NA
TRINITY_DN87374_c6_g2_i2	82.5622	-2.86948	2.86948	0.686535	-4.17965	2.91955e-05	0.000741089						NA
TRINITY_DN52515_c0_g1_i2	14.5817	-2.84349	2.84349	0.771721	-3.68462	0.000229048	0.00384889						NA
TRINITY_DN69247_c4_g3_i2	310.282	-2.84187	2.84187	0.687584	-4.13312	3.57874e-05	0.000874393						NA
TRINITY_DN9811_c0_g1_i1	5.22442	-2.83524	2.83524	1.00346	-2.82545	0.00472139	0.0379128						NA
TRINITY_DN87837_c0_g1_i1	11.5817	-2.82806	2.82806	0.856795	-3.30074	0.0009643	0.0115778						NA
TRINITY_DN63631_c7_g1_i2	61.7207	-2.82692	2.82692	0.673676	-4.19627	2.71352e-05	0.000695436						NA
TRINITY_DN69471_c6_g4_i6	84.6843	-2.79102	2.79102	0.533946	-5.22716	1.72133e-07	9.64024e-06						NA
TRINITY_DN127139_c0_g1_i1	6.58412	-2.75819	2.75819	0.937595	-2.94177	0.00326342	0.028998						NA
TRINITY_DN70843_c3_g2_i2	43.7334	-2.74011	2.74011	0.929264	-2.94869	0.00319128	0.0284454						NA
TRINITY_DN76738_c2_g3_i3	17.3464	-2.72139	2.72139	0.971315	-2.80175	0.00508257	0.0398999						NA
TRINITY_DN110570_c0_g1_i1	4.71397	-2.71857	2.71857	0.885985	-3.06842	0.00215196	0.0211929						NA
TRINITY_DN39702_c0_g1_i1	6.90302	-2.71745	2.71745	0.71563	-3.79728	0.00014629	0.00270647						NA
TRINITY_DN80957_c0_g5_i1	57.2025	-2.71712	2.71712	0.364992	-7.44433	9.74401e-14	1.83934e-11						NA
TRINITY_DN83751_c0_g1_i1	5.62059	-2.64067	2.64067	0.759179	-3.47833	0.000504548	0.00707223						NA
TRINITY_DN70604_c2_g6_i1	62.9204	-2.6119	2.6119	0.459231	-5.68756	1.28871e-08	9.64251e-07						NA
TRINITY_DN76321_c1_g1_i3	39.909	-2.53714	2.53714	0.71995	-3.52405	0.000424998	0.0061978						NA
TRINITY_DN68980_c6_g1_i4	258.726	-2.51327	2.51327	0.364867	-6.8882	5.6504e-12	8.50694e-10						NA
TRINITY_DN63213_c0_g1_i10	53.9486	-2.51212	2.51212	0.839903	-2.99096	0.002781	0.0258646						NA
TRINITY_DN70251_c1_g4_i6	490.07	-2.49524	2.49524	0.202186	-12.3413	5.42816e-35	5.60714e-32						NA
TRINITY_DN75149_c0_g2_i1	16.2835	-2.47888	2.47888	0.529063	-4.68541	2.79407e-06	0.00010453						NA
TRINITY_DN59729_c10_g2_i2	153.701	-2.46982	2.46982	0.391802	-6.30374	2.90544e-10	3.16481e-08						NA
TRINITY_DN53816_c0_g1_i1	13.2586	-2.46309	2.46309	0.780328	-3.15648	0.00159687	0.0169133						NA
TRINITY_DN83738_c2_g2_i1	5.77133	-2.42343	2.42343	0.791188	-3.06303	0.00219107	0.0214985						NA
TRINITY_DN75674_c0_g2_i1	18.8853	-2.41977	2.41977	0.465349	-5.19991	1.9939e-07	1.09685e-05						NA
TRINITY_DN84505_c1_g1_i1	40.4002	-2.39334	2.39334	0.595549	-4.01872	5.85159e-05	0.0012922						NA
TRINITY_DN82932_c1_g4_i1	118.312	-2.3468	2.3468	0.456243	-5.14375	2.69305e-07	1.41851e-05						NA
TRINITY_DN76638_c3_g1_i4	60.6501	-2.33616	2.33616	0.575331	-4.06055	4.89563e-05	0.00112171						NA
TRINITY_DN56504_c0_g1_i7	25.5629	-2.29609	2.29609	0.584413	-3.92889	8.53404e-05	0.00175723						NA
TRINITY_DN78320_c0_g1_i1	15.0851	-2.24724	2.24724	0.520664	-4.3161	1.58812e-05	0.000442046						NA
TRINITY_DN77179_c0_g2_i1	30.2335	-2.24566	2.24566	0.537196	-4.18033	2.91089e-05	0.000739394						NA
TRINITY_DN71958_c3_g4_i1	10.425	-2.24413	2.24413	0.714054	-3.1428	0.00167343	0.0175147						NA
TRINITY_DN51979_c0_g1_i2	7.69708	-2.18914	2.18914	0.732791	-2.98741	0.00281354	0.0260656						NA
TRINITY_DN56434_c0_g1_i1	212.145	-2.18027	2.18027	0.227308	-9.5917	8.66432e-22	4.07848e-19						NA
TRINITY_DN76974_c2_g1_i2	95.5234	-2.177	2.177	0.275136	-7.91247	2.52339e-15	6.38348e-13						NA
TRINITY_DN64131_c0_g1_i7	115.652	-2.16593	2.16593	0.720023	-3.00814	0.00262853	0.0247273						NA
TRINITY_DN52303_c0_g2_i3	42.7958	-2.16216	2.16216	0.745521	-2.90019	0.00372933	0.0320579						NA
TRINITY_DN69108_c5_g1_i13	54.2242	-2.12771	2.12771	0.632625	-3.3633	0.000770159	0.00976039						NA
TRINITY_DN84686_c0_g2_i1	60.7293	-2.10314	2.10314	0.355432	-5.91715	3.27576e-09	2.9073e-07						NA
TRINITY_DN78523_c3_g3_i1	172.28	-2.08008	2.08008	0.701359	-2.96578	0.00301914	0.0273903						NA
TRINITY_DN56049_c0_g1_i2	6.78879	-2.06606	2.06606	0.706649	-2.92374	0.00345854	0.0302975						NA
TRINITY_DN57572_c0_g1_i2	8.84737	-2.06051	2.06051	0.656111	-3.14049	0.00168664	0.0176133						NA
TRINITY_DN74574_c3_g1_i4	19.7318	-2.05821	2.05821	0.658369	-3.12622	0.00177069	0.0182704						NA
TRINITY_DN68356_c4_g1_i10	100.367	-2.04985	2.04985	0.563007	-3.64089	0.0002717	0.0044121						NA
TRINITY_DN72868_c2_g1_i31	182.461	-2.0426	2.0426	0.163073	-12.5257	5.40291e-36	6.9282e-33						NA
TRINITY_DN62702_c3_g1_i1	25.8224	-2.03686	2.03686	0.437011	-4.66089	3.14848e-06	0.000115125						NA
TRINITY_DN34632_c0_g1_i2	54.7198	-2.01663	2.01663	0.731158	-2.75813	0.00581322	0.0439307						NA
TRINITY_DN18390_c0_g1_i1	13.8991	-2.01324	2.01324	0.67169	-2.99727	0.00272412	0.0254512						NA
TRINITY_DN60193_c2_g1_i4	43.8941	-2.00333	2.00333	0.539599	-3.71263	0.00020512	0.00354617						NA
TRINITY_DN61846_c1_g1_i7	18.3717	-1.99715	1.99715	0.618754	-3.2277	0.00124789	0.0140367						NA
TRINITY_DN59879_c5_g3_i2	7.59097	-1.99401	1.99401	0.733772	-2.71748	0.00657821	0.0481863						NA
TRINITY_DN74571_c0_g1_i1	17.1048	-1.99271	1.99271	0.704322	-2.82927	0.00466548	0.0376308						NA
TRINITY_DN67916_c1_g2_i4	45.2765	-1.98717	1.98717	0.677777	-2.93189	0.00336903	0.0296799						NA
TRINITY_DN49124_c0_g1_i3	15.7505	-1.98046	1.98046	0.560843	-3.53121	0.000413658	0.0060674						NA
TRINITY_DN57989_c0_g1_i6	44.6204	-1.97485	1.97485	0.376627	-5.24353	1.57537e-07	8.90322e-06						NA
TRINITY_DN70077_c2_g2_i8	78.3925	-1.9673	1.9673	0.638774	-3.0798	0.00207141	0.0206072						NA
TRINITY_DN86670_c3_g1_i1	29.8708	-1.93401	1.93401	0.502804	-3.84645	0.000119839	0.00232471						NA
TRINITY_DN91679_c0_g1_i1	10.2123	-1.93295	1.93295	0.614923	-3.1434	0.00166995	0.0174832						NA
TRINITY_DN46406_c0_g1_i1	21.8838	-1.92548	1.92548	0.54803	-3.51345	0.000442327	0.0063854						NA
TRINITY_DN81836_c9_g1_i2	23.4673	-1.91542	1.91542	0.479813	-3.99201	6.55166e-05	0.00141649						NA
TRINITY_DN54411_c0_g1_i3	6.29543	-1.87283	1.87283	0.604694	-3.09715	0.00195392	0.0196862						NA
TRINITY_DN67536_c4_g1_i6	51.7568	-1.86077	1.86077	0.549673	-3.38522	0.0007112	0.00915769						NA
TRINITY_DN48877_c0_g1_i1	11.8811	-1.85367	1.85367	0.520651	-3.5603	0.000370433	0.00554338						NA
TRINITY_DN32356_c0_g2_i1	14.4566	-1.8518	1.8518	0.670512	-2.76178	0.00574879	0.0435842						NA
TRINITY_DN39251_c0_g1_i1	22.4836	-1.84346	1.84346	0.531868	-3.466	0.000528255	0.00735187						NA
TRINITY_DN65991_c5_g2_i1	15.366	-1.84331	1.84331	0.526551	-3.50073	0.000463991	0.00662358						NA
TRINITY_DN66562_c0_g2_i6	146.16	-1.83022	1.83022	0.458312	-3.9934	6.51329e-05	0.00141066						NA
TRINITY_DN62430_c2_g1_i9	28.9367	-1.81958	1.81958	0.351844	-5.17157	2.32141e-07	1.2511e-05						NA
TRINITY_DN42147_c0_g1_i1	20.9455	-1.78503	1.78503	0.637654	-2.79937	0.00512026	0.0400942						NA
TRINITY_DN9989_c0_g1_i1	20.7394	-1.77479	1.77479	0.403518	-4.39829	1.09109e-05	0.000319484						NA
TRINITY_DN81622_c2_g2_i2	31.457	-1.76108	1.76108	0.352466	-4.99644	5.83971e-07	2.7454e-05						NA
TRINITY_DN76867_c6_g2_i9	856.651	-1.75778	1.75778	0.423178	-4.15376	3.2705e-05	0.000814056						NA
TRINITY_DN62127_c0_g1_i6	632.304	-1.75184	1.75184	0.318524	-5.49986	3.8009e-08	2.57457e-06						NA
TRINITY_DN60381_c2_g2_i3	166.039	-1.74689	1.74689	0.314526	-5.55405	2.79133e-08	1.94021e-06						NA
TRINITY_DN69791_c2_g1_i9	39.9173	-1.7432	1.7432	0.312459	-5.57898	2.41938e-08	1.70755e-06						NA
TRINITY_DN88120_c3_g1_i5	226.135	-1.73924	1.73924	0.609312	-2.85444	0.00431133	0.0356437						NA
TRINITY_DN66558_c2_g1_i4	401.353	-1.71936	1.71936	0.161937	-10.6174	2.47326e-26	1.67224e-23						NA
TRINITY_DN66130_c0_g2_i1	19.0042	-1.69255	1.69255	0.51115	-3.31125	0.000928788	0.011274						NA
TRINITY_DN78890_c3_g1_i11	1086.23	-1.69164	1.69164	0.288938	-5.85468	4.77921e-09	3.98485e-07						NA
TRINITY_DN62787_c3_g1_i1	21.0031	-1.68655	1.68655	0.421561	-4.00073	6.31476e-05	0.00137406						NA
TRINITY_DN80819_c1_g1_i1	64.8673	-1.68389	1.68389	0.453722	-3.71129	0.000206206	0.00355668						NA
TRINITY_DN68226_c3_g3_i1	72.1107	-1.68207	1.68207	0.428046	-3.92964	8.5073e-05	0.00175269						NA
TRINITY_DN14223_c0_g1_i1	75.0012	-1.68102	1.68102	0.319133	-5.26745	1.38329e-07	7.95059e-06						NA
TRINITY_DN77485_c1_g1_i2	122.157	-1.67977	1.67977	0.244869	-6.85988	6.89205e-12	1.00115e-09						NA
TRINITY_DN63902_c2_g1_i1	47.9486	-1.67659	1.67659	0.607561	-2.75955	0.00578813	0.0438021						NA
TRINITY_DN9986_c0_g1_i1	12.6997	-1.66973	1.66973	0.607776	-2.74728	0.00600925	0.0449539						NA
TRINITY_DN65648_c4_g2_i3	17.4962	-1.66388	1.66388	0.487304	-3.41447	0.000639074	0.00850277						NA
TRINITY_DN58633_c1_g1_i10	67.4167	-1.66249	1.66249	0.327897	-5.07016	3.97474e-07	1.98935e-05						NA
TRINITY_DN71574_c2_g1_i2	42.3932	-1.66071	1.66071	0.409606	-4.05442	5.02596e-05	0.00114452						NA
TRINITY_DN74170_c2_g1_i10	432.212	-1.65827	1.65827	0.216044	-7.67563	1.64608e-14	3.43893e-12						NA
TRINITY_DN50538_c0_g2_i1	11.7225	-1.6434	1.6434	0.499416	-3.29065	0.000999558	0.0118828						NA
TRINITY_DN83996_c3_g1_i7	1036.09	-1.63658	1.63658	0.418189	-3.91349	9.09718e-05	0.00185775						NA
TRINITY_DN60886_c0_g4_i3	166.138	-1.60623	1.60623	0.406776	-3.94867	7.85862e-05	0.00164167						NA
TRINITY_DN69155_c6_g3_i1	148.1	-1.6054	1.6054	0.449855	-3.56871	0.00035875	0.00540175						NA
TRINITY_DN68183_c0_g1_i3	165.726	-1.60533	1.60533	0.560777	-2.86269	0.00420056	0.0349376						NA
TRINITY_DN54668_c0_g1_i4	15.56	-1.59724	1.59724	0.38734	-4.12363	3.72952e-05	0.000905114						NA
TRINITY_DN67996_c2_g2_i1	20.6644	-1.59126	1.59126	0.467251	-3.40559	0.000660223	0.00870037						NA
TRINITY_DN41217_c0_g1_i4	12.6458	-1.58926	1.58926	0.525777	-3.0227	0.00250532	0.0238946						NA
TRINITY_DN66626_c2_g2_i1	102.379	-1.57592	1.57592	0.366707	-4.29751	1.72731e-05	0.000474398						NA
TRINITY_DN77131_c0_g2_i2	43.9858	-1.57406	1.57406	0.433601	-3.6302	0.000283202	0.00456031						NA
TRINITY_DN53014_c0_g1_i1	3125.71	-1.57319	1.57319	0.442025	-3.55904	0.000372214	0.00555884						NA
TRINITY_DN104766_c0_g1_i1	8.56579	-1.55825	1.55825	0.502862	-3.09877	0.00194328	0.0196318						NA
TRINITY_DN71655_c10_g1_i2	80.6172	-1.54628	1.54628	0.358955	-4.30773	1.64935e-05	0.00045568						NA
TRINITY_DN61775_c5_g1_i4	38.9476	-1.54023	1.54023	0.486551	-3.1656	0.00154763	0.0165156						NA
TRINITY_DN74475_c0_g1_i1	1333.5	-1.53047	1.53047	0.305419	-5.01105	5.41341e-07	2.57757e-05						NA
TRINITY_DN64358_c6_g2_i2	83.3568	1.50478	1.50478	0.372636	4.03819	5.38647e-05	0.00120304						NA
TRINITY_DN71261_c2_g1_i3	48.2553	1.51588	1.51588	0.351624	4.31107	1.62466e-05	0.000449704						NA
TRINITY_DN81587_c0_g1_i6	118.257	1.53208	1.53208	0.37714	4.06236	4.85781e-05	0.00111649						NA
TRINITY_DN78223_c2_g1_i3	3645.94	1.53224	1.53224	0.225219	6.80336	1.02206e-11	1.45066e-09						NA
TRINITY_DN104194_c0_g1_i1	56.34	1.56529	1.56529	0.482473	3.2443	0.00117738	0.0134842						NA
TRINITY_DN49847_c0_g1_i5	13.3728	1.56928	1.56928	0.440796	3.56009	0.000370723	0.00554548						NA
TRINITY_DN84891_c1_g1_i2	165.264	1.59516	1.59516	0.277279	5.75289	8.77306e-09	6.76854e-07						NA
TRINITY_DN24812_c0_g1_i1	8.83309	1.59553	1.59553	0.580409	2.74897	0.00597823	0.0447996						NA
TRINITY_DN77617_c2_g2_i2	1914.53	1.59976	1.59976	0.413774	3.86627	0.000110511	0.00218361						NA
TRINITY_DN66721_c0_g1_i8	128.111	1.60521	1.60521	0.381759	4.20477	2.61353e-05	0.00067399						NA
TRINITY_DN62364_c3_g1_i6	124.306	1.61603	1.61603	0.358594	4.50657	6.58837e-06	0.000211757						NA
TRINITY_DN43200_c0_g1_i1	18.1252	1.62036	1.62036	0.580196	2.79279	0.00522556	0.0406874						NA
TRINITY_DN63652_c1_g1_i1	36.6573	1.63157	1.63157	0.323058	5.0504	4.40877e-07	2.17151e-05						NA
TRINITY_DN82670_c0_g3_i1	236.272	1.64821	1.64821	0.381649	4.31866	1.56979e-05	0.000438257						NA
TRINITY_DN64151_c0_g4_i2	25.1356	1.65114	1.65114	0.329244	5.01496	5.30444e-07	2.53543e-05						NA
TRINITY_DN71687_c3_g1_i4	84.7993	1.65521	1.65521	0.227265	7.28318	3.26035e-13	5.82898e-11						NA
TRINITY_DN51294_c0_g1_i3	33.1883	1.65607	1.65607	0.350228	4.72854	2.26139e-06	8.67847e-05						NA
TRINITY_DN63552_c4_g3_i2	66.014	1.66184	1.66184	0.263096	6.31648	2.67595e-10	2.9441e-08						NA
TRINITY_DN73560_c0_g1_i7	42.4728	1.66228	1.66228	0.584017	2.84629	0.00442317	0.0363501						NA
TRINITY_DN35288_c0_g1_i1	56.9555	1.66662	1.66662	0.417554	3.99139	6.56866e-05	0.00141934						NA
TRINITY_DN71932_c0_g3_i1	124.223	1.66697	1.66697	0.442527	3.76694	0.000165262	0.00297411						NA
TRINITY_DN80752_c2_g1_i1	8.74528	1.70059	1.70059	0.557176	3.05217	0.00227197	0.0221172						NA
TRINITY_DN61354_c6_g1_i1	51.789	1.71492	1.71492	0.392104	4.37363	1.22198e-05	0.00035281						NA
TRINITY_DN63409_c0_g1_i21	401.543	1.71827	1.71827	0.450181	3.81685	0.000135165	0.00254372						NA
TRINITY_DN53912_c1_g1_i2	513.729	1.72435	1.72435	0.569631	3.02713	0.00246887	0.0235992						NA
TRINITY_DN78511_c2_g2_i4	114.742	1.72439	1.72439	0.550253	3.13382	0.00172549	0.0179138						NA
TRINITY_DN58896_c0_g1_i4	51.0705	1.72688	1.72688	0.354427	4.87233	1.10291e-06	4.72509e-05						NA
TRINITY_DN57323_c0_g1_i1	6.35555	1.74206	1.74206	0.591701	2.94416	0.00323827	0.0288221						NA
TRINITY_DN52470_c0_g1_i2	17.7507	1.75097	1.75097	0.625247	2.80045	0.0051031	0.0400115						NA
TRINITY_DN72660_c0_g1_i6	134.124	1.78343	1.78343	0.488497	3.65085	0.000261374	0.00427993						NA
TRINITY_DN59742_c6_g1_i8	660.284	1.78823	1.78823	0.450148	3.97253	7.11125e-05	0.00151806						NA
TRINITY_DN78565_c3_g2_i1	41.4417	1.78951	1.78951	0.479525	3.73185	0.000190081	0.00333107						NA
TRINITY_DN75925_c0_g1_i2	20.7172	1.79419	1.79419	0.461196	3.89029	0.000100124	0.0020161						NA
TRINITY_DN75874_c2_g1_i4	135.979	1.79545	1.79545	0.373888	4.8021	1.57008e-06	6.36019e-05						NA
TRINITY_DN73072_c2_g4_i4	38.4408	1.81555	1.81555	0.568312	3.19464	0.00140006	0.0153085						NA
TRINITY_DN62075_c5_g2_i1	45.2811	1.81781	1.81781	0.359149	5.06143	4.1613e-07	2.0688e-05						NA
TRINITY_DN5131_c0_g1_i1	34.7827	1.82956	1.82956	0.530667	3.44767	0.000565451	0.00775651						NA
TRINITY_DN106943_c0_g1_i1	13.8847	1.86483	1.86483	0.479607	3.88825	0.00010097	0.00202741						NA
TRINITY_DN79718_c2_g1_i1	32.8318	1.86759	1.86759	0.590815	3.16104	0.00157206	0.0167076						NA
TRINITY_DN70166_c0_g2_i4	129.574	1.89045	1.89045	0.467417	4.04447	5.24422e-05	0.00117835						NA
TRINITY_DN61251_c5_g7_i1	51.157	1.90749	1.90749	0.40757	4.68016	2.86646e-06	0.000106809						NA
TRINITY_DN66819_c3_g1_i10	7.35597	1.90803	1.90803	0.599084	3.18491	0.00144798	0.0157491						NA
TRINITY_DN59820_c7_g2_i2	18.6211	1.91021	1.91021	0.497304	3.84114	0.000122466	0.00235844						NA
TRINITY_DN60249_c3_g1_i14	365.68	1.91191	1.91191	0.358492	5.3332	9.64955e-08	5.80644e-06						NA
TRINITY_DN53713_c0_g1_i2	31.5018	1.91964	1.91964	0.613356	3.12973	0.00174965	0.0181035						NA
TRINITY_DN62758_c6_g3_i4	405.811	1.94989	1.94989	0.47455	4.10891	3.97523e-05	0.000956808						NA
TRINITY_DN69749_c2_g2_i2	28.3167	1.95221	1.95221	0.458379	4.25894	2.05403e-05	0.000546766						NA
TRINITY_DN47908_c0_g1_i3	20.7682	1.97103	1.97103	0.696387	2.83036	0.00464958	0.0375797						NA
TRINITY_DN105976_c0_g1_i1	13.1186	2.00771	2.00771	0.716802	2.80092	0.00509564	0.039994						NA
TRINITY_DN58630_c4_g1_i2	37.8554	2.0091	2.0091	0.495729	4.05283	5.06028e-05	0.00114976						NA
TRINITY_DN83403_c0_g2_i1	23.6785	2.02518	2.02518	0.632359	3.20257	0.00136207	0.0150033						NA
TRINITY_DN61723_c5_g1_i3	7.81484	2.03334	2.03334	0.652409	3.11667	0.00182908	0.018735						NA
TRINITY_DN40235_c0_g1_i1	7.52766	2.08125	2.08125	0.686959	3.02965	0.00244834	0.0234535						NA
TRINITY_DN52161_c0_g1_i5	22.3205	2.08231	2.08231	0.356199	5.84592	5.03768e-09	4.16492e-07						NA
TRINITY_DN79185_c0_g1_i6	25.6188	2.0839	2.0839	0.545036	3.82342	0.000131613	0.00248947						NA
TRINITY_DN33688_c0_g1_i1	9.44855	2.12047	2.12047	0.640746	3.30938	0.000935032	0.0113286						NA
TRINITY_DN83544_c2_g4_i2	2715.19	2.20056	2.20056	0.320932	6.8568	7.04223e-12	1.01899e-09						NA
TRINITY_DN87660_c1_g2_i1	11.5379	2.2248	2.2248	0.625171	3.55871	0.000372678	0.00556131						NA
TRINITY_DN76010_c2_g1_i2	46.2755	2.22593	2.22593	0.7156	3.11057	0.00186724	0.0190343						NA
TRINITY_DN64544_c0_g1_i3	201.501	2.25651	2.25651	0.495039	4.55825	5.15823e-06	0.000174064						NA
TRINITY_DN55094_c0_g3_i2	16.8165	2.27254	2.27254	0.807634	2.81383	0.00489558	0.0388751						NA
TRINITY_DN58531_c4_g3_i1	16.9604	2.27494	2.27494	0.628483	3.61973	0.000294914	0.0046765						NA
TRINITY_DN80153_c4_g1_i5	11.6669	2.30172	2.30172	0.632791	3.63741	0.000275397	0.00446196						NA
TRINITY_DN68159_c2_g5_i5	151.013	2.3133	2.3133	0.589135	3.9266	8.61549e-05	0.00177106						NA
TRINITY_DN49202_c0_g1_i1	13.9419	2.3151	2.3151	0.510243	4.53724	5.6994e-06	0.000189071						NA
TRINITY_DN70650_c1_g1_i2	26.1634	2.34679	2.34679	0.545155	4.30481	1.67127e-05	0.000461049						NA
TRINITY_DN59328_c0_g1_i2	201.22	2.38129	2.38129	0.413157	5.76365	8.23121e-09	6.38897e-07						NA
TRINITY_DN32224_c0_g1_i2	9.04316	2.41539	2.41539	0.854538	2.82654	0.00470539	0.0378333						NA
TRINITY_DN75200_c7_g2_i1	5.94995	2.43074	2.43074	0.842695	2.88449	0.00392053	0.0332026						NA
TRINITY_DN65297_c1_g3_i4	24.2097	2.46081	2.46081	0.832605	2.95556	0.00312103	0.0280749						NA
TRINITY_DN53850_c0_g1_i3	88.85	2.4741	2.4741	0.490236	5.04675	4.49378e-07	2.20462e-05						NA
TRINITY_DN78891_c2_g1_i15	137.137	2.53684	2.53684	0.574132	4.41857	9.93574e-06	0.000296771						NA
TRINITY_DN57364_c0_g1_i5	5.91378	2.58932	2.58932	0.866227	2.9892	0.00279712	0.0259716						NA
TRINITY_DN58427_c0_g1_i2	39.7458	2.59849	2.59849	0.430119	6.04132	1.52855e-09	1.44269e-07						NA
TRINITY_DN60317_c3_g1_i1	23.5718	2.59884	2.59884	0.720631	3.60633	0.000310553	0.00484418						NA
TRINITY_DN74065_c0_g1_i1	29.203	2.60081	2.60081	0.523122	4.97172	6.63627e-07	3.06073e-05						NA
TRINITY_DN53553_c0_g1_i2	30.4506	2.60553	2.60553	0.807426	3.22696	0.00125115	0.0140563						NA
TRINITY_DN64692_c1_g4_i1	4.38447	2.61355	2.61355	0.923298	2.83067	0.00464512	0.037558						NA
TRINITY_DN51300_c0_g1_i1	16.9696	2.62049	2.62049	0.893123	2.93407	0.00334549	0.0295297						NA
TRINITY_DN76856_c0_g1_i3	18.4126	2.62468	2.62468	0.887362	2.95785	0.00309791	0.0279142						NA
TRINITY_DN49451_c0_g1_i1	54.741	2.66116	2.66116	0.54114	4.91768	8.75739e-07	3.86774e-05						NA
TRINITY_DN53039_c0_g1_i1	10.3071	2.67183	2.67183	0.89943	2.97059	0.00297233	0.0271178						NA
TRINITY_DN83067_c0_g1_i17	23.4078	2.69668	2.69668	0.507707	5.31148	1.08738e-07	6.41848e-06						NA
TRINITY_DN81479_c5_g1_i2	13.9565	2.74073	2.74073	0.87251	3.1412	0.00168257	0.0175884						NA
TRINITY_DN130545_c0_g1_i1	8.78365	2.75842	2.75842	0.742699	3.71405	0.000203965	0.00352783						NA
TRINITY_DN60090_c3_g2_i1	799.355	2.79838	2.79838	0.239271	11.6955	1.3447e-31	1.11123e-28						NA
TRINITY_DN63317_c0_g4_i3	143.393	2.79878	2.79878	0.78024	3.58707	0.00033441	0.00513448						NA
TRINITY_DN58019_c0_g1_i5	14.2937	2.85121	2.85121	0.567283	5.02608	5.00595e-07	2.40547e-05						NA
TRINITY_DN62615_c2_g1_i11	450.883	2.85623	2.85623	0.401694	7.11046	1.15657e-12	1.89469e-10						NA
TRINITY_DN64616_c0_g1_i5	106.754	2.86326	2.86326	0.483006	5.928	3.06651e-09	2.74121e-07						NA
TRINITY_DN64283_c3_g3_i1	8.52743	2.87928	2.87928	0.789818	3.6455	0.000266872	0.0043527						NA
TRINITY_DN58566_c0_g1_i8	16.6005	2.91183	2.91183	0.565419	5.14986	2.60684e-07	1.37895e-05						NA
TRINITY_DN21490_c0_g1_i1	4.52455	2.99857	2.99857	1.06228	2.82277	0.00476113	0.0381298						NA
TRINITY_DN69086_c1_g1_i1	38.2719	3.01557	3.01557	0.840393	3.58829	0.000332851	0.00512042						NA
TRINITY_DN34209_c0_g1_i1	5.76264	3.06666	3.06666	0.939125	3.26545	0.00109292	0.0127111						NA
TRINITY_DN68065_c0_g2_i1	17.1681	3.09608	3.09608	0.817805	3.78584	0.000153187	0.00279813						NA
TRINITY_DN57429_c0_g2_i2	220.02	3.09651	3.09651	0.675091	4.58681	4.50068e-06	0.00015569						NA
TRINITY_DN71896_c4_g1_i4	383.159	3.10028	3.10028	0.289268	10.7177	8.40874e-27	5.79066e-24						NA
TRINITY_DN57046_c0_g1_i1	12.9528	3.13298	3.13298	0.862915	3.6307	0.000282656	0.00455718						NA
TRINITY_DN65984_c1_g2_i2	163.631	3.16521	3.16521	0.508106	6.22943	4.68139e-10	4.89008e-08						NA
TRINITY_DN79987_c1_g3_i2	52.7547	3.18394	3.18394	0.812956	3.9165	8.98448e-05	0.00183777						NA
TRINITY_DN63454_c1_g1_i2	43.902	3.24216	3.24216	0.476632	6.80223	1.03014e-11	1.45657e-09						NA
TRINITY_DN70179_c1_g2_i1	11.5496	3.25722	3.25722	1.1451	2.84448	0.0044484	0.0364849						NA
TRINITY_DN35424_c0_g1_i1	1333.28	3.29078	3.29078	0.730172	4.50685	6.57971e-06	0.000211757						NA
TRINITY_DN60712_c1_g1_i2	101.698	3.30106	3.30106	0.838892	3.93503	8.31873e-05	0.0017186						NA
TRINITY_DN133733_c0_g1_i1	17.0115	3.31255	3.31255	0.556601	5.9514	2.65865e-09	2.40552e-07						NA
TRINITY_DN23488_c0_g1_i1	17.9962	3.46233	3.46233	1.2001	2.88504	0.00391369	0.0331663						NA
TRINITY_DN89083_c0_g1_i1	7.65237	3.51434	3.51434	1.16984	3.00412	0.00266355	0.0249872						NA
TRINITY_DN72900_c0_g2_i1	21.2321	3.57706	3.57706	0.944125	3.78876	0.0001514	0.00277756						NA
TRINITY_DN69780_c4_g1_i2	6.72892	3.59437	3.59437	0.854882	4.20452	2.61634e-05	0.000674247						NA
TRINITY_DN22239_c0_g1_i1	18.7064	3.60179	3.60179	0.536983	6.70745	1.98055e-11	2.6685e-09						NA
TRINITY_DN133189_c0_g1_i1	11.9936	3.63584	3.63584	1.08671	3.34575	0.000820611	0.0102852						NA
TRINITY_DN66114_c5_g1_i2	7.16382	3.67979	3.67979	1.00993	3.64362	0.000268832	0.0043789						NA
TRINITY_DN76150_c3_g7_i1	92.9721	3.70513	3.70513	0.839393	4.41406	1.01449e-05	0.000301443						NA
TRINITY_DN54340_c0_g1_i1	12.5001	3.76823	3.76823	0.788534	4.77878	1.76361e-06	7.04438e-05						NA
TRINITY_DN76867_c6_g1_i1	467.023	3.78657	3.78657	0.625777	6.05099	1.43956e-09	1.36913e-07						NA
TRINITY_DN62655_c4_g1_i1	32.0573	3.94638	3.94638	0.506108	7.79752	6.31342e-15	1.45914e-12						NA
TRINITY_DN69357_c0_g2_i1	8.68923	3.97145	3.97145	0.99538	3.98988	6.61064e-05	0.00142676						NA
TRINITY_DN59511_c2_g1_i4	66.2379	4.0025	4.0025	0.869833	4.60145	4.19553e-06	0.000146635						NA
TRINITY_DN17448_c0_g1_i1	14.8362	4.14453	4.14453	1.25789	3.29482	0.000984855	0.011761						NA
TRINITY_DN59017_c1_g1_i6	47.7753	4.26756	4.26756	0.904143	4.72001	2.35837e-06	9.00419e-05						NA
TRINITY_DN365_c0_g1_i1	33.4952	4.4281	4.4281	0.951043	4.65605	3.22338e-06	0.000117517						NA
TRINITY_DN96654_c0_g1_i1	19.4014	4.51191	4.51191	1.05984	4.25718	2.07023e-05	0.000549555						NA
TRINITY_DN61407_c8_g2_i2	12.773	4.56126	4.56126	1.10957	4.11082	3.94262e-05	0.000951424						NA
TRINITY_DN97516_c0_g1_i1	8.5029	4.69754	4.69754	1.54619	3.03814	0.00238042	0.022915						NA
TRINITY_DN72542_c1_g3_i2	242.957	4.82473	4.82473	0.349623	13.7998	2.55582e-43	4.75216e-40						NA
TRINITY_DN69423_c2_g6_i1	98.1479	4.91372	4.91372	1.22054	4.02586	5.67668e-05	0.00125804						NA
TRINITY_DN50877_c0_g2_i3	7.69405	5.15081	5.15081	1.33412	3.86083	0.000113004	0.0022181						NA
TRINITY_DN71474_c4_g1_i5	164.514	5.17716	5.17716	0.785657	6.58958	4.41058e-11	5.57878e-09						NA
TRINITY_DN46108_c0_g4_i1	22.0123	5.26647	5.26647	1.13206	4.65212	3.28541e-06	0.000119359						NA
TRINITY_DN66075_c1_g1_i1	408.12	5.31642	5.31642	1.79768	2.95738	0.00310268	0.0279437						NA
TRINITY_DN122226_c0_g1_i1	5.89796	5.34813	5.34813	1.89722	2.81893	0.00481843	0.0384678						NA
TRINITY_DN41552_c0_g1_i1	3.93438	5.36339	5.36339	1.89901	2.82431	0.00473831	0.038026						NA
TRINITY_DN15896_c0_g1_i1	15.557	5.64726	5.64726	1.34569	4.19655	2.71014e-05	0.000695047						NA
TRINITY_DN70508_c9_g2_i1	7.29637	5.66262	5.66262	1.04541	5.41666	6.0723e-08	3.87873e-06						NA
TRINITY_DN107539_c0_g1_i1	4.86082	5.66971	5.66971	1.32863	4.26734	1.97814e-05	0.000531128						NA
TRINITY_DN21429_c0_g1_i1	5.08967	5.73812	5.73812	1.67404	3.42772	0.000608677	0.00818621						NA
TRINITY_DN85620_c2_g2_i1	28.8151	6.08671	6.08671	1.22653	4.96253	6.9582e-07	3.16713e-05						NA
TRINITY_DN57639_c1_g3_i1	11.5638	6.33501	6.33501	1.71264	3.69898	0.000216466	0.00369074						NA
TRINITY_DN64126_c1_g3_i3	99.4613	6.449	6.449	0.515723	12.5048	7.02848e-36	8.43123e-33						NA
TRINITY_DN57004_c0_g1_i2	97.9514	6.68044	6.68044	0.616633	10.8337	2.38238e-27	1.73713e-24						NA
TRINITY_DN122623_c0_g1_i1	91.5689	6.95939	6.95939	0.902244	7.71342	1.22486e-14	2.60279e-12						NA
TRINITY_DN54076_c0_g1_i1	31.0235	7.18304	7.18304	1.58375	4.53545	5.7481e-06	0.000190004						NA
TRINITY_DN84681_c5_g3_i1	90.9259	7.2016	7.2016	0.710397	10.1374	3.76878e-24	2.29754e-21						NA
TRINITY_DN111800_c0_g1_i1	29.4815	7.69105	7.69105	2.48939	3.08952	0.00200477	0.0200353						NA
TRINITY_DN22115_c0_g1_i1	39.1702	8.10198	8.10198	1.39621	5.80282	6.52083e-09	5.28301e-07						NA
TRINITY_DN64477_c1_g4_i1	167.206	8.11897	8.11897	1.6521	4.91433	8.90878e-07	3.91969e-05						NA
TRINITY_DN31138_c0_g1_i1	112.669	8.47519	8.47519	1.28858	6.57715	4.79554e-11	5.98428e-09						NA
TRINITY_DN56308_c0_g1_i1	175.99	9.69565	9.69565	0.999962	9.69602	3.13504e-22	1.6192e-19						NA
TRINITY_DN68065_c2_g1_i2	76.6163	-3.38487	3.38487	0.536986	-6.30347	2.9106e-10	3.16481e-08						pfu_aug1.0_100.1_43471.t1
TRINITY_DN52358_c0_g1_i2	15.8095	2.70737	2.70737	0.789176	3.43064	0.000602166	0.00812461						pfu_aug1.0_10002.1_10044.t1
TRINITY_DN59740_c3_g1_i1	114.348	-2.66783	2.66783	0.398833	-6.6891	2.24553e-11	3.00376e-09						pfu_aug1.0_10041.1_31865.t1
TRINITY_DN57922_c0_g1_i2	149.042	-2.96398	2.96398	0.684956	-4.32725	1.50981e-05	0.000423739						pfu_aug1.0_10050.1_10060.t1
TRINITY_DN87075_c2_g2_i1	21.0746	-2.39236	2.39236	0.614911	-3.89058	0.000100004	0.00201563						pfu_aug1.0_10058.1_46143.t1
TRINITY_DN74062_c0_g3_i1	28.72	3.65733	3.65733	1.07236	3.41056	0.000648304	0.00860096						pfu_aug1.0_1008.1_29517.t1
TRINITY_DN62577_c2_g1_i2	136.339	-2.1853	2.1853	0.4938	-4.42547	9.62338e-06	0.0002893						pfu_aug1.0_10099.1_31878.t1
TRINITY_DN70174_c3_g1_i1	4.96453	-2.45383	2.45383	0.891527	-2.75239	0.00591619	0.0444212						pfu_aug1.0_1010.1_29526.t1
TRINITY_DN84548_c1_g1_i3	24.5032	-2.12062	2.12062	0.481441	-4.40474	1.05911e-05	0.000311839						pfu_aug1.0_10222.1_60749.t1
TRINITY_DN104813_c0_g1_i1	178.734	4.93037	4.93037	1.2081	4.08109	4.48254e-05	0.00104838						pfu_aug1.0_10222.1_60749.t1
TRINITY_DN83615_c2_g2_i1	4.83114	5.05949	5.05949	1.44665	3.49738	0.000469852	0.0066944						pfu_aug1.0_10278.1_31903.t1
TRINITY_DN59740_c7_g1_i1	4.6	-5.1204	5.1204	1.70318	-3.00638	0.00264377	0.0248455						pfu_aug1.0_103.1_29098.t1
TRINITY_DN57497_c0_g1_i1	17.5675	-3.11228	3.11228	0.927931	-3.354	0.000796525	0.0100408						pfu_aug1.0_10341.1_46189.t1
TRINITY_DN59188_c0_g1_i1	469.936	5.863	5.863	0.391003	14.9948	7.94463e-51	2.46197e-47						pfu_aug1.0_10353.1_02903.t1
TRINITY_DN69698_c1_g3_i1	19.5686	2.1117	2.1117	0.604388	3.49395	0.000475937	0.00676278						pfu_aug1.0_103681.1_56962.t1
TRINITY_DN62518_c1_g4_i6	293.565	3.74713	3.74713	0.593208	6.31672	2.6718e-10	2.9441e-08						pfu_aug1.0_104659.1_71549.t1
TRINITY_DN45272_c0_g1_i1	15.8994	-4.54063	4.54063	0.838881	-5.41272	6.20738e-08	3.93915e-06						pfu_aug1.0_10547.1_53551.t1
TRINITY_DN72900_c4_g5_i1	23.8028	2.43656	2.43656	0.551238	4.42017	9.86238e-06	0.000295292						pfu_aug1.0_105725.1_71565.t1
TRINITY_DN40328_c0_g1_i1	10.1854	2.87121	2.87121	0.678204	4.23355	2.30032e-05	0.000601985						pfu_aug1.0_105725.1_71565.t1
TRINITY_DN63642_c0_g1_i5	11.5714	1.59412	1.59412	0.482182	3.30606	0.000946161	0.0114237						pfu_aug1.0_1059.1_22423.t1
TRINITY_DN54283_c0_g2_i1	17.8448	1.81939	1.81939	0.501595	3.62722	0.000286494	0.00458625						pfu_aug1.0_10675.1_10180.t1
TRINITY_DN47636_c0_g1_i1	12.1799	-3.31899	3.31899	1.16122	-2.85819	0.00426062	0.0352951						pfu_aug1.0_107498.1_64283.t1
TRINITY_DN87237_c2_g1_i1	12.4888	-1.50723	1.50723	0.54465	-2.76733	0.00565175	0.043068						pfu_aug1.0_10765.1_39107.t1
TRINITY_DN53390_c0_g1_i1	82.8397	-3.56134	3.56134	1.27491	-2.7934	0.00521572	0.0406271						pfu_aug1.0_10853.1_46277.t1
TRINITY_DN40816_c0_g1_i2	17.3513	-1.91263	1.91263	0.514389	-3.71824	0.000200612	0.00348117						pfu_aug1.0_10882.1_60822.t1
TRINITY_DN97722_c0_g1_i1	3.64017	-4.76601	4.76601	1.3795	-3.45487	0.000550563	0.00760508						pfu_aug1.0_1090.1_65791.t1
TRINITY_DN61354_c6_g2_i1	9.96751	1.97438	1.97438	0.626101	3.15345	0.0016135	0.0170604						pfu_aug1.0_1101.1_51202.t1
TRINITY_DN70374_c7_g2_i3	71.8126	-2.06763	2.06763	0.708867	-2.91681	0.00353633	0.0308048						pfu_aug1.0_11060.1_53650.t1
TRINITY_DN53500_c0_g1_i2	9.25094	-2.33648	2.33648	0.804257	-2.90515	0.00367081	0.031694						pfu_aug1.0_11173.1_53662.t1
TRINITY_DN2824_c0_g1_i1	14.0931	1.66456	1.66456	0.581412	2.86295	0.00419711	0.0349168						pfu_aug1.0_112533.1_28206.t1
TRINITY_DN84761_c0_g2_i1	42.6026	8.80345	8.80345	1.07915	8.15778	3.4124e-16	9.46991e-14						pfu_aug1.0_112983.1_57044.t1
TRINITY_DN11570_c0_g1_i1	11.4917	-7.04744	7.04744	1.73536	-4.06109	4.88438e-05	0.00112052						pfu_aug1.0_1131.1_29580.t1
TRINITY_DN80826_c7_g1_i3	391.172	-2.87666	2.87666	0.239678	-12.0022	3.45985e-33	3.06337e-30						pfu_aug1.0_11470.1_53705.t1
TRINITY_DN58425_c0_g1_i1	25.5275	-1.74806	1.74806	0.466446	-3.74762	0.00017852	0.00317149						pfu_aug1.0_11539.1_03097.t1
TRINITY_DN62840_c0_g1_i1	666.572	3.0463	3.0463	0.609851	4.99515	5.879e-07	2.76039e-05						pfu_aug1.0_1161.1_36849.t1
TRINITY_DN36494_c0_g1_i1	6.38593	3.87226	3.87226	0.973857	3.97622	7.00207e-05	0.00150239						pfu_aug1.0_1167.1_43915.t1
TRINITY_DN64639_c1_g8_i2	41.0538	-2.8998	2.8998	0.771191	-3.76016	0.000169803	0.00303654						pfu_aug1.0_1167.1_43918.t1
TRINITY_DN87535_c3_g4_i1	306.383	-3.99233	3.99233	0.719316	-5.55018	2.85381e-08	1.97625e-06						pfu_aug1.0_11757.1_53738.t1
TRINITY_DN67802_c0_g1_i2	41.4335	4.15066	4.15066	0.898646	4.6188	3.85971e-06	0.000136957						pfu_aug1.0_1192.1_00641.t1
TRINITY_DN67802_c0_g2_i1	163.963	4.31175	4.31175	1.14668	3.7602	0.000169781	0.00303654						pfu_aug1.0_1192.1_00641.t1
TRINITY_DN75045_c0_g1_i7	1288.78	-4.07868	4.07868	0.753023	-5.41641	6.08088e-08	3.87873e-06						pfu_aug1.0_11940.1_10393.t1
TRINITY_DN127636_c0_g1_i1	161.744	-3.34046	3.34046	0.716962	-4.65918	3.17465e-06	0.000115968						pfu_aug1.0_12.1_36213.t1
TRINITY_DN66215_c5_g1_i1	50.7382	-2.42134	2.42134	0.628877	-3.85026	0.000117993	0.00229932						pfu_aug1.0_120.1_43481.t1
TRINITY_DN59217_c3_g1_i1	34.5072	-2.95281	2.95281	0.536937	-5.49936	3.81176e-08	2.57723e-06						pfu_aug1.0_12029.1_53779.t1
TRINITY_DN71661_c7_g1_i3	611.767	-9.08545	9.08545	1.85317	-4.90264	9.45558e-07	4.13676e-05						pfu_aug1.0_1203.1_36879.t1
TRINITY_DN71661_c7_g2_i2	8.17142	4.65507	4.65507	1.25568	3.7072	0.000209567	0.0035963						pfu_aug1.0_1203.1_36879.t1
TRINITY_DN55702_c0_g3_i1	7.91426	-2.0415	2.0415	0.613509	-3.32759	0.000876019	0.0108012						pfu_aug1.0_12090.1_10410.t1
TRINITY_DN44745_c0_g1_i1	8.05151	-2.38411	2.38411	0.863528	-2.76089	0.00576432	0.0436841						pfu_aug1.0_12167.1_46470.t1
TRINITY_DN65373_c1_g1_i6	144.51	-2.33628	2.33628	0.401915	-5.81286	6.14129e-09	5.00825e-07						pfu_aug1.0_12188.1_10422.t1
TRINITY_DN58708_c0_g4_i2	83.829	3.3982	3.3982	0.256471	13.2498	4.5242e-40	7.01006e-37						pfu_aug1.0_1221.1_51229.t1
TRINITY_DN60307_c0_g1_i5	554.635	1.97076	1.97076	0.214362	9.19362	3.79841e-20	1.53085e-17						pfu_aug1.0_12256.1_03210.t1
TRINITY_DN35507_c0_g1_i1	94.5236	2.21988	2.21988	0.506467	4.38308	1.17015e-05	0.000339425						pfu_aug1.0_12282.1_32178.t1
TRINITY_DN53688_c0_g1_i1	62.1233	2.79703	2.79703	0.879082	3.18176	0.00146381	0.0158796						pfu_aug1.0_1230.1_15400.t1
TRINITY_DN81920_c0_g1_i9	35.1243	2.30017	2.30017	0.582767	3.94698	7.91441e-05	0.00165066						pfu_aug1.0_12442.1_03236.t1
TRINITY_DN62876_c15_g1_i1	21.6046	-1.53207	1.53207	0.441981	-3.46637	0.000527539	0.00734467						pfu_aug1.0_12496.1_39340.t1
TRINITY_DN34864_c0_g1_i1	137.665	2.61242	2.61242	0.758994	3.44195	0.000577547	0.00787867						pfu_aug1.0_1250.1_00662.t1
TRINITY_DN35504_c0_g1_i1	48.4562	3.18382	3.18382	1.13535	2.80427	0.00504306	0.0396836						pfu_aug1.0_12505.1_25036.t1
TRINITY_DN90177_c0_g1_i1	28.3681	3.70869	3.70869	0.746824	4.96596	6.83635e-07	3.12388e-05						pfu_aug1.0_12537.1_10488.t1
TRINITY_DN67289_c0_g2_i1	24.4803	-2.82568	2.82568	0.589591	-4.79262	1.6462e-06	6.61092e-05						pfu_aug1.0_12576.1_46524.t1
TRINITY_DN52465_c0_g1_i1	6.22615	-5.563	5.563	1.8708	-2.9736	0.00294326	0.0269518						pfu_aug1.0_12624.1_17883.t1
TRINITY_DN50415_c0_g1_i1	16.1331	-4.48456	4.48456	1.35433	-3.31128	0.000928717	0.011274						pfu_aug1.0_12624.1_17883.t1
TRINITY_DN73441_c3_g1_i6	9.12495	2.34168	2.34168	0.71941	3.255	0.00113392	0.0130751						pfu_aug1.0_12673.1_10501.t1
TRINITY_DN65953_c1_g2_i1	90.7717	8.74011	8.74011	0.942986	9.26855	1.88691e-20	8.06536e-18						pfu_aug1.0_1272.1_15415.t1
TRINITY_DN42387_c0_g2_i1	8.91861	5.9533	5.9533	1.32564	4.4909	7.09227e-06	0.000224859						pfu_aug1.0_12728.1_03269.t1
TRINITY_DN51023_c0_g1_i1	36.2257	6.82335	6.82335	1.96329	3.47546	0.000509981	0.00712422						pfu_aug1.0_12736.1_61090.t1
TRINITY_DN70081_c1_g2_i1	57.9031	2.57582	2.57582	0.618264	4.16622	3.09697e-05	0.000780265						pfu_aug1.0_1276.1_36913.t1
TRINITY_DN57535_c0_g1_i4	194.132	2.96084	2.96084	0.530485	5.58139	2.38608e-08	1.69011e-06						pfu_aug1.0_1276.1_36913.t1
TRINITY_DN66544_c1_g1_i1	79.0116	-1.62	1.62	0.491387	-3.2968	0.000977945	0.011701						pfu_aug1.0_12785.1_17916.t1
TRINITY_DN80012_c2_g1_i1	135.497	2.25869	2.25869	0.755946	2.9879	0.00280905	0.0260434						pfu_aug1.0_12792.1_46554.t1
TRINITY_DN62138_c5_g3_i1	5.34755	5.81073	5.81073	2.10878	2.7555	0.00586025	0.0441501						pfu_aug1.0_12792.1_46554.t1
TRINITY_DN58887_c2_g3_i1	15.8114	-3.65009	3.65009	0.647425	-5.63785	1.72184e-08	1.26044e-06						pfu_aug1.0_12792.1_46557.t1
TRINITY_DN40447_c0_g1_i1	20.7156	-1.55431	1.55431	0.495831	-3.13476	0.00171997	0.0178811						pfu_aug1.0_12792.1_46557.t1
TRINITY_DN60620_c1_g3_i2	49.4998	2.77933	2.77933	0.711579	3.90586	9.38902e-05	0.00190691						pfu_aug1.0_12792.1_46557.t1
TRINITY_DN80957_c0_g4_i1	12.3597	-2.56068	2.56068	0.698043	-3.66837	0.000244106	0.00406019						pfu_aug1.0_12830.1_61105.t1
TRINITY_DN76831_c1_g1_i7	58.4087	-1.86237	1.86237	0.386465	-4.819	1.44279e-06	5.9457e-05						pfu_aug1.0_12830.1_61105.t1
TRINITY_DN80024_c1_g1_i11	208.922	-2.20104	2.20104	0.707636	-3.11041	0.00186826	0.0190343						pfu_aug1.0_12907.1_46568.t1
TRINITY_DN77032_c2_g3_i1	81.6996	-2.25888	2.25888	0.441694	-5.11412	3.152e-07	1.62544e-05						pfu_aug1.0_1292.1_07884.t1
TRINITY_DN65376_c0_g3_i1	11.8935	1.86711	1.86711	0.620655	3.00828	0.0026273	0.024722						pfu_aug1.0_12940.1_25107.t1
TRINITY_DN80883_c0_g5_i1	109.498	2.21823	2.21823	0.642103	3.45463	0.000551046	0.00760644						pfu_aug1.0_1301.1_00676.t1
TRINITY_DN78084_c5_g1_i6	322.652	1.72823	1.72823	0.298781	5.78428	7.28255e-09	5.82401e-07						pfu_aug1.0_13067.1_25126.t1
TRINITY_DN73794_c0_g5_i1	56.3293	-1.91538	1.91538	0.689355	-2.77851	0.00546086	0.041998						pfu_aug1.0_13085.1_53903.t1
TRINITY_DN47832_c0_g1_i1	3.8499	5.33041	5.33041	1.1965	4.455	8.38946e-06	0.000258428						pfu_aug1.0_1316.1_51278.t1
TRINITY_DN82684_c0_g1_i1	11.7211	-3.09113	3.09113	1.08251	-2.85551	0.00429683	0.0355475						pfu_aug1.0_131679.1_57161.t1
TRINITY_DN81062_c1_g4_i1	104.723	-2.09919	2.09919	0.517468	-4.05666	4.97796e-05	0.00113646						pfu_aug1.0_132.1_65251.t1
TRINITY_DN72571_c2_g1_i1	10.6755	-1.75346	1.75346	0.47566	-3.68637	0.000227479	0.00383118						pfu_aug1.0_13201.1_17970.t1
TRINITY_DN59455_c0_g2_i1	24.0654	1.71173	1.71173	0.368799	4.64137	3.46109e-06	0.000124959						pfu_aug1.0_13323.1_25156.t1
TRINITY_DN34880_c0_g1_i1	16.0423	7.39474	7.39474	1.31443	5.6258	1.84652e-08	1.33592e-06						pfu_aug1.0_134467.1_49846.t1
TRINITY_DN79725_c0_g1_i5	93.8449	-2.21243	2.21243	0.335614	-6.5922	4.33353e-11	5.50003e-09						pfu_aug1.0_135512.1_64502.t1
TRINITY_DN50035_c0_g1_i1	21.2969	-2.71008	2.71008	0.912105	-2.97123	0.00296606	0.0270738						pfu_aug1.0_13615.1_61238.t1
TRINITY_DN89045_c0_g1_i1	67.7338	4.86203	4.86203	1.09598	4.43625	9.15412e-06	0.000278273						pfu_aug1.0_13696.1_61248.t1
TRINITY_DN82473_c1_g1_i8	499.686	2.17804	2.17804	0.239157	9.10714	8.45784e-20	3.17699e-17						pfu_aug1.0_13737.1_10641.t1
TRINITY_DN82473_c1_g2_i1	138.211	2.55767	2.55767	0.264768	9.66004	4.45698e-22	2.23975e-19						pfu_aug1.0_13737.1_10641.t1
TRINITY_DN46819_c0_g1_i1	22.8239	2.31667	2.31667	0.494116	4.68852	2.75186e-06	0.000103159						pfu_aug1.0_13770.1_68677.t1
TRINITY_DN87071_c1_g2_i1	5.35697	5.81279	5.81279	1.62777	3.571	0.000355617	0.00536701						pfu_aug1.0_13770.1_68677.t1
TRINITY_DN46735_c0_g1_i1	60.4536	1.62734	1.62734	0.265593	6.12718	8.94483e-10	8.89389e-08						pfu_aug1.0_13794.1_25216.t1
TRINITY_DN99082_c0_g1_i1	9.6332	-2.38116	2.38116	0.622429	-3.8256	0.000130457	0.00247136						pfu_aug1.0_138768.1_42713.t1
TRINITY_DN42405_c0_g2_i1	9.71181	-2.01629	2.01629	0.681742	-2.95756	0.00310089	0.0279343						pfu_aug1.0_139543.1_71817.t1
TRINITY_DN73085_c2_g1_i2	1690.25	1.91145	1.91145	0.420111	4.54988	5.36753e-06	0.000180146						pfu_aug1.0_1396.1_15463.t1
TRINITY_DN64726_c1_g6_i1	7.32479	-2.19341	2.19341	0.60664	-3.61567	0.000299572	0.00472442						pfu_aug1.0_140276.1_42726.t1
TRINITY_DN53974_c0_g1_i1	16.4832	-1.72869	1.72869	0.564048	-3.0648	0.00217814	0.021383						pfu_aug1.0_14075.1_39579.t1
TRINITY_DN74745_c2_g1_i2	36.5174	-2.4298	2.4298	0.586272	-4.1445	3.4056e-05	0.000839816						pfu_aug1.0_141353.1_64535.t1
TRINITY_DN44396_c0_g2_i1	13.4359	-2.15219	2.15219	0.683004	-3.15107	0.00162673	0.0171369						pfu_aug1.0_1430.1_29722.t1
TRINITY_DN60670_c0_g1_i6	58.346	2.38733	2.38733	0.667508	3.57649	0.000348243	0.0052793						pfu_aug1.0_14322.1_10694.t1
TRINITY_DN51927_c0_g1_i2	14.6661	1.67141	1.67141	0.578482	2.8893	0.003861	0.0328632						pfu_aug1.0_14328.1_68732.t1
TRINITY_DN83649_c2_g2_i3	431.127	1.55037	1.55037	0.26183	5.92127	3.19465e-09	2.8489e-07						pfu_aug1.0_14376.1_03491.t1
TRINITY_DN77674_c5_g1_i6	869.916	2.0944	2.0944	0.480517	4.35864	1.30872e-05	0.000373791						pfu_aug1.0_14387.1_32441.t1
TRINITY_DN5508_c0_g1_i1	24.8585	-4.46684	4.46684	1.07893	-4.14008	3.47189e-05	0.000853898						pfu_aug1.0_14405.1_39612.t1
TRINITY_DN74744_c0_g1_i5	197.859	-1.96908	1.96908	0.402858	-4.88777	1.01983e-06	4.42009e-05						pfu_aug1.0_14462.1_03494.t1
TRINITY_DN73848_c1_g1_i6	102.361	1.6437	1.6437	0.258646	6.35502	2.08402e-10	2.34844e-08						pfu_aug1.0_14472.1_54060.t1
TRINITY_DN62843_c0_g2_i1	18.4272	-1.79318	1.79318	0.466274	-3.84578	0.00012017	0.00232968						pfu_aug1.0_14689.1_54091.t1
TRINITY_DN78991_c1_g1_i2	1781.78	1.50188	1.50188	0.221882	6.7688	1.29852e-11	1.80854e-09						pfu_aug1.0_14699.1_32469.t1
TRINITY_DN79455_c0_g1_i6	67.6435	-2.36267	2.36267	0.324281	-7.28587	3.19608e-13	5.74168e-11						pfu_aug1.0_14716.1_32471.t1
TRINITY_DN67603_c0_g1_i1	34.6136	-4.91211	4.91211	0.73103	-6.71944	1.8243e-11	2.49413e-09						pfu_aug1.0_148.1_57985.t1
TRINITY_DN71612_c2_g3_i2	85.2778	-6.99716	6.99716	1.40229	-4.98982	6.04356e-07	2.83407e-05	Q9XWB9	BTB and MATH domain-containing protein 36		PF00651;PF00917;		pfu_aug1.0_14825.1_18163.t1
TRINITY_DN60479_c4_g1_i1	107.18	1.60608	1.60608	0.48393	3.31884	0.000903936	0.0110611						pfu_aug1.0_14862.1_54114.t1
TRINITY_DN99118_c0_g1_i1	3.52268	-4.10102	4.10102	1.38379	-2.96362	0.00304045	0.0275165						pfu_aug1.0_1489.1_58529.t1
TRINITY_DN67617_c0_g1_i5	16.5793	-5.46295	5.46295	1.52032	-3.59328	0.00032654	0.00504698						pfu_aug1.0_14979.1_25360.t1
TRINITY_DN48199_c0_g2_i1	75.1711	6.92052	6.92052	0.639066	10.8291	2.5058e-27	1.79199e-24						pfu_aug1.0_1515.1_29740.t1
TRINITY_DN59324_c1_g1_i4	60.9823	1.50399	1.50399	0.428444	3.51035	0.000447516	0.00644743						pfu_aug1.0_15174.1_39669.t1
TRINITY_DN63956_c1_g1_i7	67.6843	3.79004	3.79004	1.01711	3.7263	0.000194313	0.00338134						pfu_aug1.0_15377.1_39693.t1
TRINITY_DN89696_c0_g1_i1	434.582	-7.02272	7.02272	1.46188	-4.8039	1.55602e-06	6.31698e-05						pfu_aug1.0_15505.1_03621.t1
TRINITY_DN54993_c0_g1_i3	8.80425	-4.42839	4.42839	0.878255	-5.04226	4.60066e-07	2.24226e-05						pfu_aug1.0_15531.1_39715.t1
TRINITY_DN57061_c0_g1_i1	16.6134	1.97845	1.97845	0.598759	3.30425	0.00095232	0.0114794						pfu_aug1.0_15597.1_10834.t1
TRINITY_DN51978_c0_g1_i2	27.2865	6.07331	6.07331	2.18418	2.78058	0.00542614	0.0418201						pfu_aug1.0_1563.1_08012.t1
TRINITY_DN67507_c1_g6_i2	72.7757	-1.87905	1.87905	0.551602	-3.40653	0.000657947	0.00867935						pfu_aug1.0_15691.1_18244.t1
TRINITY_DN24619_c0_g1_i1	11.0641	3.48381	3.48381	1.0887	3.19996	0.00137447	0.0151086						pfu_aug1.0_157.1_00175.t1
TRINITY_DN14037_c0_g1_i1	33.9767	4.12249	4.12249	1.08764	3.79031	0.000150461	0.00276443						pfu_aug1.0_157.1_00175.t1
TRINITY_DN53564_c0_g1_i1	50.6805	5.41553	5.41553	1.07749	5.02606	5.00667e-07	2.40547e-05						pfu_aug1.0_157.1_00175.t1
TRINITY_DN5398_c0_g1_i1	9.339	5.43499	5.43499	1.29027	4.2123	2.52784e-05	0.000654614						pfu_aug1.0_157.1_00175.t1
TRINITY_DN54153_c0_g1_i1	46.8165	5.65632	5.65632	0.957428	5.90783	3.46644e-09	3.05466e-07						pfu_aug1.0_157.1_00175.t1
TRINITY_DN83649_c2_g1_i7	173.265	1.65942	1.65942	0.334103	4.96679	6.80701e-07	3.12124e-05						pfu_aug1.0_15842.1_46918.t1
TRINITY_DN49464_c0_g1_i3	10.4627	3.04519	3.04519	0.650405	4.682	2.84091e-06	0.000105963	A8C752	Thyroid adenoma-associated protein homolog		PF10350;		pfu_aug1.0_15927.1_18284.t1
TRINITY_DN49600_c0_g1_i1	10.3178	-6.89633	6.89633	1.03255	-6.67895	2.40659e-11	3.19621e-09						pfu_aug1.0_16.1_07294.t1
TRINITY_DN48224_c0_g1_i1	8.16339	-3.11036	3.11036	0.697693	-4.45806	8.27042e-06	0.000255388						pfu_aug1.0_16.1_07294.t1
TRINITY_DN63574_c0_g1_i10	76.0795	-1.93921	1.93921	0.430699	-4.50246	6.71705e-06	0.000215519						pfu_aug1.0_16145.1_25491.t1
TRINITY_DN60872_c2_g1_i2	14.449	-1.52143	1.52143	0.545815	-2.78744	0.00531258	0.041154						pfu_aug1.0_16145.1_25491.t1
TRINITY_DN85558_c1_g1_i3	57.5189	5.49676	5.49676	0.883069	6.22461	4.82757e-10	5.0146e-08						pfu_aug1.0_1617.1_15550.t1
TRINITY_DN119699_c0_g1_i1	7.36126	2.61692	2.61692	0.845793	3.09404	0.00197453	0.0198236						pfu_aug1.0_162077.1_35638.t1
TRINITY_DN15920_c0_g1_i1	29.8293	-3.57244	3.57244	0.986562	-3.6211	0.000293354	0.00466594						pfu_aug1.0_1622.1_22686.t1
TRINITY_DN50370_c0_g1_i4	17.3352	2.04055	2.04055	0.705597	2.89195	0.00382864	0.0326901						pfu_aug1.0_16281.1_68950.t1
TRINITY_DN51142_c0_g1_i1	8.48039	3.0203	3.0203	0.677979	4.45486	8.39489e-06	0.000258428						pfu_aug1.0_16435.1_39818.t1
TRINITY_DN85520_c2_g4_i1	18.9003	-1.67917	1.67917	0.476525	-3.52379	0.000425419	0.00620152						pfu_aug1.0_16557.1_10934.t1
TRINITY_DN79889_c2_g2_i1	22.0533	-2.31171	2.31171	0.849437	-2.72146	0.00649948	0.0477189						pfu_aug1.0_1656.1_58619.t1
TRINITY_DN68336_c0_g3_i1	54.9654	2.07044	2.07044	0.49516	4.18135	2.89779e-05	0.000736569						pfu_aug1.0_165827.1_57332.t1
TRINITY_DN53019_c0_g1_i1	25.4426	-2.4229	2.4229	0.430164	-5.6325	1.77617e-08	1.29765e-06						pfu_aug1.0_16662.1_61639.t1
TRINITY_DN81757_c4_g2_i5	177.416	3.4278	3.4278	0.584287	5.86664	4.44726e-09	3.73319e-07						pfu_aug1.0_16731.1_47011.t1
TRINITY_DN27388_c0_g1_i1	9.16604	-2.02872	2.02872	0.706439	-2.87176	0.00408194	0.0342189						pfu_aug1.0_16839.1_18397.t1
TRINITY_DN74866_c0_g6_i2	38.9286	-4.24235	4.24235	0.720125	-5.89113	3.83557e-09	3.32478e-07						pfu_aug1.0_1686.1_15576.t1
TRINITY_DN31814_c0_g1_i1	68.8771	-2.4305	2.4305	0.517692	-4.69488	2.66759e-06	0.000100506						pfu_aug1.0_1686.1_15576.t1
TRINITY_DN61837_c0_g1_i2	122.705	1.96327	1.96327	0.363879	5.3954	6.83698e-08	4.28746e-06						pfu_aug1.0_1687.1_37086.t1
TRINITY_DN76032_c2_g2_i2	39.2811	-1.52112	1.52112	0.539762	-2.81812	0.00483052	0.0385229						pfu_aug1.0_16933.1_61657.t1
TRINITY_DN60271_c2_g2_i2	14.7469	1.98975	1.98975	0.653108	3.04659	0.00231452	0.0224492						pfu_aug1.0_1702.1_44101.t1
TRINITY_DN78442_c8_g3_i1	37.7273	-2.71398	2.71398	0.299868	-9.05058	1.42215e-19	5.18485e-17						pfu_aug1.0_170955.1_42870.t1
TRINITY_DN39977_c0_g1_i1	10.8063	-2.545	2.545	0.682422	-3.72936	0.000191967	0.00335149						pfu_aug1.0_17223.1_18436.t1
TRINITY_DN84251_c0_g3_i4	162.304	2.32092	2.32092	0.716476	3.23935	0.00119803	0.013645						pfu_aug1.0_17281.1_11017.t1
TRINITY_DN128072_c0_g1_i1	9.21963	-2.5058	2.5058	0.620147	-4.04066	5.3302e-05	0.00119334						pfu_aug1.0_17297.1_32793.t1
TRINITY_DN69863_c0_g4_i1	25.2008	-2.05163	2.05163	0.518737	-3.95506	7.65161e-05	0.00161396						pfu_aug1.0_174.1_43558.t1
TRINITY_DN72467_c0_g3_i3	35.6454	2.21511	2.21511	0.536939	4.12545	3.70017e-05	0.000899334						pfu_aug1.0_174.1_43558.t1
TRINITY_DN9820_c0_g1_i1	9.50812	2.79633	2.79633	0.90353	3.0949	0.00196881	0.0197929						pfu_aug1.0_1767.1_08096.t1
TRINITY_DN76936_c0_g1_i2	120.543	2.40661	2.40661	0.872807	2.75732	0.00582767	0.0439938						pfu_aug1.0_17787.1_25659.t1
TRINITY_DN23904_c0_g1_i1	4.20682	-3.85864	3.85864	1.06707	-3.6161	0.00029907	0.0047205						pfu_aug1.0_1789.1_29865.t1
TRINITY_DN70479_c4_g1_i4	738.417	-2.01581	2.01581	0.417671	-4.82632	1.39079e-06	5.78182e-05						pfu_aug1.0_179.1_50699.t1
TRINITY_DN53094_c0_g1_i1	19.6742	3.29437	3.29437	0.745569	4.4186	9.93405e-06	0.000296771						pfu_aug1.0_1794.1_22758.t1
TRINITY_DN58449_c0_g1_i1	367.447	1.56232	1.56232	0.406872	3.83982	0.000123124	0.00236712						pfu_aug1.0_18.1_14718.t1
TRINITY_DN36165_c0_g1_i2	50.1954	2.04016	2.04016	0.585558	3.48413	0.000493742	0.00695874						pfu_aug1.0_18.1_14718.t1
TRINITY_DN54191_c0_g1_i1	67.5088	1.76472	1.76472	0.594869	2.96657	0.00301145	0.0273472						pfu_aug1.0_180178.1_06765.t1
TRINITY_DN59171_c0_g1_i3	55.13	-2.23292	2.23292	0.58981	-3.78583	0.000153198	0.00279813						pfu_aug1.0_1810.1_66104.t1
TRINITY_DN68670_c0_g2_i2	89.7144	-2.06118	2.06118	0.51705	-3.98643	6.70762e-05	0.0014435						pfu_aug1.0_1817.1_15628.t1
TRINITY_DN67150_c1_g1_i2	30.227	1.75488	1.75488	0.539551	3.25249	0.00114398	0.0131788						pfu_aug1.0_1817.1_15628.t1
TRINITY_DN85423_c0_g1_i1	44.7529	8.87492	8.87492	3.02692	2.93199	0.00336794	0.0296786						pfu_aug1.0_18298.1_25716.t1
TRINITY_DN69345_c5_g1_i1	54.8678	3.00318	3.00318	0.478864	6.27146	3.5767e-10	3.82203e-08						pfu_aug1.0_18332.1_32903.t1
TRINITY_DN72900_c4_g1_i1	5.37309	2.25114	2.25114	0.757715	2.97095	0.00296877	0.0270919						pfu_aug1.0_18387.1_61817.t1
TRINITY_DN40328_c0_g3_i1	15.2267	3.92408	3.92408	1.16289	3.37442	0.000739711	0.00944631						pfu_aug1.0_18387.1_61817.t1
TRINITY_DN40328_c0_g2_i1	11.8693	4.21796	4.21796	1.5305	2.75593	0.00585256	0.044119						pfu_aug1.0_18387.1_61817.t1
TRINITY_DN72900_c4_g2_i1	7.9877	5.19891	5.19891	1.08736	4.78124	1.74214e-06	6.97389e-05						pfu_aug1.0_18387.1_61817.t1
TRINITY_DN62007_c5_g1_i3	11127.5	2.14187	2.14187	0.664156	3.22494	0.00125998	0.0141276						pfu_aug1.0_1840.1_08148.t1
TRINITY_DN32322_c0_g1_i1	46.707	-3.17273	3.17273	0.718205	-4.41759	9.98085e-06	0.0002972						pfu_aug1.0_1840.1_08151.t1
TRINITY_DN67651_c5_g1_i1	114.785	1.86105	1.86105	0.437158	4.25716	2.07042e-05	0.000549555						pfu_aug1.0_185106.1_21420.t1
TRINITY_DN86976_c1_g2_i7	449.494	-1.72841	1.72841	0.157323	-10.9864	4.44406e-28	3.30523e-25						pfu_aug1.0_1855.1_66123.t1
TRINITY_DN68406_c3_g2_i8	100.951	1.6462	1.6462	0.18296	8.99759	2.3073e-19	8.25015e-17						pfu_aug1.0_1858.1_44156.t1
TRINITY_DN127660_c0_g1_i1	27.0992	-7.70287	7.70287	2.46734	-3.12194	0.00179666	0.0184922						pfu_aug1.0_187.1_22041.t1
TRINITY_DN124629_c0_g1_i1	8.45226	-6.60339	6.60339	1.5725	-4.19929	2.67758e-05	0.000688085						pfu_aug1.0_187.1_22041.t1
TRINITY_DN100195_c0_g1_i1	7.53044	-6.43668	6.43668	2.06778	-3.11285	0.00185288	0.0189325						pfu_aug1.0_187.1_22041.t1
TRINITY_DN58547_c0_g1_i1	16.3291	2.08587	2.08587	0.552802	3.77327	0.000161119	0.00291133						pfu_aug1.0_18760.1_32947.t1
TRINITY_DN71438_c0_g3_i2	295.787	2.67143	2.67143	0.689166	3.87633	0.000106044	0.00211045						pfu_aug1.0_188.1_14880.t1
TRINITY_DN71424_c6_g1_i4	129.713	-1.53336	1.53336	0.465901	-3.29117	0.000997717	0.0118689						pfu_aug1.0_18811.1_11151.t1
TRINITY_DN84505_c3_g2_i5	223.517	-1.5182	1.5182	0.403542	-3.76219	0.000168432	0.00301913						pfu_aug1.0_18811.1_11151.t1
TRINITY_DN84563_c2_g2_i3	44.6396	1.59616	1.59616	0.294805	5.41428	6.15368e-08	3.91844e-06						pfu_aug1.0_1883.1_29897.t1
TRINITY_DN56967_c0_g1_i2	38.1707	1.6387	1.6387	0.602672	2.71906	0.00654673	0.0479994						pfu_aug1.0_1897.1_44174.t1
TRINITY_DN62146_c1_g1_i1	5.34632	-4.17217	4.17217	1.24949	-3.3391	0.000840517	0.0104711						pfu_aug1.0_190.1_14885.t1
TRINITY_DN58670_c0_g1_i11	41.3156	-2.05814	2.05814	0.308567	-6.67	2.55805e-11	3.36135e-09						pfu_aug1.0_190.1_14885.t1
TRINITY_DN66347_c3_g3_i1	47.9076	-3.35393	3.35393	0.732105	-4.58121	4.62296e-06	0.000159033						pfu_aug1.0_190.1_14887.t1
TRINITY_DN70389_c1_g2_i1	29.3125	-4.10993	4.10993	0.909386	-4.51946	6.19975e-06	0.000201745						pfu_aug1.0_1909.1_66144.t1
TRINITY_DN58909_c2_g2_i2	54.0112	-1.93137	1.93137	0.669296	-2.88568	0.0039057	0.0331223						pfu_aug1.0_1909.1_66144.t1
TRINITY_DN72694_c3_g1_i5	1005.97	-1.8537	1.8537	0.18188	-10.1919	2.15492e-24	1.38164e-21						pfu_aug1.0_19141.1_03977.t1
TRINITY_DN40044_c0_g1_i1	43.5209	6.71174	6.71174	0.821365	8.17145	3.04712e-16	8.51979e-14						pfu_aug1.0_19141.1_03977.t1
TRINITY_DN64873_c3_g1_i5	25.4784	-1.59759	1.59759	0.451876	-3.53546	0.000407067	0.00599113						pfu_aug1.0_193109.1_42965.t1
TRINITY_DN78946_c0_g1_i1	863.121	1.85911	1.85911	0.202236	9.19277	3.82845e-20	1.53085e-17	Q9BZ19 Q4VXE6	Ankyrin repeat domain-containing protein 60		PF12796;		pfu_aug1.0_19399.1_54578.t1
TRINITY_DN23547_c0_g1_i1	8.02416	3.13185	3.13185	0.821802	3.81096	0.00013843	0.00258943						pfu_aug1.0_196402.1_35767.t1
TRINITY_DN36517_c0_g1_i1	8.06612	2.86515	2.86515	0.854508	3.35298	0.000799457	0.0100607						pfu_aug1.0_19722.1_69288.t1
TRINITY_DN67585_c0_g2_i2	76.4929	1.79106	1.79106	0.272757	6.56649	5.15168e-11	6.40721e-09						pfu_aug1.0_19838.1_25832.t1
TRINITY_DN97123_c0_g1_i1	7.0628	-2.35766	2.35766	0.71053	-3.31817	0.000906098	0.0110657						pfu_aug1.0_20011.1_11275.t1
TRINITY_DN83811_c0_g2_i1	107.816	-3.72324	3.72324	0.678738	-5.48554	4.12214e-08	2.74713e-06						pfu_aug1.0_20179.1_11293.t1
TRINITY_DN65861_c5_g1_i2	31.0528	3.57536	3.57536	0.754106	4.74118	2.12472e-06	8.25623e-05						pfu_aug1.0_20188.1_40222.t1
TRINITY_DN60725_c1_g1_i4	133.44	1.57155	1.57155	0.301913	5.20529	1.93696e-07	1.06711e-05						pfu_aug1.0_20284.1_33086.t1
TRINITY_DN59306_c10_g1_i1	81.1452	-2.11796	2.11796	0.421056	-5.03012	4.90181e-07	2.3704e-05						pfu_aug1.0_20752.1_33129.t1
TRINITY_DN56790_c0_g1_i1	37.4358	1.53338	1.53338	0.307585	4.98522	6.1891e-07	2.89138e-05						pfu_aug1.0_20752.1_33129.t1
TRINITY_DN85005_c1_g1_i1	8.30304	5.85118	5.85118	1.51645	3.85846	0.000114105	0.00223798						pfu_aug1.0_20812.1_33131.t1
TRINITY_DN105315_c0_g1_i1	5.06743	5.14018	5.14018	1.19226	4.31128	1.62315e-05	0.000449704						pfu_aug1.0_20827.1_47410.t1
TRINITY_DN78061_c0_g1_i11	29.1998	-1.76083	1.76083	0.554079	-3.17795	0.00148322	0.0160293						pfu_aug1.0_20951.1_25905.t1
TRINITY_DN67176_c2_g2_i6	276.342	2.20917	2.20917	0.495052	4.46251	8.10062e-06	0.000251241						pfu_aug1.0_210832.1_21490.t1
TRINITY_DN58181_c0_g1_i2	29.9086	2.80504	2.80504	0.728575	3.85004	0.000118098	0.00229932						pfu_aug1.0_21127.1_47434.t1
TRINITY_DN59109_c6_g2_i1	161.748	-2.09918	2.09918	0.519224	-4.04292	5.27888e-05	0.00118471						pfu_aug1.0_21129.1_54735.t1
TRINITY_DN69662_c0_g4_i1	23.443	-1.60683	1.60683	0.410129	-3.91786	8.934e-05	0.00182845						pfu_aug1.0_211780.1_72089.t1
TRINITY_DN55647_c0_g1_i4	48.4834	-2.47267	2.47267	0.548682	-4.50657	6.58842e-06	0.000211757						pfu_aug1.0_2120.1_58777.t1
TRINITY_DN40924_c0_g1_i1	32.7812	-2.69928	2.69928	0.372756	-7.24142	4.44018e-13	7.78853e-11						pfu_aug1.0_21299.1_25935.t1
TRINITY_DN80750_c0_g1_i8	300.474	-2.33519	2.33519	0.355015	-6.57771	4.7776e-11	5.98428e-09						pfu_aug1.0_2135.1_51536.t1
TRINITY_DN78567_c0_g1_i3	110.911	3.88812	3.88812	0.396187	9.81385	9.81503e-23	5.44763e-20						pfu_aug1.0_2135.1_51537.t1
TRINITY_DN44008_c0_g1_i2	8.28917	-5.38541	5.38541	1.07317	-5.0182	5.21573e-07	2.49623e-05						pfu_aug1.0_214081.1_28647.t1
TRINITY_DN60634_c6_g1_i1	61.7912	-2.2811	2.2811	0.632311	-3.60756	0.000309095	0.00483563						pfu_aug1.0_2154.1_08235.t1
TRINITY_DN64400_c7_g3_i5	32.7114	-1.57047	1.57047	0.344345	-4.56075	5.09724e-06	0.000172163						pfu_aug1.0_21617.1_25954.t1
TRINITY_DN76197_c0_g1_i1	31.2498	-2.61097	2.61097	0.618166	-4.22374	2.40277e-05	0.000624838						pfu_aug1.0_21784.1_25968.t1
TRINITY_DN76197_c0_g2_i1	48.8183	-2.00387	2.00387	0.620638	-3.22872	0.00124345	0.0139936						pfu_aug1.0_21784.1_25968.t1
TRINITY_DN63512_c1_g2_i1	21.97	-2.43769	2.43769	0.495078	-4.92384	8.4862e-07	3.77032e-05						pfu_aug1.0_21925.1_47485.t1
TRINITY_DN59846_c6_g4_i1	66.8439	1.67253	1.67253	0.61397	2.72412	0.0064473	0.0474147						pfu_aug1.0_2193.1_44274.t1
TRINITY_DN62258_c2_g6_i1	59.2544	-1.66578	1.66578	0.573736	-2.9034	0.00369138	0.0318052						pfu_aug1.0_21930.1_18836.t1
TRINITY_DN62860_c4_g1_i7	5.35263	-3.01791	3.01791	0.898056	-3.36049	0.00077804	0.00984784						pfu_aug1.0_22285.1_33259.t1
TRINITY_DN122109_c0_g1_i1	10.9057	2.55665	2.55665	0.718415	3.55874	0.000372638	0.00556131						pfu_aug1.0_2229.1_15737.t1
TRINITY_DN71151_c0_g1_i3	258.55	2.70305	2.70305	0.716657	3.77175	0.000162108	0.00292494						pfu_aug1.0_223298.1_72125.t1
TRINITY_DN71225_c1_g2_i5	319.182	-2.1186	2.1186	0.668855	-3.1675	0.00153756	0.0164492						pfu_aug1.0_22387.1_54828.t1
TRINITY_DN50877_c0_g1_i2	11.9782	4.50604	4.50604	0.993081	4.53744	5.69423e-06	0.000189071						pfu_aug1.0_2240.1_22918.t1
TRINITY_DN42320_c0_g2_i1	18.6348	-3.97857	3.97857	1.27535	-3.11959	0.00181103	0.0186041						pfu_aug1.0_22598.1_04230.t1
TRINITY_DN63613_c2_g1_i1	22.1643	-5.89549	5.89549	1.53246	-3.84708	0.000119534	0.00232194						pfu_aug1.0_22650.1_62165.t1
TRINITY_DN49491_c0_g1_i1	5.8011	4.14178	4.14178	1.1113	3.72696	0.000193801	0.00337401						pfu_aug1.0_22702.1_26036.t1
TRINITY_DN62042_c1_g6_i2	14.8201	-4.31983	4.31983	0.843646	-5.12043	3.04847e-07	1.58329e-05						pfu_aug1.0_22837.1_47541.t1
TRINITY_DN68028_c1_g4_i1	68.6079	-1.58934	1.58934	0.538533	-2.95125	0.00316493	0.0283123						pfu_aug1.0_22837.1_47541.t1
TRINITY_DN80969_c1_g1_i3	47.8418	-3.19596	3.19596	1.06955	-2.98813	0.00280693	0.0260368						pfu_aug1.0_2305.1_08287.t1
TRINITY_DN52608_c0_g1_i1	16.2554	-2.06389	2.06389	0.533769	-3.86663	0.00011035	0.0021816						pfu_aug1.0_23220.1_26070.t1
TRINITY_DN60045_c4_g1_i1	9.32476	6.02158	6.02158	1.07491	5.60193	2.11979e-08	1.51885e-06						pfu_aug1.0_23549.1_54905.t1
TRINITY_DN118488_c0_g1_i1	16.1355	3.35354	3.35354	0.786912	4.26165	2.02925e-05	0.00054172						pfu_aug1.0_23652.1_62240.t1
TRINITY_DN43293_c0_g1_i1	23.137	6.2158	6.2158	0.916706	6.78059	1.1969e-11	1.67959e-09						pfu_aug1.0_23668.1_26113.t1
TRINITY_DN57880_c0_g1_i3	16.1114	-1.86481	1.86481	0.657791	-2.83495	0.00458324	0.0372052						pfu_aug1.0_23676.1_62245.t1
TRINITY_DN74448_c1_g1_i1	25.6555	-2.59003	2.59003	0.901996	-2.87144	0.004086	0.0342375						pfu_aug1.0_23694.1_54914.t1
TRINITY_DN82208_c3_g1_i9	111.977	-3.91252	3.91252	0.397314	-9.84742	7.03293e-23	4.02359e-20						pfu_aug1.0_2376.1_66293.t1
TRINITY_DN59966_c7_g1_i2	99.1118	-2.71653	2.71653	0.555285	-4.89213	9.97496e-07	4.33847e-05						pfu_aug1.0_2376.1_66293.t1
TRINITY_DN82781_c4_g2_i2	698	-2.4889	2.4889	0.582211	-4.27491	1.91215e-05	0.000516017						pfu_aug1.0_2376.1_66293.t1
TRINITY_DN80053_c0_g1_i16	380.795	-1.81446	1.81446	0.590996	-3.07017	0.00213936	0.0211081						pfu_aug1.0_2376.1_66293.t1
TRINITY_DN78433_c1_g5_i1	38.4035	-1.79163	1.79163	0.53926	-3.32239	0.000892503	0.0109428						pfu_aug1.0_2376.1_66293.t1
TRINITY_DN39471_c0_g1_i2	42.7201	-1.74046	1.74046	0.35833	-4.85715	1.19088e-06	5.07858e-05						pfu_aug1.0_2376.1_66293.t1
TRINITY_DN78433_c1_g1_i8	22.9983	2.12183	2.12183	0.3739	5.67486	1.38802e-08	1.03029e-06						pfu_aug1.0_2376.1_66293.t1
TRINITY_DN81479_c7_g3_i1	37.3121	2.82735	2.82735	0.38178	7.4057	1.30463e-13	2.40174e-11						pfu_aug1.0_2376.1_66293.t1
TRINITY_DN59288_c4_g6_i3	90.4597	3.5257	3.5257	0.87732	4.01871	5.85168e-05	0.0012922						pfu_aug1.0_2376.1_66293.t1
TRINITY_DN64844_c1_g1_i9	41.7971	4.31294	4.31294	1.16181	3.71227	0.000205411	0.00354955						pfu_aug1.0_2376.1_66293.t1
TRINITY_DN116218_c0_g1_i1	11.2475	4.76383	4.76383	1.61992	2.94077	0.00327393	0.0290706						pfu_aug1.0_2376.1_66293.t1
TRINITY_DN80012_c1_g2_i1	13.3124	6.53481	6.53481	1.83636	3.55857	0.000372881	0.00556206						pfu_aug1.0_2376.1_66293.t1
TRINITY_DN50148_c0_g1_i1	6.63867	-3.70838	3.70838	1.09407	-3.38954	0.000700108	0.00904304						pfu_aug1.0_239282.1_06965.t1
TRINITY_DN62614_c5_g8_i1	20.1318	2.37906	2.37906	0.796261	2.98779	0.00281006	0.0260435						pfu_aug1.0_2407.1_15797.t1
TRINITY_DN83653_c2_g1_i2	41.0164	1.58393	1.58393	0.438489	3.61224	0.000303569	0.00476724						pfu_aug1.0_2420.1_15806.t1
TRINITY_DN82702_c0_g2_i2	120.719	-2.94534	2.94534	1.08744	-2.7085	0.00675883	0.0492439						pfu_aug1.0_2426.1_01102.t1
TRINITY_DN64334_c4_g1_i3	113.754	-2.18725	2.18725	0.539088	-4.05732	4.9638e-05	0.00113523						pfu_aug1.0_2432.1_08319.t1
TRINITY_DN69044_c1_g1_i2	17.0067	-1.90262	1.90262	0.4541	-4.18988	2.79104e-05	0.000712358						pfu_aug1.0_244.1_36420.t1
TRINITY_DN104874_c0_g1_i1	9.16071	-6.12252	6.12252	1.83894	-3.32938	0.000870407	0.0107534						pfu_aug1.0_24452.1_33435.t1
TRINITY_DN112604_c0_g1_i1	26.3631	-4.9556	4.9556	1.12106	-4.42045	9.84943e-06	0.000295142						pfu_aug1.0_24452.1_33435.t1
TRINITY_DN74512_c0_g1_i1	28.6251	-3.35035	3.35035	0.667415	-5.01989	5.17015e-07	2.47761e-05						pfu_aug1.0_24463.1_54980.t1
TRINITY_DN59303_c1_g1_i2	88.2965	-1.54269	1.54269	0.535319	-2.88181	0.00395397	0.0334173						pfu_aug1.0_24774.1_69656.t1
TRINITY_DN111942_c0_g1_i1	10.3726	-5.23327	5.23327	1.31643	-3.97534	7.02777e-05	0.00150451						pfu_aug1.0_2491.1_30133.t1
TRINITY_DN60854_c0_g1_i1	755.149	2.70544	2.70544	0.285768	9.46726	2.87285e-21	1.27182e-18						pfu_aug1.0_2491.1_30133.t1
TRINITY_DN59191_c1_g2_i1	38.161	4.17803	4.17803	0.908064	4.60103	4.20405e-06	0.000146794	O96185	Uncharacterized protein PFB0460c				pfu_aug1.0_24966.1_19044.t1
TRINITY_DN81980_c1_g1_i13	144.292	-3.30012	3.30012	0.703146	-4.69337	2.68744e-06	0.000101049						pfu_aug1.0_25027.1_33482.t1
TRINITY_DN87671_c3_g2_i2	69.4157	-2.46138	2.46138	0.349052	-7.05162	1.7684e-12	2.82239e-10						pfu_aug1.0_25027.1_33482.t1
TRINITY_DN63784_c0_g2_i2	66.4517	4.64235	4.64235	1.53102	3.03219	0.00242784	0.023281						pfu_aug1.0_25027.1_33482.t1
TRINITY_DN57522_c0_g1_i1	101.138	2.27717	2.27717	0.439791	5.17785	2.24461e-07	1.21147e-05						pfu_aug1.0_2546.1_15859.t1
TRINITY_DN66698_c3_g3_i2	64.0916	1.81606	1.81606	0.283327	6.40977	1.45742e-10	1.68313e-08						pfu_aug1.0_2553.1_66368.t1
TRINITY_DN70939_c2_g3_i6	68.7943	3.67404	3.67404	1.07995	3.40206	0.000668805	0.00877898						pfu_aug1.0_25547.1_11706.t1
TRINITY_DN58093_c0_g1_i1	73.4227	-5.99851	5.99851	1.47176	-4.07574	4.58691e-05	0.00106742						pfu_aug1.0_256.1_43592.t1
TRINITY_DN58093_c0_g2_i2	59.5563	-5.10019	5.10019	1.13705	-4.48545	7.27601e-06	0.000229105						pfu_aug1.0_256.1_43592.t1
TRINITY_DN80049_c0_g2_i2	6.17809	-4.39215	4.39215	1.17704	-3.73151	0.000190334	0.00333349						pfu_aug1.0_2561.1_37316.t1
TRINITY_DN80049_c0_g4_i1	91.5149	-1.62596	1.62596	0.479266	-3.39262	0.000692287	0.00898885	B2RXR6 B2RXN6 B7ZWK8	Serine/threonine-protein phosphatase 6 regulatory ankyrin repeat subunit B	Ankyrin repeat domain-containing protein 44;	PF12796;		pfu_aug1.0_2561.1_37316.t1
TRINITY_DN60867_c3_g6_i1	8.47166	-4.09522	4.09522	0.844332	-4.85025	1.23307e-06	5.22853e-05						pfu_aug1.0_2569.1_66375.t1
TRINITY_DN57892_c0_g1_i2	10.6523	-2.41035	2.41035	0.725059	-3.32435	0.000886249	0.0108769						pfu_aug1.0_2571.1_23018.t1
TRINITY_DN48657_c0_g1_i2	17.2752	-7.63703	7.63703	1.1295	-6.76144	1.36625e-11	1.88872e-09						pfu_aug1.0_258.1_50759.t1
TRINITY_DN79102_c0_g2_i2	112.18	2.10595	2.10595	0.769746	2.7359	0.00622105	0.0461761						pfu_aug1.0_2591.1_01156.t1
TRINITY_DN32866_c0_g1_i2	17.4735	-5.96221	5.96221	1.40538	-4.24243	2.21117e-05	0.000581519						pfu_aug1.0_2595.1_58971.t1
TRINITY_DN51645_c0_g1_i1	410.702	1.52098	1.52098	0.327869	4.639	3.50099e-06	0.000126154						pfu_aug1.0_26000.1_04490.t1
TRINITY_DN51124_c0_g1_i1	47.0907	-7.37805	7.37805	0.938936	-7.85788	3.90689e-15	9.43411e-13						pfu_aug1.0_2607.1_30172.t1
TRINITY_DN74960_c2_g3_i1	131.465	-2.70225	2.70225	0.72358	-3.73455	0.000188049	0.00330481						pfu_aug1.0_2639.1_66403.t1
TRINITY_DN62333_c1_g3_i1	6.6195	4.308	4.308	1.55133	2.77698	0.00548673	0.0421125						pfu_aug1.0_26440.1_26304.t1
TRINITY_DN72445_c1_g1_i14	184.983	2.58152	2.58152	0.699953	3.68814	0.000225903	0.00380638						pfu_aug1.0_2646.1_01194.t1
TRINITY_DN46908_c0_g1_i1	10.4354	-4.40463	4.40463	0.891196	-4.94238	7.71748e-07	3.46606e-05						pfu_aug1.0_2649.1_58992.t1
TRINITY_DN51945_c0_g1_i1	31.2079	-2.82504	2.82504	0.383054	-7.37505	1.64289e-13	2.99481e-11						pfu_aug1.0_2649.1_58992.t1
TRINITY_DN53946_c0_g1_i1	319.38	-1.51884	1.51884	0.309773	-4.90308	9.43473e-07	4.1325e-05						pfu_aug1.0_265.1_36426.t1
TRINITY_DN10614_c0_g1_i1	8.74002	2.46828	2.46828	0.660497	3.73701	0.000186223	0.00328359						pfu_aug1.0_26730.1_04537.t1
TRINITY_DN33630_c0_g1_i1	165.151	5.70888	5.70888	0.761235	7.4995	6.40611e-14	1.22549e-11						pfu_aug1.0_2676.1_08384.t1
TRINITY_DN16376_c0_g1_i1	105.539	4.82009	4.82009	1.2581	3.83124	0.000127497	0.00243515						pfu_aug1.0_2676.1_08385.t1
TRINITY_DN86384_c2_g1_i1	22.5169	-4.22215	4.22215	1.18445	-3.56465	0.000364343	0.00547937						pfu_aug1.0_2737.1_37375.t1
TRINITY_DN38539_c0_g1_i1	16.5442	3.0186	3.0186	0.662678	4.55515	5.23482e-06	0.000176169						pfu_aug1.0_277256.1_35955.t1
TRINITY_DN101049_c0_g1_i1	4.62316	4.99981	4.99981	1.17652	4.24965	2.14106e-05	0.000565078						pfu_aug1.0_27736.1_19199.t1
TRINITY_DN87174_c3_g4_i1	13.6431	1.73181	1.73181	0.469301	3.69019	0.000224086	0.00378433						pfu_aug1.0_2775.1_23078.t1
TRINITY_DN68962_c4_g1_i1	12.0051	1.73798	1.73798	0.603531	2.87969	0.0039807	0.0335866						pfu_aug1.0_2825.1_37415.t1
TRINITY_DN59580_c3_g1_i1	5.91367	-5.48026	5.48026	1.88225	-2.91155	0.00359644	0.0311951						pfu_aug1.0_284.1_36445.t1
TRINITY_DN109558_c0_g1_i1	3.01229	-5.11745	5.11745	1.83043	-2.79576	0.00517776	0.0404337						pfu_aug1.0_284.1_36445.t1
TRINITY_DN64427_c5_g1_i2	18.6417	-2.92257	2.92257	0.849647	-3.43974	0.000582268	0.00793064						pfu_aug1.0_284.1_36445.t1
TRINITY_DN70183_c2_g3_i1	22.8778	2.30101	2.30101	0.539392	4.26594	1.9906e-05	0.000534087						pfu_aug1.0_284.1_36445.t1
TRINITY_DN71724_c2_g1_i9	74.1497	3.06438	3.06438	0.842893	3.63555	0.000277383	0.00448871						pfu_aug1.0_284.1_36445.t1
TRINITY_DN71724_c2_g2_i2	22.7364	3.52951	3.52951	0.878038	4.01977	5.82556e-05	0.00128796						pfu_aug1.0_284.1_36445.t1
TRINITY_DN88291_c1_g1_i12	176.233	-2.27302	2.27302	0.562767	-4.03901	5.36768e-05	0.00120029						pfu_aug1.0_284.1_36450.t1
TRINITY_DN61453_c0_g1_i1	155.458	-1.95137	1.95137	0.156333	-12.4822	9.34277e-36	1.08572e-32						pfu_aug1.0_28472.1_11907.t1
TRINITY_DN97134_c0_g1_i1	14.366	-7.37268	7.37268	1.02693	-7.17933	7.00541e-13	1.18414e-10						pfu_aug1.0_2853.1_01252.t1
TRINITY_DN44581_c0_g1_i1	28.0843	1.82366	1.82366	0.335108	5.44202	5.26804e-08	3.407e-06						pfu_aug1.0_2867.1_66486.t1
TRINITY_DN33736_c0_g2_i1	4.97699	3.93786	3.93786	1.09119	3.60879	0.000307629	0.00481675						pfu_aug1.0_288.1_29160.t1
TRINITY_DN58919_c0_g1_i2	6.00064	-3.02587	3.02587	0.790045	-3.82999	0.000128146	0.00244432						pfu_aug1.0_288525.1_35971.t1
TRINITY_DN63786_c2_g3_i1	218.875	-1.62178	1.62178	0.460345	-3.52297	0.000426735	0.00621506						pfu_aug1.0_294.1_36472.t1
TRINITY_DN60181_c3_g1_i2	51.1464	1.7261	1.7261	0.446503	3.86582	0.000110714	0.00218648						pfu_aug1.0_294.1_36472.t1
TRINITY_DN63560_c1_g1_i1	219.474	3.47661	3.47661	0.460858	7.54378	4.56554e-14	8.98301e-12						pfu_aug1.0_296.1_65351.t1
TRINITY_DN59803_c0_g2_i2	47.291	-1.70111	1.70111	0.418087	-4.06879	4.72569e-05	0.00109356						pfu_aug1.0_2976.1_66519.t1
TRINITY_DN56137_c0_g1_i1	21.2443	-1.74781	1.74781	0.511393	-3.41774	0.00063144	0.00841927						pfu_aug1.0_29775.1_55314.t1
TRINITY_DN55942_c0_g1_i1	31.6136	-1.71326	1.71326	0.347433	-4.9312	8.17272e-07	3.64411e-05						pfu_aug1.0_2993.1_30319.t1
TRINITY_DN71243_c2_g5_i1	91.0387	1.91074	1.91074	0.647737	2.94988	0.00317901	0.028389						pfu_aug1.0_301045.1_35997.t1
TRINITY_DN63228_c0_g3_i1	107.19	-1.69065	1.69065	0.519254	-3.25593	0.00113022	0.0130567						pfu_aug1.0_3025.1_59109.t1
TRINITY_DN70183_c2_g1_i8	141.688	-2.15658	2.15658	0.278961	-7.73075	1.06912e-14	2.32499e-12						pfu_aug1.0_305.1_29181.t1
TRINITY_DN60004_c0_g1_i9	437.166	-1.83356	1.83356	0.217207	-8.44155	3.13155e-17	9.6242e-15						pfu_aug1.0_305.1_29181.t1
TRINITY_DN64954_c4_g2_i8	132.25	-1.90091	1.90091	0.498668	-3.81198	0.00013786	0.00258137						pfu_aug1.0_30629.1_19373.t1
TRINITY_DN58027_c0_g1_i1	67.5489	1.92934	1.92934	0.419346	4.60082	4.20826e-06	0.000146804						pfu_aug1.0_3072.1_51871.t1
TRINITY_DN65233_c5_g5_i1	20.3889	1.75227	1.75227	0.373095	4.69659	2.64537e-06	9.97702e-05						pfu_aug1.0_31.1_00085.t1
TRINITY_DN81201_c0_g2_i8	19.2297	1.98546	1.98546	0.602421	3.2958	0.000981434	0.0117352						pfu_aug1.0_3104.1_01335.t1
TRINITY_DN30054_c0_g2_i1	14.0269	-2.18074	2.18074	0.674396	-3.23362	0.00122234	0.0138119						pfu_aug1.0_3107.1_16023.t1
TRINITY_DN71050_c0_g1_i1	46.043	-1.79566	1.79566	0.433758	-4.13978	3.47633e-05	0.000854425						pfu_aug1.0_3143.1_66584.t1
TRINITY_DN76598_c0_g6_i1	55.5745	3.91516	3.91516	0.665483	5.88318	4.0246e-09	3.43485e-07						pfu_aug1.0_31840.1_55406.t1
TRINITY_DN69817_c0_g1_i5	303.994	-2.58792	2.58792	0.617951	-4.1879	2.81551e-05	0.000717617						pfu_aug1.0_3192.1_44606.t1
TRINITY_DN73087_c3_g1_i18	208.501	-1.66842	1.66842	0.336528	-4.95775	7.13142e-07	3.23762e-05						pfu_aug1.0_320.1_50794.t1
TRINITY_DN62848_c0_g2_i1	14.9662	-4.11196	4.11196	1.03582	-3.96975	7.1949e-05	0.00153416						pfu_aug1.0_320.1_50796.t1
TRINITY_DN61844_c0_g1_i1	28.6885	2.11101	2.11101	0.606114	3.48287	0.000496078	0.00697775						pfu_aug1.0_32049.1_12089.t1
TRINITY_DN82434_c0_g2_i1	135.841	-2.32703	2.32703	0.685604	-3.39413	0.000688467	0.00895175						pfu_aug1.0_320592.1_36015.t1
TRINITY_DN65506_c2_g1_i1	448.688	-1.72977	1.72977	0.454252	-3.80795	0.000140125	0.00261194						pfu_aug1.0_3231.1_37534.t1
TRINITY_DN58517_c0_g1_i4	15.6997	-1.93595	1.93595	0.705137	-2.74549	0.00604202	0.0451147						pfu_aug1.0_3241.1_51945.t1
TRINITY_DN74792_c0_g2_i2	38.0317	2.05162	2.05162	0.700123	2.93037	0.00338563	0.029794						pfu_aug1.0_32432.1_62701.t1
TRINITY_DN58064_c0_g1_i1	790.452	7.08792	7.08792	0.467777	15.1524	7.31023e-52	2.47132e-48						pfu_aug1.0_3250.1_44631.t1
TRINITY_DN49511_c0_g1_i1	36706.5	9.60281	9.60281	1.38179	6.94955	3.66442e-12	5.66389e-10						pfu_aug1.0_3257.1_08577.t1
TRINITY_DN78757_c4_g2_i7	192.898	-5.0719	5.0719	0.288704	-17.5678	4.3484e-69	2.69507e-65						pfu_aug1.0_32582.1_48080.t1
TRINITY_DN81205_c2_g3_i1	23.3732	-3.88373	3.88373	0.744775	-5.21464	1.84174e-07	1.01918e-05						pfu_aug1.0_32582.1_48080.t1
TRINITY_DN63552_c4_g4_i3	156.884	-2.11152	2.11152	0.211063	-10.0042	1.46028e-23	8.61961e-21						pfu_aug1.0_32582.1_48080.t1
TRINITY_DN88219_c3_g1_i3	88.73	-1.75867	1.75867	0.256117	-6.86667	6.57201e-12	9.73678e-10						pfu_aug1.0_32582.1_48080.t1
TRINITY_DN81205_c2_g5_i1	13.9884	1.73691	1.73691	0.511138	3.39812	0.000678507	0.0088653						pfu_aug1.0_32582.1_48080.t1
TRINITY_DN66205_c2_g2_i1	10.9747	-6.39179	6.39179	1.04838	-6.09681	1.08208e-09	1.05615e-07						pfu_aug1.0_3307.1_01413.t1
TRINITY_DN87374_c5_g2_i2	36.0567	-2.0289	2.0289	0.402367	-5.0424	4.59718e-07	2.24226e-05						pfu_aug1.0_3307.1_01413.t1
TRINITY_DN1574_c0_g1_i1	6.72592	1.72912	1.72912	0.610389	2.83282	0.00461395	0.0373891						pfu_aug1.0_33142.1_33880.t1
TRINITY_DN40326_c0_g1_i1	9.20063	3.14254	3.14254	0.965245	3.2557	0.00113115	0.0130598						pfu_aug1.0_33142.1_33881.t1
TRINITY_DN51144_c0_g1_i1	52.7926	1.92735	1.92735	0.277335	6.94953	3.66517e-12	5.66389e-10						pfu_aug1.0_3326.1_16082.t1
TRINITY_DN83801_c0_g2_i1	15.6124	-2.93668	2.93668	0.808973	-3.63013	0.000283279	0.00456031						pfu_aug1.0_33288.1_62731.t1
TRINITY_DN55678_c0_g1_i1	19.626	-2.6239	2.6239	0.53395	-4.91414	8.91725e-07	3.91969e-05						pfu_aug1.0_33433.1_62737.t1
TRINITY_DN78930_c2_g1_i1	81.5009	-2.13561	2.13561	0.423319	-5.04492	4.53704e-07	2.22291e-05						pfu_aug1.0_336.1_29193.t1
TRINITY_DN85638_c0_g2_i1	39.9086	-1.94823	1.94823	0.392831	-4.95947	7.06869e-07	3.21349e-05						pfu_aug1.0_33639.1_04861.t1
TRINITY_DN53964_c0_g1_i3	393.51	1.79205	1.79205	0.318307	5.62995	1.80266e-08	1.30929e-06						pfu_aug1.0_3401.1_66674.t1
TRINITY_DN59681_c6_g3_i1	65.8683	-1.5136	1.5136	0.370577	-4.08445	4.41808e-05	0.00103591						pfu_aug1.0_34214.1_62776.t1
TRINITY_DN65339_c1_g1_i1	7.63758	3.03878	3.03878	0.76641	3.96495	7.34106e-05	0.00156085						pfu_aug1.0_3429.1_59234.t1
TRINITY_DN77647_c5_g4_i1	20.3268	-4.9236	4.9236	0.666605	-7.38609	1.51212e-13	2.77001e-11						pfu_aug1.0_34740.1_33937.t1
TRINITY_DN65499_c1_g2_i2	94.1497	1.65753	1.65753	0.512988	3.23113	0.001233	0.0138987						pfu_aug1.0_349035.1_43214.t1
TRINITY_DN48192_c0_g1_i2	38.2323	-3.31582	3.31582	0.638286	-5.19487	2.04862e-07	1.12529e-05						pfu_aug1.0_3491.1_30418.t1
TRINITY_DN86344_c3_g1_i7	626.756	-1.58049	1.58049	0.350608	-4.50785	6.5488e-06	0.000211214						pfu_aug1.0_35047.1_12196.t1
TRINITY_DN62306_c4_g2_i3	134.132	-2.92782	2.92782	0.415973	-7.03848	1.94343e-12	3.08795e-10						pfu_aug1.0_351779.1_14441.t1
TRINITY_DN75624_c1_g1_i8	129.191	-1.73849	1.73849	0.558524	-3.11265	0.00185417	0.0189374						pfu_aug1.0_3519.1_37629.t1
TRINITY_DN79804_c1_g1_i5	41.2491	1.72721	1.72721	0.460431	3.75129	0.000175925	0.0031347						pfu_aug1.0_3522.1_66719.t1
TRINITY_DN47643_c0_g1_i2	18.3976	-7.72468	7.72468	1.45531	-5.30793	1.10879e-07	6.52417e-06						pfu_aug1.0_35532.1_26719.t1
TRINITY_DN64397_c2_g2_i1	28.7084	-3.50901	3.50901	1.08739	-3.22702	0.00125088	0.0140563						pfu_aug1.0_35683.1_62830.t1
TRINITY_DN88227_c12_g2_i1	179.14	2.01741	2.01741	0.320168	6.30111	2.95518e-10	3.20392e-08						pfu_aug1.0_35789.1_33969.t1
TRINITY_DN77016_c1_g1_i3	155.427	-1.54981	1.54981	0.268719	-5.76742	8.04923e-09	6.30029e-07						pfu_aug1.0_35891.1_19575.t1
TRINITY_DN73990_c0_g1_i2	21.5172	1.82658	1.82658	0.611955	2.98483	0.00283734	0.0262599						pfu_aug1.0_359.1_43619.t1
TRINITY_DN128516_c0_g1_i1	9.82791	2.04234	2.04234	0.72164	2.83013	0.00465286	0.0375798						pfu_aug1.0_359.1_43619.t1
TRINITY_DN87856_c2_g1_i4	17.04	-1.6904	1.6904	0.554526	-3.04838	0.0023008	0.0223452						pfu_aug1.0_35979.1_04946.t1
TRINITY_DN58008_c0_g1_i1	3.33675	5.12444	5.12444	1.83721	2.78925	0.00528295	0.0409969						pfu_aug1.0_3618.1_44700.t1
TRINITY_DN40044_c0_g2_i1	19.7613	7.69265	7.69265	1.01183	7.60273	2.89939e-14	5.85977e-12						pfu_aug1.0_3642.1_52056.t1
TRINITY_DN61976_c1_g2_i1	47.9186	-1.63782	1.63782	0.387464	-4.22702	2.36804e-05	0.0006171						pfu_aug1.0_3646.1_16144.t1
TRINITY_DN127318_c0_g1_i1	5.08872	-5.87262	5.87262	2.10866	-2.785	0.00535278	0.0414005						pfu_aug1.0_3684.1_59307.t1
TRINITY_DN60740_c5_g2_i4	102.602	4.01886	4.01886	0.825306	4.86954	1.11861e-06	4.78685e-05						pfu_aug1.0_369.1_43632.t1
TRINITY_DN71893_c0_g3_i1	759.946	2.15061	2.15061	0.443639	4.84767	1.24922e-06	5.27893e-05						pfu_aug1.0_3692.1_44737.t1
TRINITY_DN64253_c6_g4_i1	13.2556	5.36793	5.36793	1.37968	3.89071	9.99528e-05	0.00201563						pfu_aug1.0_3705.1_08696.t1
TRINITY_DN50121_c0_g1_i1	12.1305	3.51562	3.51562	0.995203	3.53257	0.000411546	0.00604669						pfu_aug1.0_3709.1_44740.t1
TRINITY_DN67554_c2_g3_i2	32.8416	-2.93754	2.93754	0.995616	-2.95047	0.00317288	0.0283561						pfu_aug1.0_37194.1_04997.t1
TRINITY_DN66287_c4_g2_i2	9.85987	-1.96361	1.96361	0.627217	-3.13067	0.00174406	0.0180628						pfu_aug1.0_3725.1_59316.t1
TRINITY_DN71776_c2_g1_i1	389.92	1.72714	1.72714	0.216902	7.96275	1.68257e-15	4.31516e-13						pfu_aug1.0_3727.1_08706.t1
TRINITY_DN34723_c0_g2_i1	84.2376	-2.08186	2.08186	0.603223	-3.45123	0.00055804	0.00767725						pfu_aug1.0_373.1_00276.t1
TRINITY_DN77682_c2_g6_i3	24.8656	2.32455	2.32455	0.734866	3.16323	0.00156027	0.0166108						pfu_aug1.0_373.1_00276.t1
TRINITY_DN54247_c0_g1_i2	42.6624	-3.85303	3.85303	1.08819	-3.54076	0.000398972	0.00588987						pfu_aug1.0_3772.1_37686.t1
TRINITY_DN87841_c5_g4_i1	54.1926	-3.27416	3.27416	0.701534	-4.66715	3.05411e-06	0.000112449						pfu_aug1.0_3772.1_37686.t1
TRINITY_DN73990_c1_g1_i3	151.504	1.72112	1.72112	0.511862	3.36247	0.000772494	0.00978163						pfu_aug1.0_3870.1_44812.t1
TRINITY_DN71030_c1_g2_i9	59.6953	-1.73851	1.73851	0.468604	-3.70997	0.000207282	0.00357026						pfu_aug1.0_38747.1_55679.t1
TRINITY_DN74061_c2_g1_i6	441.143	-3.17103	3.17103	0.487114	-6.50984	7.52313e-11	9.14257e-09	P14381	Transposon TX1 uncharacterized 149 kDa protein	ORF 2;	PF03372;PF00078;		pfu_aug1.0_38877.1_55686.t1
TRINITY_DN49637_c0_g1_i1	26.6635	-1.67069	1.67069	0.454537	-3.67559	0.000237303	0.0039661						pfu_aug1.0_38877.1_55686.t1
TRINITY_DN82184_c0_g2_i1	55.9754	1.6744	1.6744	0.531046	3.15303	0.00161587	0.0170657						pfu_aug1.0_38877.1_55686.t1
TRINITY_DN64921_c4_g1_i2	25.1358	-1.84371	1.84371	0.489913	-3.76334	0.000167657	0.00300901						pfu_aug1.0_38989.1_26861.t1
TRINITY_DN86343_c2_g3_i2	20.8959	6.60961	6.60961	1.06635	6.19836	5.70561e-10	5.87741e-08						pfu_aug1.0_39078.1_48343.t1
TRINITY_DN84537_c0_g2_i1	55.8699	1.55563	1.55563	0.264339	5.88499	3.98079e-09	3.41879e-07						pfu_aug1.0_3911.1_16210.t1
TRINITY_DN111537_c0_g1_i1	5.46457	-2.69695	2.69695	0.761252	-3.54279	0.000395923	0.00585648						pfu_aug1.0_3935.1_01577.t1
TRINITY_DN64351_c0_g1_i1	251.243	-2.56285	2.56285	0.457797	-5.59822	2.16565e-08	1.54873e-06						pfu_aug1.0_3935.1_01577.t1
TRINITY_DN67465_c1_g3_i1	18.5414	-6.01074	6.01074	1.31088	-4.58526	4.53413e-06	0.000156556						pfu_aug1.0_3941.1_30566.t1
TRINITY_DN67507_c1_g8_i1	7.50269	-5.24018	5.24018	1.66801	-3.14158	0.00168042	0.0175781						pfu_aug1.0_3941.1_30566.t1
TRINITY_DN76821_c0_g4_i1	23.116	-3.47756	3.47756	0.995834	-3.49211	0.000479228	0.00679674						pfu_aug1.0_3941.1_30566.t1
TRINITY_DN81651_c0_g1_i4	45.7372	-3.31449	3.31449	0.68301	-4.85278	1.21745e-06	5.16819e-05						pfu_aug1.0_3941.1_30566.t1
TRINITY_DN88439_c2_g2_i2	26.4319	-2.80884	2.80884	0.77605	-3.61941	0.000295276	0.0046765						pfu_aug1.0_3941.1_30566.t1
TRINITY_DN78139_c1_g2_i1	15.0066	-2.69561	2.69561	0.771542	-3.49379	0.000476208	0.00676278						pfu_aug1.0_3941.1_30566.t1
TRINITY_DN61362_c1_g4_i1	15.6646	-2.22412	2.22412	0.468989	-4.74237	2.11237e-06	8.21681e-05						pfu_aug1.0_39536.1_55717.t1
TRINITY_DN69682_c0_g1_i1	350.086	1.65499	1.65499	0.212966	7.77114	7.77856e-15	1.7321e-12						pfu_aug1.0_3958.1_66845.t1
TRINITY_DN49353_c0_g1_i1	14.9863	-2.39945	2.39945	0.727492	-3.29825	0.000972908	0.011652						pfu_aug1.0_39652.1_63011.t1
TRINITY_DN33000_c0_g1_i1	8.204	3.15908	3.15908	0.934534	3.38038	0.000723862	0.00928857						pfu_aug1.0_39715.1_48373.t1
TRINITY_DN68997_c0_g4_i1	213.317	-2.00095	2.00095	0.247217	-8.09389	5.77896e-16	1.55726e-13						pfu_aug1.0_39975.1_48384.t1
TRINITY_DN63407_c2_g3_i4	333.719	-6.52329	6.52329	0.361129	-18.0636	6.16358e-73	4.5841e-69						pfu_aug1.0_3998.1_01600.t1
TRINITY_DN63370_c6_g3_i5	1105.79	-3.45469	3.45469	0.451784	-7.64677	2.06094e-14	4.21099e-12						pfu_aug1.0_3998.1_01600.t1
TRINITY_DN86134_c4_g4_i2	66.7316	-2.07666	2.07666	0.414988	-5.00414	5.61114e-07	2.65473e-05						pfu_aug1.0_3998.1_01600.t1
TRINITY_DN73664_c0_g1_i2	158.476	8.25966	8.25966	0.673655	12.261	1.46754e-34	1.47496e-31						pfu_aug1.0_3998.1_01600.t1
TRINITY_DN73368_c1_g2_i17	350.748	-2.07106	2.07106	0.398861	-5.19243	2.07571e-07	1.13514e-05						pfu_aug1.0_39996.1_70342.t1
TRINITY_DN66199_c2_g1_i1	220.984	2.01775	2.01775	0.351109	5.74679	9.09552e-09	7.0028e-07						pfu_aug1.0_40228.1_19764.t1
TRINITY_DN88418_c2_g2_i1	75.6153	-1.51328	1.51328	0.484683	-3.1222	0.00179502	0.0184805						pfu_aug1.0_4046.1_59416.t1
TRINITY_DN59669_c1_g4_i2	45.8535	2.32566	2.32566	0.604053	3.85009	0.000118076	0.00229932						pfu_aug1.0_4046.1_59416.t1
TRINITY_DN122321_c0_g1_i1	12.9628	7.08699	7.08699	0.985951	7.18798	6.57573e-13	1.12171e-10						pfu_aug1.0_4069.1_66875.t1
TRINITY_DN69511_c4_g1_i4	723.347	-5.37085	5.37085	0.290147	-18.5108	1.68956e-76	1.57074e-72						pfu_aug1.0_40879.1_70388.t1
TRINITY_DN52968_c0_g1_i1	34.8957	2.29314	2.29314	0.699284	3.27926	0.00104079	0.0122713						pfu_aug1.0_4117.1_30601.t1
TRINITY_DN59431_c1_g2_i2	23.4167	-4.46265	4.46265	0.648116	-6.88557	5.75574e-12	8.6306e-10						pfu_aug1.0_4123.1_30603.t1
TRINITY_DN68077_c0_g3_i4	21.9657	4.20178	4.20178	1.3592	3.09136	0.00199243	0.0199441						pfu_aug1.0_42059.1_55837.t1
TRINITY_DN68159_c2_g3_i2	26.8049	-1.57743	1.57743	0.52245	-3.0193	0.0025336	0.0241088						pfu_aug1.0_4235.1_30625.t1
TRINITY_DN76721_c0_g1_i2	230.097	1.7365	1.7365	0.54713	3.17383	0.00150444	0.0161879						pfu_aug1.0_4235.1_30625.t1
TRINITY_DN73384_c2_g5_i1	120.175	1.83443	1.83443	0.344133	5.33058	9.78992e-08	5.87502e-06						pfu_aug1.0_4270.1_66926.t1
TRINITY_DN73128_c4_g2_i5	306.444	1.64499	1.64499	0.363669	4.52333	6.08753e-06	0.000198576						pfu_aug1.0_4291.1_08858.t1
TRINITY_DN84441_c1_g1_i1	17.5916	1.99989	1.99989	0.533639	3.74765	0.000178499	0.00317149						pfu_aug1.0_4293.1_52218.t1
TRINITY_DN80012_c1_g1_i1	12.3731	4.56098	4.56098	1.37174	3.32496	0.000884302	0.0108712						pfu_aug1.0_4293.1_52218.t1
TRINITY_DN59815_c17_g1_i1	12.8853	-6.62506	6.62506	1.82279	-3.63457	0.000278445	0.00450197						pfu_aug1.0_4294.1_66934.t1
TRINITY_DN43715_c0_g1_i1	11.9472	1.84619	1.84619	0.504997	3.65584	0.000256345	0.00422174						pfu_aug1.0_43.1_57941.t1
TRINITY_DN63069_c2_g6_i1	6.43721	2.3961	2.3961	0.655492	3.65543	0.000256752	0.00422658						pfu_aug1.0_431.1_29243.t1
TRINITY_DN80722_c0_g1_i1	78.0351	-3.57582	3.57582	0.888133	-4.02622	5.66798e-05	0.00125686						pfu_aug1.0_43490.1_34276.t1
TRINITY_DN87258_c5_g2_i2	55.4476	-3.70737	3.70737	0.520675	-7.1203	1.07689e-12	1.77196e-10						pfu_aug1.0_43531.1_48527.t1
TRINITY_DN68725_c7_g4_i1	243.892	-5.99436	5.99436	1.54612	-3.87704	0.000105733	0.00210612						pfu_aug1.0_43620.1_05258.t1
TRINITY_DN62842_c2_g5_i1	174.687	-7.2819	7.2819	0.474414	-15.3492	3.58391e-53	1.33275e-49						pfu_aug1.0_4377.1_59512.t1
TRINITY_DN62842_c2_g2_i1	99.7833	-2.93258	2.93258	0.628971	-4.6625	3.12392e-06	0.000114667						pfu_aug1.0_4377.1_59512.t1
TRINITY_DN54194_c0_g1_i2	30.8448	-1.71248	1.71248	0.546238	-3.13505	0.00171827	0.0178684						pfu_aug1.0_44108.1_63179.t1
TRINITY_DN62131_c0_g3_i1	10.8726	-2.22518	2.22518	0.76508	-2.90843	0.00363247	0.0314434						pfu_aug1.0_44199.1_70507.t1
TRINITY_DN46712_c0_g1_i2	29.3642	2.08421	2.08421	0.353206	5.90084	3.61645e-09	3.16435e-07						pfu_aug1.0_4420.1_01720.t1
TRINITY_DN41124_c0_g2_i1	19.2371	1.93558	1.93558	0.530702	3.64721	0.000265103	0.00433146						pfu_aug1.0_44307.1_19918.t1
TRINITY_DN70183_c2_g5_i4	117.552	2.62252	2.62252	0.56549	4.63761	3.52458e-06	0.000126514						pfu_aug1.0_454.1_50882.t1
TRINITY_DN39384_c0_g1_i1	44.1989	5.58677	5.58677	1.05927	5.27419	1.33343e-07	7.69973e-06						pfu_aug1.0_45414.1_70550.t1
TRINITY_DN45760_c0_g1_i1	49.4638	-8.57495	8.57495	0.939244	-9.12962	6.87388e-20	2.63525e-17						pfu_aug1.0_4582.1_23614.t1
TRINITY_DN57563_c0_g1_i1	180.919	-2.37094	2.37094	0.304828	-7.77795	7.37098e-15	1.66124e-12						pfu_aug1.0_46642.1_48627.t1
TRINITY_DN31960_c0_g1_i1	6.95025	2.40338	2.40338	0.835415	2.87686	0.00401648	0.0338226						pfu_aug1.0_4680.1_30766.t1
TRINITY_DN59626_c2_g1_i1	20928.2	-6.37187	6.37187	1.17401	-5.42744	5.7169e-08	3.6781e-06						pfu_aug1.0_4696.1_01797.t1
TRINITY_DN119811_c0_g1_i1	9.96033	3.0942	3.0942	0.842364	3.67323	0.000239503	0.00399748						pfu_aug1.0_47011.1_70596.t1
TRINITY_DN107813_c0_g1_i1	23.2224	4.06982	4.06982	0.890813	4.56865	4.90868e-06	0.000167314						pfu_aug1.0_47011.1_70596.t1
TRINITY_DN72235_c1_g1_i1	15.8423	1.78264	1.78264	0.552725	3.22519	0.0012589	0.0141221						pfu_aug1.0_4705.1_52342.t1
TRINITY_DN46523_c0_g1_i2	9.35219	4.89902	4.89902	1.28336	3.81735	0.000134895	0.00253991						pfu_aug1.0_4742.1_30786.t1
TRINITY_DN54835_c0_g2_i1	11.4178	-1.64986	1.64986	0.565424	-2.91793	0.00352369	0.0307103						pfu_aug1.0_4751.1_59593.t1
TRINITY_DN6220_c0_g1_i1	6.27037	2.75838	2.75838	0.764684	3.60721	0.000309507	0.0048359						pfu_aug1.0_477.1_22200.t1
TRINITY_DN64925_c9_g1_i8	68.6838	-1.61641	1.61641	0.544299	-2.9697	0.00298091	0.0271627						pfu_aug1.0_4837.1_23666.t1
TRINITY_DN64361_c1_g3_i1	12.0949	-2.15822	2.15822	0.628031	-3.43648	0.000589329	0.00799321						pfu_aug1.0_4844.1_23667.t1
TRINITY_DN42818_c0_g1_i2	16.6966	-1.8954	1.8954	0.530944	-3.56988	0.00035715	0.00538796						pfu_aug1.0_4844.1_23667.t1
TRINITY_DN51492_c0_g1_i2	47.2806	1.87905	1.87905	0.439415	4.27626	1.90062e-05	0.000513277						pfu_aug1.0_4844.1_23667.t1
TRINITY_DN34362_c0_g1_i1	7.39076	6.27842	6.27842	1.08566	5.78305	7.33586e-09	5.85404e-07						pfu_aug1.0_4844.1_23667.t1
TRINITY_DN62532_c4_g2_i2	82.6183	2.26731	2.26731	0.589391	3.84687	0.000119634	0.00232194						pfu_aug1.0_4851.1_45057.t1
TRINITY_DN70487_c0_g1_i1	79.6691	4.78137	4.78137	0.987493	4.84193	1.28584e-06	5.42137e-05						pfu_aug1.0_4865.1_59633.t1
TRINITY_DN63630_c0_g3_i2	25.9621	1.60448	1.60448	0.526963	3.04478	0.00232853	0.022538						pfu_aug1.0_487.1_50885.t1
TRINITY_DN69959_c1_g1_i3	28.8408	2.65553	2.65553	0.496382	5.34977	8.80684e-08	5.36006e-06						pfu_aug1.0_49139.1_12675.t1
TRINITY_DN61599_c5_g1_i1	132.957	-3.26276	3.26276	0.697953	-4.67475	2.94313e-06	0.000109119						pfu_aug1.0_492.1_50893.t1
TRINITY_DN114264_c0_g1_i1	6.46216	-5.02307	5.02307	1.43472	-3.50109	0.000463355	0.00661861						pfu_aug1.0_4965.1_23695.t1
TRINITY_DN63370_c6_g2_i5	760.12	1.97286	1.97286	0.493498	3.9977	6.39612e-05	0.00138933						pfu_aug1.0_49689.1_27236.t1
TRINITY_DN86723_c1_g1_i1	4.43213	4.32361	4.32361	1.13547	3.80778	0.000140222	0.00261244						pfu_aug1.0_4977.1_59673.t1
TRINITY_DN75231_c1_g1_i1	599.63	2.29171	2.29171	0.460966	4.97155	6.64213e-07	3.06073e-05						pfu_aug1.0_500.1_15097.t1
TRINITY_DN67014_c1_g2_i4	297.256	-1.67008	1.67008	0.494012	-3.38065	0.000723156	0.0092827						pfu_aug1.0_50389.1_20075.t1
TRINITY_DN59410_c9_g7_i1	99.0107	-2.34971	2.34971	0.500864	-4.6913	2.71468e-06	0.000101971						pfu_aug1.0_5070.1_01892.t1
TRINITY_DN33444_c0_g1_i1	14.1415	-1.8487	1.8487	0.565984	-3.26634	0.00108949	0.0126846						pfu_aug1.0_509.1_50917.t1
TRINITY_DN35473_c0_g1_i1	30.8191	-3.73264	3.73264	0.931417	-4.00748	6.13697e-05	0.00134512						pfu_aug1.0_5117.1_67169.t1
TRINITY_DN39776_c0_g1_i1	8.1285	1.8408	1.8408	0.550291	3.34513	0.000822432	0.0103045						pfu_aug1.0_5136.1_59715.t1
TRINITY_DN78423_c0_g2_i1	57.2297	-2.28972	2.28972	0.812604	-2.81776	0.00483605	0.0385422						pfu_aug1.0_5175.1_52474.t1
TRINITY_DN58029_c1_g1_i3	120.223	-1.70236	1.70236	0.432777	-3.93357	8.3692e-05	0.00172768						pfu_aug1.0_5189.1_59738.t1
TRINITY_DN78785_c0_g2_i1	166.912	1.59944	1.59944	0.250945	6.37365	1.84587e-10	2.09276e-08						pfu_aug1.0_52.1_50595.t1
TRINITY_DN59171_c0_g2_i5	49.9224	-2.82579	2.82579	0.657797	-4.29583	1.7404e-05	0.000477119						pfu_aug1.0_52134.1_34510.t1
TRINITY_DN44625_c0_g1_i1	9.977	-2.10176	2.10176	0.649147	-3.23773	0.00120487	0.0137019						pfu_aug1.0_5215.1_45141.t1
TRINITY_DN8486_c0_g1_i1	5.72458	5.91117	5.91117	1.56752	3.77103	0.000162577	0.00293056						pfu_aug1.0_5239.1_45151.t1
TRINITY_DN84558_c0_g1_i2	636.451	-5.40257	5.40257	1.10568	-4.88619	1.02806e-06	4.45058e-05						pfu_aug1.0_524.1_15115.t1
TRINITY_DN87079_c1_g1_i10	1936.5	-2.69791	2.69791	0.885604	-3.0464	0.00231597	0.0224573						pfu_aug1.0_524.1_15115.t1
TRINITY_DN58497_c3_g1_i5	110.028	-2.6643	2.6643	0.755061	-3.52859	0.000417774	0.00610682						pfu_aug1.0_524.1_15115.t1
TRINITY_DN78320_c1_g2_i1	11.7334	-2.63939	2.63939	0.61027	-4.32495	1.52564e-05	0.000426892						pfu_aug1.0_53395.1_27330.t1
TRINITY_DN68778_c1_g1_i3	83.3865	-2.0227	2.0227	0.22976	-8.80356	1.3254e-18	4.48069e-16						pfu_aug1.0_5354.1_16644.t1
TRINITY_DN64800_c0_g1_i7	170.712	-2.04945	2.04945	0.511451	-4.00714	6.14596e-05	0.00134599						pfu_aug1.0_5354.1_16645.t1
TRINITY_DN62954_c5_g2_i2	13.1075	-2.0912	2.0912	0.604482	-3.45949	0.000541195	0.0074983						pfu_aug1.0_5358.1_01973.t1
TRINITY_DN62810_c8_g2_i4	80.5975	-1.59154	1.59154	0.294791	-5.39886	6.70653e-08	4.21277e-06						pfu_aug1.0_5359.1_38124.t1
TRINITY_DN71212_c3_g4_i2	83.6429	3.68347	3.68347	0.417952	8.81315	1.2168e-18	4.1513e-16						pfu_aug1.0_54192.1_20175.t1
TRINITY_DN53992_c0_g1_i1	288.488	2.25873	2.25873	0.471122	4.79436	1.63195e-06	6.57502e-05						pfu_aug1.0_553.1_07559.t1
TRINITY_DN33673_c0_g1_i1	29.408	-2.57901	2.57901	0.92309	-2.79389	0.00520781	0.0405916						pfu_aug1.0_5553.1_09139.t1
TRINITY_DN42320_c0_g1_i1	55.2107	-1.78721	1.78721	0.613696	-2.9122	0.00358893	0.0311533						pfu_aug1.0_5581.1_23831.t1
TRINITY_DN52507_c0_g1_i1	15.3844	-7.46616	7.46616	1.47355	-5.06678	4.04606e-07	2.0169e-05						pfu_aug1.0_559.1_15125.t1
TRINITY_DN112651_c0_g1_i1	24.7876	5.55219	5.55219	1.47949	3.75276	0.000174895	0.00312234						pfu_aug1.0_56051.1_27392.t1
TRINITY_DN65612_c1_g3_i1	138.485	-2.94003	2.94003	0.742449	-3.95991	7.49793e-05	0.00158514						pfu_aug1.0_5615.1_59833.t1
TRINITY_DN63590_c0_g5_i1	7.30393	5.0741	5.0741	1.23897	4.09542	4.21402e-05	0.000999405						pfu_aug1.0_5631.1_23844.t1
TRINITY_DN61230_c0_g2_i1	198.328	-3.93001	3.93001	0.295385	-13.3047	2.1734e-40	3.67374e-37						pfu_aug1.0_56665.1_63498.t1
TRINITY_DN82208_c4_g1_i1	13.7105	-1.95705	1.95705	0.692025	-2.82801	0.00468384	0.0377335						pfu_aug1.0_567.1_07564.t1
TRINITY_DN21109_c0_g1_i1	18.6573	5.45416	5.45416	1.20308	4.53351	5.80123e-06	0.000191081						pfu_aug1.0_567.1_07564.t1
TRINITY_DN88881_c0_g1_i1	5.96871	5.9693	5.9693	2.09003	2.85609	0.00428894	0.0354981						pfu_aug1.0_567.1_07564.t1
TRINITY_DN71843_c1_g3_i2	54.2525	-2.36045	2.36045	0.629889	-3.74741	0.000178672	0.00317149						pfu_aug1.0_567.1_07566.t1
TRINITY_DN84535_c0_g1_i1	41.2591	5.60443	5.60443	0.693606	8.08013	6.46992e-16	1.73091e-13						pfu_aug1.0_56996.1_56219.t1
TRINITY_DN67990_c10_g1_i1	170.134	-3.02054	3.02054	0.327034	-9.23616	2.55492e-20	1.05566e-17						pfu_aug1.0_5738.1_67314.t1
TRINITY_DN63644_c1_g1_i6	38.3998	-2.43969	2.43969	0.750921	-3.24893	0.00115839	0.0133118						pfu_aug1.0_574.1_43738.t1
TRINITY_DN33839_c1_g1_i1	23.6096	-4.75804	4.75804	0.604429	-7.87195	3.49164e-15	8.65623e-13						pfu_aug1.0_57687.1_41682.t1
TRINITY_DN6763_c0_g1_i1	21.3925	-4.06822	4.06822	0.714654	-5.69258	1.25137e-08	9.40092e-07						pfu_aug1.0_57687.1_41682.t1
TRINITY_DN58270_c0_g1_i9	33.7154	-1.81898	1.81898	0.429509	-4.23502	2.28531e-05	0.000599321						pfu_aug1.0_5783.1_31039.t1
TRINITY_DN34344_c0_g1_i1	124.507	-1.91837	1.91837	0.598978	-3.20273	0.0013613	0.0149995	A8MXQ7	Putative IQ motif and ankyrin repeat domain-containing protein LOC642574				pfu_aug1.0_5908.1_52655.t1
TRINITY_DN43303_c0_g1_i1	9.3381	2.12906	2.12906	0.606003	3.51328	0.000442606	0.00638696						pfu_aug1.0_5932.1_31080.t1
TRINITY_DN49687_c0_g2_i1	5484.14	1.51144	1.51144	0.478109	3.1613	0.00157068	0.0167026						pfu_aug1.0_5999.1_02133.t1
TRINITY_DN77682_c2_g1_i1	34.4849	-2.99442	2.99442	0.327365	-9.14704	5.85154e-20	2.26668e-17						pfu_aug1.0_60593.1_20285.t1
TRINITY_DN60250_c2_g1_i1	17.3139	2.31442	2.31442	0.497122	4.65564	3.22976e-06	0.000117635						pfu_aug1.0_60593.1_20285.t1
TRINITY_DN71224_c4_g2_i2	378.777	-1.50929	1.50929	0.478399	-3.15488	0.00160566	0.0169871						pfu_aug1.0_6095.1_45343.t1
TRINITY_DN73661_c0_g1_i1	119.277	2.23539	2.23539	0.369691	6.04666	1.47883e-09	1.40289e-07						pfu_aug1.0_61494.1_63595.t1
TRINITY_DN70539_c0_g4_i1	107.778	-1.77695	1.77695	0.439629	-4.04194	5.30113e-05	0.00118898						pfu_aug1.0_6230.1_16880.t1
TRINITY_DN59951_c1_g2_i1	19.7608	3.44204	3.44204	0.594014	5.79455	6.85054e-09	5.52606e-07						pfu_aug1.0_6230.1_16880.t1
TRINITY_DN84978_c2_g4_i1	8.46434	3.18404	3.18404	0.722774	4.4053	1.05636e-05	0.000311521						pfu_aug1.0_6266.1_45400.t1
TRINITY_DN47540_c0_g1_i1	27.6655	2.43904	2.43904	0.345572	7.05799	1.68932e-12	2.70779e-10						pfu_aug1.0_628.1_15159.t1
TRINITY_DN35524_c0_g1_i1	51.9369	4.44165	4.44165	0.770354	5.76572	8.1312e-09	6.32583e-07						pfu_aug1.0_6280.1_59990.t1
TRINITY_DN37886_c0_g1_i1	12.2744	2.32896	2.32896	0.72688	3.20406	0.00135505	0.0149637						pfu_aug1.0_630.1_50957.t1
TRINITY_DN42012_c0_g2_i1	22.7652	5.48386	5.48386	1.45208	3.77657	0.000159004	0.00288292						pfu_aug1.0_630.1_50958.t1
TRINITY_DN83905_c1_g1_i4	1089.13	-1.73982	1.73982	0.250334	-6.95001	3.6525e-12	5.66389e-10						pfu_aug1.0_6316.1_67418.t1
TRINITY_DN64872_c0_g1_i4	459.668	1.73429	1.73429	0.248051	6.99168	2.71621e-12	4.26193e-10						pfu_aug1.0_6319.1_02208.t1
TRINITY_DN82161_c0_g1_i1	15.1024	-2.8601	2.8601	0.879615	-3.25153	0.00114784	0.013211						pfu_aug1.0_6332.1_52750.t1
TRINITY_DN59171_c0_g4_i1	175.197	-2.21176	2.21176	0.628647	-3.51828	0.00043435	0.00629715						pfu_aug1.0_6334.1_09322.t1
TRINITY_DN58909_c3_g5_i1	56.0056	-2.91408	2.91408	0.567253	-5.13717	2.78902e-07	1.46491e-05						pfu_aug1.0_6360.1_31173.t1
TRINITY_DN70389_c0_g2_i1	12.9309	-1.50711	1.50711	0.512767	-2.93916	0.003291	0.0291804						pfu_aug1.0_6360.1_31173.t1
TRINITY_DN34078_c0_g1_i1	12.243	2.39232	2.39232	0.559688	4.27438	1.91673e-05	0.000516503						pfu_aug1.0_638.1_50983.t1
TRINITY_DN71677_c0_g3_i4	93.7685	-2.7536	2.7536	0.631709	-4.35896	1.30682e-05	0.000373565						pfu_aug1.0_63846.1_48990.t1
TRINITY_DN43330_c0_g1_i1	16.3745	2.25508	2.25508	0.62515	3.60727	0.000309441	0.0048359						pfu_aug1.0_6387.1_02226.t1
TRINITY_DN69585_c0_g1_i3	93.0392	-1.96867	1.96867	0.426366	-4.61733	3.88714e-06	0.000137668						pfu_aug1.0_6390.1_31189.t1
TRINITY_DN56140_c0_g1_i3	20.6667	2.31973	2.31973	0.541916	4.28061	1.86381e-05	0.000505172						pfu_aug1.0_64.1_65215.t1
TRINITY_DN61242_c0_g1_i1	69.4496	-1.65172	1.65172	0.456551	-3.61783	0.000297084	0.00469714						pfu_aug1.0_6421.1_52762.t1
TRINITY_DN59511_c2_g2_i5	70.6136	2.0415	2.0415	0.40966	4.98339	6.24801e-07	2.91159e-05						pfu_aug1.0_6421.1_52762.t1
TRINITY_DN78524_c0_g1_i6	43.161	-2.21873	2.21873	0.585048	-3.7924	0.000149199	0.00274667						pfu_aug1.0_64555.1_63646.t1
TRINITY_DN76343_c0_g4_i8	10.1581	2.99112	2.99112	0.866969	3.45009	0.000560402	0.00769844						pfu_aug1.0_6513.1_16941.t1
TRINITY_DN35495_c0_g2_i1	3.71526	3.48056	3.48056	1.22489	2.84152	0.00448986	0.0367278						pfu_aug1.0_6523.1_45457.t1
TRINITY_DN62494_c5_g1_i14	32.5996	-2.80307	2.80307	0.917392	-3.05547	0.00224707	0.0219428						pfu_aug1.0_6556.1_31234.t1
TRINITY_DN63906_c4_g1_i1	78.9785	1.52735	1.52735	0.345347	4.42267	9.74905e-06	0.000292473						pfu_aug1.0_6565.1_38364.t1
TRINITY_DN129537_c0_g1_i1	115.441	1.86306	1.86306	0.514493	3.62115	0.000293291	0.00466594						pfu_aug1.0_6612.1_67479.t1
TRINITY_DN83110_c2_g9_i1	62.6543	-2.16983	2.16983	0.270322	-8.02682	1.00033e-15	2.63823e-13						pfu_aug1.0_6691.1_67510.t1
TRINITY_DN48331_c0_g1_i2	35.7946	-2.19944	2.19944	0.468626	-4.69339	2.68716e-06	0.000101049						pfu_aug1.0_6733.1_09422.t1
TRINITY_DN18886_c0_g1_i1	9.5417	2.0352	2.0352	0.659325	3.0868	0.00202325	0.0201821						pfu_aug1.0_6793.1_09438.t1
TRINITY_DN65270_c6_g2_i5	117.39	2.40667	2.40667	0.690624	3.48477	0.00049256	0.00695363						pfu_aug1.0_6817.1_45519.t1
TRINITY_DN50259_c0_g1_i3	5.71827	2.48818	2.48818	0.834563	2.98142	0.00286915	0.0264818						pfu_aug1.0_6828.1_02310.t1
TRINITY_DN64995_c0_g3_i1	75.976	-1.803	1.803	0.264682	-6.81196	9.62767e-12	1.37174e-09						pfu_aug1.0_6830.1_09444.t1
TRINITY_DN49503_c0_g1_i1	14.6005	-3.37362	3.37362	0.743922	-4.53491	5.7629e-06	0.000190155						pfu_aug1.0_68342.1_49068.t1
TRINITY_DN61171_c0_g1_i4	23.0175	-1.87211	1.87211	0.384489	-4.86908	1.12119e-06	4.79238e-05						pfu_aug1.0_68419.1_34783.t1
TRINITY_DN71615_c1_g2_i1	9.37994	-2.90338	2.90338	0.757767	-3.83149	0.000127368	0.00243515						pfu_aug1.0_7.1_14660.t1
TRINITY_DN66205_c2_g8_i1	4.90968	-4.60467	4.60467	1.11344	-4.13555	3.54101e-05	0.000866883						pfu_aug1.0_7001.1_02362.t1
TRINITY_DN118229_c0_g1_i1	8.35623	5.26623	5.26623	1.05206	5.00565	5.56744e-07	2.63741e-05						pfu_aug1.0_70359.1_63742.t1
TRINITY_DN78350_c1_g5_i3	55.0326	2.85014	2.85014	0.890535	3.20049	0.00137196	0.01509						pfu_aug1.0_7103.1_31337.t1
TRINITY_DN60744_c0_g2_i1	43.9787	4.2253	4.2253	1.04885	4.02851	5.61308e-05	0.00124617						pfu_aug1.0_7103.1_31337.t1
TRINITY_DN60744_c0_g1_i1	13.4212	5.43503	5.43503	1.59947	3.39803	0.000678742	0.0088653						pfu_aug1.0_7103.1_31337.t1
TRINITY_DN60581_c0_g2_i3	157.266	-3.16123	3.16123	0.663609	-4.7637	1.90078e-06	7.54367e-05						pfu_aug1.0_7114.1_24156.t1
TRINITY_DN71990_c0_g2_i5	33.7788	-3.30223	3.30223	0.849358	-3.88791	0.000101111	0.00202915						pfu_aug1.0_7201.1_24172.t1
TRINITY_DN88211_c9_g2_i1	62.2783	2.87894	2.87894	0.74499	3.8644	0.000111362	0.00219706						pfu_aug1.0_7201.1_24172.t1
TRINITY_DN70650_c4_g1_i3	59.6153	1.85973	1.85973	0.512495	3.62877	0.000284772	0.00457246						pfu_aug1.0_7212.1_02402.t1
TRINITY_DN63187_c0_g1_i3	28.0761	-3.42665	3.42665	0.534436	-6.41171	1.43895e-10	1.66699e-08						pfu_aug1.0_7234.1_09518.t1
TRINITY_DN51428_c0_g1_i1	44.5144	3.01335	3.01335	1.09159	2.7605	0.00577126	0.0437277						pfu_aug1.0_7256.1_38493.t1
TRINITY_DN53088_c0_g1_i1	8.07618	-5.94297	5.94297	1.85213	-3.20872	0.00133328	0.014787						pfu_aug1.0_73485.1_71089.t1
TRINITY_DN29076_c0_g1_i1	11.4558	2.52873	2.52873	0.812362	3.1128	0.00185319	0.0189325						pfu_aug1.0_74488.1_34855.t1
TRINITY_DN40519_c0_g1_i2	174.408	-2.41869	2.41869	0.417706	-5.79043	7.02081e-09	5.63894e-07						pfu_aug1.0_7457.1_09570.t1
TRINITY_DN16381_c0_g1_i1	12.3555	-3.78811	3.78811	0.730089	-5.18855	2.11939e-07	1.15225e-05						pfu_aug1.0_7495.1_09587.t1
TRINITY_DN34353_c0_g1_i1	27.7761	-4.04113	4.04113	0.947506	-4.26502	1.99887e-05	0.000535773						pfu_aug1.0_751.1_22287.t1
TRINITY_DN62518_c1_g2_i2	49.1147	-5.41775	5.41775	0.490685	-11.0412	2.41812e-28	1.87338e-25						pfu_aug1.0_7511.1_52981.t1
TRINITY_DN82364_c1_g5_i3	59.2882	-3.0983	3.0983	0.609646	-5.08213	3.7323e-07	1.88066e-05						pfu_aug1.0_75508.1_41992.t1
TRINITY_DN54742_c0_g1_i1	22.6047	6.72523	6.72523	1.03823	6.47758	9.32065e-11	1.11092e-08						pfu_aug1.0_76380.1_05902.t1
TRINITY_DN57946_c0_g1_i8	33.975	-2.03494	2.03494	0.402737	-5.05278	4.35415e-07	2.1503e-05						pfu_aug1.0_7684.1_67724.t1
TRINITY_DN76327_c0_g1_i1	574.132	4.04547	4.04547	1.2354	3.27463	0.001058	0.0124379						pfu_aug1.0_769.1_00483.t1
TRINITY_DN69975_c0_g2_i1	609.479	4.54689	4.54689	0.972383	4.67603	2.92483e-06	0.000108819						pfu_aug1.0_769.1_00484.t1
TRINITY_DN76547_c0_g1_i8	287.232	2.00285	2.00285	0.208475	9.60715	7.45847e-22	3.55587e-19						pfu_aug1.0_7720.1_38641.t1
TRINITY_DN51151_c0_g1_i1	8.37721	-5.99644	5.99644	1.26077	-4.75619	1.97284e-06	7.77161e-05						pfu_aug1.0_7764.1_60294.t1
TRINITY_DN66633_c3_g3_i1	177.114	-9.83582	9.83582	0.927232	-10.6077	2.74356e-26	1.82187e-23						pfu_aug1.0_7789.1_45729.t1
TRINITY_DN66633_c3_g2_i2	648.435	-2.18834	2.18834	0.459352	-4.76396	1.89828e-06	7.54183e-05						pfu_aug1.0_7789.1_45729.t1
TRINITY_DN50183_c0_g1_i1	76.4493	3.70493	3.70493	0.30808	12.0258	2.59907e-33	2.41629e-30						pfu_aug1.0_7789.1_45729.t1
TRINITY_DN56626_c0_g1_i2	185.577	5.48157	5.48157	1.28655	4.26066	2.03827e-05	0.00054335						pfu_aug1.0_7789.1_45729.t1
TRINITY_DN74153_c5_g3_i1	13.4452	6.54945	6.54945	1.23046	5.32276	1.02202e-07	6.08096e-06						pfu_aug1.0_7789.1_45729.t1
TRINITY_DN128025_c0_g1_i1	17.5079	-5.78075	5.78075	1.70736	-3.38579	0.000709742	0.00914842						pfu_aug1.0_7814.1_60304.t1
TRINITY_DN15588_c0_g2_i1	8.63613	6.50411	6.50411	1.54545	4.20855	2.57013e-05	0.000664194						pfu_aug1.0_78534.1_05930.t1
TRINITY_DN47991_c0_g1_i1	27.0421	-2.65177	2.65177	0.741795	-3.57481	0.000350487	0.0053025						pfu_aug1.0_7909.1_45760.t1
TRINITY_DN85423_c1_g2_i2	44.8526	3.55661	3.55661	1.11735	3.18309	0.00145712	0.01583						pfu_aug1.0_7914.1_17217.t1
TRINITY_DN64012_c0_g4_i3	60.1166	9.30072	9.30072	2.41659	3.8487	0.000118747	0.00231075						pfu_aug1.0_7914.1_17217.t1
TRINITY_DN100474_c0_g1_i1	7.64616	-4.75101	4.75101	1.71229	-2.77466	0.00552591	0.0423521						pfu_aug1.0_7917.1_17219.t1
TRINITY_DN87000_c1_g1_i4	1058.49	-2.16875	2.16875	0.225171	-9.63156	5.88286e-22	2.8785e-19						pfu_aug1.0_7922.1_45761.t1
TRINITY_DN61490_c5_g1_i1	61.9479	3.33056	3.33056	0.474533	7.01859	2.24116e-12	3.53145e-10						pfu_aug1.0_7922.1_45761.t1
TRINITY_DN65362_c0_g1_i1	32.5105	-2.49639	2.49639	0.562492	-4.4381	9.07566e-06	0.00027641						pfu_aug1.0_793.1_00493.t1
TRINITY_DN56924_c0_g1_i2	132.374	1.50456	1.50456	0.451972	3.32887	0.000871992	0.0107659						pfu_aug1.0_7934.1_45765.t1
TRINITY_DN52560_c0_g1_i2	142.158	1.98888	1.98888	0.459116	4.33197	1.47779e-05	0.000416008						pfu_aug1.0_7934.1_45765.t1
TRINITY_DN42259_c0_g2_i1	21.0851	-3.53918	3.53918	0.753479	-4.69713	2.63848e-06	9.96113e-05						pfu_aug1.0_7983.1_24311.t1
TRINITY_DN75690_c2_g1_i1	145.698	-2.39073	2.39073	0.292409	-8.17599	2.93442e-16	8.26684e-14						pfu_aug1.0_7985.1_60342.t1
TRINITY_DN70441_c0_g1_i5	99.6151	4.14486	4.14486	0.450683	9.19685	3.68602e-20	1.50629e-17						pfu_aug1.0_8004.1_17225.t1
TRINITY_DN126861_c0_g1_i1	3.61993	-5.38278	5.38278	1.63948	-3.28322	0.00102629	0.0121505						pfu_aug1.0_80294.1_34916.t1
TRINITY_DN49553_c0_g2_i1	19.2138	-2.09072	2.09072	0.578685	-3.61289	0.000302806	0.00476302						pfu_aug1.0_811.1_58262.t1
TRINITY_DN67464_c0_g3_i1	39.3288	1.88226	1.88226	0.469355	4.01032	6.06362e-05	0.0013311						pfu_aug1.0_8172.1_02556.t1
TRINITY_DN43479_c0_g1_i1	4.3161	-2.29566	2.29566	0.821025	-2.7961	0.00517242	0.0404005						pfu_aug1.0_8201.1_45824.t1
TRINITY_DN76229_c0_g5_i1	10.3026	-6.30202	6.30202	1.95886	-3.21718	0.00129457	0.0144308						pfu_aug1.0_828.1_29442.t1
TRINITY_DN70860_c1_g1_i1	148.132	-2.35155	2.35155	0.533181	-4.41041	1.03173e-05	0.000305226						pfu_aug1.0_828.1_29443.t1
TRINITY_DN86119_c1_g3_i7	51.4901	1.69421	1.69421	0.44898	3.77346	0.000160998	0.00291133						pfu_aug1.0_83081.1_20578.t1
TRINITY_DN82545_c1_g1_i18	731.073	-1.54877	1.54877	0.374601	-4.13446	3.55798e-05	0.000870464						pfu_aug1.0_8310.1_31566.t1
TRINITY_DN64154_c1_g7_i1	21.6303	1.55361	1.55361	0.570555	2.72297	0.00646974	0.0475331						pfu_aug1.0_8402.1_38747.t1
TRINITY_DN99383_c0_g1_i1	11.7328	2.23041	2.23041	0.544311	4.09767	4.17327e-05	0.000993397						pfu_aug1.0_8402.1_38747.t1
TRINITY_DN80312_c2_g2_i1	56.4698	3.31946	3.31946	0.506917	6.54832	5.81874e-11	7.21271e-09	P14381	Transposon TX1 uncharacterized 149 kDa protein	ORF 2;	PF03372;PF00078;		pfu_aug1.0_8402.1_38747.t1
TRINITY_DN84994_c2_g6_i1	21.3512	1.52213	1.52213	0.491294	3.09821	0.00194696	0.0196477						pfu_aug1.0_8405.1_53173.t1
TRINITY_DN56368_c0_g2_i1	894.053	-2.65057	2.65057	0.832508	-3.18384	0.00145335	0.0157983						pfu_aug1.0_84380.1_56658.t1
TRINITY_DN65499_c1_g4_i1	34.5833	2.21768	2.21768	0.622574	3.56211	0.000367886	0.00551871						pfu_aug1.0_8442.1_17305.t1
TRINITY_DN35776_c0_g1_i1	40.4133	4.7893	4.7893	0.72616	6.59539	4.24144e-11	5.40159e-09						pfu_aug1.0_8462.1_67876.t1
TRINITY_DN64309_c0_g2_i2	1363.97	1.68514	1.68514	0.506884	3.32451	0.00088573	0.0108769						pfu_aug1.0_8490.1_67882.t1
TRINITY_DN76194_c0_g2_i3	1992.67	4.16016	4.16016	0.741208	5.61268	1.99221e-08	1.43574e-06						pfu_aug1.0_84951.1_63941.t1
TRINITY_DN65491_c0_g6_i1	20.8782	2.53264	2.53264	0.774378	3.27055	0.00107337	0.0125323						pfu_aug1.0_85201.1_13339.t1
TRINITY_DN75439_c0_g3_i1	235.825	-2.7656	2.7656	0.703509	-3.93115	8.45395e-05	0.00174267						pfu_aug1.0_85342.1_06046.t1
TRINITY_DN57808_c0_g1_i1	52.186	4.94154	4.94154	1.12125	4.40715	1.04738e-05	0.000309117						pfu_aug1.0_85342.1_06046.t1
TRINITY_DN104361_c0_g1_i1	13.4296	-3.90453	3.90453	0.841859	-4.63799	3.51813e-06	0.000126405						pfu_aug1.0_85845.1_27893.t1
TRINITY_DN60045_c5_g1_i1	12.9512	6.49572	6.49572	1.99919	3.24918	0.0011574	0.0133045						pfu_aug1.0_8587.1_17336.t1
TRINITY_DN74827_c1_g1_i2	166.649	2.63389	2.63389	0.279983	9.40731	5.09003e-21	2.20096e-18						pfu_aug1.0_8620.1_67903.t1
TRINITY_DN74407_c1_g3_i4	40.7789	-1.66565	1.66565	0.426452	-3.90584	9.38979e-05	0.00190691						pfu_aug1.0_8648.1_09800.t1
TRINITY_DN50642_c0_g1_i1	58.1282	3.1109	3.1109	0.364836	8.52684	1.50403e-17	4.70004e-15						pfu_aug1.0_87.1_21975.t1
TRINITY_DN66658_c1_g2_i1	8.69842	-1.93457	1.93457	0.58847	-3.28745	0.00101099	0.0120037						pfu_aug1.0_8704.1_31635.t1
TRINITY_DN63752_c1_g1_i1	39.801	3.63771	3.63771	0.401221	9.0666	1.22785e-19	4.52079e-17						pfu_aug1.0_87304.1_49379.t1
TRINITY_DN74558_c0_g4_i3	9.34452	-2.92828	2.92828	0.883082	-3.31598	0.000913238	0.0111346						pfu_aug1.0_88179.1_71316.t1
TRINITY_DN49119_c0_g1_i1	6.6371	3.26845	3.26845	0.909945	3.59192	0.000328246	0.00506914						pfu_aug1.0_8863.1_31657.t1
TRINITY_DN115819_c0_g1_i1	49.2587	6.05146	6.05146	0.958968	6.31039	2.78342e-10	3.04432e-08						pfu_aug1.0_8863.1_31657.t1
TRINITY_DN71130_c1_g2_i1	13.3164	1.74367	1.74367	0.548455	3.17923	0.00147665	0.0159815						pfu_aug1.0_88698.1_64038.t1
TRINITY_DN63058_c1_g2_i1	12.5965	-1.94863	1.94863	0.595229	-3.27375	0.00106129	0.0124379						pfu_aug1.0_8912.1_45961.t1
TRINITY_DN92299_c0_g1_i1	9.40699	3.4263	3.4263	1.10771	3.09315	0.00198043	0.0198668						pfu_aug1.0_89522.1_06129.t1
TRINITY_DN73320_c0_g1_i1	236.043	-1.64058	1.64058	0.597065	-2.74774	0.00600077	0.0449176						pfu_aug1.0_8964.1_60529.t1
TRINITY_DN54800_c0_g1_i1	21.0227	-7.33465	7.33465	0.976598	-7.51041	5.89443e-14	1.13573e-11						pfu_aug1.0_91036.1_06159.t1
TRINITY_DN38767_c0_g1_i2	5.96097	5.97005	5.97005	1.43835	4.15062	3.31581e-05	0.000822033						pfu_aug1.0_9116.1_09886.t1
TRINITY_DN55479_c0_g1_i2	30.9942	-2.06403	2.06403	0.437371	-4.71918	2.36792e-06	9.03139e-05						pfu_aug1.0_9269.1_09927.t1
TRINITY_DN57669_c0_g2_i1	102.132	-2.54905	2.54905	0.39318	-6.48315	8.98294e-11	1.07411e-08						pfu_aug1.0_9288.1_24543.t1
TRINITY_DN97859_c0_g1_i1	6.41177	-2.09298	2.09298	0.753297	-2.77842	0.00546233	0.041998						pfu_aug1.0_929.1_07761.t1
TRINITY_DN67540_c4_g1_i1	12.5126	5.26891	5.26891	1.73973	3.02858	0.00245706	0.0235189						pfu_aug1.0_9310.1_24548.t1
TRINITY_DN62874_c1_g1_i10	84.2437	-1.63215	1.63215	0.465505	-3.5062	0.000454547	0.00652956						pfu_aug1.0_93837.1_42305.t1
TRINITY_DN61877_c3_g1_i1	20.4829	1.77753	1.77753	0.484843	3.66619	0.000246192	0.00407984						pfu_aug1.0_93837.1_42305.t1
TRINITY_DN64001_c2_g1_i22	79.1112	2.23876	2.23876	0.289165	7.74215	9.77467e-15	2.15083e-12						pfu_aug1.0_93837.1_42305.t1
TRINITY_DN71080_c0_g1_i2	51.9954	2.28484	2.28484	0.370822	6.16155	7.20357e-10	7.29916e-08						pfu_aug1.0_93837.1_42305.t1
TRINITY_DN67074_c3_g1_i1	8.71757	2.36448	2.36448	0.766729	3.08385	0.00204339	0.0203501						pfu_aug1.0_93837.1_42305.t1
TRINITY_DN17968_c0_g1_i1	45.1695	3.53632	3.53632	0.912957	3.87347	0.000107295	0.00212782						pfu_aug1.0_93837.1_42305.t1
TRINITY_DN60461_c0_g3_i1	13.2974	2.76574	2.76574	0.778987	3.55043	0.0003846	0.00570943						pfu_aug1.0_93970.1_06202.t1
TRINITY_DN63324_c2_g4_i5	134.898	-2.14044	2.14044	0.433981	-4.93211	8.13471e-07	3.63529e-05						pfu_aug1.0_942.1_36743.t1
TRINITY_DN40728_c0_g1_i1	29.1625	-2.69488	2.69488	0.715878	-3.76444	0.000166921	0.00300013						pfu_aug1.0_946.1_43868.t1
TRINITY_DN60054_c2_g1_i1	95.5596	-2.26374	2.26374	0.621579	-3.64193	0.000270606	0.0044001						pfu_aug1.0_946.1_43868.t1
TRINITY_DN39858_c0_g1_i1	15.9462	3.75815	3.75815	0.955423	3.93349	8.37196e-05	0.00172768						pfu_aug1.0_946.1_43868.t1
TRINITY_DN88073_c8_g2_i1	44.3896	6.43115	6.43115	1.02427	6.27878	3.41243e-10	3.65701e-08						pfu_aug1.0_946.1_43868.t1
TRINITY_DN101017_c0_g1_i1	11.566	1.82664	1.82664	0.657473	2.77827	0.00546499	0.041998						pfu_aug1.0_94920.1_42327.t1
TRINITY_DN54949_c1_g1_i1	88.8814	-2.36628	2.36628	0.396212	-5.97225	2.33998e-09	2.13276e-07						pfu_aug1.0_953.1_07773.t1
TRINITY_DN48675_c0_g1_i1	36.5135	7.99957	7.99957	1.01646	7.87004	3.5452e-15	8.73082e-13						pfu_aug1.0_9635.1_53398.t1
TRINITY_DN71094_c0_g1_i2	115.809	-2.31182	2.31182	0.650232	-3.55537	0.000377444	0.00561666						pfu_aug1.0_97.1_57968.t1
TRINITY_DN44947_c0_g1_i1	22.6358	1.84621	1.84621	0.605478	3.04917	0.00229475	0.0223098						pfu_aug1.0_9736.1_46090.t1
TRINITY_DN63324_c2_g1_i9	109.138	-4.38613	4.38613	0.330747	-13.2613	3.88303e-40	6.27818e-37						pfu_aug1.0_9745.1_46092.t1
TRINITY_DN82588_c1_g4_i1	10.446	-3.71107	3.71107	0.652271	-5.68945	1.27447e-08	9.5552e-07						pfu_aug1.0_97855.1_28073.t1
TRINITY_DN77000_c0_g2_i1	15.0454	1.87098	1.87098	0.57293	3.26563	0.0010922	0.0127082						pfu_aug1.0_9798.1_10001.t1
TRINITY_DN48024_c0_g1_i1	7.44118	2.34138	2.34138	0.730625	3.20463	0.00135237	0.0149452						pfu_aug1.0_98207.1_28074.t1
TRINITY_DN66193_c0_g1_i5	90.7325	-4.06361	4.06361	0.613543	-6.62319	3.51536e-11	4.57083e-09						pfu_aug1.0_9873.1_10016.t1
TRINITY_DN62999_c1_g1_i2	156.457	-2.32429	2.32429	0.438945	-5.29518	1.18901e-07	6.94121e-06						pfu_aug1.0_9904.1_24641.t1
TRINITY_DN80336_c4_g1_i2	8.96418	-3.94325	3.94325	1.05585	-3.73467	0.000187964	0.00330481						sp|A7YVD7|NDUF6_BOVIN
TRINITY_DN74909_c7_g1_i12	515.865	2.64941	2.64941	0.499751	5.30147	1.14876e-07	6.73803e-06						sp|H2A0N3|USP6_PINMG
TRINITY_DN111500_c0_g1_i1	42.4887	2.75846	2.75846	0.67379	4.09394	4.24097e-05	0.00100451						sp|Q14108|SCRB2_HUMAN
TRINITY_DN60025_c0_g1_i13	146.172	2.026	2.026	0.495276	4.09064	4.3018e-05	0.00101698						sp|Q96WV6|YHU2_SCHPO
TRINITY_DN64639_c1_g1_i2	339.202	7.75713	7.75713	1.91236	4.0563	4.9856e-05	0.00113742						sp|Q96WV6|YHU2_SCHPO

## Sheet: MANTLE
Transcript_name	baseMean	log2FoldChange	lfcSE	stat	pvalue	padj	Accession	Fullname	Altnames	Pfam	GO	fucata_hit
TRINITY_DN76214_c0_g1_i3	19.3754	-1.86173	0.449842	-4.13863	3.49383e-05	0.0024111	Q6DBY9 Q4QRG8	Carbohydrate sulfotransferase 1	Keratan sulfate Gal-6 sulfotransferase;	PF00685;	GO:0000139;GO:0016021;GO:0045130;GO:0001517;GO:0005975;GO:0006790;	pfu_aug1.0_26281.1_19117.t1
TRINITY_DN45326_c0_g1_i1	4.01072	-5.43162	1.41884	-3.82821	0.000129078	0.00639987	P61406 Q5NC64	Telomerase-binding protein EST1A	EST1-like protein A;Ever shorter telomeres 1A;Smg-6 homolog;Telomerase subunit EST1A;	PF10374;PF10373;PF13638;	GO:0000781;GO:0005737;GO:0005829;GO:0035145;GO:0005730;GO:0005634;GO:0000333;GO:0005697;GO:0070182;GO:0004521;GO:0046872;GO:0004540;GO:0043021;GO:0070034;GO:0042162;GO:0006406;GO:1904354;GO:0000184;GO:0043487;GO:0032204;GO:0007004;	gi|1139849432|ref|XP_019920166.1|
TRINITY_DN79799_c0_g2_i3	16.3155	1.92478	0.501655	3.83686	0.000124616	0.0062448	F1MF21	PCNA-interacting partner	PARP-1 binding protein;PARP1-binding protein;		GO:0000785;GO:0005737;GO:0005654;GO:0003677;GO:0006281;GO:2000042;	gi|762093154|ref|XP_011429026.1|
TRINITY_DN59073_c1_g2_i4	38.6077	-1.58365	0.439137	-3.60629	0.000310603	0.0120393	D3ZVM4	E3 ubiquitin-protein ligase TRIM71	Protein lin-41 homolog;RING-type E3 ubiquitin transferase TRIM71 {ECO:0000305};Tripartite motif-containing protein 71;	PF00630;PF01436;PF00643;	GO:0000932;GO:0035198;GO:0030371;GO:0061630;GO:0004842;GO:0008270;GO:0061158;GO:0008543;GO:0000082;GO:0035278;GO:0010586;GO:0001843;GO:0021915;GO:2000637;GO:0051865;GO:0060964;GO:2000177;GO:0072089;	pfu_aug1.0_7035.1_45563.t1
TRINITY_DN60145_c7_g1_i1	147.294	6.16456	0.491015	12.5547	3.74505e-36	2.10195e-32	Q1PSW8	E3 ubiquitin-protein ligase TRIM71	Protein lin-41 homolog;RING-type E3 ubiquitin transferase TRIM71 {ECO:0000305};Tripartite motif-containing protein 71;	PF00630;PF01436;PF00643;	GO:0000932;GO:0035198;GO:0030371;GO:0061630;GO:0004842;GO:0008270;GO:0061158;GO:0071310;GO:0008543;GO:0000082;GO:0035278;GO:0010586;GO:0017148;GO:0001843;GO:0021915;GO:2000637;GO:0051865;GO:0060964;GO:2000177;GO:0051246;GO:0072089;	pfu_aug1.0_34543.1_04892.t1
TRINITY_DN65186_c1_g3_i4	10.2692	3.22347	0.839885	3.83798	0.000124049	0.00622752	O50655	Integrase/recombinase xerD homolog		PF00589;	GO:0003677;GO:0015074;GO:0006310;GO:0075713;GO:0046718;GO:0044826;	gi|1139838980|ref|XP_019930862.1|
TRINITY_DN82435_c0_g1_i10	35.3809	2.32253	0.57038	4.07191	4.663e-05	0.0029539	O50655	Integrase/recombinase xerD homolog		PF00589;	GO:0003677;GO:0015074;GO:0006310;GO:0075713;GO:0046718;GO:0044826;	pfu_aug1.0_10459.1_24744.t1
TRINITY_DN73234_c1_g2_i5	28.551	2.90823	0.542209	5.36367	8.15465e-08	1.62301e-05	O50655	Integrase/recombinase xerD homolog		PF00589;	GO:0003677;GO:0015074;GO:0006310;GO:0075713;GO:0046718;GO:0044826;	pfu_aug1.0_431.1_29243.t1
TRINITY_DN58163_c3_g1_i1	22.2128	7.22938	1.23079	5.87379	4.25933e-09	1.18346e-06	P03010	Putative AC9 transposase		PF05699;PF14372;	GO:0003677;GO:0046983;GO:0006310;GO:0032196;	pfu_aug1.0_19322.1_61905.t1
TRINITY_DN80651_c0_g1_i4	93.131	4.82039	0.951904	5.06395	4.10663e-07	6.22942e-05	Q3UX83 Q3TQ30	Probable inactive 1-aminocyclopropane-1-carboxylate synthase-like protein 2		PF00155;	GO:0003824;GO:0030170;GO:0009058;	sp|Q3UX83|1A1L2_MOUSE
TRINITY_DN66626_c2_g1_i1	26.9402	2.95708	0.527437	5.60651	2.06449e-08	4.95178e-06	P21328	RNA-directed DNA polymerase from mobile element jockey	Reverse transcriptase;	PF14529;PF00078;	GO:0003964;	gi|1139752242|ref|XP_019922330.1|
TRINITY_DN72855_c0_g2_i9	103.84	2.53228	0.487531	5.1941	2.05711e-07	3.43624e-05	P21328	RNA-directed DNA polymerase from mobile element jockey	Reverse transcriptase;	PF14529;PF00078;	GO:0003964;	gi|1139814093|ref|XP_019925561.1|
TRINITY_DN68353_c1_g1_i1	28.4537	-1.94196	0.517789	-3.75049	0.000176493	0.00805002	P21329	RNA-directed DNA polymerase from mobile element jockey	Reverse transcriptase;	PF14529;PF00078;	GO:0003964;	pfu_aug1.0_1339.1_51289.t1
TRINITY_DN72965_c0_g1_i3	29.1494	-2.41577	0.694728	-3.47729	0.000506512	0.0169824	P21328	RNA-directed DNA polymerase from mobile element jockey	Reverse transcriptase;	PF14529;PF00078;	GO:0003964;	pfu_aug1.0_1398.1_44015.t1
TRINITY_DN80759_c0_g1_i2	47.3388	-3.15963	0.971449	-3.2525	0.00114396	0.030172	Q95SX7	Probable RNA-directed DNA polymerase from transposon BS	Reverse transcriptase;	PF14529;PF00078;	GO:0003964;GO:0006313;	gi|1139809795|ref|XP_019924631.1|
TRINITY_DN68738_c0_g3_i2	13.9789	-2.34745	0.57029	-4.11625	3.85088e-05	0.00261032	Q95SX7	Probable RNA-directed DNA polymerase from transposon BS	Reverse transcriptase;	PF14529;PF00078;	GO:0003964;GO:0006313;	gi|1139809795|ref|XP_019924631.1|
TRINITY_DN76153_c1_g1_i6	54.5363	2.86646	0.758854	3.77735	0.000158504	0.00742589	Q95SX7	Probable RNA-directed DNA polymerase from transposon BS	Reverse transcriptase;	PF14529;PF00078;	GO:0003964;GO:0006313;	pfu_aug1.0_37561.1_12290.t1
TRINITY_DN72421_c0_g2_i15	7.4873	-2.31336	0.697949	-3.31451	0.000918036	0.0259445	Q9NBX4	Probable RNA-directed DNA polymerase from transposon X-element	Reverse transcriptase;	PF14529;PF00078;	GO:0003964;GO:0006313;	pfu_aug1.0_45915.1_70568.t1
TRINITY_DN60009_c1_g1_i4	153.558	-2.02389	0.548256	-3.6915	0.000222932	0.00954273	P27765	Amidase		PF01425;	GO:0004040;	gi|762107343|ref|XP_011436271.1|
TRINITY_DN50596_c0_g2_i1	8.41753	4.40489	1.04922	4.19826	2.68979e-05	0.00193052	A6QM00	Acidic amino acid decarboxylase GADL1	Aspartate 1-decarboxylase;Cysteine sulfinic acid decarboxylase;Glutamate decarboxylase-like protein 1;	PF00282;	GO:0004068;GO:0030170;GO:0004782;GO:0019752;	gi|1139821577|ref|XP_019927227.1|
TRINITY_DN52981_c0_g1_i8	14.3061	-4.76265	1.09858	-4.33527	1.4558e-05	0.00117061	Q5I0D7	Xaa-Pro dipeptidase	Imidodipeptidase;Peptidase D;Proline dipeptidase;	PF05195;PF00557;	GO:0004177;GO:0030145;GO:0008237;GO:0102009;GO:0030574;	gi|1139853925|ref|XP_011421678.2|
TRINITY_DN88053_c4_g1_i1	114.879	-5.08479	0.651488	-7.8049	5.95508e-15	6.42759e-12	P20825	Retrovirus-related Pol polyprotein from transposon 297		PF00078;	GO:0004190;GO:0004519;GO:0003676;GO:0003964;GO:0015074;	pfu_aug1.0_11516.1_10334.t1
TRINITY_DN84401_c2_g2_i3	262.941	2.94522	0.870501	3.38336	0.000716043	0.0219461	P10394	Retrovirus-related Pol polyprotein from transposon 412		PF00665;PF00077;PF00078;PF09337;	GO:0004190;GO:0004519;GO:0003676;GO:0003964;GO:0015074;	pfu_aug1.0_16813.1_03763.t1
TRINITY_DN39482_c0_g1_i1	20.003	5.07103	1.33549	3.79714	0.000146375	0.00703379	P04323	Retrovirus-related Pol polyprotein from transposon 17.6		PF00078;	GO:0004190;GO:0004519;GO:0003676;GO:0003964;GO:0015074;	pfu_aug1.0_24955.1_55018.t1
TRINITY_DN69966_c0_g2_i1	47.4516	-5.17011	1.01274	-5.10507	3.30667e-07	5.09055e-05	P10394	Retrovirus-related Pol polyprotein from transposon 412		PF00665;PF00077;PF00078;PF09337;	GO:0004190;GO:0004519;GO:0003676;GO:0003964;GO:0015074;	pfu_aug1.0_302.1_29172.t1
TRINITY_DN82955_c2_g1_i1	48.3214	-1.98721	0.559197	-3.55369	0.000379869	0.0137552	P10394	Retrovirus-related Pol polyprotein from transposon 412		PF00665;PF00077;PF00078;PF09337;	GO:0004190;GO:0004519;GO:0003676;GO:0003964;GO:0015074;	pfu_aug1.0_4246.1_01680.t1
TRINITY_DN72533_c1_g2_i2	15.1204	-1.95052	0.5384	-3.62281	0.00029142	0.0115023	P10394	Retrovirus-related Pol polyprotein from transposon 412		PF00665;PF00077;PF00078;PF09337;	GO:0004190;GO:0004519;GO:0003676;GO:0003964;GO:0015074;	pfu_aug1.0_4618.1_08954.t1
TRINITY_DN88053_c4_g2_i2	88.392	-4.58812	0.555291	-8.26255	1.4259e-16	1.81886e-13	P10394	Retrovirus-related Pol polyprotein from transposon 412		PF00665;PF00077;PF00078;PF09337;	GO:0004190;GO:0004519;GO:0003676;GO:0003964;GO:0015074;	pfu_aug1.0_8695.1_24452.t1
TRINITY_DN64214_c0_g5_i2	37.0351	3.48272	0.560668	6.21173	5.24041e-10	1.81558e-07	P09523	Enzymatic polyprotein		PF02160;PF00078;	GO:0004190;GO:0004519;GO:0003964;	pfu_aug1.0_1527.1_08001.t1
TRINITY_DN56148_c0_g1_i1	283.083	3.19578	0.780679	4.09359	4.24754e-05	0.00277852	P46434	Glutathione S-transferase 1		PF14497;PF02798;	GO:0004364;	pfu_aug1.0_679.1_51016.t1
TRINITY_DN57736_c0_g1_i2	40.4408	3.22497	1.03706	3.10973	0.00187261	0.0431764	P02595	Calmodulin		PF13499;	GO:0005509;	gi|762076820|ref|XP_011447498.1|
TRINITY_DN80365_c0_g2_i4	1244.45	2.26678	0.38441	5.89678	3.7067e-09	1.05072e-06	P02637	Sarcoplasmic calcium-binding protein			GO:0005509;	pfu_aug1.0_14157.1_39588.t1
TRINITY_DN66909_c0_g1_i1	9.29041	2.49257	0.739319	3.37144	0.000747774	0.0225886	P27164	Calmodulin-related protein		PF13499;	GO:0005509;	sp|P27164|CALM3_PETHY
TRINITY_DN82482_c0_g1_i6	824.012	1.6592	0.220376	7.52897	5.11434e-14	4.3492e-11	Q2KHU0	Phosphoserine phosphatase	L-3-phosphoserine phosphatase;O-phosphoserine phosphohydrolase;		GO:0005509;GO:0000287;GO:0004647;GO:0042803;GO:0006564;GO:0006563;	gi|762094520|ref|XP_011429743.1|
TRINITY_DN59634_c0_g1_i3	16.3917	-2.16562	0.530706	-4.08064	4.49124e-05	0.00289742	Q9CZJ2	Heat shock 70 kDa protein 12B			GO:0005524;	pfu_aug1.0_5252.1_52497.t1
TRINITY_DN58044_c0_g1_i3	16.7687	-2.33612	0.71106	-3.28541	0.00101833	0.0278268	Q96MM6 D3DVX7 Q2TAK3 Q9BR52	Heat shock 70 kDa protein 12B			GO:0005524;	pfu_aug1.0_621.1_29367.t1
TRINITY_DN84524_c4_g1_i2	13.7463	2.09824	0.680996	3.08113	0.00206217	0.0461857	Q5XI14	MCM domain-containing protein 2		PF00493;	GO:0005524;GO:0003677;GO:0006270;	gi|1139741111|ref|XP_011436619.2|
TRINITY_DN87984_c7_g2_i6	95.4608	2.43282	0.653463	3.72296	0.000196901	0.00868811	Q6MG64	von Willebrand factor A domain-containing protein 7	Protein G7c;		GO:0005576;	gi|1139820902|ref|XP_011441974.2|
TRINITY_DN71534_c0_g1_i2	17.8658	2.79186	0.649337	4.29955	1.71143e-05	0.00133901	Q6MG64	von Willebrand factor A domain-containing protein 7	Protein G7c;		GO:0005576;	gi|762071001|ref|XP_011424764.1|
TRINITY_DN59406_c0_g1_i1	22.5094	-1.81891	0.570002	-3.19106	0.00141753	0.0351726	D8VNS7	Ryncolin-1		PF01391;PF00147;	GO:0005576;	gi|762162650|ref|XP_011419597.1|
TRINITY_DN80875_c0_g1_i7	19.5377	-4.35462	1.26495	-3.44252	0.000576316	0.0188064	Q6MG64	von Willebrand factor A domain-containing protein 7	Protein G7c;		GO:0005576;	pfu_aug1.0_2906.1_59058.t1
TRINITY_DN57871_c0_g2_i1	6.01467	3.15085	0.967492	3.25672	0.00112708	0.029933	B7W114	Cephalotoxin-like protein {ECO:0000303|PubMed:23765379}			GO:0005576;	pfu_aug1.0_4751.1_59593.t1
TRINITY_DN59063_c0_g1_i1	17.7123	-5.54958	1.36957	-4.05207	5.07665e-05	0.00316591	Q8AYA4	Snaclec agglucetin subunit beta-1		PF00059;	GO:0005576;	pfu_aug1.0_6157.1_31128.t1
TRINITY_DN65840_c0_g2_i1	49.7229	-3.03361	0.600497	-5.05184	4.37581e-07	6.56676e-05	H2A0L2	EGF-like domain containing protein 1 {ECO:0000250|UniProtKB:P86953}			GO:0005576;	sp|H2A0L2|ELDP1_PINMG
TRINITY_DN84336_c1_g1_i12	14.7298	2.3784	0.628679	3.78317	0.000154846	0.00734026	Q24157 Q5BIH4 Q8SZS9 Q9W4N0	Beta-1,3-galactosyltransferase brn	Brainiac protein;Neurogenic secreted-signaling protein brn;	PF01762;	GO:0005576;GO:0000139;GO:0005795;GO:0016021;GO:0008375;GO:0046981;GO:0047915;GO:0007298;GO:0007293;GO:0006688;GO:0042248;GO:0016333;GO:0007275;GO:0007219;GO:0048477;GO:0001744;GO:0030707;GO:0007299;GO:0006486;	pfu_aug1.0_10674.1_02955.t1
TRINITY_DN62585_c1_g3_i2	56.3013	-7.78378	1.41955	-5.48328	4.1752e-08	8.9525e-06	B3A003 P85518	Lysozyme 3 {ECO:0000250|UniProtKB:P83673, ECO:0000312|EMBL:BAG41979.1}	1,4-beta-N-acetylmuramidase 3 {ECO:0000250|UniProtKB:P83673};Invertebrate-type lysozyme 3 {ECO:0000305};cv-lysozyme 3 {ECO:0000250|UniProtKB:P83673, ECO:0000303|Ref.2};	PF05497;	GO:0005576;GO:0003796;GO:0019835;GO:0042742;GO:0008152;	sp|B3A003|LYS3_CRAVI
TRINITY_DN65545_c0_g1_i1	30.2583	5.96783	1.1232	5.31325	1.0769e-07	2.02825e-05	Q21059	Zinc metalloproteinase nas-34	Defective hatching protein 1;Nematode astacin 34;	PF01400;	GO:0005576;GO:0004222;GO:0008270;GO:0035188;GO:0018996;GO:0001764;	pfu_aug1.0_10093.1_17572.t1
TRINITY_DN76046_c0_g2_i1	164.397	-2.87003	0.878942	-3.26532	0.00109339	0.0292784	Q03610	Uncharacterized protein ZC84.1		PF01683;PF00014;PF14625;	GO:0005576;GO:0004867;	pfu_aug1.0_13299.1_03339.t1
TRINITY_DN64945_c0_g1_i1	7964	1.67417	0.524758	3.19037	0.00142093	0.0351946	Q3T052	Inter-alpha-trypsin inhibitor heavy chain H4		PF06668;PF08487;PF00092;	GO:0005576;GO:0004867;GO:0006953;GO:0030212;	gi|1139786614|ref|XP_011428480.2|
TRINITY_DN72970_c1_g1_i11	4474.15	1.88239	0.525081	3.58495	0.000337147	0.0126998	Q0VCM5	Inter-alpha-trypsin inhibitor heavy chain H1		PF06668;PF08487;PF00092;	GO:0005576;GO:0004867;GO:0030212;	gi|1139837136|ref|XP_011454520.2|
TRINITY_DN62152_c0_g1_i3	444.634	-2.0255	0.556525	-3.63955	0.000273114	0.0110918	O96790	Serine protease inhibitor dipetalogastin		PF00050;PF07648;	GO:0005576;GO:0004867;GO:0050819;	pfu_aug1.0_7464.1_31386.t1
TRINITY_DN78127_c1_g3_i1	8.5249	2.38678	0.721613	3.30756	0.000941136	0.0262797	A9XE49	Interleukin 17-like protein		PF06083;	GO:0005576;GO:0005125;	pfu_aug1.0_8548.1_09780.t1
TRINITY_DN81351_c2_g1_i2	90.1599	-2.44552	0.365468	-6.69146	2.2095e-11	1.05093e-08	P56193	Laccase-1	Benzenediol:oxygen oxidoreductase 1;Diphenol oxidase 1;Urishiol oxidase 1;	PF00394;PF07731;PF07732;	GO:0005576;GO:0005507;GO:0052716;GO:0046274;	pfu_aug1.0_13792.1_25212.t1
TRINITY_DN59581_c0_g1_i1	35.6141	-3.90888	0.975885	-4.00547	6.18939e-05	0.00367215	B3A0Q5	EF-hand calcium-binding domain-containing protein 1		PF13202;	GO:0005576;GO:0005509;	gi|762107325|ref|XP_011436261.1|
TRINITY_DN80492_c0_g1_i5	572.848	-2.83168	0.596198	-4.74956	2.03859e-06	0.000234463	Q20176	Zinc metalloproteinase nas-39	Nematode astacin 39;	PF01400;PF00431;PF07645;	GO:0005576;GO:0005509;GO:0004222;GO:0008270;	pfu_aug1.0_1973.1_08191.t1
TRINITY_DN55455_c0_g1_i1	32.5268	4.72123	0.560417	8.42449	3.62328e-17	4.84191e-14	P86734	Ependymin-related protein 1		PF00811;	GO:0005576;GO:0005509;GO:0007160;	pfu_aug1.0_40661.1_05140.t1
TRINITY_DN65876_c0_g2_i1	18.8554	-4.54803	1.17023	-3.88643	0.000101731	0.00535622	P41413 D3ZVZ3 Q62914	Proprotein convertase subtilisin/kexin type 5	Proprotein convertase 5;Proprotein convertase 6;Subtilisin/kexin-like protease PC5;	PF14843;PF01483;PF00082;PF16470;	GO:0005576;GO:0005794;GO:0005797;GO:0016021;GO:0043204;GO:0005886;GO:1990635;GO:0005802;GO:0004252;GO:0036120;GO:0007565;GO:0033625;GO:2001046;GO:1905609;GO:1904754;GO:0034698;GO:0034699;GO:1990874;	pfu_aug1.0_37790.1_55627.t1
TRINITY_DN67742_c2_g1_i3	97.2992	1.68628	0.291981	5.77531	7.68137e-09	1.99595e-06	P10419	Antho-RFamide neuropeptides type 1		PF01581;	GO:0005576;GO:0007218;	pfu_aug1.0_32060.1_48059.t1
TRINITY_DN59321_c0_g1_i2	25.0909	1.85465	0.593868	3.123	0.0017902	0.0418652	Q9YGG9	Snaclec mamushigin subunit alpha		PF00059;	GO:0005576;GO:0007596;	pfu_aug1.0_17200.1_03805.t1
TRINITY_DN62867_c9_g1_i2	8.80486	3.16043	1.02424	3.08562	0.00203126	0.0456757	Q9UJA9 Q5TFV2 Q6UX49	Ectonucleotide pyrophosphatase/phosphodiesterase family member 5		PF01663;	GO:0005576;GO:0016021;GO:0005886;GO:0016787;GO:0046872;GO:0007154;GO:0008152;	pfu_aug1.0_17222.1_25588.t1
TRINITY_DN73837_c0_g1_i2	4796.26	-2.11663	0.528877	-4.00213	6.27751e-05	0.00371588	H2A0M7	Peroxidase-like protein		PF03098;	GO:0005576;GO:0020037;GO:0004601;GO:0006979;	sp|H2A0M7|PLSP_PINMG
TRINITY_DN60937_c1_g2_i3	282.989	-2.32576	0.704928	-3.29928	0.000969324	0.0268266	P86854	Perlucin-like protein {ECO:0000303|PubMed:21643827}		PF00059;	GO:0005576;GO:0030246;	gi|762135745|ref|XP_011451125.1|
TRINITY_DN64477_c1_g1_i13	13.6797	-4.66985	1.52458	-3.06305	0.00219093	0.0480345	P86854	Perlucin-like protein {ECO:0000303|PubMed:21643827}		PF00059;	GO:0005576;GO:0030246;	pfu_aug1.0_11059.1_53649.t1
TRINITY_DN67629_c8_g4_i1	15.0179	-2.59048	0.623191	-4.15679	3.22752e-05	0.0022587	P86854	Perlucin-like protein {ECO:0000303|PubMed:21643827}		PF00059;	GO:0005576;GO:0030246;	pfu_aug1.0_2129.1_29986.t1
TRINITY_DN59096_c0_g1_i1	223.242	-2.83171	0.899548	-3.14792	0.00164436	0.0390403	P86854	Perlucin-like protein {ECO:0000303|PubMed:21643827}		PF00059;	GO:0005576;GO:0030246;	pfu_aug1.0_6157.1_31128.t1
TRINITY_DN60201_c0_g1_i5	18.3692	-2.64163	0.815536	-3.23913	0.00119895	0.0310101	A7X3Z4	C-type lectin lectoxin-Lio1		PF00059;	GO:0005576;GO:0030246;GO:0046872;	pfu_aug1.0_10444.1_46206.t1
TRINITY_DN59063_c0_g2_i1	74.0022	-7.60705	1.11279	-6.83601	8.1432e-12	4.39467e-09	A7X406	C-type lectin lectoxin-Phi1		PF00059;	GO:0005576;GO:0030246;GO:0046872;	pfu_aug1.0_6157.1_31128.t1
TRINITY_DN58861_c1_g1_i1	77.3246	-1.76788	0.274238	-6.44652	1.14444e-10	4.58805e-08	P14730	WAP four-disulfide core domain protein 18	Extracellular peptidase inhibitor;Protein WDNM1;	PF00095;	GO:0005576;GO:0030414;	pfu_aug1.0_9035.1_31705.t1
TRINITY_DN60628_c0_g1_i3	454.678	-1.90906	0.440636	-4.33252	1.47415e-05	0.00118197	P83425	Heavy metal-binding protein HIP		PF00386;	GO:0005576;GO:0046872;	pfu_aug1.0_148841.1_28432.t1
TRINITY_DN57901_c0_g1_i1	1173.34	1.64141	0.431184	3.80676	0.000140802	0.00681262	P83425	Heavy metal-binding protein HIP		PF00386;	GO:0005576;GO:0046872;	pfu_aug1.0_2530.1_44411.t1
TRINITY_DN60833_c0_g5_i1	8.18488	-3.03368	0.820441	-3.69762	0.00021763	0.00941038	Q64425	Pancreatic triacylglycerol lipase		PF00151;PF01477;	GO:0005576;GO:0046872;GO:0004806;GO:0016042;	gi|762092673|ref|XP_011428770.1|
TRINITY_DN60406_c4_g2_i1	113.559	-3.4792	0.725117	-4.79812	1.60164e-06	0.000193966	H2A0L0	Tyrosinase-like protein 1	Tyrosinase 1;	PF00264;	GO:0005576;GO:0046872;GO:0016491;	pfu_aug1.0_10140.1_17583.t1
TRINITY_DN60268_c0_g1_i1	233.481	-2.96457	0.609032	-4.86767	1.1292e-06	0.000146706	H2A0L0	Tyrosinase-like protein 1	Tyrosinase 1;	PF00264;	GO:0005576;GO:0046872;GO:0016491;	pfu_aug1.0_1032.1_29546.t1
TRINITY_DN59277_c0_g1_i2	254.012	3.32588	0.771449	4.31121	1.62363e-05	0.00128349	H2A0L0	Tyrosinase-like protein 1	Tyrosinase 1;	PF00264;	GO:0005576;GO:0046872;GO:0016491;	pfu_aug1.0_1032.1_29546.t1
TRINITY_DN84381_c1_g1_i10	542.941	-2.2635	0.416705	-5.43189	5.57597e-08	1.16775e-05	H2A0L0	Tyrosinase-like protein 1	Tyrosinase 1;	PF00264;	GO:0005576;GO:0046872;GO:0016491;	pfu_aug1.0_16362.1_46969.t1
TRINITY_DN67457_c0_g1_i7	372.03	-2.75821	0.638799	-4.31781	1.57585e-05	0.00124924	H2A0L0	Tyrosinase-like protein 1	Tyrosinase 1;	PF00264;	GO:0005576;GO:0046872;GO:0016491;	pfu_aug1.0_8067.1_60363.t1
TRINITY_DN61826_c1_g3_i2	10.6453	-3.45203	0.780285	-4.42406	9.68635e-06	0.000836394	P18172 Q294Q6 Q56RL3	Glucose dehydrogenase [FAD, quinone]		PF05199;PF00732;	GO:0005576;GO:0050660;GO:0016614;	pfu_aug1.0_11068.1_60853.t1
TRINITY_DN78102_c0_g3_i3	19.9349	-2.11768	0.663762	-3.19042	0.00142067	0.0351946	P18173 Q9VI87	Glucose dehydrogenase [FAD, quinone]		PF05199;PF00732;	GO:0005576;GO:0050660;GO:0016614;GO:0006006;GO:0008364;GO:0046693;	pfu_aug1.0_3584.1_59285.t1
TRINITY_DN63769_c0_g1_i2	89.0301	4.4825	0.384119	11.6696	1.82331e-31	7.30964e-28	Q6AW47	Carboxylesterase 5A	Carboxylesterase-like urinary excreted protein homolog;	PF00135;	GO:0005576;GO:0052689;	pfu_aug1.0_2178.1_44261.t1
TRINITY_DN54367_c0_g1_i1	54.8484	2.63008	0.649537	4.04916	5.14023e-05	0.00319138	Q9UKP5 Q59EX6 Q5IR87 Q5IR88 Q5IR89 Q68DL1	A disintegrin and metalloproteinase with thrombospondin motifs 6		PF05986;PF01562;PF08686;PF01421;PF00090;	GO:0005578;GO:0004222;GO:0008237;GO:0008270;GO:0035904;GO:0003279;GO:0060976;	gi|762102037|ref|XP_011433510.1|
TRINITY_DN61852_c0_g1_i2	93.3683	-2.28079	0.698743	-3.26413	0.00109802	0.0293463	C7G0B5	Protein PIF		PF00092;	GO:0005578;GO:0008061;GO:0006030;	pfu_aug1.0_2573.1_44416.t1
TRINITY_DN60635_c1_g5_i2	35.064	2.34177	0.72867	3.21376	0.0013101	0.0330031	A6H584 A6H585 A6H586 E9Q1B5	Collagen alpha-5(VI) chain	Collagen alpha-1(XXIX) chain;	PF01391;PF00092;	GO:0005581;GO:0005576;GO:0005578;GO:0007155;	pfu_aug1.0_2848.1_37420.t1
TRINITY_DN77881_c0_g1_i2	131.74	3.64411	0.854915	4.26254	2.02116e-05	0.00152472	Q7Z5L3	Complement C1q-like protein 2	C1q and tumor necrosis factor-related protein 10;	PF00386;PF01391;	GO:0005581;GO:0005576;GO:0042802;GO:0051259;	pfu_aug1.0_10103.1_17575.t1
TRINITY_DN65858_c3_g1_i3	96.6602	-1.7282	0.504283	-3.42704	0.00061021	0.0196605	A2AX52 A2AX53 A2AX54 A9CR35	Collagen alpha-4(VI) chain		PF01391;PF00092;	GO:0005581;GO:0005576;GO:0043234;GO:0005578;GO:0007155;GO:0070208;	pfu_aug1.0_3068.1_23153.t1
TRINITY_DN63961_c0_g1_i8	130.132	3.57222	0.869993	4.10603	4.02509e-05	0.0027023	Q9ESN4 A2AUR9 B0LXL6	Complement C1q-like protein 3	C1q and tumor necrosis factor-related protein 13;Gliacolin;	PF00386;PF01391;	GO:0005581;GO:0005576;GO:0050807;	pfu_aug1.0_824.1_00508.t1
TRINITY_DN60195_c2_g2_i1	6.2411	2.88674	0.853906	3.38064	0.000723182	0.0220658	P18503	Short-chain collagen C4		PF01391;	GO:0005581;GO:0005578;	pfu_aug1.0_2037.1_44216.t1
TRINITY_DN61406_c0_g1_i4	33.102	-5.98075	1.40123	-4.26821	1.97048e-05	0.00149858	Q4ZJM9 B2RV40	Complement C1q-like protein 4	C1q and tumor necrosis factor-related protein 11;	PF00386;	GO:0005581;GO:0005615;GO:0042802;GO:0070373;GO:0045599;GO:0048147;	pfu_aug1.0_7483.1_17119.t1
TRINITY_DN59919_c12_g1_i3	5.01286	-4.99268	1.38057	-3.61638	0.000298757	0.0117095	Q99715 O43853 Q15955 Q5VYK1 Q5VYK2 Q71UR3 Q99716	Collagen alpha-1(XII) chain		PF01391;PF00041;PF00092;	GO:0005595;GO:0005788;GO:0070062;GO:0031012;GO:0005576;GO:0005615;GO:1903561;GO:0030020;GO:0007155;GO:0030574;GO:0030199;GO:0035987;GO:0001501;	pfu_aug1.0_6347.1_09334.t2
TRINITY_DN56802_c0_g1_i7	21.5951	2.61017	0.654776	3.98636	6.70949e-05	0.00391452	Q9VAV4	Papilin		PF05986;PF07679;PF00014;PF08686;PF00090;PF00095;	GO:0005604;GO:0005201;GO:0004222;GO:0004867;GO:0008270;GO:0030198;GO:0007275;	pfu_aug1.0_12049.1_46461.t1
TRINITY_DN62332_c1_g3_i2	425.86	-2.03532	0.560244	-3.63292	0.00028023	0.0112328	Q00780 B8JJL9 Q3TWU7 Q8BGL6 Q921S8 Q9D2V4	Collagen alpha-1(VIII) chain		PF00386;PF01391;	GO:0005604;GO:0005581;GO:0070062;GO:0031012;GO:0005615;GO:0001525;GO:0048593;GO:0007155;GO:0035987;GO:0050673;GO:0010811;	pfu_aug1.0_5885.1_31070.t1
TRINITY_DN70128_c0_g1_i6	105.634	-3.61726	0.989618	-3.6552	0.000256977	0.0105896	P24821 C9IYT7 C9J575 C9J6D9 C9J848 Q14583 Q15567 Q5T7S3	Tenascin	Cytotactin;GMEM;GP 150-225;Glioma-associated-extracellular matrix antigen;Hexabrachion;JI;Myotendinous antigen;Neuronectin;Tenascin-C;	PF07974;PF00147;PF00041;	GO:0005604;GO:0005788;GO:0031012;GO:0005576;GO:0005615;GO:0005925;GO:0005614;GO:0016020;GO:0045545;GO:0060447;GO:0007155;GO:0044267;GO:0071799;GO:0071300;GO:0071305;GO:0030198;GO:0060739;GO:0007162;GO:0007528;GO:0042475;GO:0001649;GO:0014012;GO:0008284;GO:0010628;GO:0043687;GO:0060740;GO:0045471;GO:0071774;GO:0009612;GO:0009611;GO:0042060;	pfu_aug1.0_5389.1_30953.t1
TRINITY_DN81409_c3_g1_i3	39.0896	2.66781	0.671294	3.97413	7.06364e-05	0.00404311	D3YXG0 D3Z2Q7	Hemicentin-1 {ECO:0000312|MGI:MGI:2685047}	Fibulin-6 {ECO:0000303|PubMed:24951538};	PF12662;PF07645;PF07474;PF07679;PF00090;	GO:0005604;GO:0005938;GO:0030054;GO:0032154;GO:0070062;GO:0005576;GO:0005509;GO:0007049;GO:0051301;	gi|762100143|ref|XP_011432519.1|
TRINITY_DN78035_c0_g1_i3	227.108	1.7812	0.538295	3.30897	0.000936385	0.0262515	D3YXG0 D3Z2Q7	Hemicentin-1 {ECO:0000312|MGI:MGI:2685047}	Fibulin-6 {ECO:0000303|PubMed:24951538};	PF12662;PF07645;PF07474;PF07679;PF00090;	GO:0005604;GO:0005938;GO:0030054;GO:0032154;GO:0070062;GO:0005576;GO:0005509;GO:0007049;GO:0051301;	pfu_aug1.0_10025.1_24657.t1
TRINITY_DN72260_c2_g1_i11	2726.21	1.52892	0.286292	5.34042	9.27327e-08	1.80719e-05	D3YXG0 D3Z2Q7	Hemicentin-1 {ECO:0000312|MGI:MGI:2685047}	Fibulin-6 {ECO:0000303|PubMed:24951538};	PF12662;PF07645;PF07474;PF07679;PF00090;	GO:0005604;GO:0005938;GO:0030054;GO:0032154;GO:0070062;GO:0005576;GO:0005509;GO:0007049;GO:0051301;	pfu_aug1.0_12704.1_25069.t1
TRINITY_DN68823_c7_g2_i1	38.8652	-2.81319	0.591047	-4.75968	1.93901e-06	0.000225786	O08746 E9QPK9 Q8R542	Matrilin-2		PF07645;PF10393;PF00092;	GO:0005604;GO:0031012;GO:0005615;GO:0005578;GO:0005509;GO:0007411;GO:0031104;GO:0008347;GO:0001764;GO:0031175;GO:0048678;	pfu_aug1.0_759.1_15228.t1
TRINITY_DN60769_c0_g1_i2	16.8661	-3.08793	0.523885	-5.89429	3.763e-09	1.05601e-06	Q9BXJ3 Q8IV25	Complement C1q tumor necrosis factor-related protein 4		PF00386;	GO:0005615;GO:0005125;	gi|762119223|ref|XP_011442513.1|
TRINITY_DN79956_c2_g3_i1	24.3999	-2.16914	0.683804	-3.17216	0.00151307	0.036955	P49013	Fibropellin-3	Epidermal growth factor-related protein 3;Fibropellin III;Fibropellin-c;SpEGF III;	PF01382;PF00431;PF00008;	GO:0005615;GO:0005509;	gi|1139792862|ref|XP_019923172.1|
TRINITY_DN61187_c2_g1_i2	35.1204	2.58731	0.570258	4.53708	5.70375e-06	0.000556276	Q9I931	Fucolectin-1		PF00754;	GO:0005615;GO:0005509;GO:0030246;GO:0042806;GO:0010185;GO:0001868;GO:0045088;	gi|1139811172|ref|XP_019924925.1|
TRINITY_DN70493_c0_g2_i2	113.11	-2.31026	0.502011	-4.60202	4.18413e-06	0.000431688	Q9I926	Fucolectin-6		PF00754;	GO:0005615;GO:0005509;GO:0030246;GO:0042806;GO:0010185;GO:0001868;GO:0045088;	pfu_aug1.0_15877.1_68904.t1
TRINITY_DN61685_c0_g1_i1	5565.79	2.89727	0.652832	4.438	9.07989e-06	0.000798133	Q8C9W3	A disintegrin and metalloproteinase with thrombospondin motifs 2	Procollagen I N-proteinase;Procollagen I/II amino propeptide-processing enzyme;Procollagen N-endopeptidase;	PF05986;PF01562;PF01421;PF00090;	GO:0005615;GO:0005578;GO:0004222;GO:0008233;GO:0008270;GO:0030574;GO:0030199;GO:0030324;GO:0016485;GO:0043588;GO:0007283;	pfu_aug1.0_1767.1_08097.t1
TRINITY_DN47657_c0_g1_i1	45.2846	2.55829	0.715778	3.57414	0.000351382	0.0131128	Q8IZJ3 Q8NC09 Q9ULD7	C3 and PZP-like alpha-2-macroglobulin domain-containing protein 8 {ECO:0000303|PubMed:15177561}		PF00207;PF07678;PF01835;PF07703;PF07677;PF07648;PF12248;PF10569;	GO:0005615;GO:0005886;GO:0004867;GO:0001654;	pfu_aug1.0_3020.1_66549.t1
TRINITY_DN44084_c0_g1_i1	7.28305	-6.29113	2.05845	-3.05624	0.00224132	0.0489861	Q8WWY8 A2IBA7 Q8TEC7	Lipase member H	LPD lipase-related protein;Membrane-associated phosphatidic acid-selective phospholipase A1-alpha;Phospholipase A1 member B;	PF00151;	GO:0005615;GO:0005886;GO:0052689;GO:0008201;GO:0004620;GO:0016042;GO:0006654;	pfu_aug1.0_3598.1_16135.t1
TRINITY_DN78133_c1_g2_i2	6.79745	-3.33923	0.958908	-3.48232	0.000497081	0.0167663	Q16820 B7ZM35 B9EGL6 Q670J1	Meprin A subunit beta	Endopeptidase-2;Meprin B;N-benzoyl-L-tyrosyl-P-amino-benzoic acid hydrolase subunit beta;PABA peptide hydrolase;PPH beta;	PF01400;PF00629;	GO:0005615;GO:0005887;GO:0005886;GO:0004222;GO:0008270;GO:0007586;GO:0006954;GO:1901998;	gi|762155042|ref|XP_011415611.1|
TRINITY_DN82779_c4_g1_i3	183.221	2.42221	0.745063	3.25102	0.00114993	0.0302724	Q9D7C9 Q0VEG2 Q3UV96	Nicotinamide riboside kinase 2	Integrin beta-1-binding protein 3;Muscle integrin-binding protein;Nicotinic acid riboside kinase 2;Ribosylnicotinamide kinase 2;Ribosylnicotinic acid kinase 2;		GO:0005622;GO:0043231;GO:0005654;GO:0005886;GO:0005524;GO:0046872;GO:0050262;GO:0061769;GO:0009435;GO:0045662;	gi|762080473|ref|XP_011417215.1|
TRINITY_DN63413_c0_g2_i4	155.295	-3.00939	0.64897	-4.63717	3.53204e-06	0.00037832	Q9ES30	Complement C1q tumor necrosis factor-related protein 3	Collagenous repeat-containing sequence 26 kDa protein;Secretory protein CORS26;	PF00386;PF01391;	GO:0005623;GO:0005581;GO:0070062;GO:0005576;GO:0005615;GO:0016020;GO:0042802;GO:0035356;GO:0042593;GO:0010629;GO:0045721;GO:0050728;GO:1900165;GO:0071638;GO:0042347;GO:0070165;GO:0050715;GO:0070374;GO:0051897;GO:0051259;GO:0070206;	pfu_aug1.0_19048.1_32979.t1
TRINITY_DN63413_c0_g1_i1	12.1703	-7.03829	1.46724	-4.79697	1.61086e-06	0.000193966	Q9ES30	Complement C1q tumor necrosis factor-related protein 3	Collagenous repeat-containing sequence 26 kDa protein;Secretory protein CORS26;	PF00386;PF01391;	GO:0005623;GO:0005581;GO:0070062;GO:0005576;GO:0005615;GO:0016020;GO:0042802;GO:0035356;GO:0042593;GO:0010629;GO:0045721;GO:0050728;GO:1900165;GO:0071638;GO:0042347;GO:0070165;GO:0050715;GO:0070374;GO:0051897;GO:0051259;GO:0070206;	pfu_aug1.0_838.1_00510.t1
TRINITY_DN80649_c0_g1_i2	70.0655	-3.50291	0.668496	-5.23998	1.60592e-07	2.90754e-05	Q9BXJ4 Q0VAN4 Q542Y2 Q6MZN1 Q96KY1	Complement C1q tumor necrosis factor-related protein 3	Collagenous repeat-containing sequence 26 kDa protein;Secretory protein CORS26;	PF00386;PF01391;	GO:0005623;GO:0005581;GO:0070062;GO:0005615;GO:0016020;GO:0035356;GO:0045444;GO:0010629;GO:0045721;GO:0050728;GO:1900165;GO:0071638;GO:0042347;GO:0070165;GO:0050715;GO:0070206;	pfu_aug1.0_4158.1_30607.t1
TRINITY_DN55530_c0_g2_i1	25.9008	3.50547	0.619059	5.66257	1.49122e-08	3.60759e-06	Q9BXJ4 Q0VAN4 Q542Y2 Q6MZN1 Q96KY1	Complement C1q tumor necrosis factor-related protein 3	Collagenous repeat-containing sequence 26 kDa protein;Secretory protein CORS26;	PF00386;PF01391;	GO:0005623;GO:0005581;GO:0070062;GO:0005615;GO:0016020;GO:0035356;GO:0045444;GO:0010629;GO:0045721;GO:0050728;GO:1900165;GO:0071638;GO:0042347;GO:0070165;GO:0050715;GO:0070206;	pfu_aug1.0_6723.1_09414.t1
TRINITY_DN81112_c4_g2_i1	58.402	2.32711	0.54283	4.287	1.811e-05	0.00140393	P20678	Cytochrome P450 2H2	CYPIIH2;Cytochrome P450 PCHP7;	PF00067;	GO:0005623;GO:0005789;GO:0031090;GO:0008392;GO:0070330;GO:0020037;GO:0005506;GO:0008395;GO:0019373;	pfu_aug1.0_1062.1_51186.t1
TRINITY_DN82533_c0_g2_i8	7.89821	-2.39268	0.717588	-3.33433	0.000855051	0.0246611	Q9I9R3 Q3B729 Q7ZZ51 Q8AW23 Q8AW28 Q8JFW0	Solute carrier family 40 member 1	Ferroportin-1;	PF06963;	GO:0005623;GO:0016021;GO:0005381;GO:0030282;GO:0006879;GO:0035162;GO:0042541;GO:0006826;GO:0043362;GO:0046688;GO:0010039;	gi|1139855498|ref|XP_019921444.1|
TRINITY_DN80182_c0_g1_i1	20.4235	-3.08708	0.646169	-4.77751	1.77481e-06	0.000209271	Q8IY51 Q96LP5	Tigger transposable element-derived protein 4		PF04218;PF03184;PF03221;	GO:0005634;GO:0003677;	pfu_aug1.0_2533.1_51719.t1
TRINITY_DN59922_c12_g4_i1	10.2369	2.35566	0.710793	3.31412	0.000919314	0.0259543	Q59RR3 A0A1D8PTH7	Transcriptional regulator MNL1	MSN2- and MSN4-like protein 1;		GO:0005634;GO:0003677;GO:0046872;GO:0071311;GO:0035690;GO:0043618;GO:0006351;	pfu_aug1.0_6689.1_60084.t1
TRINITY_DN87744_c2_g3_i1	22.5028	2.78971	0.631643	4.41659	1.00271e-05	0.000857894	Q8I7P9	Retrovirus-related Pol polyprotein from transposon opus		PF00665;PF00078;	GO:0005634;GO:0004519;GO:0003676;GO:0008233;GO:0003964;GO:0015074;GO:0006313;	pfu_aug1.0_2371.1_08311.t1
TRINITY_DN85841_c1_g1_i2	73.3508	-1.99138	0.49652	-4.01068	6.05449e-05	0.00360737	Q8I7P9	Retrovirus-related Pol polyprotein from transposon opus		PF00665;PF00078;	GO:0005634;GO:0004519;GO:0003676;GO:0008233;GO:0003964;GO:0015074;GO:0006313;	pfu_aug1.0_2402.1_66316.t1
TRINITY_DN79562_c0_g1_i6	83.181	-2.91894	0.681333	-4.28416	1.83429e-05	0.00141807	Q5ZJL9	Deoxynucleoside triphosphate triphosphohydrolase SAMHD1		PF01966;	GO:0005634;GO:0032567;GO:0008832;GO:0003676;GO:0003723;GO:0008270;GO:0046061;GO:0051607;GO:0006203;GO:0045087;GO:0045088;	sp|Q5ZJL9|SAMH1_CHICK
TRINITY_DN83057_c0_g3_i5	90.6848	2.38376	0.615943	3.87011	0.000108788	0.00565357	Q7Z3E1 D3DNK6 Q68CY9 Q86VP4 Q9Y4P7	TCDD-inducible poly [ADP-ribose] polymerase	ADP-ribosyltransferase diphtheria toxin-like 14;Poly [ADP-ribose] polymerase 7;	PF00644;	GO:0005634;GO:0035326;GO:0046872;GO:0003950;GO:0008209;GO:0071407;GO:0008210;GO:0060325;GO:0008585;GO:0030097;GO:0001822;GO:0044236;GO:0010629;GO:0060021;GO:0048008;GO:0045732;GO:0009791;GO:0006471;GO:0048705;GO:0048745;GO:0001570;	gi|762118746|ref|XP_011442263.1|
TRINITY_DN61193_c0_g1_i1	16.8675	3.803	1.12632	3.37649	0.000734159	0.0223406	Q6VFT5	Forkhead box protein L2		PF00250;	GO:0005634;GO:0043028;GO:0003677;GO:0043565;GO:0003700;GO:0006309;GO:0030154;GO:0002074;GO:0042703;GO:0001541;GO:0043065;GO:0043280;GO:0045893;GO:0006366;	gi|821595240|ref|NP_001295827.1|
TRINITY_DN86444_c1_g1_i1	26.0789	1.60725	0.426147	3.7716	0.000162204	0.00756135	Q93075 Q3MIL9 Q5BKU0	Putative deoxyribonuclease TATDN2		PF01026;	GO:0005654;GO:0004536;GO:0016888;GO:0046872;GO:0006308;GO:0036498;	gi|762136579|ref|XP_011451571.1|
TRINITY_DN66808_c0_g2_i2	22.7625	2.51161	0.715602	3.50978	0.00044847	0.0154233	Q00420 A2AQ68 A2AQ70 Q00421 Q8BS31 Q91YZ0 Q9QVV2	GA-binding protein subunit beta-1	GABP subunit beta-2;	PF12796;	GO:0005654;GO:0005634;GO:0000932;GO:0046982;GO:0003700;GO:0044212;GO:0045944;GO:0006351;	sp|Q00420|GABP1_MOUSE
TRINITY_DN57203_c0_g1_i1	13.4037	1.93264	0.61313	3.15209	0.00162106	0.0387494	P15918 E9PPC4 Q8IY72 Q8NER2	V(D)J recombination-activating protein 1	RING finger protein 74;	PF12940;PF00097;PF10426;	GO:0005654;GO:0005634;GO:0003677;GO:0004519;GO:0042393;GO:0046872;GO:0042803;GO:0043565;GO:0061630;GO:0004842;GO:0008270;GO:0002250;GO:0030183;GO:0006310;GO:0010390;GO:0006955;GO:0043154;GO:0070244;GO:0045582;GO:0002331;GO:0051865;GO:0033077;GO:0043029;GO:0048538;GO:0033151;	pfu_aug1.0_42132.1_41241.t1
TRINITY_DN53290_c1_g1_i1	15.8129	2.65106	0.839877	3.15649	0.00159683	0.0383007	Q96AH3 Q9BTH9 Q9BTI2	Transcription elongation factor SPT6	Histone chaperone suppressor of Ty6;Tat-cotransactivator 2 protein;	PF14878;PF14635;PF14641;PF00575;PF14633;PF14632;PF14639;	GO:0005654;GO:0005634;GO:0008023;GO:0035327;GO:0003677;GO:0042393;GO:0031491;GO:0003723;GO:0000991;GO:0003700;GO:0070827;GO:0006338;GO:0006342;GO:0006397;GO:0042789;GO:0051028;GO:0061086;GO:0034728;GO:0032968;GO:0045191;GO:0010793;GO:0050684;GO:0051147;GO:0006355;GO:0008380;GO:0006368;GO:0006366;GO:0016032;	pfu_aug1.0_5119.1_59704.t1
TRINITY_DN71681_c0_g2_i2	43.8162	1.79028	0.420247	4.26008	2.04358e-05	0.0015375	O74761 Q9US83	DNA primase large subunit		PF04104;	GO:0005658;GO:0005737;GO:0005829;GO:0043596;GO:0005634;GO:0051539;GO:0003896;GO:0003887;GO:0046872;GO:0003697;GO:1902981;	pfu_aug1.0_6557.1_09379.t1
TRINITY_DN87326_c1_g1_i2	78.296	2.09984	0.440941	4.76217	1.9152e-06	0.000223943	P20664	DNA primase small subunit	DNA primase 49 kDa subunit;	PF01896;	GO:0005658;GO:0016020;GO:0003896;GO:0046872;GO:0003697;GO:0006269;	gi|762111126|ref|XP_011438272.1|
TRINITY_DN84216_c0_g1_i2	18.433	1.64551	0.457391	3.59759	0.000321174	0.0122962	Q59HH6 Q8WV50 Q96KM4	Mitotic checkpoint serine/threonine-protein kinase BUB1 beta	MAD3/BUB1-related protein kinase;Mitotic checkpoint kinase MAD3L;Protein SSK1;	PF08311;PF00069;	GO:0005680;GO:0000777;GO:0000940;GO:0000778;GO:0005737;GO:0005829;GO:0000776;GO:0005815;GO:0048471;GO:0051233;GO:0005524;GO:0004672;GO:0004674;GO:0031145;GO:0006915;GO:0051301;GO:0008283;GO:0051754;GO:0007091;GO:0000278;GO:0007093;GO:0007094;GO:0051436;GO:0051437;GO:0043161;GO:0034501;GO:0042787;GO:0007062;	gi|762096297|ref|XP_011430673.1|
TRINITY_DN79341_c0_g1_i8	78.4172	-2.29704	0.509285	-4.51031	6.47315e-06	0.000619986	Q13263 O00677 Q7Z632 Q93040 Q96IM1	Transcription intermediary factor 1-beta	E3 SUMO-protein ligase TRIM28;KRAB-associated protein 1;KRAB-interacting protein 1;Nuclear corepressor KAP-1;RING finger protein 96;RING-type E3 ubiquitin transferase TIF1-beta {ECO:0000305};Tripartite motif-containing protein 28;	PF00628;PF00643;PF14634;	GO:0005719;GO:0005720;GO:0005654;GO:0005634;GO:0090575;GO:0003682;GO:0070087;GO:0003677;GO:0035851;GO:1990841;GO:0004672;GO:0003723;GO:0001105;GO:0043565;GO:0003714;GO:0003700;GO:0031625;GO:0004842;GO:0008270;GO:0060028;GO:0016569;GO:0043045;GO:0006281;GO:0007566;GO:0060669;GO:0001837;GO:0045087;GO:1901536;GO:0045869;GO:0045892;GO:1902187;GO:0043388;GO:0045739;GO:0090309;GO:0042993;GO:0045893;GO:…	pfu_aug1.0_10960.1_17699.t1
TRINITY_DN75284_c0_g1_i5	46.7459	-1.69739	0.508257	-3.33962	0.000838931	0.0244686	Q5T5X7 A2RRH2 Q9HCL9	BEN domain-containing protein 3		PF10523;	GO:0005720;GO:0005730;GO:0005654;GO:0000182;GO:0000183;GO:0006306;GO:0098532;GO:0080182;GO:0036124;GO:0043967;GO:0034773;GO:0000122;GO:0006351;	pfu_aug1.0_3935.1_01579.t1
TRINITY_DN59319_c0_g1_i1	20.2119	1.8771	0.594887	3.15539	0.00160281	0.0383786	D2HNW6	DNA-binding protein RFX6	Regulatory factor X 6;	PF02257;	GO:0005730;GO:0005634;GO:0000977;GO:0044212;GO:0001228;GO:0031018;GO:0042593;GO:0003310;GO:0003311;GO:0090104;GO:0035774;GO:0045944;GO:0045893;GO:0050796;GO:0003309;	gi|762098465|ref|XP_011431627.1|
TRINITY_DN72698_c1_g2_i4	33.085	2.3297	0.554854	4.19876	2.68378e-05	0.00193052	P22045 Q4Q646	Prostaglandin F synthase	Prostaglandin F2-alpha synthase;	PF00248;	GO:0005737;GO:0000166;GO:0036131;GO:0047017;GO:0001516;	pfu_aug1.0_5997.1_31106.t1
TRINITY_DN64304_c0_g1_i3	34.7477	2.20335	0.494431	4.45634	8.33698e-06	0.000745098	Q5M9G0	Deoxycytidylate deaminase	dCMP deaminase;	PF00383;	GO:0005737;GO:0004132;GO:0008270;GO:0006231;GO:0006226;	gi|762098738|ref|XP_011431769.1|
TRINITY_DN75223_c0_g2_i8	257.522	4.80726	0.776453	6.19131	5.96665e-10	2.04198e-07	P0CT40 Q05654 Q96TJ6	Transposon Tf2-9 polyprotein	Retrotransposable element Tf2 155 kDa protein;	PF12382;PF00665;PF00078;	GO:0005737;GO:0004190;GO:0003677;GO:0003887;GO:0004519;GO:0046872;GO:0003723;GO:0003964;GO:0015074;GO:0006310;	gi|762152081|ref|XP_011414039.1|
TRINITY_DN82712_c1_g1_i1	67.4027	-1.70945	0.47971	-3.56351	0.000365924	0.0134234	A4IF63	Tripartite motif-containing protein 2	E3 ubiquitin-protein ligase TRIM2;RING-type E3 ubiquitin transferase TRIM2 {ECO:0000305};	PF00630;PF01436;PF00643;PF13445;	GO:0005737;GO:0004842;GO:0008270;GO:0043523;	pfu_aug1.0_21121.1_18773.t1
TRINITY_DN74448_c1_g4_i8	15.4858	2.51786	0.762892	3.30041	0.000965425	0.026745	C6FG12	Protein NLRC5		PF13516;	GO:0005737;GO:0005524;GO:0045087;	pfu_aug1.0_7784.1_24285.t1
TRINITY_DN76711_c0_g2_i4	93.2875	-2.18701	0.509132	-4.29556	1.7425e-05	0.00135833	Q53G44 Q86TE1 Q96B64 Q99984	Interferon-induced protein 44-like		PF01926;	GO:0005737;GO:0005525;GO:0051607;	gi|762084533|ref|XP_011424761.1|
TRINITY_DN82618_c0_g2_i1	179.685	-1.63785	0.271627	-6.02977	1.64194e-09	5.23612e-07	Q53G44 Q86TE1 Q96B64 Q99984	Interferon-induced protein 44-like		PF01926;	GO:0005737;GO:0005525;GO:0051607;	pfu_aug1.0_374.1_29220.t1
TRINITY_DN76525_c0_g2_i2	12.0202	3.23896	0.802606	4.03555	5.44737e-05	0.00333172	A6QLQ8	Poly(U)-specific endoribonuclease	Protein endoU;Uridylate-specific endoribonuclease;	PF01033;PF09412;	GO:0005737;GO:0005576;GO:0004521;GO:0046872;GO:0030247;GO:0003723;GO:0005044;GO:0008236;GO:0007565;GO:0006955;	pfu_aug1.0_18837.1_03945.t1
TRINITY_DN46750_c0_g1_i2	110.625	-9.49696	2.57972	-3.6814	0.000231961	0.00984861	Q8NBT9 Q96JU7 Q9H284 Q9H8J9	Sushi, von Willebrand factor type A, EGF and pentraxin domain-containing protein 1	CCP module-containing protein 22;Polydom;Selectin-like osteoblast-derived protein;Serologically defined breast cancer antigen NY-BR-38;	PF00008;PF07645;PF07699;PF12661;PF02494;PF00354;PF00084;PF00092;	GO:0005737;GO:0005615;GO:0016020;GO:0005509;GO:0003682;GO:0007155;	pfu_aug1.0_3251.1_16055.t1
TRINITY_DN69066_c1_g6_i1	5.30137	5.88932	1.31888	4.46538	7.99279e-06	0.000718916	Q92005	Elongation factor 1-alpha		PF00009;PF03144;PF03143;	GO:0005737;GO:0005622;GO:0005525;GO:0003924;GO:0003746;	pfu_aug1.0_9494.1_24568.t1
TRINITY_DN82489_c0_g2_i1	111.616	2.02638	0.456594	4.43803	9.07868e-06	0.000798133	Q99315 D6VUP1 Q07096	Transposon Ty3-G Gag-Pol polyprotein	Gag3-Pol3;Transposon Ty3-1 TYA-TYB polyprotein;	PF12384;PF00665;PF00078;	GO:0005737;GO:0005634;GO:0000943;GO:0004190;GO:0005524;GO:0003677;GO:0003887;GO:0008233;GO:0004540;GO:0003723;GO:0003964;GO:0004523;GO:0008270;GO:0015074;GO:0006310;GO:0032197;	pfu_aug1.0_11516.1_10334.t1
TRINITY_DN71213_c0_g2_i1	34.3954	-3.06263	0.770626	-3.97421	7.06118e-05	0.00404311	Q99315 D6VUP1 Q07096	Transposon Ty3-G Gag-Pol polyprotein	Gag3-Pol3;Transposon Ty3-1 TYA-TYB polyprotein;	PF12384;PF00665;PF00078;	GO:0005737;GO:0005634;GO:0000943;GO:0004190;GO:0005524;GO:0003677;GO:0003887;GO:0008233;GO:0004540;GO:0003723;GO:0003964;GO:0004523;GO:0008270;GO:0015074;GO:0006310;GO:0032197;	pfu_aug1.0_4246.1_01680.t1
TRINITY_DN62425_c0_g1_i1	51.358	1.83172	0.36188	5.06169	4.15555e-07	6.26975e-05	Q3E7K8	Polyubiquitin 12		PF00240;	GO:0005737;GO:0005634;GO:0006511;	gi|1139753189|ref|XP_011426502.2|
TRINITY_DN61311_c1_g1_i3	6.36786	-6.10117	1.38467	-4.40621	1.05194e-05	0.000884552	Q5F389	WW domain-containing oxidoreductase		PF00106;PF00397;	GO:0005737;GO:0005634;GO:0016491;GO:0006915;GO:0016055;	pfu_aug1.0_7.1_14634.t1
TRINITY_DN70416_c1_g1_i13	228.542	-5.81789	0.729048	-7.98012	1.46194e-15	1.78376e-12	Q5SVZ6 D3DPR7 Q7Z3Q4	Zinc finger MYM-type protein 1		PF05699;PF14291;PF06467;	GO:0005737;GO:0005654;GO:0003677;GO:0046983;GO:0000981;GO:0008270;	pfu_aug1.0_23871.1_47609.t1
TRINITY_DN68407_c0_g1_i10	87.9342	-3.86835	0.744947	-5.19278	2.07177e-07	3.44024e-05	Q5SVZ6 D3DPR7 Q7Z3Q4	Zinc finger MYM-type protein 1		PF05699;PF14291;PF06467;	GO:0005737;GO:0005654;GO:0003677;GO:0046983;GO:0000981;GO:0008270;	pfu_aug1.0_23871.1_47609.t1
TRINITY_DN83863_c0_g1_i2	9.05465	-2.05123	0.603141	-3.40092	0.000671605	0.020988	Q9CU65 B2RUS2 Q3UUZ8 Q3UXK7 Q80XP0	Zinc finger MYM-type protein 2	Zinc finger protein 198;	PF12012;PF06467;	GO:0005737;GO:0005654;GO:0016605;GO:0003677;GO:0000981;GO:0031624;GO:0008270;GO:0007010;GO:0007275;GO:0022604;GO:0006351;	pfu_aug1.0_214819.1_14209.t1
TRINITY_DN86878_c3_g1_i6	68.3646	-2.1647	0.577679	-3.74723	0.000178798	0.00809294	Q5RJY2 E9QK24 Q6ZPT7 Q8BNA4	G2/M phase-specific E3 ubiquitin-protein ligase	G2/M phase-specific HECT-type E3 ubiquitin transferase;	PF00632;	GO:0005737;GO:0005730;GO:0046872;GO:0061630;GO:0006915;GO:0001824;GO:2001243;GO:0000209;	gi|762099542|ref|XP_011432199.1|
TRINITY_DN72755_c0_g1_i6	90.8263	1.98206	0.630234	3.14496	0.00166109	0.0393709	Q8R2J9 Q8VDE9	DNA repair protein RAD51 homolog 3	RAD51 homolog C;RAD51-like protein 2;	PF08423;	GO:0005737;GO:0005739;GO:0005634;GO:0048471;GO:0033063;GO:0033065;GO:0005657;GO:0005524;GO:0003677;GO:0008094;GO:0006310;GO:0006281;GO:0000724;GO:0010971;GO:0007062;	gi|762074319|ref|XP_011438382.1|
TRINITY_DN78291_c0_g1_i2	43.7622	-1.60316	0.449422	-3.56717	0.00036086	0.0133776	P53817 B7X6T2	HRAS-like suppressor 3 {ECO:0000250|UniProtKB:P53816}	Group XVI phospholipase A2 {ECO:0000312|RGD:2829};H-rev 107 protein homolog {ECO:0000250|UniProtKB:P53816};	PF04970;	GO:0005737;GO:0005783;GO:0016021;GO:0016020;GO:0048471;GO:0005778;GO:0005777;GO:0052740;GO:0008970;GO:0052739;GO:0004623;GO:0046485;GO:0016042;GO:0045786;GO:0007031;GO:0008654;GO:1904177;GO:0006641;	pfu_aug1.0_2837.1_08437.t1
TRINITY_DN54983_c0_g1_i2	32.1911	-1.96245	0.574539	-3.4157	0.000636187	0.0203573	Q6NZQ2 A2AIT3 A3KMM3 Q3TLT4	Probable ATP-dependent RNA helicase DDX31	DEAD box protein 31;	PF00270;PF13959;PF00271;	GO:0005737;GO:0005794;GO:0043231;GO:0005730;GO:0005524;GO:0004004;GO:0003723;GO:0042254;GO:0010501;	gi|762088505|ref|XP_011426572.1|
TRINITY_DN77167_c0_g3_i1	14.436	2.70176	0.879688	3.07127	0.00213148	0.0472335	Q7TT79 Q8BNI9 Q8C9I7	Microcephalin {ECO:0000303|PubMed:12046007}		PF16589;PF12258;PF12738;	GO:0005737;GO:0005815;GO:0042802;GO:0060348;GO:0021987;GO:0000132;GO:0071850;GO:0097150;GO:0071539;GO:0046605;GO:0060623;GO:0010468;GO:0050727;GO:0043549;	pfu_aug1.0_16315.1_18332.t1
TRINITY_DN79709_c1_g2_i1	140.641	1.53925	0.293889	5.23753	1.62743e-07	2.9276e-05	Q9NPY2	Spermine oxidase	Polyamine oxidase 1;	PF01593;	GO:0005737;GO:0005829;GO:0043231;GO:0031965;GO:0005654;GO:0005634;GO:0052895;GO:0052894;GO:0046592;GO:0052901;GO:0006596;GO:0006598;GO:0046208;	gi|762154816|ref|XP_011415491.1|
TRINITY_DN54989_c0_g1_i2	9.3326	-6.66365	1.40711	-4.7357	2.18295e-06	0.000249761	Q6ZWR6 Q8K3T7 Q9ERT7 Q9ERT8	Nesprin-1	Enaptin;KASH domain-containing protein 1;Myocyte nuclear envelope protein 1;Nuclear envelope spectrin repeat protein 1;Synaptic nuclear envelope protein 1;	PF00307;PF10541;PF00435;	GO:0005737;GO:0005856;GO:0005794;GO:0016021;GO:0034993;GO:0005635;GO:0031965;GO:0005640;GO:0005730;GO:0005654;GO:0005634;GO:0000932;GO:0045211;GO:0030017;GO:0003779;GO:0051015;GO:0019899;GO:0042802;GO:0005521;GO:0042803;GO:0003723;GO:0051642;GO:0090286;GO:0040023;GO:0007030;GO:0042692;GO:0090292;GO:1902017;GO:0007283;	pfu_aug1.0_40966.1_05156.t1
TRINITY_DN83166_c0_g2_i4	147.06	2.45745	0.313443	7.84018	4.49908e-15	5.05031e-12	A0JMZ1	Nucleolar and spindle-associated protein 1-B		PF16006;	GO:0005737;GO:0005874;GO:0005634;GO:0005819;GO:0003677;GO:0040001;GO:0051321;GO:0000281;	pfu_aug1.0_1653.1_66062.t1
TRINITY_DN55184_c0_g1_i3	22.7179	1.65738	0.461161	3.59393	0.000325722	0.0124026	Q8IV36 Q8N5L6 Q8TE83 Q9NT34	Protein HID1	Down-regulated in multiple cancers 1;HID1 domain-containing protein;Protein hid-1 homolog;		GO:0005737;GO:0005881;GO:0005829;GO:0070062;GO:0090498;GO:0005794;GO:0005797;GO:0000138;GO:0006886;GO:0031001;	pfu_aug1.0_5132.1_67170.t1
TRINITY_DN58795_c0_g3_i1	8.90087	-6.58782	1.55857	-4.22683	2.3701e-05	0.00173209	Q5RJ80 Q6PFL5	Caprin-2	RNA granule protein 140;	PF00386;PF12287;	GO:0005737;GO:0005886;GO:0046872;GO:0003723;GO:0009953;GO:0017148;GO:0090263;GO:0050775;GO:0061003;GO:0030177;GO:2000055;GO:0040008;	pfu_aug1.0_41.1_50575.t1
TRINITY_DN60230_c0_g1_i3	12.932	-7.12809	1.16727	-6.10661	1.01769e-09	3.2827e-07	Q9WU22 G5E8E7	Tyrosine-protein phosphatase non-receptor type 4	Testis-enriched protein tyrosine phosphatase;	PF08736;PF09380;PF00373;PF09379;PF00595;PF00102;	GO:0005737;GO:0009898;GO:0005856;GO:0008092;GO:0004726;	pfu_aug1.0_2526.1_23002.t1
TRINITY_DN83641_c1_g1_i5	41.6423	2.03865	0.533452	3.82163	0.000132575	0.00651965	O57579 A0A1D5NWZ2 D2KKL5	Aminopeptidase Ey {ECO:0000303|PubMed:9734335}	Aminopeptidase N {ECO:0000312|EMBL:ACZ95799.1};	PF11838;PF01433;	GO:0005737;GO:0016021;GO:0005886;GO:0070006;GO:0042277;GO:0008270;GO:0007267;GO:0043171;GO:0006508;GO:0008217;GO:0007165;	gi|762124200|ref|XP_011445106.1|
TRINITY_DN60005_c7_g1_i1	25.6884	3.20631	0.729339	4.39619	1.10169e-05	0.000922891	Q9W4E2 O16024 Q8IRR9 Q961G8 Q9GP69 Q9GP70	Neurobeachin	A-kinase anchor protein 550;Protein rugose;dAKAP550;	PF02138;PF06469;PF15787;PF14844;PF00400;	GO:0005737;GO:0016021;GO:0043025;GO:0043204;GO:0051018;GO:0042675;GO:0042462;GO:0016319;GO:0007528;GO:0008355;GO:0007614;	gi|762112862|ref|XP_011439177.1|
TRINITY_DN78610_c0_g1_i6	63.6735	-5.12355	0.683392	-7.49723	6.5181e-14	5.22622e-11	Q9IAT6	Delta-like protein C		PF01414;PF00008;PF12661;	GO:0005737;GO:0016021;GO:0048471;GO:0005886;GO:0005509;GO:0042802;GO:0030165;GO:0060842;GO:0048514;GO:0035907;GO:0002244;GO:0060218;GO:0048666;GO:0007219;GO:0061056;GO:0001757;GO:0001756;GO:0021514;	sp|Q9IAT6|DLLC_DANRE
TRINITY_DN73553_c1_g4_i3	287.043	2.08122	0.550843	3.77825	0.000157934	0.00741154	Q3URQ0	Testis-expressed protein 10		PF12333;	GO:0005737;GO:0016021;GO:0071339;GO:0031965;GO:0005730;GO:0097344;	gi|762090339|ref|XP_011427546.1|
TRINITY_DN69564_c0_g1_i1	109.945	2.70469	0.684891	3.94908	7.84515e-05	0.00440317	Q9GR88	Eukaryotic peptide chain release factor subunit 1		PF03463;PF03464;PF03465;	GO:0005737;GO:0016149;	gi|762168484|ref|XP_011422618.1|
TRINITY_DN65156_c2_g1_i8	228.507	2.7482	0.513934	5.34738	8.92374e-08	1.75124e-05	P22031	D-galactoside-specific lectin	Sea urchin egg lectin;	PF02140;	GO:0005737;GO:0030246;	pfu_aug1.0_9261.1_68012.t1
TRINITY_DN77696_c2_g2_i2	27.0815	-5.1273	1.34233	-3.81971	0.000133608	0.00655496	Q5R7K7 Q5RDS3	Sentrin-specific protease 2	Sentrin/SUMO-specific protease SENP2;	PF02902;	GO:0005737;GO:0031965;GO:0005643;GO:0016929;GO:0045444;GO:0051028;GO:0016926;GO:0015031;GO:0016055;	gi|1139816444|ref|XP_019926115.1|
TRINITY_DN64266_c1_g2_i1	53.0062	-7.67734	2.39926	-3.19988	0.00137485	0.034418	P53498	Actin		PF00022;	GO:0005737;GO:0036156;GO:0005524;	sp|P53498|ACT_CHLRE
TRINITY_DN72905_c1_g1_i3	9.41011	-2.11857	0.649574	-3.26147	0.00110835	0.0295111	Q8JHV9 B7ZR06	Baculoviral IAP repeat-containing protein 7-A	E3 ubiquitin-protein ligase EIAP-A;Embryonic/Egg IAP {ECO:0000303|PubMed:15853809};Inhibitor of apoptosis-like protein {ECO:0000303|PubMed:15853809};RING-type E3 ubiquitin transferase EIAP-A {ECO:0000305};XIAP homolog XLX {ECO:0000303|PubMed:12021770};	PF00653;	GO:0005737;GO:0043027;GO:0046872;GO:0016740;GO:0007275;GO:0043066;GO:0043154;GO:0051865;	pfu_aug1.0_7625.1_24250.t1
TRINITY_DN65711_c1_g1_i2	52.3065	2.9745	0.416377	7.14377	9.08061e-13	5.53977e-10	Q9H611 B2RPL7 Q1W5B6 Q330H5 Q33E24	ATP-dependent DNA helicase PIF1 {ECO:0000255|HAMAP-Rule:MF_03176}	DNA repair and recombination helicase PIF1 {ECO:0000255|HAMAP-Rule:MF_03176};PIF1/RRM3 DNA helicase-like protein;	PF02689;PF05970;	GO:0005739;GO:0000784;GO:0005657;GO:0005524;GO:0043141;GO:0033682;GO:0000287;GO:0017116;GO:0010521;GO:0042162;GO:0006310;GO:0006281;GO:0006260;GO:0044806;GO:0000002;GO:0051974;GO:0032211;GO:0032204;GO:0000723;	pfu_aug1.0_13163.1_68606.t1
TRINITY_DN76938_c2_g2_i1	28.0166	1.88916	0.463157	4.07888	4.52541e-05	0.0029061	P33538	Probable DNA polymerase		PF03175;	GO:0005739;GO:0008408;GO:0003677;GO:0003887;GO:0000166;GO:0006260;	pfu_aug1.0_83762.1_42102.t1
TRINITY_DN78932_c2_g1_i1	123.79	2.46401	0.792409	3.10951	0.00187396	0.0431764	Q8N5Z0 B3KP84 Q9UL02	Kynurenine/alpha-aminoadipate aminotransferase, mitochondrial	2-aminoadipate aminotransferase;2-aminoadipate transaminase;Alpha-aminoadipate aminotransferase;Kynurenine aminotransferase II;Kynurenine--oxoglutarate aminotransferase II;Kynurenine--oxoglutarate transaminase 2;Kynurenine--oxoglutarate transaminase II;	PF00155;	GO:0005759;GO:0047536;GO:0016212;GO:0042803;GO:0030170;GO:0006103;GO:0009058;GO:0006536;GO:0070189;GO:0033512;GO:0006554;GO:0006569;GO:0019441;	gi|1139855532|ref|XP_019921452.1|
TRINITY_DN67281_c4_g3_i7	53.3266	2.8432	0.85427	3.32823	0.000874011	0.0251048	Q5RBU7	Lysosomal Pro-X carboxypeptidase	Proline carboxypeptidase;Prolylcarboxypeptidase;	PF05577;	GO:0005764;GO:0004180;GO:0008236;	pfu_aug1.0_23809.1_04331.t1
TRINITY_DN73225_c3_g5_i2	16.7765	2.89274	0.636734	4.5431	5.54335e-06	0.000545835	Q6NV34 Q7T004	Peroxisomal 2,4-dienoyl-CoA reductase	2,4-dienoyl-CoA reductase 2;		GO:0005777;GO:0008670;GO:0006631;	gi|762127972|ref|XP_011447078.1|
TRINITY_DN63100_c3_g1_i8	8.63259	-3.38461	1.06473	-3.17885	0.00147858	0.0362388	A1L259	2-oxo-4-hydroxy-4-carboxy-5-ureidoimidazoline decarboxylase	Parahox neighbor;Ureidoimidazoline (2-oxo-4-hydroxy-4-carboxy-5-) decarboxylase;	PF09349;	GO:0005777;GO:0016831;GO:0019428;GO:0006144;GO:0019628;	pfu_aug1.0_14848.1_61418.t1
TRINITY_DN79709_c1_g1_i2	299.511	1.70025	0.265082	6.41405	1.417e-10	5.37367e-08	Q865R1 Q4PS79	Peroxisomal N(1)-acetyl-spermine/spermidine oxidase	Polyamine oxidase;	PF01593;	GO:0005777;GO:0052899;GO:0052904;GO:0052903;GO:0052902;GO:0052901;GO:0008215;	pfu_aug1.0_1927.1_00889.t1
TRINITY_DN84328_c1_g1_i2	281.051	-1.80804	0.347665	-5.20051	1.98743e-07	3.3674e-05	Q3ZC50 A5D9E2	Coiled-coil domain-containing protein 47		PF07946;	GO:0005783;GO:0016021;GO:0005509;	gi|762076939|ref|XP_011448089.1|
TRINITY_DN78466_c0_g1_i1	46.5981	-2.06283	0.567125	-3.63735	0.000275455	0.0111224	Q9QYI4 Q8K037	DnaJ homolog subfamily B member 12 {ECO:0000312|MGI:MGI:1931881}	mDj10 {ECO:0000303|PubMed:11147971};	PF00226;PF09320;	GO:0005783;GO:0030176;GO:0016020;GO:0031965;GO:0030544;GO:0043623;GO:0071218;GO:0070389;GO:0051085;GO:0036503;	gi|762142066|ref|XP_011454241.1|
TRINITY_DN70391_c1_g1_i3	13.8214	-7.21933	1.65959	-4.35006	1.361e-05	0.00111352	Q06441	Thrombospondin-4		PF11598;PF07645;PF02412;PF05735;	GO:0005783;GO:0031012;GO:0005615;GO:0005578;GO:0016529;GO:0005509;GO:0008083;GO:0007155;GO:0051781;GO:0006986;	gi|762153503|ref|XP_011414790.1|
TRINITY_DN55433_c0_g1_i2	6.05022	-5.26619	1.22208	-4.30919	1.63853e-05	0.00129163	Q0VA61	Hypoxia up-regulated protein 1		PF00012;	GO:0005788;GO:0005524;	pfu_aug1.0_6469.1_38345.t1
TRINITY_DN77747_c0_g2_i3	70.8925	-1.68036	0.525776	-3.19596	0.00139365	0.0347645	P12337 O77540	Liver carboxylesterase 1	Acyl-coenzyme A:cholesterol acyltransferase;	PF00135;	GO:0005788;GO:0052689;	pfu_aug1.0_666.1_36634.t1
TRINITY_DN72000_c0_g1_i2	307.827	-1.95082	0.355164	-5.49273	3.95757e-08	8.67667e-06	P00740 A8K9N4 F2RM36 Q5FBE1 Q5JYJ8	Coagulation factor IX {ECO:0000303|PubMed:3857619}	Christmas factor;Plasma thromboplastin component;	PF00008;PF00594;PF00089;	GO:0005788;GO:0070062;GO:0005576;GO:0005615;GO:0005796;GO:0005886;GO:0005509;GO:0004175;GO:0004252;GO:0007596;GO:0007598;GO:0007597;GO:0006888;GO:0017187;GO:0006508;GO:0006465;GO:0031638;	pfu_aug1.0_31840.1_55406.t1
TRINITY_DN83261_c2_g1_i7	23.0464	-2.12887	0.656651	-3.24202	0.00118688	0.0308401	Q62052 Q0VBP9	P protein	Melanocyte-specific transporter protein;Pink-eyed dilution protein;	PF03600;	GO:0005789;GO:0010008;GO:0016021;GO:0005765;GO:0033162;GO:0008283;GO:0048066;GO:0042438;GO:0030318;GO:0043473;GO:0007286;GO:0055085;	gi|762104740|ref|XP_011434917.1|
TRINITY_DN72361_c0_g1_i1	22.1144	-2.89637	0.890782	-3.25149	0.00114803	0.0302507	Q8CHN6	Sphingosine-1-phosphate lyase 1	Sphingosine-1-phosphate aldolase;	PF00282;	GO:0005789;GO:0016021;GO:0016831;GO:0030170;GO:0008117;GO:0008209;GO:0097190;GO:0006672;GO:0008210;GO:0060325;GO:0006631;GO:0010761;GO:0030097;GO:0001822;GO:0033327;GO:0001553;GO:0060021;GO:0048008;GO:0009791;GO:0040014;GO:0048705;GO:0007283;GO:0030149;GO:0001570;	gi|762170776|ref|XP_011423823.1|
TRINITY_DN58273_c1_g4_i3	8.47436	2.60743	0.79498	3.27987	0.00103857	0.0281869	Q9WVK8	Cholesterol 24-hydroxylase	Cytochrome P450 46A1;	PF00067;	GO:0005789;GO:0016021;GO:0031090;GO:0033781;GO:0020037;GO:0005506;GO:0006707;GO:0006805;	pfu_aug1.0_2264.1_66249.t1
TRINITY_DN81201_c0_g1_i3	14.6122	-1.87472	0.512426	-3.65851	0.000253686	0.0105158	P79102	Cytochrome P450 3A28	CYPIIIA28;	PF00067;	GO:0005789;GO:0031090;GO:0070330;GO:0020037;GO:0005506;	pfu_aug1.0_3170.1_51905.t1
TRINITY_DN57856_c0_g1_i1	12.9621	2.74939	0.848308	3.24103	0.00119097	0.0309179	P00178 P00177	Cytochrome P450 2B4	CYPIIB4;Cytochrome P450 isozyme 2;Cytochrome P450 type B0;Cytochrome P450 type B1;	PF00067;	GO:0005789;GO:0031090;GO:0070330;GO:0020037;GO:0005506;	pfu_aug1.0_920.1_00546.t1
TRINITY_DN65669_c3_g1_i3	17.7768	-1.83827	0.489885	-3.75245	0.000175112	0.0080058	Q29496	Cytochrome P450 3A24	CYPIIIA24;	PF00067;	GO:0005789;GO:0031090;GO:0070330;GO:0020037;GO:0005506;GO:0004497;	pfu_aug1.0_3170.1_51905.t1
TRINITY_DN78333_c2_g4_i1	43.5031	1.55263	0.395451	3.92622	8.62918e-05	0.0047113	P51871	Cytochrome P450 4F6	CYPIVF6;	PF00067;	GO:0005789;GO:0031090;GO:0070330;GO:0020037;GO:0005506;GO:0006954;GO:0006691;	pfu_aug1.0_2251.1_08266.t1
TRINITY_DN70361_c1_g1_i13	33.1923	-6.42901	0.944103	-6.80965	9.78341e-12	4.99185e-09	P11711 Q642C5	Cytochrome P450 2A1	CYPIIA1;Cytochrome P450-UT-F;Steroid hormones 7-alpha-hydroxylase;Testosterone 7-alpha-hydroxylase;	PF00067;	GO:0005789;GO:0043231;GO:0031090;GO:0008392;GO:0070330;GO:0020037;GO:0005506;GO:0016491;GO:0008395;GO:0009804;GO:0019373;	pfu_aug1.0_651.1_50995.t1
TRINITY_DN40120_c0_g1_i2	19.6323	4.07816	0.647831	6.2951	3.07194e-10	1.09124e-07	Q9UH22	LARGE xylosyl- and glucuronyltransferase 1 {ECO:0000312|HGNC:HGNC:6511}	Acetylglucosaminyltransferase-like 1A;Glycosyltransferase-like protein;	PF01501;	GO:0005794;GO:0000139;GO:0030173;GO:0008375;GO:0015020;GO:0030145;GO:0016757;GO:0035252;GO:0042285;GO:0009101;GO:0006688;GO:0046716;GO:0006044;GO:0006486;GO:0006493;GO:0035269;GO:0060538;GO:0043403;	gi|762070788|ref|XP_011422686.1|
TRINITY_DN58584_c0_g1_i2	65.9117	-2.30846	0.395582	-5.83562	5.35922e-09	1.43234e-06	O35544	Excitatory amino acid transporter 4	High-affinity neuronal glutamate transporter;Sodium-dependent glutamate/aspartate transporter;Solute carrier family 1 member 6;	PF00375;	GO:0005794;GO:0005887;GO:0045111;GO:0016020;GO:0005314;GO:0005313;GO:0046872;GO:0098712;GO:0015813;GO:0042391;	gi|1139806638|ref|XP_019923931.1|
TRINITY_DN50264_c0_g1_i2	26.981	1.63466	0.535165	3.05451	0.00225431	0.0491934	Q921G8 G5E859	Gamma-tubulin complex component 2		PF04130;	GO:0005813;GO:0000923;GO:0008275;GO:0016020;GO:0005874;GO:0005654;GO:0000922;GO:0043015;GO:0005200;GO:0051298;GO:0031122;GO:0051415;GO:0051321;GO:0090307;	gi|762094653|ref|XP_011429814.1|
TRINITY_DN46457_c0_g1_i1	10.3249	3.98225	0.899432	4.42752	9.53237e-06	0.000825639	Q80Y11 Q8BGB9 Q8C3E8 Q8C4W5 Q8C8X7 Q8CGE0 Q8CHF3	E3 ubiquitin-protein ligase UBR4	N-recognin-4;RING-type E3 ubiquitin transferase UBR4;Zinc finger UBR1-type protein 1;p600;	PF13764;PF02207;	GO:0005813;GO:0005829;GO:0016021;GO:0016020;GO:0005654;GO:0005516;GO:0004842;GO:0008270;GO:0042787;	pfu_aug1.0_2872.1_15974.t1
TRINITY_DN72606_c2_g1_i1	12.6716	1.84808	0.559291	3.30432	0.000952075	0.0264535	Q6NTJ3	Serine/threonine-protein kinase greatwall	Microtubule-associated serine/threonine-protein kinase-like;	PF00069;	GO:0005813;GO:0032154;GO:0005737;GO:0005654;GO:0005634;GO:0005524;GO:0051721;GO:0004674;GO:0051301;GO:0006974;GO:0000086;GO:0000278;GO:0032515;GO:0046777;	gi|1139848754|ref|XP_019920029.1|
TRINITY_DN52531_c0_g1_i1	6.39929	-3.53298	1.11873	-3.15804	0.00158833	0.0382159	A0JM59	Ubiquitin carboxyl-terminal hydrolase 20	Deubiquitinating enzyme 20;Ubiquitin thioesterase 20;Ubiquitin-specific-processing protease 20;	PF06337;PF00443;PF02148;	GO:0005813;GO:0048471;GO:0004197;GO:0004843;GO:0036459;GO:0008270;GO:0006897;GO:0016579;GO:0071108;GO:0070536;GO:0008277;GO:0006511;	pfu_aug1.0_19998.1_11274.t1
TRINITY_DN35388_c0_g1_i2	12.4668	3.40184	1.10275	3.08487	0.00203639	0.0457543	Q32LE3	Centrin-1		PF13499;PF13833;	GO:0005814;GO:0005813;GO:0032391;GO:0000922;GO:0005509;GO:0031683;GO:0032795;GO:0008017;GO:0007049;GO:0051301;GO:0034605;	pfu_aug1.0_7169.1_60196.t1
TRINITY_DN71390_c0_g3_i1	87.8055	2.96842	0.806204	3.68197	0.00023144	0.00984861	Q8AYS7	Centromere protein I		PF07778;	GO:0005829;GO:0000776;GO:0016604;GO:0034508;	gi|762105517|ref|XP_011435327.1|
TRINITY_DN72078_c5_g1_i2	39.1271	1.92695	0.401648	4.79761	1.60572e-06	0.000193966	P04184 Q58EU0 Q8C3P8 Q921J8	Thymidine kinase, cytosolic		PF00265;	GO:0005829;GO:0005524;GO:0042802;GO:0019206;GO:0004797;GO:0008270;GO:0071897;GO:0006259;GO:0051289;GO:0000083;GO:0046104;	pfu_aug1.0_67.1_36269.t1
TRINITY_DN60639_c1_g1_i2	57.2391	-1.86561	0.318722	-5.8534	4.81627e-09	1.32509e-06	Q8K3K9	GTPase IMAP family member 4	Immunity-associated nucleotide 1 protein;Immunity-associated protein 4;	PF04548;	GO:0005829;GO:0005525;	pfu_aug1.0_28793.1_55275.t1
TRINITY_DN57665_c0_g1_i3	13.9565	-2.17754	0.569736	-3.82202	0.000132362	0.00651965	P06876 E9QMG8 Q61929	Transcriptional activator Myb	Proto-oncogene c-Myb;	PF09316;PF07988;PF00249;	GO:0005829;GO:0005654;GO:0005634;GO:0003677;GO:0000978;GO:0001135;GO:0003700;GO:0001077;GO:0071987;GO:0030183;GO:0006816;GO:0071354;GO:1990830;GO:0006338;GO:0048566;GO:0000082;GO:0048872;GO:0001701;GO:0030099;GO:0000122;GO:0045892;GO:0051571;GO:0051574;GO:0045624;GO:0045944;GO:0045893;GO:0010468;GO:0006355;GO:0048536;GO:0017145;GO:0048538;	gi|762167819|ref|XP_011422250.1|
TRINITY_DN80228_c1_g1_i4	2712.29	4.54437	1.00881	4.50468	6.64726e-06	0.000632346	O00716 Q15000 Q68DT0 Q9BZ44	Transcription factor E2F3		PF16421;PF02319;	GO:0005829;GO:0005654;GO:0090575;GO:0001047;GO:0046983;GO:0003700;GO:0007049;GO:0070345;GO:0008284;GO:0045893;GO:0006367;	pfu_aug1.0_4336.1_16362.t1
TRINITY_DN68313_c1_g2_i1	7.87381	3.67696	1.10612	3.3242	0.000886722	0.0253402	O15164 A4D1R7 A4D1R8 O95854	Transcription intermediary factor 1-alpha	E3 ubiquitin-protein ligase TRIM24;RING finger protein 82;RING-type E3 ubiquitin transferase TIF1-alpha {ECO:0000305};Tripartite motif-containing protein 24;	PF00439;PF00628;PF00643;	GO:0005829;GO:0005719;GO:0005654;GO:0005634;GO:0005726;GO:0003682;GO:0034056;GO:0016922;GO:0070577;GO:0002039;GO:0004713;GO:0005102;GO:0043565;GO:0003713;GO:0061630;GO:0004842;GO:0008270;GO:0055074;GO:0071391;GO:0008285;GO:0045892;GO:0045893;GO:0046777;GO:0030163;GO:0016567;GO:0042981;GO:0031647;GO:1901796;GO:0070562;GO:0006366;	pfu_aug1.0_137914.1_13875.t1
TRINITY_DN74378_c0_g2_i4	25.0207	2.35084	0.52434	4.48343	7.34511e-06	0.000675822	Q54KA7 P90525	Ankyrin repeat, PH and SEC7 domain containing protein secG		PF12796;PF00169;PF01369;	GO:0005829;GO:0005764;GO:0005086;GO:0030507;GO:0030036;GO:0031589;GO:0006935;GO:0043327;GO:0031154;GO:0072661;GO:0032012;	gi|1139824274|ref|XP_019927784.1|
TRINITY_DN79780_c0_g1_i3	82.1412	-3.48141	0.738786	-4.71234	2.44883e-06	0.000272705	P10351 Q6AWF5 Q8SXC4 Q9VFZ9	Xanthine dehydrogenase	Protein rosy locus;	PF01315;PF02738;PF03450;PF00941;PF00111;PF01799;	GO:0005829;GO:0005777;GO:0051537;GO:0009055;GO:0050660;GO:0005506;GO:0043546;GO:0016614;GO:0016903;GO:0004854;GO:0004855;GO:0006525;GO:0048072;GO:0008340;GO:0006650;GO:0006144;GO:0006206;GO:0045471;GO:0006568;GO:0009115;	gi|762158210|ref|XP_011417276.1|
TRINITY_DN62699_c0_g2_i1	17.6733	2.76239	0.557236	4.95731	7.14745e-07	0.000101817	P54276 O54710 Q6GTK8	DNA mismatch repair protein Msh6 {ECO:0000303|PubMed:9390556}	G/T mismatch-binding protein {ECO:0000303|PubMed:8812455};MutS protein homolog 6 {ECO:0000250|UniProtKB:P52701};MutS-alpha 160 kDa subunit;	PF01624;PF05188;PF05192;PF05190;PF00488;PF00855;	GO:0005829;GO:0005794;GO:0043231;GO:0032301;GO:0000790;GO:0005654;GO:0043531;GO:0005524;GO:0003682;GO:0003684;GO:0003677;GO:0008094;GO:0000400;GO:0032137;GO:0000287;GO:0035064;GO:0030983;GO:0032405;GO:0032357;GO:0032138;GO:0032142;GO:0032143;GO:0008340;GO:0006281;GO:0097193;GO:0008630;GO:0045190;GO:0043570;GO:0006298;GO:0045910;GO:0051096;GO:0045830;GO:0009411;GO:0016446;GO:0016447;	gi|762135048|ref|XP_011450765.1|
TRINITY_DN79260_c0_g1_i5	28.7562	-3.30799	0.93178	-3.55018	0.000384964	0.0138977	Q9LJD8 O81809	MAP3K epsilon protein kinase 1 {ECO:0000303|PubMed:11489177}	Mitogen-activated protein kinase kinase kinase 7 {ECO:0000305};	PF00069;	GO:0005829;GO:0005815;GO:0005730;GO:0005886;GO:0005524;GO:0004674;GO:0032147;GO:0007049;GO:0051301;GO:0046777;GO:0051302;GO:0045995;GO:0061387;GO:0007346;GO:0051510;GO:0023014;GO:0031098;	pfu_aug1.0_558.1_29337.t1
TRINITY_DN67716_c0_g1_i7	21.4606	1.90873	0.468667	4.07268	4.64759e-05	0.0029508	Q460N5 B4E2H0 Q460N4 Q8J027 Q9H9X9 Q9NV60 Q9ULF2	Poly [ADP-ribose] polymerase 14	ADP-ribosyltransferase diphtheria toxin-like 8;B aggressive lymphoma protein 2;	PF01661;PF00644;	GO:0005829;GO:0016020;GO:0005634;GO:0003950;GO:0070403;GO:0003723;GO:0070212;GO:0006355;GO:0006351;	pfu_aug1.0_11683.1_68382.t1
TRINITY_DN68039_c0_g1_i3	98.3198	1.97893	0.57465	3.44372	0.000573769	0.0187665	Q9D5U8 A2ATV2 Q8R083	Cyclic nucleotide-binding domain-containing protein 2	Cyclic nucleotide receptor involved in sperm function {ECO:0000303|PubMed:24339785};	PF00027;	GO:0005829;GO:0030552;GO:0007283;	gi|1139832900|ref|XP_019929545.1|
TRINITY_DN77649_c3_g3_i4	53.5807	-2.02394	0.640218	-3.16132	0.00157053	0.0380275	Q8TB36 A8K957 E7FJF3 E7FJF4	Ganglioside-induced differentiation-associated protein 1		PF13417;	GO:0005829;GO:0031307;GO:0016020;GO:0005739;GO:0005634;GO:0004364;GO:0071305;GO:0006749;GO:0000266;GO:0008053;GO:0006626;GO:0032526;	pfu_aug1.0_5971.1_45325.t1
TRINITY_DN78076_c3_g1_i1	170.915	2.63561	0.59621	4.4206	9.84251e-06	0.00084468	O60218 A4D1P1 O75890 Q6FHF3 Q8IWZ1	Aldo-keto reductase family 1 member B10	ARL-1;Aldose reductase-like;Aldose reductase-related protein;Small intestine reductase;	PF00248;	GO:0005829;GO:0070062;GO:0005764;GO:0004033;GO:0045550;GO:0047718;GO:0001758;GO:0006081;GO:0044597;GO:0007586;GO:0044598;GO:0016488;GO:0001523;GO:0008202;	gi|1139823859|ref|XP_019927699.1|
TRINITY_DN72252_c0_g1_i7	447.209	-1.80597	0.528636	-3.41628	0.000634831	0.020337	Q9H4E5 Q96KC1	Rho-related GTP-binding protein RhoJ	Ras-like protein family member 7B;Tc10-like GTP-binding protein;	PF00071;	GO:0005829;GO:0070062;GO:0005886;GO:0005525;GO:0003924;GO:0030036;GO:0008360;GO:0051056;GO:0061299;GO:0007266;	pfu_aug1.0_6895.1_45532.t1
TRINITY_DN81220_c0_g2_i4	299.467	-1.73358	0.455109	-3.80916	0.000139441	0.00677013	Q75R65	Tyrosine-protein kinase JAK2	Janus kinase 2;	PF07714;	GO:0005856;GO:0012505;GO:0031234;GO:0005634;GO:0005524;GO:0020037;GO:0042393;GO:0035401;GO:0004715;GO:0004713;GO:0005102;GO:0042976;GO:0016477;GO:0019221;GO:0030218;GO:0035409;GO:0006954;GO:0045087;GO:0060397;GO:0038083;GO:0046777;GO:0042981;GO:0042127;GO:0007165;GO:0007169;GO:0007260;	gi|1139811136|ref|XP_019924916.1|
TRINITY_DN75551_c0_g2_i2	95.8057	3.08216	0.482886	6.38279	1.73887e-10	6.42078e-08	Q7Z410 Q6ZND6 Q7Z411	Transmembrane protease serine 9	Polyserase-I;Polyserine protease 1;	PF00057;PF00089;	GO:0005887;GO:0004252;	sp|Q7Z410|TMPS9_HUMAN
TRINITY_DN71957_c2_g1_i1	97.0975	-2.37134	0.500799	-4.73511	2.1894e-06	0.000249761	Q6P2X9 Q28D48	Monocarboxylate transporter 12	Solute carrier family 16 member 12;	PF07690;	GO:0005887;GO:0005308;GO:0008028;GO:0015293;GO:1902598;GO:0015718;	gi|762108585|ref|XP_011436919.1|
TRINITY_DN55484_c0_g1_i1	18.9341	7.72631	2.45979	3.14104	0.00168347	0.0398676	Q503M4	Monocarboxylate transporter 12-B	Solute carrier family 16 member 12-B;	PF07690;	GO:0005887;GO:0005308;GO:0008028;GO:0015293;GO:1902598;GO:0015718;	pfu_aug1.0_26764.1_04539.t1
TRINITY_DN64912_c0_g1_i4	126.928	1.91018	0.250796	7.61648	2.60692e-14	2.4386e-11	Q9UA35	Solute carrier family 28 member 3	Concentrative Na(+)-nucleoside cotransporter 3;hfCNT;	PF07670;PF07662;PF01773;	GO:0005887;GO:0005337;	gi|762106849|ref|XP_011436023.1|
TRINITY_DN77214_c1_g3_i1	10.825	2.95397	0.850382	3.4737	0.000513333	0.01717	A8WHP3 A7YT65	Sodium/glucose cotransporter 4	Solute carrier family 5 member 9;	PF00474;	GO:0005887;GO:0005412;GO:1904659;GO:0006814;	pfu_aug1.0_3718.1_30508.t1
TRINITY_DN67277_c1_g1_i13	21.475	-4.61768	1.47305	-3.13477	0.00171989	0.0404571	A8WHP3 A7YT65	Sodium/glucose cotransporter 4	Solute carrier family 5 member 9;	PF00474;	GO:0005887;GO:0005412;GO:1904659;GO:0006814;	pfu_aug1.0_3718.1_30509.t1
TRINITY_DN79309_c0_g1_i1	13.2511	2.09868	0.651381	3.22189	0.00127349	0.0324595	F4KD71 Q9FHJ8	Urea-proton symporter DUR3	High-affinity urea active transporter DUR3;	PF00474;	GO:0005887;GO:0005886;GO:0015293;GO:0015204;GO:0006995;GO:0071918;	gi|762129225|ref|XP_011447730.1|
TRINITY_DN56002_c0_g1_i1	6.05031	2.56178	0.833599	3.07316	0.00211805	0.0470989	Q7RTX9 A8KA08 Q53R92 Q96NI7	Monocarboxylate transporter 14	Solute carrier family 16 member 14;	PF07690;	GO:0005887;GO:0008028;GO:0015293;GO:0015718;	pfu_aug1.0_8345.1_38737.t1
TRINITY_DN85902_c3_g1_i1	263.906	-1.74994	0.533914	-3.27758	0.00104702	0.0283614	Q6RVG2 Q6RVG1 Q6RVG3	Electroneutral sodium bicarbonate exchanger 1	Electroneutral Na+-driven Cl-HCO3 exchanger;Solute carrier family 4 member 8;k-NBC3;	PF07565;PF00955;	GO:0005887;GO:0015301;GO:0005452;GO:0008510;GO:0051453;	pfu_aug1.0_19.1_57916.t1
TRINITY_DN78472_c0_g1_i3	28.7327	-2.91433	0.59968	-4.85981	1.17498e-06	0.000151255	Q8VIH3	Solute carrier family 28 member 3	Concentrative Na(+)-nucleoside cotransporter 3;	PF07670;PF07662;PF01773;	GO:0005887;GO:0015390;GO:0015389;GO:0015864;GO:0001895;	pfu_aug1.0_24527.1_26180.t1
TRINITY_DN58722_c0_g2_i1	9.69911	3.21025	0.878715	3.65335	0.000258841	0.0106352	Q6DF34	Protein APCDD1	Adenomatosis polyposis coli down-regulated 1 protein homolog;	PF14921;	GO:0005887;GO:0017147;GO:0030178;GO:0016055;	gi|762100625|ref|XP_011432770.1|
TRINITY_DN63980_c0_g2_i2	93.753	-2.97717	0.650725	-4.57515	4.75869e-06	0.000482105	Q9WTN6 Q5SWV0	Solute carrier family 22 member 21	Organic cation/carnitine transporter 3;Solute carrier family 22 member 9;	PF00083;	GO:0005887;GO:0031231;GO:0005777;GO:0005524;GO:0015226;GO:0015491;GO:0008514;GO:0009437;GO:0015879;	pfu_aug1.0_7841.1_53041.t1
TRINITY_DN58762_c5_g2_i3	23.2579	-2.96616	0.793809	-3.73661	0.000186516	0.00834898	P97607	Protein jagged-2		PF01414;PF00008;PF07645;PF12661;PF07657;	GO:0005887;GO:0048471;GO:0005509;GO:0008083;GO:0005112;GO:0009912;GO:0007420;GO:0030154;GO:0001709;GO:0030326;GO:0008584;GO:0007219;GO:0045747;GO:0045595;GO:0042127;GO:0001666;GO:0007283;GO:0030217;GO:0045061;	pfu_aug1.0_1069.1_22437.t1
TRINITY_DN57966_c0_g1_i2	11.59	4.58835	1.15883	3.95948	7.51125e-05	0.0042327	P43143	Neuronal acetylcholine receptor subunit alpha-6		PF02931;PF02932;	GO:0005892;GO:0030054;GO:0016020;GO:0045211;GO:0022848;GO:0008144;GO:0098655;GO:0007274;GO:0033603;GO:0051291;GO:0035094;GO:0007271;	pfu_aug1.0_931.1_29495.t1
TRINITY_DN51134_c0_g1_i1	8.54839	-4.41372	1.39575	-3.16226	0.00156551	0.0379667	P98157	Low-density lipoprotein receptor-related protein 1	Alpha-2-macroglobulin receptor;	PF12662;PF16472;PF00008;PF07645;PF00057;PF00058;	GO:0005905;GO:0016021;GO:0016964;GO:0005509;	pfu_aug1.0_16628.1_18366.t1
TRINITY_DN71384_c0_g3_i4	50.6288	-1.67563	0.318792	-5.25619	1.47069e-07	2.68e-05	P98157	Low-density lipoprotein receptor-related protein 1	Alpha-2-macroglobulin receptor;	PF12662;PF16472;PF00008;PF07645;PF00057;PF00058;	GO:0005905;GO:0016021;GO:0016964;GO:0005509;	pfu_aug1.0_9010.1_24512.t1
TRINITY_DN60220_c0_g1_i2	9.58083	6.74192	1.70757	3.94824	7.87269e-05	0.00440981	Q99088	Low-density lipoprotein receptor 2		PF07645;PF00057;PF00058;	GO:0005905;GO:0016021;GO:0034362;GO:0005509;GO:0008203;GO:0006897;GO:0006869;	pfu_aug1.0_38041.1_62939.t1
TRINITY_DN87266_c1_g1_i5	133.428	1.55151	0.335077	4.63031	3.6511e-06	0.000387344	Q9Y2I7 Q08AR7 Q08AR8 Q53ST3 Q53T36 Q8N5H0 Q8NB67	1-phosphatidylinositol 3-phosphate 5-kinase	FYVE finger-containing phosphoinositide kinase;PIKfyve;Phosphatidylinositol 3-phosphate 5-kinase type III;	PF00118;PF00610;PF01363;PF01504;	GO:0005911;GO:0005829;GO:0031901;GO:0010008;GO:0000139;GO:0031902;GO:0045121;GO:0048471;GO:0012506;GO:0000285;GO:0016308;GO:0005524;GO:0043813;GO:0008270;GO:0035556;GO:0032288;GO:1904562;GO:0006661;GO:0034504;GO:2000785;GO:0042147;	gi|762117463|ref|XP_011441585.1|
TRINITY_DN65069_c0_g1_i4	51.3716	1.88487	0.548615	3.43569	0.000591052	0.0191311	P35331	Neuronal cell adhesion molecule	Neuronal surface protein Bravo;NgCAM-related cell adhesion molecule;	PF13882;PF00041;PF07679;	GO:0005911;GO:0005887;GO:0005886;GO:0030506;GO:0030246;GO:0050839;GO:0030247;GO:0046982;GO:0016339;GO:0016338;GO:0045162;GO:0007156;GO:0007158;	gi|1139837773|ref|XP_011455005.2|
TRINITY_DN61462_c0_g1_i1	47.2823	3.30348	1.00922	3.27329	0.00106303	0.0287396	P35331	Neuronal cell adhesion molecule	Neuronal surface protein Bravo;NgCAM-related cell adhesion molecule;	PF13882;PF00041;PF07679;	GO:0005911;GO:0005887;GO:0005886;GO:0030506;GO:0030246;GO:0050839;GO:0030247;GO:0046982;GO:0016339;GO:0016338;GO:0045162;GO:0007156;GO:0007158;	pfu_aug1.0_10445.1_39052.t1
TRINITY_DN84082_c0_g3_i3	90.902	2.70311	0.547976	4.9329	8.10174e-07	0.000112676	Q03412	Innexin unc-7	Uncoordinated protein 7;	PF00876;	GO:0005911;GO:0005921;GO:0016021;GO:0032589;GO:0005886;GO:0005243;GO:0055077;GO:0016264;GO:0034220;GO:0040011;GO:0018991;GO:0043051;GO:0072347;	pfu_aug1.0_907.1_58304.t1
TRINITY_DN63641_c0_g2_i2	14.0174	-2.38895	0.727139	-3.28541	0.00101836	0.0278268	Q14517	Protocadherin Fat 1	Cadherin family member 7;Cadherin-related tumor suppressor homolog;Protein fat homolog;	PF00028;PF00008;PF02210;	GO:0005911;GO:0070062;GO:0030175;GO:0005925;GO:0005887;GO:0030027;GO:0005634;GO:0048471;GO:0005886;GO:0005509;GO:0007015;GO:0009653;GO:0007155;GO:0016477;GO:0007267;GO:0007163;GO:0007156;GO:0016337;	gi|1139825616|ref|XP_011445610.2|
TRINITY_DN61562_c0_g1_i3	46.4807	1.80276	0.582597	3.09436	0.00197241	0.0448192	Q6T4N4 Q6T4N6 Q95RM9 Q99108 Q9VDY2	Neurogenic locus protein delta		PF01414;PF00008;PF12661;PF07657;	GO:0005912;GO:0009986;GO:0031410;GO:0030139;GO:0005768;GO:0016021;GO:0005886;GO:0035003;GO:0005509;GO:0005112;GO:0005102;GO:0007015;GO:0048800;GO:0007475;GO:0008356;GO:0007298;GO:0007155;GO:0001708;GO:0008407;GO:0042676;GO:0048749;GO:0046667;GO:0007451;GO:0007398;GO:0042067;GO:0001736;GO:0030718;GO:0008347;GO:0007480;GO:0036011;GO:0007476;GO:0008586;GO:0007474;GO:0046331;GO:0007498;GO:0035157;GO:…	gi|1139811049|ref|XP_019924899.1|
TRINITY_DN64389_c0_g1_i5	58.1926	-3.3142	0.936602	-3.53853	0.000402358	0.014311	Q96GP6 E5RFB8 Q58A83 Q8IXF3 Q9BW74	Scavenger receptor class F member 2	SRECRP-1;Scavenger receptor expressed by endothelial cells 2 protein;		GO:0005925;GO:0016021;GO:0007157;	gi|762153454|ref|XP_011414764.1|
TRINITY_DN51454_c0_g1_i1	11.0834	-4.81076	0.969156	-4.96386	6.91044e-07	9.94501e-05	Q8C8U0 Q69ZN5 Q6GQV3 Q80VB4 Q9CUT7	Liprin-beta-1	Protein tyrosine phosphatase receptor type f polypeptide-interacting protein-binding protein 1;	PF00536;PF07647;	GO:0005925;GO:0045296;	gi|1139852427|ref|XP_019920803.1|
TRINITY_DN88064_c1_g1_i1	44.9248	1.93302	0.496453	3.89366	9.87429e-05	0.00521237	Q80ZA4 Q99PS9	Fibrocystin-L	Polycystic kidney and hepatic disease 1-like protein 1;Protein D86;	PF10162;PF07691;PF01833;	GO:0005929;GO:0016021;	gi|762119789|ref|XP_011442809.1|
TRINITY_DN78289_c0_g1_i2	101.675	-2.52282	0.607772	-4.15093	3.31132e-05	0.00230584	Q0E908 Q960G2	Hillarin {ECO:0000312|FlyBase:FBgn0050147}	D-Hillarin {ECO:0000303|PubMed:15818553};		GO:0005938;GO:0032154;GO:0046872;	gi|1139820087|ref|XP_019926928.1|
TRINITY_DN72256_c1_g1_i5	22.8042	3.21656	0.967738	3.32379	0.000888029	0.0253517	Q9CWH4	Meiotic recombination protein REC114		PF15165;	GO:0006310;GO:0051321;	pfu_aug1.0_19818.1_18673.t1
TRINITY_DN56901_c0_g1_i1	75.444	-2.82126	0.652725	-4.32227	1.54432e-05	0.00122771	P42297	Universal stress protein YxiE		PF00582;	GO:0006950;	pfu_aug1.0_14132.1_03448.t1
TRINITY_DN60366_c0_g2_i1	18.0891	3.25052	0.661276	4.91553	8.85445e-07	0.000120623	O75343 Q9NZ64	Guanylate cyclase soluble subunit beta-2		PF00211;PF07700;PF07701;	GO:0008074;GO:0005886;GO:0005525;GO:0004383;GO:0020037;GO:0046872;GO:0006182;GO:0035556;GO:0007165;	gi|1139841025|ref|XP_019918293.1|
TRINITY_DN69763_c0_g2_i1	232.875	2.19151	0.396902	5.52155	3.36031e-08	7.48416e-06	P18564 B2R9W5 C9JA97 Q0VA95 Q16500 Q53RG5 Q53RR6	Integrin beta-6		PF07974;PF08725;PF07965;PF00362;PF17205;	GO:0009897;GO:0070062;GO:0005925;GO:0034685;GO:0008305;GO:0005886;GO:0043235;GO:0005178;GO:0001618;GO:0007155;GO:0033627;GO:0007160;GO:0030198;GO:0006954;GO:0007229;GO:0038044;	pfu_aug1.0_11931.1_17799.t1
TRINITY_DN55956_c0_g1_i1	10.1724	-2.66182	0.864098	-3.08046	0.00206679	0.0462264	Q9H4D0 B2RCW5 D3DNF4 Q3SX54 Q3ZB76 Q5UE56 Q96HZ2 Q9BSS0	Calsyntenin-2	Alcadein-gamma;	PF00028;	GO:0009986;GO:0005789;GO:0000139;GO:0016021;GO:0014069;GO:0045211;GO:0005509;GO:0007156;GO:0051965;GO:0050806;	gi|762131982|ref|XP_011449172.1|
TRINITY_DN83213_c0_g1_i4	26.7557	-2.06864	0.564083	-3.66727	0.000245155	0.0102683	Q9H0Y8 Q9NTL1 Q9NU72 Q9UBD2 Q9UJL7	Receptor-type tyrosine-protein phosphatase T	Receptor-type tyrosine-protein phosphatase rho;	PF00041;PF00629;PF00102;	GO:0009986;GO:0016021;GO:0005886;GO:0045294;GO:0008013;GO:0045296;GO:0070097;GO:0045295;GO:0004725;GO:0007155;GO:0007156;GO:0006470;GO:0007165;GO:0007169;	gi|762116116|ref|XP_011440882.1|
TRINITY_DN88345_c2_g1_i5	245.143	-2.0838	0.610908	-3.41098	0.00064729	0.0205951	Q99M80 Q99M81 Q99M82 Q9JIZ1 Q9JIZ2 Q9JKC2 Q9JLP0	Receptor-type tyrosine-protein phosphatase T	RPTPmam4;Receptor-type tyrosine-protein phosphatase rho;	PF00041;PF00629;PF00102;	GO:0009986;GO:0016021;GO:0005886;GO:0051393;GO:0045294;GO:0008013;GO:0045296;GO:0070097;GO:0045295;GO:0004725;GO:0016790;GO:0007156;GO:0006470;GO:0007169;	pfu_aug1.0_4637.1_52327.t1
TRINITY_DN61522_c1_g1_i5	324.266	4.01746	0.562192	7.14607	8.92981e-13	5.53977e-10	Q924H0 Q8BKR6	Neuropeptide FF receptor 2	G-protein coupled receptor 74;Neuropeptide NPFF receptor;	PF00001;	GO:0015629;GO:0005887;GO:0005886;GO:0004930;GO:0008188;GO:0031628;GO:0042277;GO:0032870;GO:0007186;GO:0045761;GO:2000479;GO:0043408;GO:1901652;	pfu_aug1.0_6140.1_38268.t1
TRINITY_DN85604_c1_g1_i1	843.368	-3.45989	1.05009	-3.29487	0.000984682	0.0271884	P35525	Chloride channel protein 2		PF00654;	GO:0015629;GO:0034707;GO:0030425;GO:0043204;GO:0005886;GO:0005247;GO:0006821;GO:0030324;	gi|762075897|ref|XP_011444741.1|
TRINITY_DN66950_c0_g1_i1	22.6017	-7.19525	1.13379	-6.34617	2.20745e-10	8.04517e-08	P70085 P70086	Steroid 17-alpha-hydroxylase/17,20 lyase	17-alpha-hydroxyprogesterone aldolase;CYPXVII;Cytochrome P450 17A1;Cytochrome P450-C17;	PF00067;	GO:0016020;GO:0047442;GO:0020037;GO:0005506;GO:0004508;GO:0007548;GO:0006694;	pfu_aug1.0_6137.1_16857.t1
TRINITY_DN70361_c1_g6_i1	8.19426	-6.46037	1.22001	-5.29536	1.18782e-07	2.22226e-05	P12394	Steroid 17-alpha-hydroxylase/17,20 lyase	17-alpha-hydroxyprogesterone aldolase;CYPXVII;Cytochrome P450 17A1;Cytochrome P450-C17;	PF00067;	GO:0016020;GO:0047442;GO:0020037;GO:0005506;GO:0004508;GO:0042446;GO:0007548;GO:0006694;GO:0008202;	pfu_aug1.0_6383.1_60004.t2
TRINITY_DN57657_c0_g1_i5	95.5661	4.71276	0.355426	13.2595	3.97642e-40	3.71967e-36	Q9GPR3 Q54Z04	TM2 domain-containing protein DDB_G0277895		PF05154;	GO:0016021;	gi|1139748150|ref|XP_019918474.1|
TRINITY_DN77392_c1_g1_i1	17.132	-1.68553	0.48828	-3.45198	0.000556489	0.0183295	Q6DDG2	Uncharacterized protein KIAA2013 homolog			GO:0016021;	gi|762078231|ref|XP_011452891.1|
TRINITY_DN48789_c0_g1_i1	54.5918	-7.15531	1.00687	-7.10648	1.19044e-12	7.10794e-10	Q9WVT6	Carbonic anhydrase 14	Carbonate dehydratase XIV;Carbonic anhydrase XIV;	PF00194;	GO:0016021;GO:0004089;GO:0046872;GO:0015670;GO:0006885;	gi|765826395|ref|NP_001292248.1|
TRINITY_DN59150_c0_g1_i1	103.382	-3.69519	0.700882	-5.2722	1.34798e-07	2.4887e-05	P02706	Asialoglycoprotein receptor 1	Hepatic lectin 1;	PF00059;PF03954;	GO:0016021;GO:0004873;GO:0030246;GO:0046872;GO:0042803;GO:0031668;	pfu_aug1.0_9155.1_09901.t1
TRINITY_DN81599_c0_g1_i4	85.5415	1.66307	0.473257	3.5141	0.000441244	0.0152308	Q65Z14	Oncostatin-M-specific receptor subunit beta	Interleukin-31 receptor subunit beta;	PF00041;	GO:0016021;GO:0004896;	pfu_aug1.0_12138.1_17830.t1
TRINITY_DN61335_c6_g10_i3	17.8167	4.31571	1.08952	3.96112	7.45977e-05	0.00422064	Q8HY11	C-type lectin domain family 4 member M	CD209 antigen-like protein 1;	PF00059;	GO:0016021;GO:0005537;GO:0046872;GO:0002250;GO:0006897;GO:0045087;	pfu_aug1.0_5109.1_45114.t1
TRINITY_DN47107_c0_g1_i1	9.46532	-5.9284	1.75367	-3.38056	0.000723391	0.0220658	Q9W1R5	Protein virilizer		PF15912;	GO:0016021;GO:0005634;GO:0003676;GO:0007298;GO:0007549;GO:0006397;GO:0007539;GO:0000381;GO:0048024;GO:0000375;GO:0007530;	gi|1139822241|ref|XP_019927347.1|
TRINITY_DN62925_c5_g1_i5	25.2301	2.1881	0.533975	4.09776	4.17163e-05	0.00275455	P50131 Q28967	Prostaglandin E2 receptor EP3 subtype	Prostanoid EP3 receptor;	PF00001;	GO:0016021;GO:0005886;GO:0004957;GO:0014827;GO:0060455;GO:0007200;	gi|1139810445|ref|XP_019924763.1|
TRINITY_DN61891_c3_g3_i2	170.261	-3.30443	0.809915	-4.07997	4.50406e-05	0.00289902	Q24292 Q9VPS4	Protein dachsous	Adherin;	PF00028;	GO:0016021;GO:0005886;GO:0005509;GO:0000904;GO:0008283;GO:0042067;GO:0007156;GO:0018149;	pfu_aug1.0_77151.1_56549.t1
TRINITY_DN66063_c1_g1_i9	46.3784	1.57461	0.356846	4.41258	1.02144e-05	0.000867873	Q06805	Tyrosine-protein kinase receptor Tie-1		PF00041;PF00047;PF07714;	GO:0016021;GO:0005886;GO:0005524;GO:0004714;GO:0001525;	gi|762155747|ref|XP_011415983.1|
TRINITY_DN68985_c0_g3_i1	8.56819	3.75451	1.09758	3.42071	0.000624588	0.0200777	Q3ZBG9	Phospholipid scramblase 2	Ca(2+)-dependent phospholipid scramblase 2;	PF03803;	GO:0016021;GO:0005886;GO:0046872;GO:0017128;	gi|762091223|ref|XP_011428003.1|
TRINITY_DN87801_c0_g1_i1	241.251	1.70157	0.469348	3.62539	0.000288522	0.0114686	Q86XX4 A2RRR8 Q86UZ4 Q8N3U9 Q8NAU7 Q96JW7 Q9H6N9 Q9P228	Extracellular matrix protein FRAS1		PF03160;PF00093;	GO:0016021;GO:0005886;GO:0061618;GO:0046872;GO:0007154;GO:0030326;GO:0003338;GO:0002009;GO:0060021;GO:0015031;GO:0043588;	gi|1139804483|ref|XP_011429515.2|
TRINITY_DN81455_c1_g1_i11	48.6692	-2.98346	0.723692	-4.12256	3.74678e-05	0.0025583	Q9VCA2 O01383 O01384	Organic cation transporter protein		PF00083;	GO:0016021;GO:0005887;GO:0008514;GO:0006915;	gi|762114090|ref|XP_011439815.1|
TRINITY_DN61026_c4_g7_i5	16.9839	-2.57655	0.768265	-3.35372	0.000797328	0.0235283	Q9VCA2 O01383 O01384	Organic cation transporter protein		PF00083;	GO:0016021;GO:0005887;GO:0008514;GO:0006915;	pfu_aug1.0_10781.1_17670.t1
TRINITY_DN58864_c0_g1_i2	43.8404	3.62483	0.693267	5.22861	1.70788e-07	3.01435e-05	Q7SYH5 Q6PAX9 Q7SYH3 Q7SYH4	Sodium-coupled monocarboxylate transporter 1	Electrogenic sodium monocarboxylate cotransporter;Sodium solute transporter Vito;Solute carrier family 5 member 8;	PF00474;	GO:0016021;GO:0015293;GO:0006814;	gi|1139747944|ref|XP_019918013.1|
TRINITY_DN67466_c1_g1_i2	242.135	-1.79809	0.564329	-3.18624	0.00144136	0.0355751	Q26627	Sperm receptor for egg jelly		PF00008;PF01825;PF00059;PF02010;	GO:0016021;GO:0016020;GO:0005886;GO:0005262;GO:0005509;GO:0030246;GO:0050982;	sp|Q26627|SUREJ_STRPU
TRINITY_DN59149_c0_g1_i1	35.018	-4.85636	1.2473	-3.89349	9.88126e-05	0.00521237	Q8N539 A3KFK0 Q6UXK6 Q96SJ7	Fibrinogen C domain-containing protein 1		PF00147;	GO:0016021;GO:0016020;GO:0008061;GO:0046872;	gi|762091469|ref|XP_011428133.1|
TRINITY_DN73537_c2_g2_i1	7.03658	-5.51019	1.27313	-4.32805	1.50433e-05	0.00119932	Q8BKE6	Cytochrome P450 20A1		PF00067;	GO:0016021;GO:0016020;GO:0020037;GO:0005506;GO:0004497;GO:0016705;	pfu_aug1.0_13066.1_61147.t1
TRINITY_DN65604_c0_g1_i5	67.3208	-1.65657	0.509091	-3.25397	0.00113803	0.0300925	A4QP81	Putative ferric-chelate reductase 1		PF03351;PF02014;	GO:0016021;GO:0016491;	gi|762153156|ref|XP_011414603.1|
TRINITY_DN77211_c1_g1_i2	42.192	-1.52439	0.407275	-3.74291	0.000181903	0.00820166	Q6NSJ0 Q5T587 Q5T588 Q9ULQ9	Uncharacterized family 31 glucosidase KIAA1161		PF01055;	GO:0016021;GO:0031965;GO:0004553;GO:0005975;GO:0043568;GO:0051897;GO:0048741;	pfu_aug1.0_7706.1_31432.t1
TRINITY_DN67199_c0_g1_i1	28.381	-1.60216	0.353139	-4.5369	5.70885e-06	0.000556276	Q6GQ39	Transmembrane protein 135	Peroxisomal membrane protein 52;	PF02466;PF15982;	GO:0016021;GO:0031966;GO:0005739;GO:0005778;GO:0090140;	gi|1139747922|ref|XP_019917959.1|
TRINITY_DN86537_c1_g1_i3	90.4835	2.66647	0.363761	7.33028	2.29679e-13	1.57207e-10	Q0EEE2 A2AC39 Q9CUM1 Q9D3R2	Patched domain-containing protein 3	RND-type protein RNDEu-3;	PF02460;	GO:0016021;GO:0097225;	gi|762135509|ref|XP_011451005.1|
TRINITY_DN76040_c1_g1_i4	32.9369	1.62111	0.434015	3.73516	0.000187598	0.00835866	Q7Z7L1 E1P643 Q8N3S8 Q8N762 Q8TEE0	Schlafen family member 11		PF04326;PF09848;	GO:0016235;GO:0005829;GO:0005654;GO:0005634;GO:0005524;GO:0000049;GO:0051607;GO:2000134;	gi|762101768|ref|XP_011433372.1|
TRINITY_DN61033_c1_g3_i2	16.9877	1.70013	0.470612	3.6126	0.000303139	0.0118317	Q9HAZ2 A6NHQ8 B1AJP7 B1AJP8 B1AJP9 B1WB48 Q8WYJ9 Q9C0I8	PR domain zinc finger protein 16 {ECO:0000305}	PR domain-containing protein 16 {ECO:0000305};Transcription factor MEL1 {ECO:0000305};		GO:0016235;GO:0005829;GO:0005654;GO:0005634;GO:0017053;GO:0033613;GO:0018024;GO:0046872;GO:0043565;GO:0046332;GO:0003713;GO:0050873;GO:0030853;GO:0000122;GO:0045892;GO:0030512;GO:0022008;GO:0060021;GO:0090336;GO:0045893;GO:0043457;GO:0035019;GO:0043586;GO:0006351;GO:0050872;	pfu_aug1.0_85540.1_27886.t1
TRINITY_DN47597_c0_g1_i2	13.7069	-1.61805	0.512048	-3.15995	0.00157795	0.0381083	P13395 Q26340 Q3KN50 Q8SZW7 Q9W085	Spectrin alpha chain		PF13499;PF08726;PF00018;PF00435;	GO:0016323;GO:0005938;GO:0045169;GO:0005794;GO:0031594;GO:0005886;GO:0008091;GO:0045170;GO:0003779;GO:0005509;GO:0005516;GO:0008092;GO:0008017;GO:0051693;GO:0016199;GO:0007417;GO:0060429;GO:0045478;GO:0048134;GO:0007293;GO:0030727;GO:0007294;GO:0042062;GO:0048790;GO:0007026;GO:0007274;GO:0007308;GO:0030707;GO:0007009;GO:0008360;GO:0050807;	gi|1139852987|ref|XP_019920910.1|
TRINITY_DN74364_c0_g1_i1	128.672	-2.46568	0.749679	-3.28898	0.00100552	0.0276106	A6BM72 Q17R86 Q6UXS5 Q8ND91 Q96KG6	Multiple epidermal growth factor-like domains protein 11		PF12661;PF00053;	GO:0016323;GO:0016021;GO:0034109;GO:0010842;	gi|762157467|ref|XP_011416888.1|
TRINITY_DN75342_c0_g1_i1	20.7855	-3.00754	0.965672	-3.11445	0.00184289	0.0426357	Q9UQ99 Q9UQA0	Multidrug resistance-associated protein 1	ATP-binding cassette sub-family C member 1;Leukotriene C(4) transporter;	PF00664;PF00005;	GO:0016323;GO:0070062;GO:0005887;GO:0016020;GO:0005886;GO:0005524;GO:0016887;GO:0042626;GO:0043225;GO:0015420;GO:0015431;GO:0034634;GO:0005215;GO:0008559;GO:0009235;GO:0006855;GO:0034775;GO:0006691;GO:0042493;GO:0055085;GO:0006810;GO:0042908;	gi|1139741538|ref|XP_019926325.1|
TRINITY_DN45344_c0_g1_i1	23.2673	8.02243	1.0781	7.44126	9.973e-14	7.56411e-11	Q8WWY0 Q8WWY1	Protein crumbs homolog 1		PF00008;PF12661;PF02210;	GO:0016324;GO:0005576;GO:0016021;GO:0005622;GO:0005902;GO:0005509;GO:0007267;GO:0007163;GO:0042462;GO:0007009;GO:0006611;	sp|P82279|CRUM1_HUMAN
TRINITY_DN69763_c0_g1_i1	507.749	2.30366	0.34715	6.63593	3.22457e-11	1.48346e-08	P11584 Q8MYX9 Q9W3L2	Integrin beta-PS	Position-specific antigen beta subunit;Protein myospheroid;Protein olfactory C;	PF07974;PF08725;PF07965;PF00362;	GO:0016324;GO:0009925;GO:0031252;GO:0043034;GO:0030425;GO:0005925;GO:0005887;GO:0008305;GO:0016328;GO:0005927;GO:0005886;GO:0050839;GO:0046982;GO:0004872;GO:0007015;GO:0007475;GO:0007411;GO:0007298;GO:0016339;GO:0016340;GO:0033627;GO:0016477;GO:0007160;GO:0031589;GO:0007417;GO:0021551;GO:0008340;GO:0007391;GO:0035001;GO:0007427;GO:0007629;GO:0007377;GO:0030718;GO:0035099;GO:0007157;GO:0048803;GO:…	sp|P11584|ITBX_DROME
TRINITY_DN60588_c0_g1_i2	15.7834	-4.58791	1.14679	-4.00066	6.31663e-05	0.00371622	O42579	Frizzled-3		PF01534;PF01392;	GO:0016324;GO:0009986;GO:0016021;GO:0004930;GO:0042813;GO:0007399;GO:0014036;GO:0032880;	gi|762148993|ref|XP_011412422.1|
TRINITY_DN85070_c1_g1_i7	252.346	-1.67515	0.237253	-7.06057	1.65816e-12	9.55562e-10	P22411 Q866G2	Dipeptidyl peptidase 4	Dipeptidyl peptidase IV;T-cell activation antigen CD26;	PF00930;PF00326;	GO:0016324;GO:0009986;GO:0030139;GO:0070062;GO:0005925;GO:0016021;GO:0046581;GO:0071438;GO:0030027;GO:0031258;GO:0005765;GO:0045121;GO:0008239;GO:0002020;GO:0042803;GO:0005102;GO:0004252;GO:0001618;GO:0001662;GO:0007155;GO:0043542;GO:0035641;GO:0010716;GO:0008284;GO:0036343;GO:0033632;GO:0001666;GO:0042110;GO:0031295;	gi|762092050|ref|XP_011428446.1|
TRINITY_DN50562_c0_g1_i1	23.6205	4.70148	0.970748	4.84315	1.27795e-06	0.000163014	Q8HZK3	Dual oxidase 1		PF03098;PF00036;PF08022;PF01794;PF08030;	GO:0016324;GO:0016021;GO:0005509;GO:0020037;GO:0016174;GO:0004601;GO:0042335;GO:0019221;GO:0042446;GO:0050665;GO:0042744;GO:0051591;GO:0006979;GO:0006590;	pfu_aug1.0_777.1_51073.t1
TRINITY_DN61183_c2_g1_i2	9.56029	-3.55361	1.09749	-3.23795	0.00120392	0.03111	Q9BXJ7 Q6UX83	Protein amnionless		PF14828;	GO:0016324;GO:0031526;GO:0005905;GO:0030139;GO:0010008;GO:0070062;GO:0005615;GO:0016021;GO:0005886;GO:0043234;GO:0005102;GO:0009235;GO:0015889;GO:0007588;GO:0043001;GO:0034384;GO:0007275;GO:0006898;	gi|762154199|ref|XP_011415161.1|
TRINITY_DN76561_c1_g1_i6	45.3621	-1.75545	0.367128	-4.78157	1.73933e-06	0.000205953	Q8N695 Q2TB99 Q7Z2H9	Sodium-coupled monocarboxylate transporter 1	Apical iodide transporter;Electrogenic sodium monocarboxylate cotransporter;Sodium iodide-related cotransporter;Solute carrier family 5 member 8;	PF00474;	GO:0016324;GO:0070062;GO:0016021;GO:0005886;GO:0008028;GO:0022803;GO:0015293;GO:0006915;GO:0006811;GO:0034356;GO:0006814;	gi|762078126|ref|XP_011452329.1|
TRINITY_DN62376_c0_g2_i1	8.05169	-3.07711	0.953655	-3.22665	0.00125248	0.0320114	O05389	Uncharacterized oxidoreductase YrbE		PF01408;PF02894;	GO:0016491;	gi|762084705|ref|XP_011424851.1|
TRINITY_DN76564_c2_g1_i2	32.0142	2.89973	0.579747	5.00171	5.68237e-07	8.2624e-05	P50200	NADP-dependent 7-alpha-hydroxysteroid dehydrogenase	Bile acid 7-dehydroxylase;		GO:0016491;GO:0030573;	pfu_aug1.0_2262.1_44296.t1
TRINITY_DN74040_c0_g1_i2	49.881	-1.6117	0.429902	-3.74899	0.000177549	0.0080574	P38942 A5N1N0	4-hydroxybutyrate coenzyme A transferase		PF13336;PF02550;	GO:0016740;GO:0006084;	gi|762104784|ref|XP_011434940.1|
TRINITY_DN78950_c1_g1_i6	157.828	-1.6937	0.32592	-5.19669	2.02871e-07	3.40909e-05	Q5UNS9	Collagen-like protein 7		PF01391;	GO:0019012;	pfu_aug1.0_20278.1_47374.t1
TRINITY_DN35268_c0_g1_i1	7.61867	-3.24468	0.940813	-3.4488	0.000563081	0.0184384	Q09660	Probable cytochrome P450 CYP44		PF00067;	GO:0020037;GO:0005506;GO:0004497;GO:0016491;GO:0016705;	gi|762110398|ref|XP_011437891.1|
TRINITY_DN58379_c0_g1_i4	463.202	-2.20431	0.368536	-5.98125	2.21428e-09	6.82849e-07	Q9JHG0	Cerebellin-3		PF00386;	GO:0030054;GO:0005783;GO:0005615;GO:0005794;GO:0045202;	pfu_aug1.0_11033.1_03011.t1
TRINITY_DN61802_c3_g1_i4	40.4064	-2.68417	0.70087	-3.82977	0.000128264	0.00637077	Q8TDY9 Q8TDZ5 Q9HBA1 Q9HBA2 Q9HBA3 Q9HBA4 Q9HBA5 Q9HBA6	Regulating synaptic membrane exocytosis protein 1	Rab-3-interacting molecule 1;Rab-3-interacting protein 2;	PF00168;PF02318;PF00595;	GO:0030054;GO:0005829;GO:0005886;GO:0048786;GO:0042734;GO:0030695;GO:0044325;GO:0046872;GO:0017137;GO:0003723;GO:0017156;GO:0048791;GO:0014047;GO:0006886;GO:0061025;GO:0007269;GO:1903861;GO:2000463;GO:0010628;GO:0097151;GO:0006461;GO:0045055;GO:0042391;GO:0046928;GO:2000300;GO:0050896;GO:0046903;GO:0016079;GO:0007601;	gi|762167507|ref|XP_011422086.1|
TRINITY_DN71435_c0_g3_i1	24.2532	-1.63045	0.434932	-3.74874	0.000177726	0.0080574	E1C8P7	Down syndrome cell adhesion molecule-like protein 1 homolog		PF00041;PF07679;	GO:0030054;GO:0009986;GO:0005615;GO:0016021;GO:0005886;GO:0045202;GO:0042803;GO:0007420;GO:0060219;GO:0048704;GO:0007156;GO:0010842;GO:0007416;	gi|762160930|ref|XP_011418682.1|
TRINITY_DN83621_c0_g2_i4	334.646	-1.75475	0.264122	-6.6437	3.05895e-11	1.43072e-08	Q7T2Z5	Netrin receptor UNC5C	Protein unc-5 homolog 3;Protein unc-5 homolog C;	PF00531;PF07679;PF00090;PF17217;PF00791;	GO:0030054;GO:0016021;GO:0043005;GO:0005886;GO:0045202;GO:0007275;GO:0007165;	gi|762125435|ref|XP_011445743.1|
TRINITY_DN54155_c0_g1_i1	11.9606	1.69771	0.499851	3.39643	0.000682712	0.0211935	Q62640 Q63225	Glutamate receptor ionotropic, delta-1		PF01094;PF00060;PF10613;	GO:0030054;GO:0016021;GO:0045211;GO:0005234;GO:0004970;GO:0035176;	gi|762145317|ref|XP_011455936.1|
TRINITY_DN61159_c1_g2_i1	10.6089	-2.75845	0.876742	-3.14625	0.00165378	0.0392309	Q7TNC8	Glycine receptor subunit alpha-2		PF02931;PF02932;	GO:0030054;GO:0042995;GO:0034707;GO:0005887;GO:0045211;GO:0016934;GO:0016594;GO:0022852;GO:0046872;GO:0071230;GO:0071361;GO:0071294;GO:1902476;GO:0034220;GO:0007218;GO:0043200;GO:0060012;	pfu_aug1.0_747.1_43798.t1
TRINITY_DN61397_c0_g1_i2	12.5584	-2.26148	0.555191	-4.07334	4.63442e-05	0.00294911	Q62849	Proprotein convertase subtilisin/kexin type 7	Prohormone convertase 7;Proprotein convertase 7;Subtilisin/kexin-like protease PC7;	PF01483;PF00082;PF16470;	GO:0030173;GO:0004252;GO:0016485;	gi|762112938|ref|XP_011439215.1|
TRINITY_DN78037_c0_g2_i1	182.466	-1.63474	0.351359	-4.65261	3.2776e-06	0.000352411	Q09499 Q8WRG0	Serine/threonine-protein kinase/endoribonuclease ire-1	Inositol-requiring protein 2;	PF00069;PF01011;PF06479;	GO:0030176;GO:0005524;GO:0004521;GO:0004674;GO:0030968;GO:0030969;GO:0002119;GO:0090305;GO:1902255;GO:0006990;GO:0006468;GO:0001666;GO:0035966;GO:1904576;	gi|762158585|ref|XP_011417475.1|
TRINITY_DN85816_c1_g3_i2	5.50685	-3.32914	1.00129	-3.32485	0.000884658	0.0253127	Q8AVC3	Glucose-6-phosphate exchanger SLC37A2 {ECO:0000305}	Solute carrier family 37 member 2 {ECO:0000250|UniProtKB:Q8TED4};	PF07690;	GO:0030176;GO:0061513;GO:0008643;GO:0015760;GO:0035435;	gi|762168556|ref|XP_011422656.1|
TRINITY_DN56932_c0_g1_i3	9.98312	1.93544	0.594844	3.2537	0.00113914	0.0300925	P82596 Q7M4F8	Perlucin		PF00059;	GO:0030246;	gi|762092014|ref|XP_011428426.1|
TRINITY_DN56768_c1_g1_i7	13.5927	2.22046	0.597612	3.71555	0.000202764	0.0089004	P16390 A3KMM2	Potassium voltage-gated channel subfamily A member 3	MK3;Voltage-gated potassium channel subunit Kv1.3;	PF02214;PF00520;	GO:0030424;GO:0016021;GO:0045121;GO:0008076;GO:0005251;GO:0015271;GO:0005249;GO:0071805;GO:0051260;	pfu_aug1.0_6504.1_02260.t1
TRINITY_DN56795_c0_g1_i2	46.5796	-3.99228	0.446783	-8.93562	4.04886e-19	6.68372e-16	P56730 Q9UP16	Neurotrypsin	Leydin;Motopsin;Serine protease 12;	PF00051;PF00530;PF00089;	GO:0030424;GO:0031410;GO:0030425;GO:0005886;GO:0043083;GO:0043195;GO:0005044;GO:0004252;GO:0008236;GO:0006887;GO:0031638;	gi|762128312|ref|XP_011447257.1|
TRINITY_DN70942_c0_g2_i2	7.13308	-6.26111	1.75808	-3.56133	0.000368974	0.0134825	Q8VDM6 Q3U201 Q3UPB0 Q6AZA7 Q8BY45 Q8K365	Heterogeneous nuclear ribonucleoprotein U-like protein 1		PF02037;PF00622;	GO:0030529;GO:0005654;GO:0005634;GO:0019899;GO:0003723;GO:0006355;GO:0009615;GO:0006396;GO:0006351;	pfu_aug1.0_4750.1_16495.t1
TRINITY_DN84100_c0_g1_i3	70.9362	-1.96802	0.620351	-3.17242	0.00151173	0.0369545	Q91YD4 Q5KTC0	Transient receptor potential cation channel subfamily M member 2	Long transient receptor potential channel 2;Transient receptor potential channel 7;	PF00520;	GO:0030659;GO:0005887;GO:0005765;GO:0005764;GO:0043005;GO:0043204;GO:0005886;GO:0005509;GO:0015278;GO:0005261;GO:0099604;GO:0005384;GO:0005272;GO:0098703;GO:0097553;GO:0035584;GO:0071277;GO:0070301;GO:0071415;GO:0071502;GO:0002407;GO:0097028;GO:0044849;GO:0006828;GO:0032024;GO:1903223;GO:2000249;GO:0051489;GO:0051209;GO:0009408;GO:0033194;GO:0014074;GO:0001659;GO:0071577;	gi|1139827266|ref|XP_011446980.2|
TRINITY_DN53494_c0_g1_i1	71.2714	3.29427	0.71776	4.58966	4.43965e-06	0.000454708	F7J220	Scavenger receptor cysteine-rich domain superfamily protein {ECO:0000312|EMBL:BAK39578.1}		PF00530;PF00084;	GO:0030659;GO:0016021;GO:0005044;GO:0045087;GO:0006909;	pfu_aug1.0_11933.1_53761.t1
TRINITY_DN77135_c1_g1_i3	297.79	-2.10587	0.277192	-7.59716	3.02702e-14	2.74023e-11	Q29466	V-type proton ATPase 116 kDa subunit a isoform 1	Clathrin-coated vesicle/synaptic vesicle proton pump 116 kDa subunit;Vacuolar adenosine triphosphatase subunit Ac116;Vacuolar proton pump subunit 1;Vacuolar proton translocating ATPase 116 kDa subunit a isoform 1;	PF01496;	GO:0030659;GO:0016021;GO:0042470;GO:0005886;GO:0016471;GO:0000220;GO:0051117;GO:0046961;GO:0015991;GO:0015986;GO:0007035;GO:0070072;	gi|1139749236|ref|XP_019920867.1|
TRINITY_DN86976_c0_g1_i1	66.8541	-8.0675	2.37746	-3.39332	0.000690504	0.0213645	Q6B9X6 Q55FF0	Alpha-protein kinase vwkA	von Willebrand factor A alpha-kinase;	PF02816;	GO:0031164;GO:0000331;GO:0005737;GO:0005829;GO:0048471;GO:0005524;GO:0005516;GO:0004672;GO:0004674;GO:0070177;GO:0033298;GO:0006971;GO:0000281;GO:0031038;GO:0018209;GO:0018107;GO:0006468;GO:0031156;GO:0031288;	pfu_aug1.0_4069.1_66874.t1
TRINITY_DN73510_c5_g1_i1	21.9915	2.49777	0.756649	3.3011	0.000963076	0.0267063	P08472	Mesenchyme-specific cell surface glycoprotein	MSP130;		GO:0031225;GO:0005886;	gi|1139831215|ref|XP_011450014.2|
TRINITY_DN63494_c0_g1_i1	159.244	-4.47847	0.863382	-5.18712	2.13569e-07	3.52552e-05	P49291	Lazarillo protein		PF00061;	GO:0031225;GO:0005886;GO:0031409;GO:0030154;GO:0007399;	pfu_aug1.0_8238.1_17259.t1
TRINITY_DN76335_c1_g1_i4	2437.87	-1.53332	0.214104	-7.16158	7.97539e-13	5.08667e-10	Q5AD07 A0A1D8PG56	Cell surface Cu-only superoxide dismutase 5	Predicted GPI-anchored protein 3;	PF00080;	GO:0031225;GO:0009986;GO:0005576;GO:0009277;GO:0030446;GO:0005507;GO:0004784;GO:0034599;GO:0071451;GO:0052059;GO:0020012;GO:0009405;GO:0006801;	gi|762153164|ref|XP_011414607.1|
TRINITY_DN61471_c0_g1_i6	5.60595	3.83323	1.04703	3.66107	0.000251168	0.0104733	Q91X17 Q3TN64 Q3TP60 Q62285	Uromodulin	Tamm-Horsfall urinary glycoprotein;	PF12947;PF07645;PF00100;	GO:0031225;GO:0016324;GO:0016323;GO:0060170;GO:0005929;GO:0070062;GO:0000922;GO:0005509;GO:0019864;GO:0048878;GO:0007588;GO:0007157;GO:0007159;GO:0072218;GO:0072221;GO:0072233;GO:1990266;GO:2000021;	gi|762073152|ref|XP_011432135.1|
TRINITY_DN72179_c0_g2_i2	10.9373	2.64395	0.672967	3.9288	8.53698e-05	0.00467917	Q9NB71 Q8MZ36 Q9VXZ5	E3 ubiquitin-protein ligase highwire	Protein pam/highwire/rpm-1;RING-type E3 ubiquitin transferase highwire {ECO:0000305};	PF08005;PF00415;	GO:0031410;GO:0005634;GO:0005886;GO:0004842;GO:0008270;GO:0007628;GO:0006914;GO:0030509;GO:0050965;GO:0040011;GO:0007616;GO:0030514;GO:0010629;GO:0045886;GO:0016567;GO:0008582;GO:2000331;GO:0048678;GO:0050808;GO:0006351;	pfu_aug1.0_2188.1_37244.t1
TRINITY_DN74155_c3_g1_i1	12.2996	1.7429	0.528438	3.29822	0.000972999	0.0269018	O13936 Q9US64	Transcription elongation factor spt5	Chromatin elongation factor spt5;	PF00467;PF03439;PF11942;	GO:0032044;GO:0000790;GO:0005634;GO:0003677;GO:0003729;GO:0006397;GO:0034243;GO:0006396;GO:0006351;	sp|O13936|SPT5_SCHPO
TRINITY_DN81559_c5_g1_i12	25.934	-1.90388	0.467865	-4.06929	4.71562e-05	0.00297381	P83088 Q7PLF1	Alpha-(1,3)-fucosyltransferase C	Galactoside 3-L-fucosyltransferase;	PF17039;PF00852;	GO:0032580;GO:0000139;GO:0016021;GO:0046920;GO:0008417;GO:0006486;	pfu_aug1.0_5654.1_52583.t1
TRINITY_DN78378_c1_g1_i1	222.509	1.57575	0.416822	3.78039	0.000156583	0.00736699	Q925Q3 Q3U067 Q80XM7	Mitochondrial sodium/calcium exchanger protein {ECO:0000305}	Na(+)/K(+)/Ca(2+)-exchange protein 6 {ECO:0000303|PubMed:14625281};Sodium/calcium exchanger protein, mitochondrial {ECO:0000303|PubMed:20018762};Sodium/potassium/calcium exchanger 6 {ECO:0000303|PubMed:14625281};Solute carrier family 24 member 6 {ECO:0000312|MGI:MGI:2180781};Solute carrier family 8 member B1 {ECO:0000312|MGI:MGI:2180781};	PF01699;	GO:0032592;GO:0030061;GO:0005743;GO:0005739;GO:0005886;GO:0042383;GO:0005432;GO:0086038;GO:0042803;GO:0070588;GO:0042593;GO:0051560;GO:0006851;GO:0099093;GO:0086036;GO:0051480;GO:0050796;GO:1901623;GO:2001256;GO:0050896;GO:0035725;	gi|1139818961|ref|XP_019926659.1|
TRINITY_DN79933_c3_g1_i1	300.686	3.02286	0.551081	5.48533	4.12703e-08	8.9525e-06	Q98TA5	Chromatin assembly factor 1 subunit A-A	Chromatin assembly factor I p150 subunit A;	PF15539;PF15557;PF12253;	GO:0033186;GO:0005634;GO:0007049;GO:0031497;GO:0006281;GO:0006260;GO:0006335;	gi|1139831208|ref|XP_019929182.1|
TRINITY_DN77803_c0_g1_i4	18.7658	-2.74709	0.679263	-4.04422	5.24985e-05	0.00323795	Q6R7G0	Putative transmembrane protein ORF68			GO:0033644;GO:0016021;	gi|1139824608|ref|XP_019927843.1|
TRINITY_DN67954_c5_g1_i2	12.5682	-3.01264	0.947666	-3.17901	0.00147778	0.0362388	P48060 A7YET6 F8VUC2 Q15409 Q969K2	Glioma pathogenesis-related protein 1	Protein RTVP-1;	PF00188;	GO:0035577;GO:0005576;GO:0016021;GO:0016020;GO:0005886;GO:0043312;GO:0019216;	pfu_aug1.0_1070.1_36819.t1
TRINITY_DN73312_c0_g1_i4	276.481	2.06638	0.27583	7.49152	6.8083e-14	5.30726e-11	Q9Y5Z4 Q96P57	Heme-binding protein 2	Placental protein 23;Protein SOUL;	PF04832;	GO:0035578;GO:0005737;GO:0070062;GO:0005576;GO:0005739;GO:0010917;GO:0043312;GO:0035794;GO:0010940;	pfu_aug1.0_1238.1_51235.t1
TRINITY_DN40230_c0_g1_i1	6.18905	-4.56888	1.36311	-3.35181	0.00080286	0.0236562	O35462 B1WBY0 Q548N5	Angiopoietin-2		PF00147;	GO:0042995;GO:0005615;GO:0005634;GO:0005886;GO:0046872;GO:0030971;GO:0001525;GO:0031100;GO:0071363;GO:0007281;GO:0072012;GO:0060135;GO:0016525;GO:0043537;GO:0010812;GO:0050928;GO:0045766;GO:0014823;GO:0009749;GO:0001666;GO:0009612;GO:0014070;GO:0009314;GO:0048014;	pfu_aug1.0_8187.1_09707.t1
TRINITY_DN63715_c0_g3_i2	8.25821	-6.4748	2.05519	-3.15046	0.00163012	0.0388006	Q9QZS7 D2KXA7 Q811S5 Q925S5 Q9ESC6 Q9ET59 Q9JIX1	Nephrin	Renal glomerulus-specific cell adhesion receptor;	PF08205;PF00041;	GO:0042995;GO:0070062;GO:0016021;GO:0005887;GO:0005622;GO:0005886;GO:0036057;GO:0017022;GO:0007155;GO:0032836;GO:0072015;GO:0007254;GO:0000165;GO:0007520;GO:0030838;GO:0035418;GO:0044062;GO:0007519;	pfu_aug1.0_25515.1_33511.t1
TRINITY_DN78831_c0_g1_i3	23.2684	-1.65522	0.445517	-3.71528	0.000202981	0.0089004	Q54BU4 Q8T9W6	ABC transporter B family member 1	ABC transporter ABCB.1;	PF00664;PF00005;	GO:0043190;GO:0005739;GO:0005524;GO:0042626;GO:0005215;GO:0006935;GO:0031154;GO:0006972;GO:0006810;	gi|1139810921|ref|XP_019924868.1|
TRINITY_DN82235_c2_g2_i2	17.4857	-3.29595	0.958794	-3.4376	0.000586898	0.0190406	P97686	Neuronal cell adhesion molecule	Ankyrin-binding cell adhesion molecule NrCAM;Neuronal surface protein Bravo;NgCAM-related cell adhesion molecule;	PF13882;PF00041;PF07679;	GO:0043194;GO:0005576;GO:0016021;GO:0005886;GO:0030506;GO:0007155;GO:0045162;	gi|1139837775|ref|XP_011455008.2|
TRINITY_DN86088_c1_g3_i2	192.491	-1.9025	0.221873	-8.57472	9.9325e-18	1.54853e-14	Q9HBG4 A4D1R4 A8KA80 Q32M47	V-type proton ATPase 116 kDa subunit a isoform 4	Vacuolar proton translocating ATPase 116 kDa subunit a isoform 4;Vacuolar proton translocating ATPase 116 kDa subunit a kidney isoform;	PF01496;	GO:0045177;GO:0016324;GO:0031526;GO:0005768;GO:0010008;GO:0070062;GO:0016021;GO:0005765;GO:0030670;GO:0005886;GO:0000220;GO:0051117;GO:0046961;GO:0015991;GO:0015986;GO:0007588;GO:0008286;GO:0034220;GO:0001503;GO:0090383;GO:0015992;GO:0006885;GO:0007605;GO:0033572;GO:0007035;GO:0070072;	gi|1139749232|ref|XP_019920861.1|
TRINITY_DN88458_c2_g1_i1	1358.77	1.58965	0.457109	3.47761	0.000505905	0.0169823	Q6V0I7 A8K5Z6 B5MDG4 Q3LIA6 Q8TCK7 Q9H5T6	Protocadherin Fat 4	Cadherin family member 14;FAT tumor suppressor homolog 4;Fat-like cadherin protein FAT-J;	PF00028;PF07645;PF12661;PF02210;	GO:0045177;GO:0070062;GO:0016021;GO:0005622;GO:0005886;GO:0005509;GO:0001658;GO:0021987;GO:0072137;GO:0048565;GO:0008543;GO:0003007;GO:0007157;GO:0035329;GO:0007156;GO:0060122;GO:0022008;GO:0007219;GO:0043931;GO:0007009;GO:0072307;	gi|1139759029|ref|XP_011427252.2|
TRINITY_DN71512_c0_g1_i2	38.1108	-1.67554	0.395466	-4.23688	2.26648e-05	0.0016694	Q9TSP2	Toll-like receptor 4		PF13516;PF13855;PF01582;	GO:0046696;GO:0005886;GO:0001875;GO:0004888;GO:0050829;GO:0032497;GO:0006954;GO:0045087;GO:0050702;GO:0042116;GO:0002755;GO:1900227;GO:0050707;GO:0034142;	pfu_aug1.0_1371.1_36987.t1
TRINITY_DN59170_c0_g1_i1	57.3092	4.69367	0.605513	7.75157	9.0766e-15	9.09703e-12	P08548	LINE-1 reverse transcriptase homolog		PF08333;PF03372;PF00078;	GO:0046872;GO:0003964;	pfu_aug1.0_44080.1_05278.t1
TRINITY_DN82088_c1_g2_i4	28.3406	3.35978	0.761906	4.40971	1.0351e-05	0.000874944	O00370	LINE-1 retrotransposable element ORF2 protein		PF08333;PF03372;PF00078;	GO:0046872;GO:0003964;GO:0009036;GO:0006310;GO:0090305;GO:0032199;GO:0032197;	gi|1139822931|ref|XP_019927471.1|
TRINITY_DN66906_c1_g2_i3	87.9456	2.00245	0.527467	3.79635	0.000146843	0.00704422	Q19673	Putative tyrosinase-like protein tyr-3		PF01549;PF00264;	GO:0046872;GO:0004497;	pfu_aug1.0_8793.1_02644.t1
TRINITY_DN85773_c1_g1_i9	650.472	1.84933	0.402644	4.59296	4.36999e-06	0.000449212	Q7D513	Hercynine oxygenase {ECO:0000255|HAMAP-Rule:MF_02035}	Gamma-glutamyl hercynylcysteine S-oxide synthase {ECO:0000255|HAMAP-Rule:MF_02035};	PF12867;PF03781;	GO:0046872;GO:0004497;GO:0052699;	gi|762151580|ref|XP_011413777.1|
TRINITY_DN74165_c0_g2_i5	34.8348	6.53526	1.06823	6.11781	9.48671e-10	3.09565e-07	Q642M9 A8E7G1	Trans-1,2-dihydrobenzene-1,2-diol dehydrogenase	D-xylose 1-dehydrogenase;D-xylose-NADP dehydrogenase;Dimeric dihydrodiol dehydrogenase;	PF01408;	GO:0047837;GO:0047115;GO:0042843;	pfu_aug1.0_31189.1_26561.t1
TRINITY_DN73882_c6_g3_i6	92.927	-2.56167	0.263519	-9.72103	2.45292e-22	4.91687e-19	Q642M9 A8E7G1	Trans-1,2-dihydrobenzene-1,2-diol dehydrogenase	D-xylose 1-dehydrogenase;D-xylose-NADP dehydrogenase;Dimeric dihydrodiol dehydrogenase;	PF01408;	GO:0047837;GO:0047115;GO:0042843;	pfu_aug1.0_3631.1_23368.t1
TRINITY_DN74165_c0_g1_i7	59.8367	5.34869	0.689317	7.7594	8.5331e-15	8.86905e-12	Q6DF30	Trans-1,2-dihydrobenzene-1,2-diol dehydrogenase	D-xylose 1-dehydrogenase;D-xylose-NADP dehydrogenase;Dimeric dihydrodiol dehydrogenase;	PF01408;	GO:0047837;GO:0047115;GO:0042843;	pfu_aug1.0_931.1_29492.t1
TRINITY_DN67678_c3_g1_i9	30.1599	1.96501	0.435776	4.50921	6.50691e-06	0.0006211	Q47944	L-sorbose 1-dehydrogenase		PF05199;PF00732;	GO:0050660;GO:0016614;	gi|1139837702|ref|XP_019930575.1|
TRINITY_DN78268_c0_g1_i10	1708.96	1.76018	0.424647	4.14506	3.39732e-05	0.00235405	Q8CJD3 Q63680	Zymogen granule membrane protein 16	Secretory lectin ZG16;	PF01419;	GO:0060205;GO:0031012;GO:0005796;GO:0005578;GO:0042589;GO:0030246;GO:0015031;	pfu_aug1.0_104175.1_64249.t1
TRINITY_DN87037_c4_g4_i1	4.82314	-5.69045	1.72263	-3.30336	0.000955342	0.0265181	Q8K0U4 Q3UQZ8 Q8CHF6	Heat shock 70 kDa protein 12A			GO:0070062;GO:0005524;	pfu_aug1.0_40402.1_19772.t1
TRINITY_DN70701_c3_g3_i1	37.2924	4.31251	0.976859	4.41467	1.01164e-05	0.00086291	Q8K0U4 Q3UQZ8 Q8CHF6	Heat shock 70 kDa protein 12A			GO:0070062;GO:0005524;	pfu_aug1.0_4489.1_66988.t1
TRINITY_DN68349_c0_g1_i1	2533.54	-1.54674	0.290615	-5.32229	1.0247e-07	1.94298e-05	P49908 Q6PD59 Q6PI43 Q6PI87 Q6PJF9	Selenoprotein P {ECO:0000303|PubMed:27645994}		PF04593;PF04592;	GO:0070062;GO:0005576;GO:0031089;GO:0008430;GO:0007420;GO:0040007;GO:0007626;GO:0002576;GO:0009791;GO:0006979;GO:0001887;GO:0019953;	pfu_aug1.0_6207.1_38285.t1
TRINITY_DN60334_c0_g1_i3	12.8896	-3.37396	0.912662	-3.69683	0.000218304	0.00942503	Q9UMG7	Tenascin-X	Hexabrachion-like protein;	PF07974;PF00147;PF00041;	GO:0070062;GO:0005615;GO:0005622;GO:0005578;GO:0008201;GO:0005178;GO:0030036;GO:0007155;GO:0030199;GO:0032963;GO:0048251;	pfu_aug1.0_12974.1_68576.t1
TRINITY_DN76538_c3_g1_i2	25.4814	-6.10294	1.48804	-4.10133	4.10775e-05	0.00274466	Q28944	Cathepsin L1	Cathepsin L;	PF08246;PF00112;	GO:0070062;GO:0005615;GO:0005764;GO:0004197;GO:0051603;	pfu_aug1.0_4948.1_01861.t1
TRINITY_DN77058_c0_g1_i6	28.5868	3.25685	0.583822	5.5785	2.42603e-08	5.72114e-06	Q5FWI3 Q3UE15 Q3UE98 Q6DFZ0 Q6ZPR7 Q8VE53 Q9QY22	Cell surface hyaluronidase {ECO:0000303|PubMed:10767548}	Transmembrane protein 2 {ECO:0000303|PubMed:10767548};	PF10162;	GO:0070062;GO:0005887;GO:0045296;GO:0005509;GO:0004415;GO:0001525;GO:0030214;GO:1903670;	gi|762121724|ref|XP_011443799.1|
TRINITY_DN88345_c1_g1_i1	126.402	-1.81651	0.518435	-3.50383	0.000458617	0.0156953	Q05909	Receptor-type tyrosine-protein phosphatase gamma		PF00194;PF00041;PF00102;	GO:0070062;GO:0016021;GO:0042802;GO:0004725;GO:0010633;GO:1901998;	gi|1139821412|ref|XP_019927190.1|
TRINITY_DN75967_c1_g2_i2	28.3492	-1.99204	0.53913	-3.69492	0.000219957	0.00946727	P23606 Q4QRA6	Protein-glutamine gamma-glutamyltransferase K	Epidermal TGase;Transglutaminase K;Transglutaminase-1;	PF00927;PF01841;PF00868;	GO:0070062;GO:0031224;GO:0046872;GO:0003810;GO:0031424;GO:0018149;GO:0045787;GO:0010838;	gi|1139826723|ref|XP_011446549.2|
TRINITY_DN82209_c0_g1_i1	60.0334	-1.54749	0.330339	-4.68456	2.80566e-06	0.000308838	Q99758 B2RU09 Q54A95 Q6P5P9 Q92473	ATP-binding cassette sub-family A member 3	ABC-C transporter;ATP-binding cassette transporter 3;	PF00005;	GO:0097208;GO:0097233;GO:0005615;GO:0016021;GO:0043231;GO:0097232;GO:0016020;GO:0005886;GO:0005524;GO:0042626;GO:0005319;GO:0005215;GO:0044267;GO:0006869;GO:0042493;GO:0051384;GO:0055085;GO:0006810;	pfu_aug1.0_5196.1_52479.t1
TRINITY_DN85974_c1_g1_i7	49.7438	-2.08421	0.647013	-3.22127	0.00127623	0.0325	Q80XN0 Q3UJS9 Q3UL45 Q8BK53 Q8R0C8	D-beta-hydroxybutyrate dehydrogenase, mitochondrial {ECO:0000305}	3-hydroxybutyrate dehydrogenase {ECO:0000250|UniProtKB:Q02338};	PF00106;	GO:0099617;GO:0005743;GO:0005759;GO:0005739;GO:0005654;GO:0003858;	gi|762102077|ref|XP_011433531.1|
TRINITY_DN56585_c0_g1_i3	11.4113	3.20144	0.74997	4.26875	1.96569e-05	0.00149858						gi|1139748163|ref|XP_019918517.1|
TRINITY_DN57655_c0_g1_i4	15.7794	-3.86323	1.07522	-3.59296	0.00032694	0.0124131						gi|1139748913|ref|XP_019920242.1|
TRINITY_DN86027_c2_g2_i1	42.0028	2.35441	0.488106	4.82356	1.41017e-06	0.000175883	Q5TYP4 Q503S2	Uncharacterized protein C1orf112 homolog		PF14868;		gi|1139805026|ref|XP_019923553.1|
[truncated: 455 more rows]

## Sheet: PEARL SAC
Transcript_name	baseMean	log2FoldChange	lfcSE	stat	pvalue	padj	Accession	Fullname	Altnames	Pfam	GO	fucata_hit
[truncated: 187 more rows]

[truncated: 2 more sheets: SUMMARY, readme]
