# Supplementary material for: Tracing key genes associated with the Pinctada margaritifera albino phenotype from juvenile to cultured pearl harvest stages using multiple whole transcriptome sequencing
Source: BMC Genomics. 2020 Sep 25;21:662. doi: 10.1186/s12864-020-07015-w (PMC7517651; doi:10.1186/s12864-020-07015-w)
Supplement: Supplementary file 2 — Additional file 2. Lists of common DEGs between the P. margaritifera albino phenotype and black wild-type phenotype overlapping the three datasets (Juvenile, Mantle and Pearl Sac). [file 12864_2020_7015_MOESM2_ESM.xlsx]

## Sheet: M-J_all
Transcript_name	log2FoldChange_MANTLE	padj_MANTLE	log2FoldChange_JUVENILE	padj_JUVENILE	Accession	Fullname	Altnames	Pfam	GO	fucata_hit
TRINITY_DN35268_c0_g1_i1	-3.24468	0.0184384	1.87979	0.00692896	Q09660	Probable cytochrome P450 CYP44		PF00067;	GO:0020037;GO:0005506;GO:0004497;GO:0016491;GO:0016705;	gi|762110398|ref|XP_011437891.1|
TRINITY_DN39482_c0_g1_i1	5.07103	0.00703379	1.78587	0.00740379	P04323	Retrovirus-related Pol polyprotein from transposon 17.6		PF00078;	GO:0004190;GO:0004519;GO:0003676;GO:0003964;GO:0015074;	pfu_aug1.0_24955.1_55018.t1
TRINITY_DN45326_c0_g1_i1	-5.43162	0.00639987	6.80373	4.16492e-07	P61406 Q5NC64	Telomerase-binding protein EST1A	EST1-like protein A;Ever shorter telomeres 1A;Smg-6 homolog;Telomerase subunit EST1A;	PF10374;PF10373;PF13638;	GO:0000781;GO:0005737;GO:0005829;GO:0035145;GO:0005730;GO:0005634;GO:0000333;GO:0005697;GO:0070182;GO:0004521;GO:0046872;GO:0004540;GO:0043021;GO:0070034;GO:0042162;GO:0006406;GO:1904354;GO:0000184;GO:0043487;GO:0032204;GO:0007004;	gi|1139849432|ref|XP_019920166.1|
TRINITY_DN45344_c0_g1_i1	8.02243	7.56411e-11	-9.26784	5.65747e-20	Q8WWY0 Q8WWY1	Protein crumbs homolog 1		PF00008;PF12661;PF02210;	GO:0016324;GO:0005576;GO:0016021;GO:0005622;GO:0005902;GO:0005509;GO:0007267;GO:0007163;GO:0042462;GO:0007009;GO:0006611;	sp|P82279|CRUM1_HUMAN
TRINITY_DN45760_c0_g1_i1	-7.33471	0.000780239	-8.57495	2.63525e-17						pfu_aug1.0_4582.1_23614.t1
TRINITY_DN48789_c0_g1_i1	-7.15531	7.10794e-10	-2.88304	0.00254437	Q9WVT6	Carbonic anhydrase 14	Carbonate dehydratase XIV;Carbonic anhydrase XIV;	PF00194;	GO:0016021;GO:0004089;GO:0046872;GO:0015670;GO:0006885;	gi|765826395|ref|NP_001292248.1|
TRINITY_DN49063_c0_g1_i1	5.90559	0.022549	-6.37069	0.000224859						NA
TRINITY_DN50642_c0_g1_i1	-6.49091	0.00114772	3.1109	4.70004e-15						pfu_aug1.0_87.1_21975.t1
TRINITY_DN51454_c0_g1_i1	-4.81076	9.94501e-05	8.1949	1.05373e-13	Q8C8U0 Q69ZN5 Q6GQV3 Q80VB4 Q9CUT7	Liprin-beta-1	Protein tyrosine phosphatase receptor type f polypeptide-interacting protein-binding protein 1;	PF00536;PF07647;	GO:0005925;GO:0045296;	gi|1139852427|ref|XP_019920803.1|
TRINITY_DN52465_c0_g1_i1	-5.60584	0.0379667	-5.563	0.0269518						pfu_aug1.0_12624.1_17883.t1
TRINITY_DN52981_c0_g1_i8	-4.76265	0.00117061	3.14178	0.000334015	Q5I0D7	Xaa-Pro dipeptidase	Imidodipeptidase;Peptidase D;Proline dipeptidase;	PF05195;PF00557;	GO:0004177;GO:0030145;GO:0008237;GO:0102009;GO:0030574;	gi|1139853925|ref|XP_011421678.2|
TRINITY_DN53290_c1_g1_i1	2.65106	0.0383007	3.85153	0.0181354	Q96AH3 Q9BTH9 Q9BTI2	Transcription elongation factor SPT6	Histone chaperone suppressor of Ty6;Tat-cotransactivator 2 protein;	PF14878;PF14635;PF14641;PF00575;PF14633;PF14632;PF14639;	GO:0005654;GO:0005634;GO:0008023;GO:0035327;GO:0003677;GO:0042393;GO:0031491;GO:0003723;GO:0000991;GO:0003700;GO:0070827;GO:0006338;GO:0006342;GO:0006397;GO:0042789;GO:0051028;GO:0061086;GO:0034728;GO:0032968;GO:0045191;GO:0010793;GO:0050684;GO:0051147;GO:0006355;GO:0008380;GO:0006368;GO:0006366;GO:0016032;	pfu_aug1.0_5119.1_59704.t1
TRINITY_DN53946_c0_g1_i1	-1.74691	0.0156953	-1.51884	4.1325e-05						pfu_aug1.0_265.1_36426.t1
TRINITY_DN54283_c0_g2_i1	-4.32202	0.00748193	1.81939	0.00458625						pfu_aug1.0_10675.1_10180.t1
TRINITY_DN54949_c1_g1_i1	1.87362	0.00110997	-2.36628	2.13276e-07						pfu_aug1.0_953.1_07773.t1
TRINITY_DN55094_c0_g3_i2	3.51891	0.00827317	2.27254	0.0388751						NA
TRINITY_DN56768_c1_g1_i7	2.22046	0.0089004	-1.73628	0.0138984	P16390 A3KMM2	Potassium voltage-gated channel subfamily A member 3	MK3;Voltage-gated potassium channel subunit Kv1.3;	PF02214;PF00520;	GO:0030424;GO:0016021;GO:0045121;GO:0008076;GO:0005251;GO:0015271;GO:0005249;GO:0071805;GO:0051260;	pfu_aug1.0_6504.1_02260.t1
TRINITY_DN56901_c0_g1_i1	-2.82126	0.00122771	2.09993	0.0060674	P42297	Universal stress protein YxiE		PF00582;	GO:0006950;	pfu_aug1.0_14132.1_03448.t1
TRINITY_DN57004_c0_g1_i2	-8.53639	0.000802335	6.68044	1.73713e-24						NA
TRINITY_DN57046_c0_g1_i1	-5.55642	0.00207762	3.13298	0.00455718						NA
TRINITY_DN57563_c0_g1_i1	2.92207	0.000308838	-2.37094	1.66124e-12						pfu_aug1.0_46642.1_48627.t1
TRINITY_DN57966_c0_g1_i2	4.58835	0.0042327	-1.71846	3.99828e-08	P43143	Neuronal acetylcholine receptor subunit alpha-6		PF02931;PF02932;	GO:0005892;GO:0030054;GO:0016020;GO:0045211;GO:0022848;GO:0008144;GO:0098655;GO:0007274;GO:0033603;GO:0051291;GO:0035094;GO:0007271;	pfu_aug1.0_931.1_29495.t1
TRINITY_DN58273_c1_g4_i3	2.60743	0.0281869	-4.62688	0.0134077	Q9WVK8	Cholesterol 24-hydroxylase	Cytochrome P450 46A1;	PF00067;	GO:0005789;GO:0016021;GO:0031090;GO:0033781;GO:0020037;GO:0005506;GO:0006707;GO:0006805;	pfu_aug1.0_2264.1_66249.t1
TRINITY_DN58497_c3_g1_i5	2.99291	0.0466809	-2.6643	0.00610682						pfu_aug1.0_524.1_15115.t1
TRINITY_DN58762_c5_g2_i3	-2.96616	0.00834898	-1.88837	0.00807692	P97607	Protein jagged-2		PF01414;PF00008;PF07645;PF12661;PF07657;	GO:0005887;GO:0048471;GO:0005509;GO:0008083;GO:0005112;GO:0009912;GO:0007420;GO:0030154;GO:0001709;GO:0030326;GO:0008584;GO:0007219;GO:0045747;GO:0045595;GO:0042127;GO:0001666;GO:0007283;GO:0030217;GO:0045061;	pfu_aug1.0_1069.1_22437.t1
TRINITY_DN59188_c0_g1_i1	-5.19229	8.1427e-05	5.863	2.46197e-47						pfu_aug1.0_10353.1_02903.t1
TRINITY_DN59951_c1_g2_i1	3.06847	0.0315682	3.44204	5.52606e-07						pfu_aug1.0_6230.1_16880.t1
TRINITY_DN60090_c3_g2_i1	-2.17428	0.0277557	2.79838	1.11123e-28						NA
TRINITY_DN60886_c0_g4_i3	1.64676	0.0425191	-1.60623	0.00164167						NA
TRINITY_DN61014_c7_g3_i2	5.50064	0.00207762	-7.06284	1.6411e-06						NA
TRINITY_DN61826_c1_g3_i2	-3.45203	0.000836394	-3.24362	0.0273434	P18172 Q294Q6 Q56RL3	Glucose dehydrogenase [FAD, quinone]		PF05199;PF00732;	GO:0005576;GO:0050660;GO:0016614;	pfu_aug1.0_11068.1_60853.t1
TRINITY_DN61844_c0_g1_i1	-2.2845	0.0262797	2.11101	0.00697775						pfu_aug1.0_32049.1_12089.t1
TRINITY_DN61976_c1_g2_i1	2.89266	0.00888643	-1.63782	0.0006171						pfu_aug1.0_3646.1_16144.t1
TRINITY_DN62065_c2_g1_i1	-8.07268	0.00539523	-7.83243	9.91614e-10						gi|1139853525|ref|XP_019921018.1|
TRINITY_DN62655_c4_g1_i1	-5.24935	0.0210568	3.94638	1.45914e-12						NA
TRINITY_DN62699_c0_g2_i1	2.76239	0.000101817	5.74938	4.46531e-07	P54276 O54710 Q6GTK8	DNA mismatch repair protein Msh6 {ECO:0000303|PubMed:9390556}	G/T mismatch-binding protein {ECO:0000303|PubMed:8812455};MutS protein homolog 6 {ECO:0000250|UniProtKB:P52701};MutS-alpha 160 kDa subunit;	PF01624;PF05188;PF05192;PF05190;PF00488;PF00855;	GO:0005829;GO:0005794;GO:0043231;GO:0032301;GO:0000790;GO:0005654;GO:0043531;GO:0005524;GO:0003682;GO:0003684;GO:0003677;GO:0008094;GO:0000400;GO:0032137;GO:0000287;GO:0035064;GO:0030983;GO:0032405;GO:0032357;GO:0032138;GO:0032142;GO:0032143;GO:0008340;GO:0006281;GO:0097193;GO:0008630;GO:0045190;GO:0043570;GO:0006298;GO:0045910;GO:0051096;GO:0045830;GO:0009411;GO:0016446;GO:0016447;	gi|762135048|ref|XP_011450765.1|
TRINITY_DN63574_c0_g1_i10	2.68489	2.2203e-20	-1.93921	0.000215519						pfu_aug1.0_16145.1_25491.t1
TRINITY_DN63652_c1_g1_i1	2.78407	0.022758	1.63157	2.17151e-05						NA
TRINITY_DN63961_c0_g1_i8	3.57222	0.0027023	2.10647	0.0244738	Q9ESN4 A2AUR9 B0LXL6	Complement C1q-like protein 3	C1q and tumor necrosis factor-related protein 13;Gliacolin;	PF00386;PF01391;	GO:0005581;GO:0005576;GO:0050807;	pfu_aug1.0_824.1_00508.t1
TRINITY_DN64127_c4_g2_i1	2.27591	0.00973753	2.14693	0.00231214						gi|762078629|ref|XP_011454973.1|
TRINITY_DN64872_c0_g1_i4	-2.78204	0.0245866	1.73429	4.26193e-10						pfu_aug1.0_6319.1_02208.t1
TRINITY_DN65876_c0_g2_i1	-4.54803	0.00535622	2.84633	0.0251973	P41413 D3ZVZ3 Q62914	Proprotein convertase subtilisin/kexin type 5	Proprotein convertase 5;Proprotein convertase 6;Subtilisin/kexin-like protease PC5;	PF14843;PF01483;PF00082;PF16470;	GO:0005576;GO:0005794;GO:0005797;GO:0016021;GO:0043204;GO:0005886;GO:1990635;GO:0005802;GO:0004252;GO:0036120;GO:0007565;GO:0033625;GO:2001046;GO:1905609;GO:1904754;GO:0034698;GO:0034699;GO:1990874;	pfu_aug1.0_37790.1_55627.t1
TRINITY_DN66075_c1_g1_i1	-4.3248	0.0213954	5.31642	0.0279437						NA
TRINITY_DN66658_c1_g2_i1	-4.51124	0.0122745	-1.93457	0.0120037						pfu_aug1.0_8704.1_31635.t1
TRINITY_DN67277_c1_g1_i13	-4.61768	0.0404571	-1.89867	4.64755e-08	A8WHP3 A7YT65	Sodium/glucose cotransporter 4	Solute carrier family 5 member 9;	PF00474;	GO:0005887;GO:0005412;GO:1904659;GO:0006814;	pfu_aug1.0_3718.1_30509.t1
TRINITY_DN67554_c2_g3_i2	5.7771	0.00149858	-2.93754	0.0283561						pfu_aug1.0_37194.1_04997.t1
TRINITY_DN67651_c5_g1_i1	-3.1828	0.0244223	1.86105	0.000549555						pfu_aug1.0_185106.1_21420.t1
TRINITY_DN68997_c0_g4_i1	-1.56285	0.037453	-2.00095	1.55726e-13						pfu_aug1.0_39975.1_48384.t1
TRINITY_DN69564_c0_g1_i1	2.70469	0.00440317	-1.50849	5.22731e-06	Q9GR88	Eukaryotic peptide chain release factor subunit 1		PF03463;PF03464;PF03465;	GO:0005737;GO:0016149;	gi|762168484|ref|XP_011422618.1|
TRINITY_DN70179_c1_g2_i1	-6.77829	0.0155266	3.25722	0.0364849						NA
TRINITY_DN70942_c0_g2_i2	-6.26111	0.0134825	-4.76214	0.00830702	Q8VDM6 Q3U201 Q3UPB0 Q6AZA7 Q8BY45 Q8K365	Heterogeneous nuclear ribonucleoprotein U-like protein 1		PF02037;PF00622;	GO:0030529;GO:0005654;GO:0005634;GO:0019899;GO:0003723;GO:0006355;GO:0009615;GO:0006396;GO:0006351;	pfu_aug1.0_4750.1_16495.t1
TRINITY_DN71474_c4_g1_i5	-4.27789	6.40487e-22	5.17716	5.57878e-09						NA
TRINITY_DN71661_c7_g2_i2	10.1593	0.00103882	4.65507	0.0035963						pfu_aug1.0_1203.1_36879.t1
TRINITY_DN71724_c2_g2_i2	-5.84846	0.0261252	3.52951	0.00128796						pfu_aug1.0_284.1_36445.t1
TRINITY_DN71893_c0_g3_i1	-1.60347	0.0328469	2.15061	5.27893e-05						pfu_aug1.0_3692.1_44737.t1
TRINITY_DN72467_c0_g3_i3	2.4541	0.000799821	2.21511	0.000899334						pfu_aug1.0_174.1_43558.t1
TRINITY_DN72900_c4_g5_i1	5.00693	0.000184387	2.43656	0.000295292						pfu_aug1.0_105725.1_71565.t1
TRINITY_DN74744_c0_g1_i5	-2.52555	0.0109405	-1.96908	4.42009e-05						pfu_aug1.0_14462.1_03494.t1
TRINITY_DN76032_c2_g2_i2	-2.78458	0.0288175	-1.52112	0.0385229						pfu_aug1.0_16933.1_61657.t1
TRINITY_DN76194_c0_g2_i3	1.66641	0.019022	4.16016	1.43574e-06						pfu_aug1.0_84951.1_63941.t1
TRINITY_DN76605_c0_g1_i8	3.68538	1.99124e-17	-3.17116	2.52429e-43						NA
TRINITY_DN77501_c0_g1_i1	4.41114	2.20189e-07	2.01783	0.00856837						gi|762073508|ref|XP_011434034.1|
TRINITY_DN78433_c1_g1_i8	-6.20447	0.00259851	2.12183	1.03029e-06						pfu_aug1.0_2376.1_66293.t1
TRINITY_DN78757_c4_g2_i7	2.6364	0.0056256	-5.0719	2.69507e-65						pfu_aug1.0_32582.1_48080.t1
TRINITY_DN80759_c0_g1_i2	-3.15963	0.030172	2.84774	1.13446e-32	Q95SX7	Probable RNA-directed DNA polymerase from transposon BS	Reverse transcriptase;	PF14529;PF00078;	GO:0003964;GO:0006313;	gi|1139809795|ref|XP_019924631.1|
TRINITY_DN81757_c4_g2_i5	-3.22735	2.87292e-07	3.4278	3.73319e-07						pfu_aug1.0_16731.1_47011.t1
TRINITY_DN82435_c0_g1_i10	2.32253	0.0029539	-2.19853	5.68892e-06	O50655	Integrase/recombinase xerD homolog		PF00589;	GO:0003677;GO:0015074;GO:0006310;GO:0075713;GO:0046718;GO:0044826;	pfu_aug1.0_10459.1_24744.t1
TRINITY_DN82473_c1_g2_i1	-1.70293	0.0288175	2.55767	2.23975e-19						pfu_aug1.0_13737.1_10641.t1
TRINITY_DN83738_c2_g2_i1	4.32975	0.0314304	-2.42343	0.0214985						NA
TRINITY_DN83905_c1_g1_i4	-3.72145	9.53868e-07	-1.73982	5.66389e-10						pfu_aug1.0_6316.1_67418.t1
TRINITY_DN84100_c0_g1_i3	-1.96802	0.0369545	1.68421	1.05081e-08	Q91YD4 Q5KTC0	Transient receptor potential cation channel subfamily M member 2	Long transient receptor potential channel 2;Transient receptor potential channel 7;	PF00520;	GO:0030659;GO:0005887;GO:0005765;GO:0005764;GO:0043005;GO:0043204;GO:0005886;GO:0005509;GO:0015278;GO:0005261;GO:0099604;GO:0005384;GO:0005272;GO:0098703;GO:0097553;GO:0035584;GO:0071277;GO:0070301;GO:0071415;GO:0071502;GO:0002407;GO:0097028;GO:0044849;GO:0006828;GO:0032024;GO:1903223;GO:2000249;GO:0051489;GO:0051209;GO:0009408;GO:0033194;GO:0014074;GO:0001659;GO:0071577;	gi|1139827266|ref|XP_011446980.2|
TRINITY_DN84320_c0_g2_i3	2.67739	0.00692577	-1.56259	0.0459049						gi|762165952|ref|XP_011421290.1|
TRINITY_DN84401_c2_g2_i3	2.94522	0.0219461	-5.51583	4.13563e-08	P10394	Retrovirus-related Pol polyprotein from transposon 412		PF00665;PF00077;PF00078;PF09337;	GO:0004190;GO:0004519;GO:0003676;GO:0003964;GO:0015074;	pfu_aug1.0_16813.1_03763.t1
TRINITY_DN86878_c3_g1_i6	-2.1647	0.00809294	1.93918	0.000588915	Q5RJY2 E9QK24 Q6ZPT7 Q8BNA4	G2/M phase-specific E3 ubiquitin-protein ligase	G2/M phase-specific HECT-type E3 ubiquitin transferase;	PF00632;	GO:0005737;GO:0005730;GO:0046872;GO:0061630;GO:0006915;GO:0001824;GO:2001243;GO:0000209;	gi|762099542|ref|XP_011432199.1|
TRINITY_DN86976_c0_g1_i1	-8.0675	0.0213645	-4.19497	7.79499e-06	Q6B9X6 Q55FF0	Alpha-protein kinase vwkA	von Willebrand factor A alpha-kinase;	PF02816;	GO:0031164;GO:0000331;GO:0005737;GO:0005829;GO:0048471;GO:0005524;GO:0005516;GO:0004672;GO:0004674;GO:0070177;GO:0033298;GO:0006971;GO:0000281;GO:0031038;GO:0018209;GO:0018107;GO:0006468;GO:0031156;GO:0031288;	pfu_aug1.0_4069.1_66874.t1
TRINITY_DN86976_c1_g2_i7	-3.03892	1.40812e-05	-1.72841	3.30523e-25						pfu_aug1.0_1855.1_66123.t1
TRINITY_DN87744_c2_g3_i1	2.78971	0.000857894	-1.9619	0.000169411	Q8I7P9	Retrovirus-related Pol polyprotein from transposon opus		PF00665;PF00078;	GO:0005634;GO:0004519;GO:0003676;GO:0008233;GO:0003964;GO:0015074;GO:0006313;	pfu_aug1.0_2371.1_08311.t1
TRINITY_DN88219_c3_g1_i3	3.73312	0.00615788	-1.75867	9.73678e-10						pfu_aug1.0_32582.1_48080.t1

## Sheet: M-J_up
Transcript_name	log2FoldChange_MANTLE	padj_MANTLE	log2FoldChange_JUVENILE	padj_JUVENILE	Accession	Fullname	Altnames	Pfam	GO	fucata_hit
TRINITY_DN39482_c0_g1_i1	5.07103	0.00703379	1.78587	0.00740379	P04323	Retrovirus-related Pol polyprotein from transposon 17.6		PF00078;	GO:0004190;GO:0004519;GO:0003676;GO:0003964;GO:0015074;	pfu_aug1.0_24955.1_55018.t1
TRINITY_DN53290_c1_g1_i1	2.65106	0.0383007	3.85153	0.0181354	Q96AH3 Q9BTH9 Q9BTI2	Transcription elongation factor SPT6	Histone chaperone suppressor of Ty6;Tat-cotransactivator 2 protein;	PF14878;PF14635;PF14641;PF00575;PF14633;PF14632;PF14639;	GO:0005654;GO:0005634;GO:0008023;GO:0035327;GO:0003677;GO:0042393;GO:0031491;GO:0003723;GO:0000991;GO:0003700;GO:0070827;GO:0006338;GO:0006342;GO:0006397;GO:0042789;GO:0051028;GO:0061086;GO:0034728;GO:0032968;GO:0045191;GO:0010793;GO:0050684;GO:0051147;GO:0006355;GO:0008380;GO:0006368;GO:0006366;GO:0016032;	pfu_aug1.0_5119.1_59704.t1
TRINITY_DN55094_c0_g3_i2	3.51891	0.00827317	2.27254	0.0388751						NA
TRINITY_DN59951_c1_g2_i1	3.06847	0.0315682	3.44204	5.52606e-07						pfu_aug1.0_6230.1_16880.t1
TRINITY_DN62699_c0_g2_i1	2.76239	0.000101817	5.74938	4.46531e-07	P54276 O54710 Q6GTK8	DNA mismatch repair protein Msh6 {ECO:0000303|PubMed:9390556}	G/T mismatch-binding protein {ECO:0000303|PubMed:8812455};MutS protein homolog 6 {ECO:0000250|UniProtKB:P52701};MutS-alpha 160 kDa subunit;	PF01624;PF05188;PF05192;PF05190;PF00488;PF00855;	GO:0005829;GO:0005794;GO:0043231;GO:0032301;GO:0000790;GO:0005654;GO:0043531;GO:0005524;GO:0003682;GO:0003684;GO:0003677;GO:0008094;GO:0000400;GO:0032137;GO:0000287;GO:0035064;GO:0030983;GO:0032405;GO:0032357;GO:0032138;GO:0032142;GO:0032143;GO:0008340;GO:0006281;GO:0097193;GO:0008630;GO:0045190;GO:0043570;GO:0006298;GO:0045910;GO:0051096;GO:0045830;GO:0009411;GO:0016446;GO:0016447;	gi|762135048|ref|XP_011450765.1|
TRINITY_DN63652_c1_g1_i1	2.78407	0.022758	1.63157	2.17151e-05						NA
TRINITY_DN63961_c0_g1_i8	3.57222	0.0027023	2.10647	0.0244738	Q9ESN4 A2AUR9 B0LXL6	Complement C1q-like protein 3	C1q and tumor necrosis factor-related protein 13;Gliacolin;	PF00386;PF01391;	GO:0005581;GO:0005576;GO:0050807;	pfu_aug1.0_824.1_00508.t1
TRINITY_DN64127_c4_g2_i1	2.27591	0.00973753	2.14693	0.00231214						gi|762078629|ref|XP_011454973.1|
TRINITY_DN71661_c7_g2_i2	10.1593	0.00103882	4.65507	0.0035963						pfu_aug1.0_1203.1_36879.t1
TRINITY_DN72467_c0_g3_i3	2.4541	0.000799821	2.21511	0.000899334						pfu_aug1.0_174.1_43558.t1
TRINITY_DN72900_c4_g5_i1	5.00693	0.000184387	2.43656	0.000295292						pfu_aug1.0_105725.1_71565.t1
TRINITY_DN76194_c0_g2_i3	1.66641	0.019022	4.16016	1.43574e-06						pfu_aug1.0_84951.1_63941.t1
TRINITY_DN77501_c0_g1_i1	4.41114	2.20189e-07	2.01783	0.00856837						gi|762073508|ref|XP_011434034.1|

## Sheet: M-J_down
Transcript_name	log2FoldChange_MANTLE	padj_MANTLE	log2FoldChange_JUVENILE	padj_JUVENILE	Accession	Fullname	Altnames	Pfam	GO	fucata_hit
TRINITY_DN45760_c0_g1_i1	-7.33471	0.000780239	-8.57495	2.63525e-17						pfu_aug1.0_4582.1_23614.t1
TRINITY_DN48789_c0_g1_i1	-7.15531	7.10794e-10	-2.88304	0.00254437	Q9WVT6	Carbonic anhydrase 14	Carbonate dehydratase XIV;Carbonic anhydrase XIV;	PF00194;	GO:0016021;GO:0004089;GO:0046872;GO:0015670;GO:0006885;	gi|765826395|ref|NP_001292248.1|
TRINITY_DN52465_c0_g1_i1	-5.60584	0.0379667	-5.563	0.0269518						pfu_aug1.0_12624.1_17883.t1
TRINITY_DN53946_c0_g1_i1	-1.74691	0.0156953	-1.51884	4.1325e-05						pfu_aug1.0_265.1_36426.t1
TRINITY_DN58762_c5_g2_i3	-2.96616	0.00834898	-1.88837	0.00807692	P97607	Protein jagged-2		PF01414;PF00008;PF07645;PF12661;PF07657;	GO:0005887;GO:0048471;GO:0005509;GO:0008083;GO:0005112;GO:0009912;GO:0007420;GO:0030154;GO:0001709;GO:0030326;GO:0008584;GO:0007219;GO:0045747;GO:0045595;GO:0042127;GO:0001666;GO:0007283;GO:0030217;GO:0045061;	pfu_aug1.0_1069.1_22437.t1
TRINITY_DN61826_c1_g3_i2	-3.45203	0.000836394	-3.24362	0.0273434	P18172 Q294Q6 Q56RL3	Glucose dehydrogenase [FAD, quinone]		PF05199;PF00732;	GO:0005576;GO:0050660;GO:0016614;	pfu_aug1.0_11068.1_60853.t1
TRINITY_DN62065_c2_g1_i1	-8.07268	0.00539523	-7.83243	9.91614e-10						gi|1139853525|ref|XP_019921018.1|
TRINITY_DN66658_c1_g2_i1	-4.51124	0.0122745	-1.93457	0.0120037						pfu_aug1.0_8704.1_31635.t1
TRINITY_DN67277_c1_g1_i13	-4.61768	0.0404571	-1.89867	4.64755e-08	A8WHP3 A7YT65	Sodium/glucose cotransporter 4	Solute carrier family 5 member 9;	PF00474;	GO:0005887;GO:0005412;GO:1904659;GO:0006814;	pfu_aug1.0_3718.1_30509.t1
TRINITY_DN68997_c0_g4_i1	-1.56285	0.037453	-2.00095	1.55726e-13						pfu_aug1.0_39975.1_48384.t1
TRINITY_DN70942_c0_g2_i2	-6.26111	0.0134825	-4.76214	0.00830702	Q8VDM6 Q3U201 Q3UPB0 Q6AZA7 Q8BY45 Q8K365	Heterogeneous nuclear ribonucleoprotein U-like protein 1		PF02037;PF00622;	GO:0030529;GO:0005654;GO:0005634;GO:0019899;GO:0003723;GO:0006355;GO:0009615;GO:0006396;GO:0006351;	pfu_aug1.0_4750.1_16495.t1
TRINITY_DN74744_c0_g1_i5	-2.52555	0.0109405	-1.96908	4.42009e-05						pfu_aug1.0_14462.1_03494.t1
TRINITY_DN76032_c2_g2_i2	-2.78458	0.0288175	-1.52112	0.0385229						pfu_aug1.0_16933.1_61657.t1
TRINITY_DN83905_c1_g1_i4	-3.72145	9.53868e-07	-1.73982	5.66389e-10						pfu_aug1.0_6316.1_67418.t1
TRINITY_DN86976_c0_g1_i1	-8.0675	0.0213645	-4.19497	7.79499e-06	Q6B9X6 Q55FF0	Alpha-protein kinase vwkA	von Willebrand factor A alpha-kinase;	PF02816;	GO:0031164;GO:0000331;GO:0005737;GO:0005829;GO:0048471;GO:0005524;GO:0005516;GO:0004672;GO:0004674;GO:0070177;GO:0033298;GO:0006971;GO:0000281;GO:0031038;GO:0018209;GO:0018107;GO:0006468;GO:0031156;GO:0031288;	pfu_aug1.0_4069.1_66874.t1
TRINITY_DN86976_c1_g2_i7	-3.03892	1.40812e-05	-1.72841	3.30523e-25						pfu_aug1.0_1855.1_66123.t1

## Sheet: M-PS_all
Transcript_name	log2FoldChange_MANTLE	padj_MANTLE	log2FoldChange_PS	padj_PS	Accession	Fullname	Altnames	Pfam	GO	fucata_hit
TRINITY_DN39482_c0_g1_i1	5.07103	0.00703379	3.07339	0.00179066	P04323	Retrovirus-related Pol polyprotein from transposon 17.6		PF00078;	GO:0004190;GO:0004519;GO:0003676;GO:0003964;GO:0015074;	pfu_aug1.0_24955.1_55018.t1
TRINITY_DN41959_c0_g1_i1	2.05635	0.0138155	5.52365	1.20846e-06						pfu_aug1.0_24825.1_69663.t1
TRINITY_DN47657_c0_g1_i1	2.55829	0.0131128	6.35625	6.77708e-09	Q8IZJ3 Q8NC09 Q9ULD7	C3 and PZP-like alpha-2-macroglobulin domain-containing protein 8 {ECO:0000303|PubMed:15177561}		PF00207;PF07678;PF01835;PF07703;PF07677;PF07648;PF12248;PF10569;	GO:0005615;GO:0005886;GO:0004867;GO:0001654;	pfu_aug1.0_3020.1_66549.t1
TRINITY_DN55455_c0_g1_i1	4.72123	4.84191e-14	2.61076	0.000913829	P86734	Ependymin-related protein 1		PF00811;	GO:0005576;GO:0005509;GO:0007160;	pfu_aug1.0_40661.1_05140.t1
TRINITY_DN57657_c0_g1_i5	4.71276	3.71967e-36	2.88756	7.0955e-13	Q9GPR3 Q54Z04	TM2 domain-containing protein DDB_G0277895		PF05154;	GO:0016021;	gi|1139748150|ref|XP_019918474.1|
TRINITY_DN57856_c0_g1_i1	2.74939	0.0309179	-2.0639	0.0241905	P00178 P00177	Cytochrome P450 2B4	CYPIIB4;Cytochrome P450 isozyme 2;Cytochrome P450 type B0;Cytochrome P450 type B1;	PF00067;	GO:0005789;GO:0031090;GO:0070330;GO:0020037;GO:0005506;	pfu_aug1.0_920.1_00546.t1
TRINITY_DN59170_c0_g1_i1	4.69367	9.09703e-12	2.44569	2.05772e-07	P08548	LINE-1 reverse transcriptase homolog		PF08333;PF03372;PF00078;	GO:0046872;GO:0003964;	pfu_aug1.0_44080.1_05278.t1
TRINITY_DN59193_c0_g1_i1	4.54651	1.49526e-69	1.87177	0.000260386						gi|762116383|ref|XP_011441022.1|
TRINITY_DN60054_c2_g2_i6	5.86418	0.00102255	2.32198	0.00368145						pfu_aug1.0_302375.1_21665.t1
TRINITY_DN60145_c7_g1_i1	6.16456	2.10195e-32	1.96124	3.86444e-05	Q1PSW8	E3 ubiquitin-protein ligase TRIM71	Protein lin-41 homolog;RING-type E3 ubiquitin transferase TRIM71 {ECO:0000305};Tripartite motif-containing protein 71;	PF00630;PF01436;PF00643;	GO:0000932;GO:0035198;GO:0030371;GO:0061630;GO:0004842;GO:0008270;GO:0061158;GO:0071310;GO:0008543;GO:0000082;GO:0035278;GO:0010586;GO:0017148;GO:0001843;GO:0021915;GO:2000637;GO:0051865;GO:0060964;GO:2000177;GO:0051246;GO:0072089;	pfu_aug1.0_34543.1_04892.t1
TRINITY_DN60201_c0_g1_i5	-2.64163	0.0310101	1.59464	0.00210098	A7X3Z4	C-type lectin lectoxin-Lio1		PF00059;	GO:0005576;GO:0030246;GO:0046872;	pfu_aug1.0_10444.1_46206.t1
TRINITY_DN62418_c0_g1_i7	3.36295	1.35891e-06	3.6094	2.87991e-06						NA
TRINITY_DN62530_c0_g2_i1	-5.60793	4.52864e-05	-3.59963	0.0097047						pfu_aug1.0_17190.1_61694.t1
TRINITY_DN65207_c1_g1_i1	4.42352	2.61029e-07	3.21532	0.00169956						gi|762084247|ref|XP_011424605.1|
TRINITY_DN65819_c1_g4_i1	-4.29603	0.0206472	-2.29075	0.022035						pfu_aug1.0_25589.1_47741.t1
TRINITY_DN66063_c2_g2_i4	-1.68309	0.0299852	-2.34504	7.95325e-05						NA
TRINITY_DN66075_c1_g1_i1	-4.3248	0.0213954	-4.81987	0.0187365						NA
TRINITY_DN66233_c7_g1_i1	4.82424	0.000187431	4.01545	2.72574e-08						gi|762078707|ref|XP_011455377.1|
TRINITY_DN66314_c0_g1_i3	-1.97206	0.00333172	-5.06768	1.10482e-08						pfu_aug1.0_31840.1_55406.t1
TRINITY_DN67556_c0_g1_i3	4.39111	3.20363e-17	2.07683	0.00285563	P19477	Fibrinogen-like protein A		PF00147;		pfu_aug1.0_18426.1_54487.t1
TRINITY_DN68823_c7_g2_i1	-2.81319	0.000225786	-1.92017	0.017086	O08746 E9QPK9 Q8R542	Matrilin-2		PF07645;PF10393;PF00092;	GO:0005604;GO:0031012;GO:0005615;GO:0005578;GO:0005509;GO:0007411;GO:0031104;GO:0008347;GO:0001764;GO:0031175;GO:0048678;	pfu_aug1.0_759.1_15228.t1
TRINITY_DN68826_c1_g3_i1	2.89489	0.0300925	4.15217	1.52305e-09						gi|762170268|ref|XP_011423557.1|
TRINITY_DN70701_c3_g3_i1	4.31251	0.00086291	2.63353	0.00174928	Q8K0U4 Q3UQZ8 Q8CHF6	Heat shock 70 kDa protein 12A			GO:0070062;GO:0005524;	pfu_aug1.0_4489.1_66988.t1
TRINITY_DN72252_c0_g1_i7	-1.80597	0.020337	-2.2565	0.0294451	Q9H4E5 Q96KC1	Rho-related GTP-binding protein RhoJ	Ras-like protein family member 7B;Tc10-like GTP-binding protein;	PF00071;	GO:0005829;GO:0070062;GO:0005886;GO:0005525;GO:0003924;GO:0030036;GO:0008360;GO:0051056;GO:0061299;GO:0007266;	pfu_aug1.0_6895.1_45532.t1
TRINITY_DN72855_c0_g2_i9	2.53228	3.43624e-05	1.79353	7.85044e-06	P21328	RNA-directed DNA polymerase from mobile element jockey	Reverse transcriptase;	PF14529;PF00078;	GO:0003964;	gi|1139814093|ref|XP_019925561.1|
TRINITY_DN72900_c4_g5_i1	5.00693	0.000184387	2.3829	0.0075523						pfu_aug1.0_105725.1_71565.t1
TRINITY_DN73140_c3_g1_i1	6.90199	0.000174662	3.18845	0.000439374						NA
TRINITY_DN73312_c0_g1_i4	2.06638	5.30726e-11	1.87364	0.00574419	Q9Y5Z4 Q96P57	Heme-binding protein 2	Placental protein 23;Protein SOUL;	PF04832;	GO:0035578;GO:0005737;GO:0070062;GO:0005576;GO:0005739;GO:0010917;GO:0043312;GO:0035794;GO:0010940;	pfu_aug1.0_1238.1_51235.t1
TRINITY_DN73471_c0_g1_i2	7.52221	0.000259157	3.74229	8.63983e-06						NA
TRINITY_DN75223_c0_g2_i8	4.80726	2.04198e-07	2.79774	0.0308653	P0CT40 Q05654 Q96TJ6	Transposon Tf2-9 polyprotein	Retrotransposable element Tf2 155 kDa protein;	PF12382;PF00665;PF00078;	GO:0005737;GO:0004190;GO:0003677;GO:0003887;GO:0004519;GO:0046872;GO:0003723;GO:0003964;GO:0015074;GO:0006310;	gi|762152081|ref|XP_011414039.1|
TRINITY_DN80651_c0_g1_i4	4.82039	6.22942e-05	1.94096	0.00173753	Q3UX83 Q3TQ30	Probable inactive 1-aminocyclopropane-1-carboxylate synthase-like protein 2		PF00155;	GO:0003824;GO:0030170;GO:0009058;	sp|Q3UX83|1A1L2_MOUSE
TRINITY_DN81054_c1_g2_i7	3.00651	0.00100425	2.26657	1.41699e-12						NA
TRINITY_DN84477_c0_g1_i5	1.53699	0.0318986	1.7474	1.36469e-05						pfu_aug1.0_6670.1_38389.t1
TRINITY_DN85343_c1_g1_i2	1.70099	0.000230843	-3.0527	0.000277591						pfu_aug1.0_1951.1_08182.t1
TRINITY_DN85841_c1_g1_i2	-1.99138	0.00360737	-1.747	2.29664e-08	Q8I7P9	Retrovirus-related Pol polyprotein from transposon opus		PF00665;PF00078;	GO:0005634;GO:0004519;GO:0003676;GO:0008233;GO:0003964;GO:0015074;GO:0006313;	pfu_aug1.0_2402.1_66316.t1
TRINITY_DN86537_c1_g1_i3	2.66647	1.57207e-10	1.50419	0.0111618	Q0EEE2 A2AC39 Q9CUM1 Q9D3R2	Patched domain-containing protein 3	RND-type protein RNDEu-3;	PF02460;	GO:0016021;GO:0097225;	gi|762135509|ref|XP_011451005.1|
TRINITY_DN86976_c1_g2_i7	-3.03892	1.40812e-05	1.8222	1.48852e-05						pfu_aug1.0_1855.1_66123.t1
TRINITY_DN87316_c5_g1_i1	6.03635	8.55408e-31	2.43651	1.69735e-07						pfu_aug1.0_1665.1_15570.t1
TRINITY_DN87801_c0_g1_i1	1.70157	0.0114686	2.79492	2.35445e-25	Q86XX4 A2RRR8 Q86UZ4 Q8N3U9 Q8NAU7 Q96JW7 Q9H6N9 Q9P228	Extracellular matrix protein FRAS1		PF03160;PF00093;	GO:0016021;GO:0005886;GO:0061618;GO:0046872;GO:0007154;GO:0030326;GO:0003338;GO:0002009;GO:0060021;GO:0015031;GO:0043588;	gi|1139804483|ref|XP_011429515.2|

## Sheet: M-PS_up
Transcript_name	log2FoldChange_MANTLE	padj_MANTLE	log2FoldChange_PS	padj_PS	Accession	Fullname	Altnames	Pfam	GO	fucata_hit
TRINITY_DN39482_c0_g1_i1	5.07103	0.00703379	3.07339	0.00179066	P04323	Retrovirus-related Pol polyprotein from transposon 17.6		PF00078;	GO:0004190;GO:0004519;GO:0003676;GO:0003964;GO:0015074;	pfu_aug1.0_24955.1_55018.t1
TRINITY_DN41959_c0_g1_i1	2.05635	0.0138155	5.52365	1.20846e-06						pfu_aug1.0_24825.1_69663.t1
TRINITY_DN47657_c0_g1_i1	2.55829	0.0131128	6.35625	6.77708e-09	Q8IZJ3 Q8NC09 Q9ULD7	C3 and PZP-like alpha-2-macroglobulin domain-containing protein 8 {ECO:0000303|PubMed:15177561}		PF00207;PF07678;PF01835;PF07703;PF07677;PF07648;PF12248;PF10569;	GO:0005615;GO:0005886;GO:0004867;GO:0001654;	pfu_aug1.0_3020.1_66549.t1
TRINITY_DN55455_c0_g1_i1	4.72123	4.84191e-14	2.61076	0.000913829	P86734	Ependymin-related protein 1		PF00811;	GO:0005576;GO:0005509;GO:0007160;	pfu_aug1.0_40661.1_05140.t1
TRINITY_DN57657_c0_g1_i5	4.71276	3.71967e-36	2.88756	7.0955e-13	Q9GPR3 Q54Z04	TM2 domain-containing protein DDB_G0277895		PF05154;	GO:0016021;	gi|1139748150|ref|XP_019918474.1|
TRINITY_DN59170_c0_g1_i1	4.69367	9.09703e-12	2.44569	2.05772e-07	P08548	LINE-1 reverse transcriptase homolog		PF08333;PF03372;PF00078;	GO:0046872;GO:0003964;	pfu_aug1.0_44080.1_05278.t1
TRINITY_DN59193_c0_g1_i1	4.54651	1.49526e-69	1.87177	0.000260386						gi|762116383|ref|XP_011441022.1|
TRINITY_DN60054_c2_g2_i6	5.86418	0.00102255	2.32198	0.00368145						pfu_aug1.0_302375.1_21665.t1
TRINITY_DN60145_c7_g1_i1	6.16456	2.10195e-32	1.96124	3.86444e-05	Q1PSW8	E3 ubiquitin-protein ligase TRIM71	Protein lin-41 homolog;RING-type E3 ubiquitin transferase TRIM71 {ECO:0000305};Tripartite motif-containing protein 71;	PF00630;PF01436;PF00643;	GO:0000932;GO:0035198;GO:0030371;GO:0061630;GO:0004842;GO:0008270;GO:0061158;GO:0071310;GO:0008543;GO:0000082;GO:0035278;GO:0010586;GO:0017148;GO:0001843;GO:0021915;GO:2000637;GO:0051865;GO:0060964;GO:2000177;GO:0051246;GO:0072089;	pfu_aug1.0_34543.1_04892.t1
TRINITY_DN62418_c0_g1_i7	3.36295	1.35891e-06	3.6094	2.87991e-06						NA
TRINITY_DN65207_c1_g1_i1	4.42352	2.61029e-07	3.21532	0.00169956						gi|762084247|ref|XP_011424605.1|
TRINITY_DN66233_c7_g1_i1	4.82424	0.000187431	4.01545	2.72574e-08						gi|762078707|ref|XP_011455377.1|
TRINITY_DN67556_c0_g1_i3	4.39111	3.20363e-17	2.07683	0.00285563	P19477	Fibrinogen-like protein A		PF00147;		pfu_aug1.0_18426.1_54487.t1
TRINITY_DN68826_c1_g3_i1	2.89489	0.0300925	4.15217	1.52305e-09						gi|762170268|ref|XP_011423557.1|
TRINITY_DN70701_c3_g3_i1	4.31251	0.00086291	2.63353	0.00174928	Q8K0U4 Q3UQZ8 Q8CHF6	Heat shock 70 kDa protein 12A			GO:0070062;GO:0005524;	pfu_aug1.0_4489.1_66988.t1
TRINITY_DN72855_c0_g2_i9	2.53228	3.43624e-05	1.79353	7.85044e-06	P21328	RNA-directed DNA polymerase from mobile element jockey	Reverse transcriptase;	PF14529;PF00078;	GO:0003964;	gi|1139814093|ref|XP_019925561.1|
TRINITY_DN72900_c4_g5_i1	5.00693	0.000184387	2.3829	0.0075523						pfu_aug1.0_105725.1_71565.t1
TRINITY_DN73140_c3_g1_i1	6.90199	0.000174662	3.18845	0.000439374						NA
TRINITY_DN73312_c0_g1_i4	2.06638	5.30726e-11	1.87364	0.00574419	Q9Y5Z4 Q96P57	Heme-binding protein 2	Placental protein 23;Protein SOUL;	PF04832;	GO:0035578;GO:0005737;GO:0070062;GO:0005576;GO:0005739;GO:0010917;GO:0043312;GO:0035794;GO:0010940;	pfu_aug1.0_1238.1_51235.t1
TRINITY_DN73471_c0_g1_i2	7.52221	0.000259157	3.74229	8.63983e-06						NA
TRINITY_DN75223_c0_g2_i8	4.80726	2.04198e-07	2.79774	0.0308653	P0CT40 Q05654 Q96TJ6	Transposon Tf2-9 polyprotein	Retrotransposable element Tf2 155 kDa protein;	PF12382;PF00665;PF00078;	GO:0005737;GO:0004190;GO:0003677;GO:0003887;GO:0004519;GO:0046872;GO:0003723;GO:0003964;GO:0015074;GO:0006310;	gi|762152081|ref|XP_011414039.1|
TRINITY_DN80651_c0_g1_i4	4.82039	6.22942e-05	1.94096	0.00173753	Q3UX83 Q3TQ30	Probable inactive 1-aminocyclopropane-1-carboxylate synthase-like protein 2		PF00155;	GO:0003824;GO:0030170;GO:0009058;	sp|Q3UX83|1A1L2_MOUSE
TRINITY_DN81054_c1_g2_i7	3.00651	0.00100425	2.26657	1.41699e-12						NA
TRINITY_DN84477_c0_g1_i5	1.53699	0.0318986	1.7474	1.36469e-05						pfu_aug1.0_6670.1_38389.t1
TRINITY_DN86537_c1_g1_i3	2.66647	1.57207e-10	1.50419	0.0111618	Q0EEE2 A2AC39 Q9CUM1 Q9D3R2	Patched domain-containing protein 3	RND-type protein RNDEu-3;	PF02460;	GO:0016021;GO:0097225;	gi|762135509|ref|XP_011451005.1|
TRINITY_DN87316_c5_g1_i1	6.03635	8.55408e-31	2.43651	1.69735e-07						pfu_aug1.0_1665.1_15570.t1
TRINITY_DN87801_c0_g1_i1	1.70157	0.0114686	2.79492	2.35445e-25	Q86XX4 A2RRR8 Q86UZ4 Q8N3U9 Q8NAU7 Q96JW7 Q9H6N9 Q9P228	Extracellular matrix protein FRAS1		PF03160;PF00093;	GO:0016021;GO:0005886;GO:0061618;GO:0046872;GO:0007154;GO:0030326;GO:0003338;GO:0002009;GO:0060021;GO:0015031;GO:0043588;	gi|1139804483|ref|XP_011429515.2|

## Sheet: M-PS_down
Transcript_name	log2FoldChange_MANTLE	padj_MANTLE	log2FoldChange_PS	padj_PS	Accession	Fullname	Altnames	Pfam	GO	fucata_hit
TRINITY_DN62530_c0_g2_i1	-5.60793	4.52864e-05	-3.59963	0.0097047						pfu_aug1.0_17190.1_61694.t1
TRINITY_DN65819_c1_g4_i1	-4.29603	0.0206472	-2.29075	0.022035						pfu_aug1.0_25589.1_47741.t1
TRINITY_DN66063_c2_g2_i4	-1.68309	0.0299852	-2.34504	7.95325e-05						NA
TRINITY_DN66075_c1_g1_i1	-4.3248	0.0213954	-4.81987	0.0187365						NA
TRINITY_DN66314_c0_g1_i3	-1.97206	0.00333172	-5.06768	1.10482e-08						pfu_aug1.0_31840.1_55406.t1
TRINITY_DN68823_c7_g2_i1	-2.81319	0.000225786	-1.92017	0.017086	O08746 E9QPK9 Q8R542	Matrilin-2		PF07645;PF10393;PF00092;	GO:0005604;GO:0031012;GO:0005615;GO:0005578;GO:0005509;GO:0007411;GO:0031104;GO:0008347;GO:0001764;GO:0031175;GO:0048678;	pfu_aug1.0_759.1_15228.t1
TRINITY_DN72252_c0_g1_i7	-1.80597	0.020337	-2.2565	0.0294451	Q9H4E5 Q96KC1	Rho-related GTP-binding protein RhoJ	Ras-like protein family member 7B;Tc10-like GTP-binding protein;	PF00071;	GO:0005829;GO:0070062;GO:0005886;GO:0005525;GO:0003924;GO:0030036;GO:0008360;GO:0051056;GO:0061299;GO:0007266;	pfu_aug1.0_6895.1_45532.t1
TRINITY_DN85841_c1_g1_i2	-1.99138	0.00360737	-1.747	2.29664e-08	Q8I7P9	Retrovirus-related Pol polyprotein from transposon opus		PF00665;PF00078;	GO:0005634;GO:0004519;GO:0003676;GO:0008233;GO:0003964;GO:0015074;GO:0006313;	pfu_aug1.0_2402.1_66316.t1

## Sheet: J-PS_all
Transcript_name	log2FoldChange_JUVENILE	padj_JUVENILE	log2FoldChange_PS	padj_PS	Accession	Fullname	Altnames	Pfam	GO	fucata_hit
TRINITY_DN103942_c0_g1_i1	3.70602	0.00456388	3.45001	0.000595779	P02513 Q27922	Heat shock protein Hsp-16.48/Hsp-16.49		PF00011;	GO:0051082;GO:0008340;GO:0030968;GO:0009408;	gi|762073375|ref|XP_011433320.1|
TRINITY_DN36736_c0_g2_i1	-2.32193	0.00710217	-6.75567	0.000915838	Q90214	Rhodopsin, deep-sea form		PF00001;PF10413;	GO:0016021;GO:0004930;GO:0009881;GO:0007602;GO:0018298;GO:0007601;	pfu_aug1.0_25563.1_47739.t1
TRINITY_DN39312_c0_g1_i1	1.75188	1.51885e-06	-1.88114	0.0377916	O00370	LINE-1 retrotransposable element ORF2 protein		PF08333;PF03372;PF00078;	GO:0046872;GO:0003964;GO:0009036;GO:0006310;GO:0090305;GO:0032199;GO:0032197;	gi|1139747190|ref|XP_019929360.1|
TRINITY_DN39482_c0_g1_i1	1.78587	0.00740379	3.07339	0.00179066	P04323	Retrovirus-related Pol polyprotein from transposon 17.6		PF00078;	GO:0004190;GO:0004519;GO:0003676;GO:0003964;GO:0015074;	pfu_aug1.0_24955.1_55018.t1
TRINITY_DN50370_c0_g1_i4	2.04055	0.0326901	2.07671	9.27528e-06						pfu_aug1.0_16281.1_68950.t1
TRINITY_DN52638_c1_g1_i3	-10.1572	1.14325e-06	8.93988	1.27811e-132	Q9HCQ6	Sodium-driven chloride bicarbonate exchanger	Solute carrier family 4 member 10;	PF07565;PF00955;	GO:0097440;GO:0097441;GO:0016323;GO:0097442;GO:0016021;GO:0005887;GO:0043025;GO:0005886;GO:0015301;GO:0005452;GO:0008510;GO:0015701;GO:0048854;GO:0006821;GO:1902600;GO:0035641;GO:0035264;GO:0007399;GO:0009791;GO:0021860;GO:0051453;GO:0009416;	pfu_aug1.0_99050.1_64191.t1
TRINITY_DN57487_c0_g1_i1	-3.48595	0.000110469	6.22199	0.000439374	A0JM12	Multiple epidermal growth factor-like domains protein 10		PF12661;PF00053;	GO:0016021;GO:0005886;GO:0007155;GO:0030239;GO:0006909;GO:0014719;GO:0014816;GO:0014841;	pfu_aug1.0_2854.1_08452.t1
TRINITY_DN58233_c0_g1_i3	2.59942	9.63877e-11	1.77539	0.0104216	Q7Z5L0 C9JQ15 E9PAU9 E9PGP4 Q3SXP1 Q8IUY1	Vitelline membrane outer layer protein 1 homolog		PF03762;	GO:0070062;	pfu_aug1.0_2491.1_30132.t1
TRINITY_DN59934_c5_g4_i1	-2.7995	0.0149995	3.20613	2.30729e-06	Q9VAV4	Papilin		PF05986;PF07679;PF00014;PF08686;PF00090;PF00095;	GO:0005604;GO:0005201;GO:0004222;GO:0004867;GO:0008270;GO:0030198;GO:0007275;	gi|1139809954|ref|XP_019924663.1|
TRINITY_DN60573_c0_g4_i4	2.55262	1.16625e-10	1.76146	0.000754018	P0CT43 Q9C0R2 Q9C119	Transposon Tf2-8 polyprotein	Retrotransposable element Tf2 155 kDa protein;	PF12382;PF00665;PF00078;	GO:0004190;GO:0003677;GO:0003887;GO:0004519;GO:0046872;GO:0003723;GO:0003964;GO:0015074;GO:0006310;	gi|1139842486|ref|XP_019918625.1|
TRINITY_DN60725_c1_g1_i4	1.57155	1.06711e-05	1.76752	1.09171e-05						pfu_aug1.0_20284.1_33086.t1
TRINITY_DN62532_c4_g2_i2	2.26731	0.00232194	2.77019	0.0290164						pfu_aug1.0_4851.1_45057.t1
TRINITY_DN62614_c5_g8_i1	2.37906	0.0260435	4.64542	1.61198e-08						pfu_aug1.0_2407.1_15797.t1
TRINITY_DN62840_c0_g1_i1	3.0463	2.76039e-05	-1.77094	0.0241905						pfu_aug1.0_1161.1_36849.t1
TRINITY_DN65395_c0_g1_i2	-1.65179	0.0367278	1.75148	6.55302e-05	P10394	Retrovirus-related Pol polyprotein from transposon 412		PF00665;PF00077;PF00078;PF09337;	GO:0004190;GO:0004519;GO:0003676;GO:0003964;GO:0015074;	pfu_aug1.0_4304.1_30654.t1
TRINITY_DN65582_c2_g1_i1	-4.19186	4.71856e-05	3.63857	0.0451827						gi|1139811159|ref|XP_011434609.2|
TRINITY_DN66075_c1_g1_i1	5.31642	0.0279437	-4.81987	0.0187365						NA
TRINITY_DN69940_c1_g1_i3	-1.82166	0.0022181	2.13639	0.0450454	P48776	Tryptophan 2,3-dioxygenase {ECO:0000255|HAMAP-Rule:MF_03020}	Tryptamin 2,3-dioxygenase {ECO:0000255|HAMAP-Rule:MF_03020};Tryptophan oxygenase {ECO:0000255|HAMAP-Rule:MF_03020};Tryptophan pyrrolase {ECO:0000255|HAMAP-Rule:MF_03020};Tryptophanase {ECO:0000255|HAMAP-Rule:MF_03020};	PF03301;	GO:0016597;GO:0020037;GO:0042802;GO:0046872;GO:0019825;GO:0004833;GO:0051289;GO:0019442;GO:0019441;	pfu_aug1.0_166.1_43540.t1
TRINITY_DN69975_c0_g2_i1	4.54689	0.000108819	1.52353	0.0215733						pfu_aug1.0_769.1_00484.t1
TRINITY_DN72900_c4_g5_i1	2.43656	0.000295292	2.3829	0.0075523						pfu_aug1.0_105725.1_71565.t1
TRINITY_DN79185_c0_g1_i6	2.0839	0.00248947	1.72027	0.0247273						NA
TRINITY_DN80342_c2_g3_i6	-2.1558	0.000837722	1.82644	0.0331177	P23381 A6NGN1 A6NID3 P78535 Q502Y0 Q53XB6 Q9UDI5 Q9UDL3	Tryptophan--tRNA ligase, cytoplasmic	Interferon-induced protein 53;Tryptophanyl-tRNA synthetase;	PF00579;PF00458;	GO:0005737;GO:0005829;GO:0070062;GO:0005634;GO:0043234;GO:0005524;GO:0019210;GO:0019904;GO:0042803;GO:0019901;GO:0004830;GO:0001525;GO:0008285;GO:0006469;GO:0001933;GO:0010628;GO:0031334;GO:0045765;GO:0010835;GO:0006412;GO:0006418;GO:0006436;	pfu_aug1.0_166.1_43544.t1
TRINITY_DN85192_c0_g1_i1	-2.57205	0.0440918	-2.26875	0.0413618	Q0R4F1 Q4V7N6	ATP-dependent DNA helicase PIF1 {ECO:0000255|HAMAP-Rule:MF_03176}	DNA repair and recombination helicase PIF1 {ECO:0000255|HAMAP-Rule:MF_03176};	PF02689;PF05970;	GO:0005739;GO:0005634;GO:0005524;GO:0003677;GO:0003678;GO:0006310;GO:0006281;GO:0000723;	gi|1139780484|ref|XP_019922951.1|
TRINITY_DN86976_c1_g2_i7	-1.72841	3.30523e-25	1.8222	1.48852e-05						pfu_aug1.0_1855.1_66123.t1
TRINITY_DN89045_c0_g1_i1	4.86203	0.000278273	5.53832	0.00681566						pfu_aug1.0_13696.1_61248.t1

## Sheet: J-PS_up
Transcript_name	log2FoldChange_JUVENILE	padj_JUVENILE	log2FoldChange_PS	padj_PS	Accession	Fullname	Altnames	Pfam	GO	fucata_hit
TRINITY_DN103942_c0_g1_i1	3.70602	0.00456388	3.45001	0.000595779	P02513 Q27922	Heat shock protein Hsp-16.48/Hsp-16.49		PF00011;	GO:0051082;GO:0008340;GO:0030968;GO:0009408;	gi|762073375|ref|XP_011433320.1|
TRINITY_DN39482_c0_g1_i1	1.78587	0.00740379	3.07339	0.00179066	P04323	Retrovirus-related Pol polyprotein from transposon 17.6		PF00078;	GO:0004190;GO:0004519;GO:0003676;GO:0003964;GO:0015074;	pfu_aug1.0_24955.1_55018.t1
TRINITY_DN50370_c0_g1_i4	2.04055	0.0326901	2.07671	9.27528e-06						pfu_aug1.0_16281.1_68950.t1
TRINITY_DN58233_c0_g1_i3	2.59942	9.63877e-11	1.77539	0.0104216	Q7Z5L0 C9JQ15 E9PAU9 E9PGP4 Q3SXP1 Q8IUY1	Vitelline membrane outer layer protein 1 homolog		PF03762;	GO:0070062;	pfu_aug1.0_2491.1_30132.t1
TRINITY_DN60573_c0_g4_i4	2.55262	1.16625e-10	1.76146	0.000754018	P0CT43 Q9C0R2 Q9C119	Transposon Tf2-8 polyprotein	Retrotransposable element Tf2 155 kDa protein;	PF12382;PF00665;PF00078;	GO:0004190;GO:0003677;GO:0003887;GO:0004519;GO:0046872;GO:0003723;GO:0003964;GO:0015074;GO:0006310;	gi|1139842486|ref|XP_019918625.1|
TRINITY_DN60725_c1_g1_i4	1.57155	1.06711e-05	1.76752	1.09171e-05						pfu_aug1.0_20284.1_33086.t1
TRINITY_DN62532_c4_g2_i2	2.26731	0.00232194	2.77019	0.0290164						pfu_aug1.0_4851.1_45057.t1
TRINITY_DN62614_c5_g8_i1	2.37906	0.0260435	4.64542	1.61198e-08						pfu_aug1.0_2407.1_15797.t1
TRINITY_DN69975_c0_g2_i1	4.54689	0.000108819	1.52353	0.0215733						pfu_aug1.0_769.1_00484.t1
TRINITY_DN72900_c4_g5_i1	2.43656	0.000295292	2.3829	0.0075523						pfu_aug1.0_105725.1_71565.t1
TRINITY_DN79185_c0_g1_i6	2.0839	0.00248947	1.72027	0.0247273						NA
TRINITY_DN89045_c0_g1_i1	4.86203	0.000278273	5.53832	0.00681566						pfu_aug1.0_13696.1_61248.t1

## Sheet: J-PS_down
Transcript_name	log2FoldChange_JUVENILE	padj_JUVENILE	log2FoldChange_PS	padj_PS	Accession	Fullname	Altnames	Pfam	GO	fucata_hit
TRINITY_DN36736_c0_g2_i1	-2.32193	0.00710217	-6.75567	0.000915838	Q90214	Rhodopsin, deep-sea form		PF00001;PF10413;	GO:0016021;GO:0004930;GO:0009881;GO:0007602;GO:0018298;GO:0007601;	pfu_aug1,0_25563,1_47739,t1
TRINITY_DN85192_c0_g1_i1	-2.57205	0.0440918	-2.26875	0.0413618	Q0R4F1 Q4V7N6	ATP-dependent DNA helicase PIF1 {ECO:0000255|HAMAP-Rule:MF_03176}	DNA repair and recombination helicase PIF1 {ECO:0000255|HAMAP-Rule:MF_03176};	PF02689;PF05970;	GO:0005739;GO:0005634;GO:0005524;GO:0003677;GO:0003678;GO:0006310;GO:0006281;GO:0000723;	gi|1139780484|ref|XP_019922951,1|

## Sheet: M-J-PS_all
Transcript_name	log2FoldChange_JUVENILE	padj_JUVENILE	log2FoldChange_MANTLE	padj_MANTLE	log2FoldChange_PS	padj_PS	Accession	Fullname	Altnames	Pfam	GO	fucata_hit
TRINITY_DN39482_c0_g1_i1	1.78587	0.00740379	5.07103	0.00703379	3.07339	0.00179066	P04323	Retrovirus-related Pol polyprotein from transposon 17.6		PF00078;	GO:0004190;GO:0004519;GO:0003676;GO:0003964;GO:0015074;	pfu_aug1.0_24955.1_55018.t1
TRINITY_DN66075_c1_g1_i1	5.31642	0.0279437	-4.3248	0.0213954	-4.81987	0.0187365						NA
TRINITY_DN72900_c4_g5_i1	2.43656	0.000295292	5.00693	0.000184387	2.3829	0.0075523						pfu_aug1.0_105725.1_71565.t1
TRINITY_DN86976_c1_g2_i7	-1.72841	3.30523e-25	-3.03892	1.40812e-05	1.8222	1.48852e-05						pfu_aug1.0_1855.1_66123.t1

[truncated: 2 more sheets: M-J-PS_up, readme]
