# Supplementary material for: Tracing key genes associated with the Pinctada margaritifera albino phenotype from juvenile to cultured pearl harvest stages using multiple whole transcriptome sequencing
Source: BMC Genomics. 2020 Sep 25;21:662. doi: 10.1186/s12864-020-07015-w (PMC7517651; doi:10.1186/s12864-020-07015-w)
Supplement: Supplementary file 3 — Additional file 3. Lists of enriched GO terms in the P. margaritifera albino phenotype compared with the black wild-type phenotype in the three datasets (Juvenile, Mantle and Pearl Sac). [file 12864_2020_7015_MOESM3_ESM.xlsx]

## Sheet: Mall
load obo file /projet/externe/ifremer/pauffret/bin/go_enrichment-master/02_go_database/go-basic.obo
/projet/externe/ifremer/pauffret/bin/go_enrichment-master/02_go_database/go-basic.obo: fmt(1.2) rel(2017-07-07) 48,954 GO Terms
19,994 out of 41,075 population items found in association
Calculating uncorrected p-values using fisher
376 out of 798 study items found in association
Running multitest correction: local bonferroni
Running multitest correction: local sidak
Running multitest correction: local holm
Running multitest correction: local fdr
3,982 GO terms are associated with 376 of 798 study items
19,704 GO terms are associated with 19,994 of 41,075 population items
# Generated by GOATOOLS v0.6.10 (2019-03-15)
# min_ratio=None pval=0.05
GO	NS	enrichment	name	ratio_in_study	ratio_in_pop	p_uncorrected	depth	study_count	p_bonferroni	p_sidak	p_holm	p_fdr
...GO:0046907	BP	p	intracellular transport	5/798	1214/41075	6.53e-06	n.a.	5	0.129	0.125	0.129	0.018
....GO:0098742	BP	e	cell-cell adhesion via plasma-membrane adhesion molecules	20/798	328/41075	8.22e-06	n.a.	20	0.162	0.158	0.162	0.028
..GO:0051641	BP	p	cellular localization	13/798	1771/41075	3.1e-05	n.a.	13	0.611	0.595	0.611	0.102
.....GO:0007156	BP	e	homophilic cell adhesion via plasma membrane adhesion molecules	16/798	275/41075	0.000111	n.a.	16	1	1	1	0.246
.....GO:0045162	BP	e	clustering of voltage-gated sodium channels	3/798	6/41075	0.00014	n.a.	3	1	1	1	0.302
..GO:0065009	BP	p	regulation of molecular function	13/798	1602/41075	0.000288	n.a.	13	1	1	1	0.52
....GO:0045161	BP	e	neuronal ion channel clustering	3/798	8/41075	0.00038	n.a.	3	1	1	1	0.724
...GO:0098609	BP	e	cell-cell adhesion	22/798	508/41075	0.000511	n.a.	22	1	1	1	0.782
...GO:0051649	BP	p	establishment of localization in cell	11/798	1401/41075	0.000522	n.a.	11	1	1	1	0.782
....GO:0031323	BP	p	regulation of cellular metabolic process	48/798	3856/41075	0.000583	n.a.	48	1	1	1	0.832
...GO:0050794	BP	p	regulation of cellular process	110/798	7522/41075	0.000619	n.a.	110	1	1	1	0.84
.....GO:0070165	BP	e	positive regulation of adiponectin secretion	4/798	22/41075	0.000783	n.a.	4	1	1	1	0.856
.....GO:0070163	BP	e	regulation of adiponectin secretion	4/798	23/41075	0.000933	n.a.	4	1	1	1	0.892
...GO:0019222	BP	p	regulation of metabolic process	55/798	4237/41075	0.000966	n.a.	55	1	1	1	0.896
...GO:1902580	BP	p	single-organism cellular localization	2/798	620/41075	0.000999	n.a.	2	1	1	1	0.896
..GO:0050789	BP	p	regulation of biological process	122/798	8143/41075	0.00104	n.a.	122	1	1	1	0.898
....GO:0051171	BP	p	regulation of nitrogen compound metabolic process	46/798	3662/41075	0.00108	n.a.	46	1	1	1	0.914
....GO:0051177	BP	e	meiotic sister chromatid cohesion	2/798	3/41075	0.00112	n.a.	2	1	1	1	0.924
.......GO:1900165	BP	e	negative regulation of interleukin-6 secretion	4/798	25/41075	0.00129	n.a.	4	1	1	1	0.956
.....GO:0035356	BP	e	cellular triglyceride homeostasis	4/798	25/41075	0.00129	n.a.	4	1	1	1	0.956
..GO:0007155	BP	e	cell adhesion	38/798	1125/41075	0.00132	n.a.	38	1	1	1	0.962
.GO:0022610	BP	e	biological adhesion	38/798	1129/41075	0.00135	n.a.	38	1	1	1	0.962
....GO:0070925	BP	p	organelle assembly	2/798	592/41075	0.00136	n.a.	2	1	1	1	0.962
.GO:0065007	BP	p	biological regulation	135/798	8810/41075	0.00146	n.a.	135	1	1	1	0.974
......GO:0034470	BP	p	ncRNA processing	0/798	359/41075	0.0016	n.a.	0	1	1	1	0.978
.......GO:0071638	BP	e	negative regulation of monocyte chemotactic protein-1 production	4/798	27/41075	0.00174	n.a.	4	1	1	1	0.978
......GO:0032682	BP	e	negative regulation of chemokine production	4/798	27/41075	0.00174	n.a.	4	1	1	1	0.978
.....GO:0031325	BP	p	positive regulation of cellular metabolic process	22/798	2068/41075	0.00182	n.a.	22	1	1	1	0.986
...GO:0030030	BP	p	cell projection organization	5/798	825/41075	0.00206	n.a.	5	1	1	1	0.986
....GO:0009893	BP	p	positive regulation of metabolic process	25/798	2253/41075	0.00211	n.a.	25	1	1	1	0.986
.....GO:0016338	BP	e	calcium-independent cell-cell adhesion via plasma membrane cell-adhesion molecules	2/798	4/41075	0.0022	n.a.	2	1	1	1	0.986
.....GO:0006269	BP	e	DNA replication, synthesis of RNA primer	2/798	4/41075	0.0022	n.a.	2	1	1	1	0.986
......GO:0071637	BP	e	regulation of monocyte chemotactic protein-1 production	4/798	29/41075	0.00228	n.a.	4	1	1	1	0.998
....GO:0060255	BP	p	regulation of macromolecule metabolic process	52/798	3928/41075	0.00233	n.a.	52	1	1	1	0.998
.....GO:0007157	BP	e	heterophilic cell-cell adhesion via plasma membrane cell adhesion molecules	9/798	147/41075	0.00241	n.a.	9	1	1	1	0.998
.......GO:0045721	BP	e	negative regulation of gluconeogenesis	4/798	31/41075	0.00293	n.a.	4	1	1	1	1
....GO:0044267	BP	p	cellular protein metabolic process	33/798	2717/41075	0.00313	n.a.	33	1	1	1	1
....GO:0043412	BP	p	macromolecule modification	32/798	2653/41075	0.00351	n.a.	32	1	1	1	1
....GO:0080090	BP	p	regulation of primary metabolic process	50/798	3769/41075	0.00352	n.a.	50	1	1	1	1
.....GO:0010556	BP	p	regulation of macromolecule biosynthetic process	28/798	2381/41075	0.00359	n.a.	28	1	1	1	1
.....GO:0032268	BP	p	regulation of cellular protein metabolic process	19/798	1797/41075	0.00377	n.a.	19	1	1	1	1
.....GO:0000904	BP	e	cell morphogenesis involved in differentiation	10/798	187/41075	0.00378	n.a.	10	1	1	1	1
..GO:0033036	BP	p	macromolecule localization	18/798	1727/41075	0.00416	n.a.	18	1	1	1	1
.....GO:0051246	BP	p	regulation of protein metabolic process	22/798	1974/41075	0.00438	n.a.	22	1	1	1	1
.GO:0032501	BP	p	multicellular organismal process	40/798	3115/41075	0.00447	n.a.	40	1	1	1	1
.....GO:0015074	BP	e	DNA integration	16/798	386/41075	0.00451	n.a.	16	1	1	1	1
....GO:0006886	BP	p	intracellular protein transport	3/798	620/41075	0.00463	n.a.	3	1	1	1	1
...GO:0019538	BP	p	protein metabolic process	44/798	3343/41075	0.00487	n.a.	44	1	1	1	1
.......GO:1901223	BP	e	negative regulation of NIK/NF-kappaB signaling	4/798	36/41075	0.00508	n.a.	4	1	1	1	1
...GO:0007018	BP	p	microtubule-based movement	0/798	295/41075	0.00509	n.a.	0	1	1	1	1
...GO:0044093	BP	p	positive regulation of molecular function	7/798	916/41075	0.00514	n.a.	7	1	1	1	1
...GO:0008104	BP	p	protein localization	18/798	1703/41075	0.0052	n.a.	18	1	1	1	1
.....GO:0046208	BP	e	spermine catabolic process	2/798	6/41075	0.00537	n.a.	2	1	1	1	1
....GO:0019693	BP	p	ribose phosphate metabolic process	0/798	309/41075	0.00545	n.a.	0	1	1	1	1
.....GO:0010604	BP	p	positive regulation of macromolecule metabolic process	24/798	2088/41075	0.00548	n.a.	24	1	1	1	1
......GO:0071354	BP	e	cellular response to interleukin-6	3/798	19/41075	0.00561	n.a.	3	1	1	1	1
...GO:0007548	BP	e	sex differentiation	3/798	19/41075	0.00561	n.a.	3	1	1	1	1
......GO:0055090	BP	e	acylglycerol homeostasis	4/798	37/41075	0.00561	n.a.	4	1	1	1	1
.......GO:0070328	BP	e	triglyceride homeostasis	4/798	37/41075	0.00561	n.a.	4	1	1	1	1
.....GO:0044060	BP	e	regulation of endocrine process	4/798	37/41075	0.00561	n.a.	4	1	1	1	1
......GO:0032270	BP	p	positive regulation of cellular protein metabolic process	8/798	974/41075	0.00658	n.a.	8	1	1	1	1
.GO:0009987	BP	p	cellular process	222/798	13252/41075	0.00661	n.a.	222	1	1	1	1
......GO:0031399	BP	p	regulation of protein modification process	12/798	1255/41075	0.00675	n.a.	12	1	1	1	1
....GO:0042448	BP	e	progesterone metabolic process	2/798	7/41075	0.00742	n.a.	2	1	1	1	1
...GO:0007475	BP	e	apposition of dorsal and ventral imaginal disc-derived wing surfaces	2/798	7/41075	0.00742	n.a.	2	1	1	1	1
......GO:0009150	BP	p	purine ribonucleotide metabolic process	0/798	279/41075	0.00758	n.a.	0	1	1	1	1
...GO:0007163	BP	e	establishment or maintenance of cell polarity	10/798	207/41075	0.00761	n.a.	10	1	1	1	1
....GO:0044782	BP	p	cilium organization	0/798	285/41075	0.00779	n.a.	0	1	1	1	1
...GO:1901564	BP	p	organonitrogen compound metabolic process	67/798	4640/41075	0.00788	n.a.	67	1	1	1	1
.....GO:0006310	BP	e	DNA recombination	22/798	629/41075	0.00814	n.a.	22	1	1	1	1
......GO:0051247	BP	p	positive regulation of protein metabolic process	9/798	1032/41075	0.00821	n.a.	9	1	1	1	1
....GO:0006259	BP	e	DNA metabolic process	42/798	1430/41075	0.00823	n.a.	42	1	1	1	1
.....GO:0009259	BP	p	ribonucleotide metabolic process	0/798	292/41075	0.00824	n.a.	0	1	1	1	1
....GO:1902582	BP	p	single-organism intracellular transport	1/798	378/41075	0.00826	n.a.	1	1	1	1	1
......GO:0048593	BP	e	camera-type eye morphogenesis	3/798	22/41075	0.00854	n.a.	3	1	1	1	1
......GO:0032715	BP	e	negative regulation of interleukin-6 production	4/798	42/41075	0.00882	n.a.	4	1	1	1	1
......GO:0010677	BP	e	negative regulation of cellular carbohydrate metabolic process	4/798	43/41075	0.00958	n.a.	4	1	1	1	1
......GO:2000112	BP	p	regulation of cellular macromolecule biosynthetic process	28/798	2285/41075	0.00978	n.a.	28	1	1	1	1
.....GO:0051252	BP	p	regulation of RNA metabolic process	24/798	2013/41075	0.0101	n.a.	24	1	1	1	1
.......GO:1903506	BP	p	regulation of nucleic acid-templated transcription	22/798	1880/41075	0.0102	n.a.	22	1	1	1	1
......GO:2001141	BP	p	regulation of RNA biosynthetic process	22/798	1891/41075	0.0102	n.a.	22	1	1	1	1
.....GO:0006464	BP	p	cellular protein modification process	31/798	2467/41075	0.0103	n.a.	31	1	1	1	1
....GO:0036211	BP	p	protein modification process	31/798	2467/41075	0.0103	n.a.	31	1	1	1	1
.....GO:0070741	BP	e	response to interleukin-6	3/798	24/41075	0.0109	n.a.	3	1	1	1	1
....GO:0032990	BP	p	cell part morphogenesis	0/798	254/41075	0.0111	n.a.	0	1	1	1	1
...GO:0045184	BP	p	establishment of protein localization	12/798	1226/41075	0.0111	n.a.	12	1	1	1	1
.....GO:0046887	BP	e	positive regulation of hormone secretion	6/798	96/41075	0.0112	n.a.	6	1	1	1	1
.....GO:0051173	BP	p	positive regulation of nitrogen compound metabolic process	23/798	1950/41075	0.0113	n.a.	23	1	1	1	1
.....GO:0060271	BP	p	cilium assembly	0/798	263/41075	0.0114	n.a.	0	1	1	1	1
....GO:0009894	BP	p	regulation of catabolic process	3/798	558/41075	0.0121	n.a.	3	1	1	1	1
...GO:0060021	BP	e	palate development	4/798	46/41075	0.0121	n.a.	4	1	1	1	1
.....GO:0060284	BP	p	regulation of cell development	6/798	772/41075	0.0121	n.a.	6	1	1	1	1
....GO:0060341	BP	p	regulation of cellular localization	5/798	695/41075	0.0123	n.a.	5	1	1	1	1
....GO:0031154	BP	e	culmination involved in sorocarp development	2/798	9/41075	0.0124	n.a.	2	1	1	1	1
.....GO:0034622	BP	p	cellular macromolecular complex assembly	4/798	634/41075	0.0125	n.a.	4	1	1	1	1
......GO:0006355	BP	p	regulation of transcription, DNA-templated	22/798	1876/41075	0.0126	n.a.	22	1	1	1	1
.....GO:0045912	BP	e	negative regulation of carbohydrate metabolic process	4/798	47/41075	0.013	n.a.	4	1	1	1	1
......GO:0006111	BP	e	regulation of gluconeogenesis	4/798	47/41075	0.013	n.a.	4	1	1	1	1
...GO:0050790	BP	p	regulation of catalytic activity	12/798	1190/41075	0.0139	n.a.	12	1	1	1	1
GO:0008150	BP	p	biological_process	286/798	16444/41075	0.0145	n.a.	286	1	1	1	1
...GO:0048518	BP	p	positive regulation of biological process	60/798	4127/41075	0.0147	n.a.	60	1	1	1	1
..GO:0003008	BP	p	system process	11/798	1118/41075	0.0152	n.a.	11	1	1	1	1
.......GO:0006598	BP	e	polyamine catabolic process	2/798	10/41075	0.0153	n.a.	2	1	1	1	1
....GO:0019755	BP	e	one-carbon compound transport	2/798	10/41075	0.0153	n.a.	2	1	1	1	1
...GO:0070727	BP	p	cellular macromolecule localization	7/798	829/41075	0.0153	n.a.	7	1	1	1	1
......GO:0048812	BP	p	neuron projection morphogenesis	0/798	235/41075	0.0164	n.a.	0	1	1	1	1
.....GO:0120039	BP	p	plasma membrane bounded cell projection morphogenesis	0/798	237/41075	0.0165	n.a.	0	1	1	1	1
....GO:0048858	BP	p	cell projection morphogenesis	0/798	239/41075	0.0166	n.a.	0	1	1	1	1
...GO:0007588	BP	e	excretion	3/798	28/41075	0.0167	n.a.	3	1	1	1	1
....GO:0120036	BP	p	plasma membrane bounded cell projection organization	4/798	612/41075	0.0168	n.a.	4	1	1	1	1
......GO:0043623	BP	p	cellular protein complex assembly	1/798	351/41075	0.0174	n.a.	1	1	1	1	1
....GO:0009889	BP	p	regulation of biosynthetic process	34/798	2559/41075	0.0178	n.a.	34	1	1	1	1
...GO:0071214	BP	p	cellular response to abiotic stimulus	0/798	252/41075	0.0179	n.a.	0	1	1	1	1
.....GO:0016339	BP	e	calcium-dependent cell-cell adhesion via plasma membrane cell adhesion molecules	4/798	52/41075	0.0183	n.a.	4	1	1	1	1
......GO:0003382	BP	e	epithelial cell morphogenesis	3/798	29/41075	0.0183	n.a.	3	1	1	1	1
......GO:0030212	BP	e	hyaluronan metabolic process	3/798	29/41075	0.0183	n.a.	3	1	1	1	1
....GO:0008215	BP	e	spermine metabolic process	2/798	11/41075	0.0185	n.a.	2	1	1	1	1
.....GO:0071305	BP	e	cellular response to vitamin D	2/798	11/41075	0.0185	n.a.	2	1	1	1	1
..GO:0044707	BP	p	single-multicellular organism process	32/798	2449/41075	0.0189	n.a.	32	1	1	1	1
...GO:1902295	BP	e	synthesis of RNA primer involved in cell cycle DNA replication	1/798	1/41075	0.0194	n.a.	1	1	1	1	1
......GO:0071451	BP	e	cellular response to superoxide	1/798	1/41075	0.0194	n.a.	1	1	1	1	1
.....GO:0071450	BP	e	cellular response to oxygen radical	1/798	1/41075	0.0194	n.a.	1	1	1	1	1
....GO:1902318	BP	e	synthesis of RNA primer involved in nuclear cell cycle DNA replication	1/798	1/41075	0.0194	n.a.	1	1	1	1	1
......GO:0072233	BP	e	metanephric thick ascending limb development	1/798	1/41075	0.0194	n.a.	1	1	1	1	1
.....GO:0034699	BP	e	response to luteinizing hormone	1/798	1/41075	0.0194	n.a.	1	1	1	1	1
......GO:0052385	BP	e	evasion or tolerance by organism of reactive oxygen species produced by other organism involved in symbiotic interaction	1/798	1/41075	0.0194	n.a.	1	1	1	1	1
....GO:2000822	BP	e	regulation of behavioral fear response	1/798	1/41075	0.0194	n.a.	1	1	1	1	1
......GO:0072023	BP	e	thick ascending limb development	1/798	1/41075	0.0194	n.a.	1	1	1	1	1
......GO:0038044	BP	e	transforming growth factor-beta secretion	1/798	1/41075	0.0194	n.a.	1	1	1	1	1
.....GO:0051754	BP	e	meiotic sister chromatid cohesion, centromeric	1/798	1/41075	0.0194	n.a.	1	1	1	1	1
....GO:0048659	BP	e	smooth muscle cell proliferation	1/798	1/41075	0.0194	n.a.	1	1	1	1	1
....GO:0010167	BP	e	response to nitrate	1/798	1/41075	0.0194	n.a.	1	1	1	1	1
.......GO:0035406	BP	e	histone-tyrosine phosphorylation	1/798	1/41075	0.0194	n.a.	1	1	1	1	1
........GO:0035409	BP	e	histone H3-Y41 phosphorylation	1/798	1/41075	0.0194	n.a.	1	1	1	1	1
.....GO:0052703	BP	e	cellular modified histidine biosynthetic process	1/798	1/41075	0.0194	n.a.	1	1	1	1	1
....GO:0052701	BP	e	cellular modified histidine metabolic process	1/798	1/41075	0.0194	n.a.	1	1	1	1	1
.....GO:0071249	BP	e	cellular response to nitrate	1/798	1/41075	0.0194	n.a.	1	1	1	1	1
.......GO:1905609	BP	e	positive regulation of smooth muscle cell-matrix adhesion	1/798	1/41075	0.0194	n.a.	1	1	1	1	1
.......GO:0052059	BP	e	evasion or tolerance by symbiont of host-produced reactive oxygen species	1/798	1/41075	0.0194	n.a.	1	1	1	1	1
.....GO:0015706	BP	e	nitrate transport	1/798	1/41075	0.0194	n.a.	1	1	1	1	1
...GO:1904576	BP	e	response to tunicamycin	1/798	1/41075	0.0194	n.a.	1	1	1	1	1
....GO:1902981	BP	e	synthesis of RNA primer involved in mitotic DNA replication	1/798	1/41075	0.0194	n.a.	1	1	1	1	1
....GO:0010034	BP	e	response to acetate	1/798	1/41075	0.0194	n.a.	1	1	1	1	1
.....GO:1990874	BP	e	vascular smooth muscle cell proliferation	1/798	1/41075	0.0194	n.a.	1	1	1	1	1
.....GO:0007539	BP	e	primary sex determination, soma	1/798	1/41075	0.0194	n.a.	1	1	1	1	1
.....GO:0003338	BP	e	metanephros morphogenesis	1/798	1/41075	0.0194	n.a.	1	1	1	1	1
.....GO:0007066	BP	e	female meiosis sister chromatid cohesion	1/798	1/41075	0.0194	n.a.	1	1	1	1	1
....GO:1903365	BP	e	regulation of fear response	1/798	1/41075	0.0194	n.a.	1	1	1	1	1
.....GO:0052698	BP	e	ergothioneine metabolic process	1/798	1/41075	0.0194	n.a.	1	1	1	1	1
......GO:0052699	BP	e	ergothioneine biosynthetic process	1/798	1/41075	0.0194	n.a.	1	1	1	1	1
.....GO:0071311	BP	e	cellular response to acetate	1/798	1/41075	0.0194	n.a.	1	1	1	1	1
......GO:0070869	BP	e	heterochromatin assembly involved in chromatin silencing	1/798	1/41075	0.0194	n.a.	1	1	1	1	1
.....GO:0019219	BP	p	regulation of nucleobase-containing compound metabolic process	30/798	2308/41075	0.0196	n.a.	30	1	1	1	1
......GO:0042402	BP	e	cellular biogenic amine catabolic process	3/798	30/41075	0.0201	n.a.	3	1	1	1	1
.....GO:0009310	BP	e	amine catabolic process	3/798	30/41075	0.0201	n.a.	3	1	1	1	1
....GO:0034613	BP	p	cellular protein localization	7/798	817/41075	0.0202	n.a.	7	1	1	1	1
..GO:0044238	BP	p	primary metabolic process	120/798	7475/41075	0.0204	n.a.	120	1	1	1	1
.....GO:0031329	BP	p	regulation of cellular catabolic process	2/798	433/41075	0.0207	n.a.	2	1	1	1	1
........GO:0006885	BP	e	regulation of pH	4/798	54/41075	0.0208	n.a.	4	1	1	1	1
.......GO:0042325	BP	p	regulation of phosphorylation	10/798	1022/41075	0.021	n.a.	10	1	1	1	1
...GO:0044260	BP	p	cellular macromolecule metabolic process	81/798	5272/41075	0.0215	n.a.	81	1	1	1	1
......GO:0050767	BP	p	regulation of neurogenesis	5/798	657/41075	0.0218	n.a.	5	1	1	1	1
.......GO:0034770	BP	e	histone H4-K20 methylation	2/798	12/41075	0.0219	n.a.	2	1	1	1	1
......GO:0043111	BP	e	replication fork arrest	2/798	12/41075	0.0219	n.a.	2	1	1	1	1
.....GO:0000183	BP	e	chromatin silencing at rDNA	2/798	12/41075	0.0219	n.a.	2	1	1	1	1
...GO:0008207	BP	e	C21-steroid hormone metabolic process	2/798	12/41075	0.0219	n.a.	2	1	1	1	1
.....GO:0040001	BP	e	establishment of mitotic spindle localization	3/798	31/41075	0.0219	n.a.	3	1	1	1	1
...GO:0044092	BP	p	negative regulation of molecular function	4/798	586/41075	0.0223	n.a.	4	1	1	1	1
....GO:0015031	BP	p	protein transport	12/798	1154/41075	0.0224	n.a.	12	1	1	1	1
......GO:0019220	BP	p	regulation of phosphate metabolic process	12/798	1155/41075	0.0224	n.a.	12	1	1	1	1
.....GO:0051174	BP	p	regulation of phosphorus metabolic process	12/798	1160/41075	0.0226	n.a.	12	1	1	1	1
.......GO:0001932	BP	p	regulation of protein phosphorylation	9/798	947/41075	0.0228	n.a.	9	1	1	1	1
....GO:0042067	BP	e	establishment of ommatidial planar polarity	3/798	32/41075	0.0239	n.a.	3	1	1	1	1
.....GO:0120031	BP	p	plasma membrane bounded cell projection assembly	1/798	323/41075	0.0241	n.a.	1	1	1	1	1
.....GO:0006913	BP	p	nucleocytoplasmic transport	0/798	214/41075	0.0243	n.a.	0	1	1	1	1
...GO:0051090	BP	p	regulation of sequence-specific DNA binding transcription factor activity	0/798	214/41075	0.0243	n.a.	0	1	1	1	1
....GO:0051169	BP	p	nuclear transport	0/798	214/41075	0.0243	n.a.	0	1	1	1	1
.....GO:0072657	BP	p	protein localization to membrane	1/798	327/41075	0.0244	n.a.	1	1	1	1	1
......GO:0050710	BP	e	negative regulation of cytokine secretion	4/798	57/41075	0.0248	n.a.	4	1	1	1	1
.....GO:0032642	BP	e	regulation of chemokine production	4/798	57/41075	0.0248	n.a.	4	1	1	1	1
.......GO:1903320	BP	p	regulation of protein modification by small protein conjugation or removal	0/798	223/41075	0.0249	n.a.	0	1	1	1	1
........GO:1990264	BP	e	peptidyl-tyrosine dephosphorylation involved in inactivation of protein kinase activity	2/798	13/41075	0.0255	n.a.	2	1	1	1	1
...GO:0009405	BP	e	pathogenesis	2/798	13/41075	0.0255	n.a.	2	1	1	1	1
...GO:0032196	BP	e	transposition	11/798	282/41075	0.0269	n.a.	11	1	1	1	1
....GO:0000902	BP	e	cell morphogenesis	10/798	235/41075	0.0271	n.a.	10	1	1	1	1
.....GO:0045444	BP	e	fat cell differentiation	4/798	59/41075	0.0277	n.a.	4	1	1	1	1
.....GO:1903827	BP	p	regulation of cellular protein localization	2/798	413/41075	0.0288	n.a.	2	1	1	1	1
.....GO:0060548	BP	p	negative regulation of cell death	5/798	643/41075	0.0292	n.a.	5	1	1	1	1
.....GO:0031326	BP	p	regulation of cellular biosynthetic process	34/798	2492/41075	0.0296	n.a.	34	1	1	1	1
...GO:0006996	BP	p	organelle organization	26/798	2000/41075	0.0306	n.a.	26	1	1	1	1
..GO:0044237	BP	p	cellular metabolic process	125/798	7636/41075	0.0308	n.a.	125	1	1	1	1
...GO:0006313	BP	e	transposition, DNA-mediated	7/798	154/41075	0.0314	n.a.	7	1	1	1	1
.....GO:0015833	BP	p	peptide transport	13/798	1186/41075	0.0319	n.a.	13	1	1	1	1
.....GO:0009891	BP	p	positive regulation of biosynthetic process	13/798	1193/41075	0.0322	n.a.	13	1	1	1	1
..GO:0002200	BP	e	somatic diversification of immune receptors	3/798	36/41075	0.0324	n.a.	3	1	1	1	1
....GO:0016446	BP	e	somatic hypermutation of immunoglobulin genes	2/798	15/41075	0.0335	n.a.	2	1	1	1	1
...........GO:0007035	BP	e	vacuolar acidification	2/798	15/41075	0.0335	n.a.	2	1	1	1	1
...GO:0002566	BP	e	somatic diversification of immune receptors via somatic mutation	2/798	15/41075	0.0335	n.a.	2	1	1	1	1
....GO:0048522	BP	p	positive regulation of cellular process	55/798	3702/41075	0.0337	n.a.	55	1	1	1	1
.......GO:0070206	BP	e	protein trimerization	5/798	92/41075	0.0338	n.a.	5	1	1	1	1
...GO:1902589	BP	p	single-organism organelle organization	10/798	977/41075	0.0338	n.a.	10	1	1	1	1
.......GO:0006368	BP	e	transcription elongation from RNA polymerase II promoter	3/798	37/41075	0.0348	n.a.	3	1	1	1	1
........GO:0031396	BP	p	regulation of protein ubiquitination	0/798	207/41075	0.0376	n.a.	0	1	1	1	1
....GO:0071826	BP	p	ribonucleoprotein complex subunit organization	0/798	207/41075	0.0376	n.a.	0	1	1	1	1
...GO:0051321	BP	e	meiotic cell cycle	4/798	65/41075	0.0377	n.a.	4	1	1	1	1
........GO:0015991	BP	e	ATP hydrolysis coupled proton transport	2/798	16/41075	0.0378	n.a.	2	1	1	1	1
.....GO:0060538	BP	e	skeletal muscle organ development	2/798	16/41075	0.0378	n.a.	2	1	1	1	1
.......GO:0015988	BP	e	energy coupled proton transmembrane transport, against electrochemical gradient	2/798	16/41075	0.0378	n.a.	2	1	1	1	1
......GO:0006953	BP	e	acute-phase response	2/798	16/41075	0.0378	n.a.	2	1	1	1	1
.....GO:0019428	BP	e	allantoin biosynthetic process	1/798	2/41075	0.0385	n.a.	1	1	1	1	1
.......GO:0046073	BP	e	dTMP metabolic process	1/798	2/41075	0.0385	n.a.	1	1	1	1	1
.......GO:1904562	BP	e	phosphatidylinositol 5-phosphate metabolic process	1/798	2/41075	0.0385	n.a.	1	1	1	1	1
.....GO:0052550	BP	e	response to defense-related reactive oxygen species production by other organism involved in symbiotic interaction	1/798	2/41075	0.0385	n.a.	1	1	1	1	1
......GO:0002074	BP	e	extraocular skeletal muscle development	1/798	2/41075	0.0385	n.a.	1	1	1	1	1
.....GO:0070344	BP	e	regulation of fat cell proliferation	1/798	2/41075	0.0385	n.a.	1	1	1	1	1
......GO:0070345	BP	e	negative regulation of fat cell proliferation	1/798	2/41075	0.0385	n.a.	1	1	1	1	1
.......GO:0060623	BP	e	regulation of chromosome condensation	1/798	2/41075	0.0385	n.a.	1	1	1	1	1
......GO:0033625	BP	e	positive regulation of integrin activation	1/798	2/41075	0.0385	n.a.	1	1	1	1	1
....GO:0070601	BP	e	centromeric sister chromatid cohesion	1/798	2/41075	0.0385	n.a.	1	1	1	1	1
.....GO:1904612	BP	e	response to 2,3,7,8-tetrachlorodibenzodioxine	1/798	2/41075	0.0385	n.a.	1	1	1	1	1
......GO:0052567	BP	e	response to defense-related host reactive oxygen species production	1/798	2/41075	0.0385	n.a.	1	1	1	1	1
.....GO:0051510	BP	e	regulation of unidimensional cell growth	1/798	2/41075	0.0385	n.a.	1	1	1	1	1
.....GO:0016340	BP	e	calcium-dependent cell-matrix adhesion	1/798	2/41075	0.0385	n.a.	1	1	1	1	1
....GO:0030388	BP	e	fructose 1,6-bisphosphate metabolic process	1/798	2/41075	0.0385	n.a.	1	1	1	1	1
.....GO:0061056	BP	e	sclerotome development	1/798	2/41075	0.0385	n.a.	1	1	1	1	1
.....GO:0110025	BP	e	DNA strand resection involved in replication fork processing	1/798	2/41075	0.0385	n.a.	1	1	1	1	1
........GO:0006231	BP	e	dTMP biosynthetic process	1/798	2/41075	0.0385	n.a.	1	1	1	1	1
........GO:0042976	BP	e	activation of Janus kinase activity	1/798	2/41075	0.0385	n.a.	1	1	1	1	1
......GO:0043362	BP	e	nucleate erythrocyte maturation	1/798	2/41075	0.0385	n.a.	1	1	1	1	1
....GO:0006003	BP	e	fructose 2,6-bisphosphate metabolic process	1/798	2/41075	0.0385	n.a.	1	1	1	1	1
.....GO:0043067	BP	p	regulation of programmed cell death	11/798	1023/41075	0.0386	n.a.	11	1	1	1	1
..GO:0006807	BP	p	nitrogen compound metabolic process	111/798	6834/41075	0.0389	n.a.	111	1	1	1	1
....GO:0080135	BP	p	regulation of cellular response to stress	4/798	532/41075	0.0393	n.a.	4	1	1	1	1
......GO:0031328	BP	p	positive regulation of cellular biosynthetic process	13/798	1157/41075	0.0394	n.a.	13	1	1	1	1
...GO:0007186	BP	p	G-protein coupled receptor signaling pathway	4/798	536/41075	0.0394	n.a.	4	1	1	1	1
.......GO:0045664	BP	p	regulation of neuron differentiation	4/798	539/41075	0.0396	n.a.	4	1	1	1	1
......GO:0045197	BP	e	establishment or maintenance of epithelial cell apical/basal polarity	4/798	66/41075	0.0396	n.a.	4	1	1	1	1
......GO:0006354	BP	e	DNA-templated transcription, elongation	3/798	39/41075	0.0398	n.a.	3	1	1	1	1
......GO:0010638	BP	p	positive regulation of organelle organization	3/798	461/41075	0.04	n.a.	3	1	1	1	1
...GO:0010817	BP	e	regulation of hormone levels	14/798	397/41075	0.0407	n.a.	14	1	1	1	1
......GO:1901222	BP	e	regulation of NIK/NF-kappaB signaling	5/798	97/41075	0.041	n.a.	5	1	1	1	1
......GO:0006595	BP	e	polyamine metabolic process	2/798	17/41075	0.0423	n.a.	2	1	1	1	1
.......GO:0035332	BP	e	positive regulation of hippo signaling	2/798	17/41075	0.0423	n.a.	2	1	1	1	1
.......GO:0051567	BP	e	histone H3-K9 methylation	2/798	17/41075	0.0423	n.a.	2	1	1	1	1
..........GO:0051452	BP	e	intracellular pH reduction	2/798	17/41075	0.0423	n.a.	2	1	1	1	1
...GO:0008209	BP	e	androgen metabolic process	2/798	17/41075	0.0423	n.a.	2	1	1	1	1
.....GO:0071295	BP	e	cellular response to vitamin	2/798	17/41075	0.0423	n.a.	2	1	1	1	1
.......GO:0031401	BP	p	positive regulation of protein modification process	7/798	753/41075	0.044	n.a.	7	1	1	1	1
...GO:0007275	BP	p	multicellular organism development	7/798	753/41075	0.044	n.a.	7	1	1	1	1
.....GO:0042886	BP	p	amide transport	14/798	1217/41075	0.0442	n.a.	14	1	1	1	1
.GO:0051704	BP	e	multi-organism process	31/798	1100/41075	0.0449	n.a.	31	1	1	1	1
...GO:0042335	BP	e	cuticle development	3/798	41/41075	0.0451	n.a.	3	1	1	1	1
....GO:0046883	BP	e	regulation of hormone secretion	7/798	167/41075	0.0453	n.a.	7	1	1	1	1
.....GO:0032675	BP	e	regulation of interleukin-6 production	5/798	100/41075	0.0457	n.a.	5	1	1	1	1
...GO:0022607	BP	p	cellular component assembly	30/798	2184/41075	0.0463	n.a.	30	1	1	1	1
.........GO:0045851	BP	e	pH reduction	2/798	18/41075	0.047	n.a.	2	1	1	1	1
.....GO:0090662	BP	e	ATP hydrolysis coupled transmembrane transport	2/798	18/41075	0.047	n.a.	2	1	1	1	1
......GO:0099131	BP	e	ATP hydrolysis coupled ion transmembrane transport	2/798	18/41075	0.047	n.a.	2	1	1	1	1
.......GO:0099132	BP	e	ATP hydrolysis coupled cation transmembrane transport	2/798	18/41075	0.047	n.a.	2	1	1	1	1
......GO:0048008	BP	e	platelet-derived growth factor receptor signaling pathway	2/798	18/41075	0.047	n.a.	2	1	1	1	1
...GO:0099120	BP	e	socially cooperative development	2/798	18/41075	0.047	n.a.	2	1	1	1	1
..GO:0007017	BP	p	microtubule-based process	6/798	674/41075	0.0471	n.a.	6	1	1	1	1
....GO:0061245	BP	e	establishment or maintenance of bipolar cell polarity	4/798	70/41075	0.0474	n.a.	4	1	1	1	1
......GO:0075713	BP	e	establishment of integrated proviral latency	4/798	70/41075	0.0474	n.a.	4	1	1	1	1
.....GO:0035088	BP	e	establishment or maintenance of apical/basal cell polarity	4/798	70/41075	0.0474	n.a.	4	1	1	1	1
.....GO:0019043	BP	e	establishment of viral latency	4/798	70/41075	0.0474	n.a.	4	1	1	1	1
.....GO:0044826	BP	e	viral genome integration into host DNA	4/798	70/41075	0.0474	n.a.	4	1	1	1	1
......GO:0042981	BP	p	regulation of apoptotic process	11/798	1005/41075	0.0484	n.a.	11	1	1	1	1
.GO:0005576	CC	e	extracellular region	72/798	1811/41075	1.37e-08	n.a.	72	0.000271	0.000264	0.000271	0
..GO:0044424	CC	p	intracellular part	188/798	13067/41075	2.51e-07	n.a.	188	0.00495	0.00483	0.00495	0.002
.GO:0044464	CC	p	cell part	239/798	15466/41075	4.58e-06	n.a.	239	0.0903	0.088	0.0903	0.016
.GO:0044422	CC	p	organelle part	106/798	7794/41075	2.13e-05	n.a.	106	0.419	0.408	0.419	0.044
....GO:0005829	CC	p	cytosol	31/798	3101/41075	2.45e-05	n.a.	31	0.483	0.471	0.483	0.05
..GO:0044446	CC	p	intracellular organelle part	102/798	7465/41075	4.32e-05	n.a.	102	0.851	0.829	0.85	0.126
.GO:0043226	CC	p	organelle	128/798	8948/41075	4.56e-05	n.a.	128	0.898	0.876	0.898	0.126
..GO:0043229	CC	p	intracellular organelle	115/798	8179/41075	5.42e-05	n.a.	115	1	1	1	0.136
...GO:0044444	CC	p	cytoplasmic part	117/798	8165/41075	0.000136	n.a.	117	1	1	1	0.3
....GO:0005634	CC	p	nucleus	50/798	4023/41075	0.000466	n.a.	50	1	1	1	0.772
..GO:1902494	CC	p	catalytic complex	7/798	1097/41075	0.000513	n.a.	7	1	1	1	0.782
...GO:0043231	CC	p	intracellular membrane-bounded organelle	93/798	6582/41075	0.000526	n.a.	93	1	1	1	0.782
..GO:0043227	CC	p	membrane-bounded organelle	112/798	7562/41075	0.00104	n.a.	112	1	1	1	0.898
...GO:0005581	CC	e	collagen trimer	13/798	255/41075	0.00159	n.a.	13	1	1	1	0.978
.GO:0032991	CC	p	macromolecular complex	61/798	4514/41075	0.00165	n.a.	61	1	1	1	0.978
..GO:1990904	CC	p	ribonucleoprotein complex	5/798	832/41075	0.00208	n.a.	5	1	1	1	0.986
....GO:0000220	CC	e	vacuolar proton-transporting V-type ATPase, V0 domain	2/798	5/41075	0.00363	n.a.	2	1	1	1	1
.....GO:0005658	CC	e	alpha DNA polymerase:primase complex	2/798	5/41075	0.00363	n.a.	2	1	1	1	1
...GO:0030529	CC	p	intracellular ribonucleoprotein complex	5/798	771/41075	0.00517	n.a.	5	1	1	1	1
...GO:0005737	CC	p	cytoplasm	65/798	4563/41075	0.00625	n.a.	65	1	1	1	1
...GO:0120025	CC	p	plasma membrane bounded cell projection	17/798	1601/41075	0.00712	n.a.	17	1	1	1	1
....GO:0005694	CC	p	chromosome	0/798	273/41075	0.00751	n.a.	0	1	1	1	1
....GO:0033179	CC	e	proton-transporting V-type ATPase, V0 domain	2/798	8/41075	0.00977	n.a.	2	1	1	1	1
..GO:0097458	CC	p	neuron part	18/798	1622/41075	0.01	n.a.	18	1	1	1	1
....GO:0016471	CC	e	vacuolar proton-transporting V-type ATPase complex	2/798	9/41075	0.0124	n.a.	2	1	1	1	1
...GO:0044429	CC	p	mitochondrial part	6/798	790/41075	0.0124	n.a.	6	1	1	1	1
..GO:0044297	CC	p	cell body	2/798	441/41075	0.0144	n.a.	2	1	1	1	1
.GO:0044421	CC	e	extracellular region part	53/798	1956/41075	0.0148	n.a.	53	1	1	1	1
....GO:0031410	CC	p	cytoplasmic vesicle	11/798	1116/41075	0.0151	n.a.	11	1	1	1	1
...GO:0097708	CC	p	intracellular vesicle	11/798	1120/41075	0.0152	n.a.	11	1	1	1	1
.GO:0005623	CC	e	cell	6/798	103/41075	0.0154	n.a.	6	1	1	1	1
.....GO:0005768	CC	p	endosome	3/798	538/41075	0.0166	n.a.	3	1	1	1	1
.....GO:0030446	CC	e	hyphal cell wall	1/798	1/41075	0.0194	n.a.	1	1	1	1	1
..GO:0042995	CC	p	cell projection	20/798	1678/41075	0.0234	n.a.	20	1	1	1	1
....GO:0044451	CC	p	nucleoplasm part	8/798	859/41075	0.0243	n.a.	8	1	1	1	1
...GO:0043232	CC	p	intracellular non-membrane-bounded organelle	28/798	2154/41075	0.0245	n.a.	28	1	1	1	1
..GO:0043228	CC	p	non-membrane-bounded organelle	28/798	2162/41075	0.0246	n.a.	28	1	1	1	1
....GO:0033176	CC	e	proton-transporting V-type ATPase complex	2/798	13/41075	0.0255	n.a.	2	1	1	1	1
...GO:0033177	CC	e	proton-transporting two-sector ATPase complex, proton-transporting domain	2/798	13/41075	0.0255	n.a.	2	1	1	1	1
...GO:0043025	CC	p	neuronal cell body	2/798	400/41075	0.0278	n.a.	2	1	1	1	1
...GO:0044430	CC	p	cytoskeletal part	16/798	1387/41075	0.0289	n.a.	16	1	1	1	1
....GO:0030425	CC	p	dendrite	3/798	475/41075	0.0293	n.a.	3	1	1	1	1
...GO:0043005	CC	p	neuron projection	11/798	1049/41075	0.0307	n.a.	11	1	1	1	1
..GO:0005615	CC	e	extracellular space	31/798	1083/41075	0.0332	n.a.	31	1	1	1	1
...GO:0098588	CC	p	bounding membrane of organelle	22/798	1759/41075	0.0334	n.a.	22	1	1	1	1
....GO:0000139	CC	p	Golgi membrane	6/798	697/41075	0.0363	n.a.	6	1	1	1	1
...GO:0014069	CC	p	postsynaptic density of dendrite	0/798	207/41075	0.0376	n.a.	0	1	1	1	1
..GO:0099572	CC	p	postsynaptic specialization	0/798	208/41075	0.0378	n.a.	0	1	1	1	1
....GO:0033065	CC	e	Rad51C-XRCC3 complex	1/798	2/41075	0.0385	n.a.	1	1	1	1	1
...GO:0097344	CC	e	Rix1 complex	1/798	2/41075	0.0385	n.a.	1	1	1	1	1
....GO:0009277	CC	e	fungal-type cell wall	1/798	2/41075	0.0385	n.a.	1	1	1	1	1
......GO:0031089	CC	e	platelet dense granule lumen	1/798	2/41075	0.0385	n.a.	1	1	1	1	1
....GO:0034685	CC	e	integrin alphav-beta6 complex	1/798	2/41075	0.0385	n.a.	1	1	1	1	1
...GO:0099512	CC	p	supramolecular fiber	4/798	534/41075	0.0394	n.a.	4	1	1	1	1
.GO:0099080	CC	p	supramolecular complex	4/798	534/41075	0.0394	n.a.	4	1	1	1	1
..GO:0099081	CC	p	supramolecular polymer	4/798	534/41075	0.0394	n.a.	4	1	1	1	1
..GO:0005929	CC	p	cilium	2/798	391/41075	0.0396	n.a.	2	1	1	1	1
....GO:0055029	CC	e	nuclear DNA-directed RNA polymerase complex	3/798	39/41075	0.0398	n.a.	3	1	1	1	1
...GO:0046930	CC	e	pore complex	2/798	17/41075	0.0423	n.a.	2	1	1	1	1
....GO:0000428	CC	e	DNA-directed RNA polymerase complex	3/798	41/41075	0.0451	n.a.	3	1	1	1	1
...GO:0016469	CC	e	proton-transporting two-sector ATPase complex	2/798	18/41075	0.047	n.a.	2	1	1	1	1
....GO:0005783	CC	p	endoplasmic reticulum	9/798	888/41075	0.0476	n.a.	9	1	1	1	1
....GO:0005739	CC	p	mitochondrion	11/798	1006/41075	0.0484	n.a.	11	1	1	1	1
.....GO:0047115	MF	e	trans-1,2-dihydrobenzene-1,2-diol dehydrogenase activity	3/798	8/41075	0.00038	n.a.	3	1	1	1	0.724
.....GO:0047837	MF	e	D-xylose 1-dehydrogenase (NADP+) activity	3/798	8/41075	0.00038	n.a.	3	1	1	1	0.724
.....GO:0005509	MF	e	calcium ion binding	43/798	1266/41075	0.000559	n.a.	43	1	1	1	0.804
....GO:0016779	MF	e	nucleotidyltransferase activity	31/798	864/41075	0.00111	n.a.	31	1	1	1	0.924
....GO:0020037	MF	e	heme binding	16/798	340/41075	0.00114	n.a.	16	1	1	1	0.954
.....GO:0034061	MF	e	DNA polymerase activity	28/798	761/41075	0.00132	n.a.	28	1	1	1	0.962
......GO:0003964	MF	e	RNA-directed DNA polymerase activity	27/798	721/41075	0.00145	n.a.	27	1	1	1	0.974
...GO:0046906	MF	e	tetrapyrrole binding	17/798	381/41075	0.00199	n.a.	17	1	1	1	0.986
........GO:0003896	MF	e	DNA primase activity	2/798	4/41075	0.0022	n.a.	2	1	1	1	0.986
..GO:0008289	MF	p	lipid binding	2/798	559/41075	0.0028	n.a.	2	1	1	1	1
.....GO:0004519	MF	e	endonuclease activity	22/798	581/41075	0.0034	n.a.	22	1	1	1	1
..GO:0016491	MF	e	oxidoreductase activity	42/798	1355/41075	0.00346	n.a.	42	1	1	1	1
...GO:0004497	MF	e	monooxygenase activity	13/798	281/41075	0.00368	n.a.	13	1	1	1	1
.....GO:0046592	MF	e	polyamine oxidase activity	2/798	6/41075	0.00537	n.a.	2	1	1	1	1
.....GO:0052901	MF	e	spermine:oxygen oxidoreductase (spermidine-forming) activity	2/798	6/41075	0.00537	n.a.	2	1	1	1	1
....GO:0019900	MF	p	kinase binding	2/798	514/41075	0.00542	n.a.	2	1	1	1	1
....GO:0016832	MF	e	aldehyde-lyase activity	3/798	19/41075	0.00561	n.a.	3	1	1	1	1
....GO:0016628	MF	e	oxidoreductase activity, acting on the CH-CH group of donors, NAD or NADP as acceptor	4/798	41/41075	0.0081	n.a.	4	1	1	1	1
.....GO:0019901	MF	p	protein kinase binding	2/798	467/41075	0.0104	n.a.	2	1	1	1	1
......GO:0005506	MF	e	iron ion binding	13/798	310/41075	0.0104	n.a.	13	1	1	1	1
......GO:0004867	MF	e	serine-type endopeptidase inhibitor activity	7/798	126/41075	0.0118	n.a.	7	1	1	1	1
....GO:0004930	MF	p	G-protein coupled receptor activity	3/798	558/41075	0.0121	n.a.	3	1	1	1	1
...GO:0008233	MF	e	peptidase activity	32/798	1051/41075	0.0124	n.a.	32	1	1	1	1
.....GO:0004175	MF	e	endopeptidase activity	24/798	730/41075	0.0138	n.a.	24	1	1	1	1
....GO:0004508	MF	e	steroid 17-alpha-monooxygenase activity	2/798	10/41075	0.0153	n.a.	2	1	1	1	1
.....GO:0047442	MF	e	17-alpha-hydroxyprogesterone aldolase activity	2/798	10/41075	0.0153	n.a.	2	1	1	1	1
..GO:0016874	MF	p	ligase activity	0/798	241/41075	0.0167	n.a.	0	1	1	1	1
....GO:0008236	MF	e	serine-type peptidase activity	8/798	167/41075	0.0168	n.a.	8	1	1	1	1
..GO:0033218	MF	p	amide binding	1/798	345/41075	0.017	n.a.	1	1	1	1	1
....GO:0016964	MF	e	alpha-2 macroglobulin receptor activity	2/798	11/41075	0.0185	n.a.	2	1	1	1	1
...GO:0016830	MF	e	carbon-carbon lyase activity	5/798	79/41075	0.019	n.a.	5	1	1	1	1
......GO:0000285	MF	e	1-phosphatidylinositol-3-phosphate 5-kinase activity	1/798	1/41075	0.0194	n.a.	1	1	1	1	1
........GO:0043813	MF	e	phosphatidylinositol-3,5-bisphosphate 5-phosphatase activity	1/798	1/41075	0.0194	n.a.	1	1	1	1	1
.......GO:0004083	MF	e	bisphosphoglycerate 2-phosphatase activity	1/798	1/41075	0.0194	n.a.	1	1	1	1	1
.....GO:0051997	MF	e	2-oxo-4-hydroxy-4-carboxy-5-ureidoimidazoline decarboxylase activity	1/798	1/41075	0.0194	n.a.	1	1	1	1	1
.....GO:0019864	MF	e	IgG binding	1/798	1/41075	0.0194	n.a.	1	1	1	1	1
.....GO:0050262	MF	e	ribosylnicotinamide kinase activity	1/798	1/41075	0.0194	n.a.	1	1	1	1	1
....GO:0004436	MF	e	phosphatidylinositol diacylglycerol-lyase activity	1/798	1/41075	0.0194	n.a.	1	1	1	1	1
....GO:0004873	MF	e	asialoglycoprotein receptor activity	1/798	1/41075	0.0194	n.a.	1	1	1	1	1
.......GO:0035400	MF	e	histone tyrosine kinase activity	1/798	1/41075	0.0194	n.a.	1	1	1	1	1
........GO:0035401	MF	e	histone kinase activity (H3-Y41 specific)	1/798	1/41075	0.0194	n.a.	1	1	1	1	1
.....GO:0061769	MF	e	ribosylnicotinate kinase activity	1/798	1/41075	0.0194	n.a.	1	1	1	1	1
.......GO:0015112	MF	e	nitrate transmembrane transporter activity	1/798	1/41075	0.0194	n.a.	1	1	1	1	1
...GO:0017171	MF	e	serine hydrolase activity	8/798	174/41075	0.021	n.a.	8	1	1	1	1
.GO:0004871	MF	p	signal transducer activity	17/798	1489/41075	0.0212	n.a.	17	1	1	1	1
...GO:0045294	MF	e	alpha-catenin binding	2/798	12/41075	0.0219	n.a.	2	1	1	1	1
....GO:0016647	MF	e	oxidoreductase activity, acting on the CH-NH group of donors, oxygen as acceptor	2/798	12/41075	0.0219	n.a.	2	1	1	1	1
..GO:0044877	MF	p	macromolecular complex binding	9/798	952/41075	0.023	n.a.	9	1	1	1	1
...GO:0016741	MF	p	transferase activity, transferring one-carbon groups	1/798	318/41075	0.024	n.a.	1	1	1	1	1
....GO:0070011	MF	e	peptidase activity, acting on L-amino acid peptides	29/798	977/41075	0.025	n.a.	29	1	1	1	1
.GO:0090729	MF	e	toxin activity	4/798	58/41075	0.0263	n.a.	4	1	1	1	1
....GO:0016747	MF	p	transferase activity, transferring acyl groups other than amino-acyl groups	0/798	232/41075	0.0264	n.a.	0	1	1	1	1
...GO:0016705	MF	e	oxidoreductase activity, acting on paired donors, with incorporation or reduction of molecular oxygen	13/798	352/41075	0.0291	n.a.	13	1	1	1	1
...GO:0070097	MF	e	delta-catenin binding	2/798	14/41075	0.0294	n.a.	2	1	1	1	1
.......GO:0046961	MF	e	proton-transporting ATPase activity, rotational mechanism	2/798	14/41075	0.0294	n.a.	2	1	1	1	1
....GO:0030506	MF	e	ankyrin binding	3/798	35/41075	0.0302	n.a.	3	1	1	1	1
.....GO:0070330	MF	e	aromatase activity	6/798	121/41075	0.0311	n.a.	6	1	1	1	1
......GO:0004521	MF	e	endoribonuclease activity	7/798	154/41075	0.0314	n.a.	7	1	1	1	1
......GO:0004190	MF	e	aspartic-type endopeptidase activity	11/798	292/41075	0.0319	n.a.	11	1	1	1	1
...GO:0030020	MF	e	extracellular matrix structural constituent conferring tensile strength	4/798	62/41075	0.0325	n.a.	4	1	1	1	1
.....GO:0070001	MF	e	aspartic-type peptidase activity	11/798	294/41075	0.033	n.a.	11	1	1	1	1
...GO:0016746	MF	p	transferase activity, transferring acyl groups	1/798	297/41075	0.0341	n.a.	1	1	1	1	1
....GO:0008168	MF	p	methyltransferase activity	1/798	301/41075	0.0342	n.a.	1	1	1	1	1
.......GO:0003899	MF	e	DNA-directed 5'-3' RNA polymerase activity	3/798	37/41075	0.0348	n.a.	3	1	1	1	1
.....GO:0042625	MF	e	ATPase coupled ion transmembrane transporter activity	3/798	37/41075	0.0348	n.a.	3	1	1	1	1
.......GO:0003774	MF	p	motor activity	0/798	203/41075	0.0368	n.a.	0	1	1	1	1
....GO:0048030	MF	e	disaccharide binding	2/798	16/41075	0.0378	n.a.	2	1	1	1	1
.......GO:0036442	MF	e	hydrogen-exporting ATPase activity	2/798	16/41075	0.0378	n.a.	2	1	1	1	1
....GO:0004518	MF	e	nuclease activity	22/798	714/41075	0.0382	n.a.	22	1	1	1	1
.....GO:0052903	MF	e	N1-acetylspermine:oxygen oxidoreductase (3-acetamidopropanal-forming) activity	1/798	2/41075	0.0385	n.a.	1	1	1	1	1
.....GO:0016793	MF	e	triphosphoric monoester hydrolase activity	1/798	2/41075	0.0385	n.a.	1	1	1	1	1
........GO:0004331	MF	e	fructose-2,6-bisphosphate 2-phosphatase activity	1/798	2/41075	0.0385	n.a.	1	1	1	1	1
......GO:0016308	MF	e	1-phosphatidylinositol-4-phosphate 5-kinase activity	1/798	2/41075	0.0385	n.a.	1	1	1	1	1
.........GO:0086038	MF	e	calcium:sodium antiporter activity involved in regulation of cardiac muscle cell membrane potential	1/798	2/41075	0.0385	n.a.	1	1	1	1	1
......GO:0004647	MF	e	phosphoserine phosphatase activity	1/798	2/41075	0.0385	n.a.	1	1	1	1	1
.....GO:0047536	MF	e	2-aminoadipate transaminase activity	1/798	2/41075	0.0385	n.a.	1	1	1	1	1
....GO:0032560	MF	e	guanyl deoxyribonucleotide binding	1/798	2/41075	0.0385	n.a.	1	1	1	1	1
.....GO:0032567	MF	e	dGTP binding	1/798	2/41075	0.0385	n.a.	1	1	1	1	1
.....GO:0052899	MF	e	N(1),N(12)-diacetylspermine:oxygen oxidoreductase (3-acetamidopropanal-forming) activity	1/798	2/41075	0.0385	n.a.	1	1	1	1	1
.....GO:0052902	MF	e	spermidine:oxygen oxidoreductase (3-aminopropanal-forming) activity	1/798	2/41075	0.0385	n.a.	1	1	1	1	1
.....GO:0052904	MF	e	N1-acetylspermidine:oxygen oxidoreductase (3-acetamidopropanal-forming) activity	1/798	2/41075	0.0385	n.a.	1	1	1	1	1
......GO:0008832	MF	e	dGTPase activity	1/798	2/41075	0.0385	n.a.	1	1	1	1	1
..GO:0038023	MF	p	signaling receptor activity	17/798	1406/41075	0.0389	n.a.	17	1	1	1	1
....GO:0016712	MF	e	oxidoreductase activity, acting on paired donors, with incorporation or reduction of molecular oxygen, reduced flavin or flavoprotein as one donor, and incorporation of one atom of oxygen	6/798	129/41075	0.0405	n.a.	6	1	1	1	1
.....GO:0004252	MF	e	serine-type endopeptidase activity	6/798	129/41075	0.0405	n.a.	6	1	1	1	1
...GO:0016788	MF	e	hydrolase activity, acting on ester bonds	36/798	1307/41075	0.0406	n.a.	36	1	1	1	1
........GO:0005412	MF	e	glucose:sodium symporter activity	2/798	17/41075	0.0423	n.a.	2	1	1	1	1
...GO:0043168	MF	p	anion binding	51/798	3431/41075	0.0449	n.a.	51	1	1	1	1
......GO:0034062	MF	e	5'-3' RNA polymerase activity	3/798	41/41075	0.0451	n.a.	3	1	1	1	1
.....GO:0097747	MF	e	RNA polymerase activity	3/798	41/41075	0.0451	n.a.	3	1	1	1	1
......GO:0044769	MF	e	ATPase activity, coupled to transmembrane movement of ions, rotational mechanism	2/798	18/41075	0.047	n.a.	2	1	1	1	1
...GO:0045295	MF	e	gamma-catenin binding	2/798	18/41075	0.047	n.a.	2	1	1	1	1
...GO:0042277	MF	p	peptide binding	1/798	281/41075	0.0486	n.a.	1	1	1	1	1
...GO:0008047	MF	p	enzyme activator activity	1/798	289/41075	0.0497	n.a.	1	1	1	1	1

## Sheet: Mup
load obo file /projet/externe/ifremer/pauffret/bin/go_enrichment-master/02_go_database/go-basic.obo
/projet/externe/ifremer/pauffret/bin/go_enrichment-master/02_go_database/go-basic.obo: fmt(1.2) rel(2017-07-07) 48,954 GO Terms
19,994 out of 41,075 population items found in association
Calculating uncorrected p-values using fisher
172 out of 388 study items found in association
Running multitest correction: local bonferroni
Running multitest correction: local sidak
Running multitest correction: local holm
Running multitest correction: local fdr
2,636 GO terms are associated with 172 of 388 study items
19,704 GO terms are associated with 19,994 of 41,075 population items
# Generated by GOATOOLS v0.6.10 (2019-04-03)
# min_ratio=None pval=0.05
GO	NS	enrichment	name	ratio_in_study	ratio_in_pop	p_uncorrected	depth	study_count	p_bonferroni	p_sidak	p_holm	p_fdr
....GO:0051177	BP	e	meiotic sister chromatid cohesion	2/388	3/41075	0.000265	n.a.	2	1	1	1	0.476
....GO:0006259	BP	e	DNA metabolic process	28/388	1430/41075	0.000375	n.a.	28	1	1	1	0.646
.....GO:0007157	BP	e	heterophilic cell-cell adhesion via plasma membrane cell adhesion molecules	7/388	147/41075	0.000522	n.a.	7	1	1	1	0.722
........GO:0003896	MF	e	DNA primase activity	2/388	4/41075	0.000527	n.a.	2	1	1	1	0.726
.....GO:0006269	BP	e	DNA replication, synthesis of RNA primer	2/388	4/41075	0.000527	n.a.	2	1	1	1	0.726
.....GO:0016338	BP	e	calcium-independent cell-cell adhesion via plasma membrane cell-adhesion molecules	2/388	4/41075	0.000527	n.a.	2	1	1	1	0.726
.....GO:0005658	CC	e	alpha DNA polymerase:primase complex	2/388	5/41075	0.000873	n.a.	2	1	1	1	0.874
.....GO:0006310	BP	e	DNA recombination	15/388	629/41075	0.00108	n.a.	15	1	1	1	0.924
.....GO:0045162	BP	e	clustering of voltage-gated sodium channels	2/388	6/41075	0.0013	n.a.	2	1	1	1	0.944
.....GO:0046208	BP	e	spermine catabolic process	2/388	6/41075	0.0013	n.a.	2	1	1	1	0.944
.....GO:0046592	MF	e	polyamine oxidase activity	2/388	6/41075	0.0013	n.a.	2	1	1	1	0.944
.....GO:0052901	MF	e	spermine:oxygen oxidoreductase (spermidine-forming) activity	2/388	6/41075	0.0013	n.a.	2	1	1	1	0.944
...GO:0007475	BP	e	apposition of dorsal and ventral imaginal disc-derived wing surfaces	2/388	7/41075	0.00181	n.a.	2	1	1	1	0.97
....GO:0016779	MF	e	nucleotidyltransferase activity	18/388	864/41075	0.0019	n.a.	18	1	1	1	0.982
.....GO:0047115	MF	e	trans-1,2-dihydrobenzene-1,2-diol dehydrogenase activity	2/388	8/41075	0.0024	n.a.	2	1	1	1	0.992
.....GO:0047837	MF	e	D-xylose 1-dehydrogenase (NADP+) activity	2/388	8/41075	0.0024	n.a.	2	1	1	1	0.992
....GO:0045161	BP	e	neuronal ion channel clustering	2/388	8/41075	0.0024	n.a.	2	1	1	1	0.992
......GO:0030212	BP	e	hyaluronan metabolic process	3/388	29/41075	0.00255	n.a.	3	1	1	1	0.998
......GO:0042402	BP	e	cellular biogenic amine catabolic process	3/388	30/41075	0.00281	n.a.	3	1	1	1	0.998
.....GO:0009310	BP	e	amine catabolic process	3/388	30/41075	0.00281	n.a.	3	1	1	1	0.998
.....GO:0040001	BP	e	establishment of mitotic spindle localization	3/388	31/41075	0.00309	n.a.	3	1	1	1	1
...GO:0051321	BP	e	meiotic cell cycle	4/388	65/41075	0.00337	n.a.	4	1	1	1	1
.......GO:0006598	BP	e	polyamine catabolic process	2/388	10/41075	0.00381	n.a.	2	1	1	1	1
....GO:0098742	BP	e	cell-cell adhesion via plasma-membrane adhesion molecules	9/388	328/41075	0.00427	n.a.	9	1	1	1	1
...GO:0007049	BP	e	cell cycle	12/388	522/41075	0.00441	n.a.	12	1	1	1	1
....GO:0008215	BP	e	spermine metabolic process	2/388	11/41075	0.00463	n.a.	2	1	1	1	1
.......GO:0003899	MF	e	DNA-directed 5'-3' RNA polymerase activity	3/388	37/41075	0.00512	n.a.	3	1	1	1	1
.......GO:0006368	BP	e	transcription elongation from RNA polymerase II promoter	3/388	37/41075	0.00512	n.a.	3	1	1	1	1
......GO:0043111	BP	e	replication fork arrest	2/388	12/41075	0.00552	n.a.	2	1	1	1	1
....GO:0016647	MF	e	oxidoreductase activity, acting on the CH-NH group of donors, oxygen as acceptor	2/388	12/41075	0.00552	n.a.	2	1	1	1	1
......GO:0006354	BP	e	DNA-templated transcription, elongation	3/388	39/41075	0.00594	n.a.	3	1	1	1	1
....GO:0055029	CC	e	nuclear DNA-directed RNA polymerase complex	3/388	39/41075	0.00594	n.a.	3	1	1	1	1
......GO:0034062	MF	e	5'-3' RNA polymerase activity	3/388	41/41075	0.00684	n.a.	3	1	1	1	1
.....GO:0097747	MF	e	RNA polymerase activity	3/388	41/41075	0.00684	n.a.	3	1	1	1	1
....GO:0000428	CC	e	DNA-directed RNA polymerase complex	3/388	41/41075	0.00684	n.a.	3	1	1	1	1
....GO:0016628	MF	e	oxidoreductase activity, acting on the CH-CH group of donors, NAD or NADP as acceptor	3/388	41/41075	0.00684	n.a.	3	1	1	1	1
.....GO:0034061	MF	e	DNA polymerase activity	15/388	761/41075	0.00708	n.a.	15	1	1	1	1
...GO:0030247	MF	e	polysaccharide binding	3/388	43/41075	0.0078	n.a.	3	1	1	1	1
..GO:0001871	MF	e	pattern binding	3/388	43/41075	0.0078	n.a.	3	1	1	1	1
....GO:0051293	BP	e	establishment of spindle localization	3/388	45/41075	0.00885	n.a.	3	1	1	1	1
...GO:0060021	BP	e	palate development	3/388	46/41075	0.0094	n.a.	3	1	1	1	1
........GO:0043813	MF	e	phosphatidylinositol-3,5-bisphosphate 5-phosphatase activity	1/388	1/41075	0.00945	n.a.	1	1	1	1	1
.......GO:0004083	MF	e	bisphosphoglycerate 2-phosphatase activity	1/388	1/41075	0.00945	n.a.	1	1	1	1	1
......GO:0000285	MF	e	1-phosphatidylinositol-3-phosphate 5-kinase activity	1/388	1/41075	0.00945	n.a.	1	1	1	1	1
......GO:0038044	BP	e	transforming growth factor-beta secretion	1/388	1/41075	0.00945	n.a.	1	1	1	1	1
......GO:0052699	BP	e	ergothioneine biosynthetic process	1/388	1/41075	0.00945	n.a.	1	1	1	1	1
......GO:0070869	BP	e	heterochromatin assembly involved in chromatin silencing	1/388	1/41075	0.00945	n.a.	1	1	1	1	1
......GO:0072023	BP	e	thick ascending limb development	1/388	1/41075	0.00945	n.a.	1	1	1	1	1
......GO:0072233	BP	e	metanephric thick ascending limb development	1/388	1/41075	0.00945	n.a.	1	1	1	1	1
.....GO:0003338	BP	e	metanephros morphogenesis	1/388	1/41075	0.00945	n.a.	1	1	1	1	1
.....GO:0007066	BP	e	female meiosis sister chromatid cohesion	1/388	1/41075	0.00945	n.a.	1	1	1	1	1
.....GO:0019864	MF	e	IgG binding	1/388	1/41075	0.00945	n.a.	1	1	1	1	1
.....GO:0050262	MF	e	ribosylnicotinamide kinase activity	1/388	1/41075	0.00945	n.a.	1	1	1	1	1
.....GO:0051754	BP	e	meiotic sister chromatid cohesion, centromeric	1/388	1/41075	0.00945	n.a.	1	1	1	1	1
.....GO:0052698	BP	e	ergothioneine metabolic process	1/388	1/41075	0.00945	n.a.	1	1	1	1	1
.....GO:0052703	BP	e	cellular modified histidine biosynthetic process	1/388	1/41075	0.00945	n.a.	1	1	1	1	1
.....GO:0061769	MF	e	ribosylnicotinate kinase activity	1/388	1/41075	0.00945	n.a.	1	1	1	1	1
.....GO:0071311	BP	e	cellular response to acetate	1/388	1/41075	0.00945	n.a.	1	1	1	1	1
....GO:0004436	MF	e	phosphatidylinositol diacylglycerol-lyase activity	1/388	1/41075	0.00945	n.a.	1	1	1	1	1
....GO:0010034	BP	e	response to acetate	1/388	1/41075	0.00945	n.a.	1	1	1	1	1
....GO:0052701	BP	e	cellular modified histidine metabolic process	1/388	1/41075	0.00945	n.a.	1	1	1	1	1
....GO:1902318	BP	e	synthesis of RNA primer involved in nuclear cell cycle DNA replication	1/388	1/41075	0.00945	n.a.	1	1	1	1	1
....GO:1902981	BP	e	synthesis of RNA primer involved in mitotic DNA replication	1/388	1/41075	0.00945	n.a.	1	1	1	1	1
....GO:1903365	BP	e	regulation of fear response	1/388	1/41075	0.00945	n.a.	1	1	1	1	1
....GO:2000822	BP	e	regulation of behavioral fear response	1/388	1/41075	0.00945	n.a.	1	1	1	1	1
...GO:1902295	BP	e	synthesis of RNA primer involved in cell cycle DNA replication	1/388	1/41075	0.00945	n.a.	1	1	1	1	1
......GO:0006953	BP	e	acute-phase response	2/388	16/41075	0.00978	n.a.	2	1	1	1	1
.....GO:0060538	BP	e	skeletal muscle organ development	2/388	16/41075	0.00978	n.a.	2	1	1	1	1
......GO:0003964	MF	e	RNA-directed DNA polymerase activity	14/388	721/41075	0.0104	n.a.	14	1	1	1	1
...GO:0051653	BP	e	spindle localization	3/388	48/41075	0.0106	n.a.	3	1	1	1	1
......GO:0006595	BP	e	polyamine metabolic process	2/388	17/41075	0.011	n.a.	2	1	1	1	1
.....GO:0015074	BP	e	DNA integration	9/388	386/41075	0.0118	n.a.	9	1	1	1	1
.....GO:0016339	BP	e	calcium-dependent cell-cell adhesion via plasma membrane cell adhesion molecules	3/388	52/41075	0.0131	n.a.	3	1	1	1	1
.....GO:0004519	MF	e	endonuclease activity	12/388	581/41075	0.0138	n.a.	12	1	1	1	1
.....GO:0003950	MF	e	NAD+ ADP-ribosyltransferase activity	3/388	54/41075	0.0145	n.a.	3	1	1	1	1
....GO:0031497	BP	e	chromatin assembly	2/388	21/41075	0.0166	n.a.	2	1	1	1	1
...GO:0044427	CC	e	chromosomal part	13/388	692/41075	0.0167	n.a.	13	1	1	1	1
.....GO:0007298	BP	e	border follicle cell migration	3/388	57/41075	0.0168	n.a.	3	1	1	1	1
...GO:0005913	CC	e	cell-cell adherens junction	4/388	105/41075	0.0178	n.a.	4	1	1	1	1
...GO:0007062	BP	e	sister chromatid cohesion	2/388	22/41075	0.0181	n.a.	2	1	1	1	1
...GO:0030880	CC	e	RNA polymerase complex	3/388	59/41075	0.0184	n.a.	3	1	1	1	1
.........GO:0086038	MF	e	calcium:sodium antiporter activity involved in regulation of cardiac muscle cell membrane potential	1/388	2/41075	0.0188	n.a.	1	1	1	1	1
........GO:0004331	MF	e	fructose-2,6-bisphosphate 2-phosphatase activity	1/388	2/41075	0.0188	n.a.	1	1	1	1	1
........GO:0006231	BP	e	dTMP biosynthetic process	1/388	2/41075	0.0188	n.a.	1	1	1	1	1
.......GO:0046073	BP	e	dTMP metabolic process	1/388	2/41075	0.0188	n.a.	1	1	1	1	1
.......GO:0060623	BP	e	regulation of chromosome condensation	1/388	2/41075	0.0188	n.a.	1	1	1	1	1
.......GO:1904562	BP	e	phosphatidylinositol 5-phosphate metabolic process	1/388	2/41075	0.0188	n.a.	1	1	1	1	1
......GO:0002074	BP	e	extraocular skeletal muscle development	1/388	2/41075	0.0188	n.a.	1	1	1	1	1
......GO:0004647	MF	e	phosphoserine phosphatase activity	1/388	2/41075	0.0188	n.a.	1	1	1	1	1
......GO:0016308	MF	e	1-phosphatidylinositol-4-phosphate 5-kinase activity	1/388	2/41075	0.0188	n.a.	1	1	1	1	1
......GO:0070345	BP	e	negative regulation of fat cell proliferation	1/388	2/41075	0.0188	n.a.	1	1	1	1	1
.....GO:0016340	BP	e	calcium-dependent cell-matrix adhesion	1/388	2/41075	0.0188	n.a.	1	1	1	1	1
.....GO:0047536	MF	e	2-aminoadipate transaminase activity	1/388	2/41075	0.0188	n.a.	1	1	1	1	1
.....GO:0052899	MF	e	N(1),N(12)-diacetylspermine:oxygen oxidoreductase (3-acetamidopropanal-forming) activity	1/388	2/41075	0.0188	n.a.	1	1	1	1	1
.....GO:0052902	MF	e	spermidine:oxygen oxidoreductase (3-aminopropanal-forming) activity	1/388	2/41075	0.0188	n.a.	1	1	1	1	1
.....GO:0052903	MF	e	N1-acetylspermine:oxygen oxidoreductase (3-acetamidopropanal-forming) activity	1/388	2/41075	0.0188	n.a.	1	1	1	1	1
.....GO:0052904	MF	e	N1-acetylspermidine:oxygen oxidoreductase (3-acetamidopropanal-forming) activity	1/388	2/41075	0.0188	n.a.	1	1	1	1	1
.....GO:0070344	BP	e	regulation of fat cell proliferation	1/388	2/41075	0.0188	n.a.	1	1	1	1	1
.....GO:1904612	BP	e	response to 2,3,7,8-tetrachlorodibenzodioxine	1/388	2/41075	0.0188	n.a.	1	1	1	1	1
....GO:0006003	BP	e	fructose 2,6-bisphosphate metabolic process	1/388	2/41075	0.0188	n.a.	1	1	1	1	1
....GO:0030388	BP	e	fructose 1,6-bisphosphate metabolic process	1/388	2/41075	0.0188	n.a.	1	1	1	1	1
....GO:0033065	CC	e	Rad51C-XRCC3 complex	1/388	2/41075	0.0188	n.a.	1	1	1	1	1
....GO:0034685	CC	e	integrin alphav-beta6 complex	1/388	2/41075	0.0188	n.a.	1	1	1	1	1
....GO:0070601	BP	e	centromeric sister chromatid cohesion	1/388	2/41075	0.0188	n.a.	1	1	1	1	1
...GO:0097344	CC	e	Rix1 complex	1/388	2/41075	0.0188	n.a.	1	1	1	1	1
..GO:0032155	CC	e	cell division site part	5/388	163/41075	0.0197	n.a.	5	1	1	1	1
...GO:0008305	CC	e	integrin complex	2/388	23/41075	0.0198	n.a.	2	1	1	1	1
...GO:0033627	BP	e	cell adhesion mediated by integrin	2/388	23/41075	0.0198	n.a.	2	1	1	1	1
..GO:0098636	CC	e	protein complex involved in cell adhesion	2/388	23/41075	0.0198	n.a.	2	1	1	1	1
........GO:2000104	BP	e	negative regulation of DNA-dependent DNA replication	2/388	24/41075	0.0214	n.a.	2	1	1	1	1
......GO:0000400	MF	e	four-way junction DNA binding	2/388	25/41075	0.0231	n.a.	2	1	1	1	1
.....GO:0002526	BP	e	acute inflammatory response	2/388	25/41075	0.0231	n.a.	2	1	1	1	1
...GO:1990777	CC	e	lipoprotein particle	2/388	25/41075	0.0231	n.a.	2	1	1	1	1
..GO:0032994	CC	e	protein-lipid complex	2/388	25/41075	0.0231	n.a.	2	1	1	1	1
..GO:0034358	CC	e	plasma lipoprotein particle	2/388	25/41075	0.0231	n.a.	2	1	1	1	1
...GO:0019827	BP	e	stem cell population maintenance	4/388	114/41075	0.0232	n.a.	4	1	1	1	1
..GO:0098727	BP	e	maintenance of cell number	4/388	115/41075	0.0239	n.a.	4	1	1	1	1
.GO:0005576	CC	e	extracellular region	27/388	1811/41075	0.0241	n.a.	27	1	1	1	1
.........GO:0032968	BP	e	positive regulation of transcription elongation from RNA polymerase II promoter	2/388	26/41075	0.0249	n.a.	2	1	1	1	1
....GO:0070577	MF	e	lysine-acetylated histone binding	2/388	26/41075	0.0249	n.a.	2	1	1	1	1
....GO:0140033	MF	e	acetylation-dependent protein binding	2/388	26/41075	0.0249	n.a.	2	1	1	1	1
....GO:0016763	MF	e	transferase activity, transferring pentosyl groups	4/388	117/41075	0.0253	n.a.	4	1	1	1	1
......GO:0032781	BP	e	positive regulation of ATPase activity	2/388	27/41075	0.0267	n.a.	2	1	1	1	1
....GO:0007297	BP	e	ovarian follicle cell migration	3/388	68/41075	0.0267	n.a.	3	1	1	1	1
...GO:0042393	MF	e	histone binding	5/388	178/41075	0.0275	n.a.	5	1	1	1	1
..........GO:1905461	BP	e	positive regulation of vascular associated smooth muscle cell apoptotic process	1/388	3/41075	0.0281	n.a.	1	1	1	1	1
.........GO:0003311	BP	e	pancreatic D cell differentiation	1/388	3/41075	0.0281	n.a.	1	1	1	1	1
........GO:0060195	BP	e	negative regulation of antisense RNA transcription	1/388	3/41075	0.0281	n.a.	1	1	1	1	1
.......GO:0042843	BP	e	D-xylose catabolic process	1/388	3/41075	0.0281	n.a.	1	1	1	1	1
.......GO:0060194	BP	e	regulation of antisense RNA transcription	1/388	3/41075	0.0281	n.a.	1	1	1	1	1
.......GO:0099093	BP	e	mitochondrial calcium release	1/388	3/41075	0.0281	n.a.	1	1	1	1	1
......GO:0002331	BP	e	pre-B cell allelic exclusion	1/388	3/41075	0.0281	n.a.	1	1	1	1	1
......GO:0060455	BP	e	negative regulation of gastric acid secretion	1/388	3/41075	0.0281	n.a.	1	1	1	1	1
.....GO:0004068	MF	e	aspartate 1-decarboxylase activity	1/388	3/41075	0.0281	n.a.	1	1	1	1	1
.....GO:0004782	MF	e	sulfinoalanine decarboxylase activity	1/388	3/41075	0.0281	n.a.	1	1	1	1	1
.....GO:0008670	MF	e	2,4-dienoyl-CoA reductase (NADPH) activity	1/388	3/41075	0.0281	n.a.	1	1	1	1	1
.....GO:0015840	BP	e	urea transport	1/388	3/41075	0.0281	n.a.	1	1	1	1	1
.....GO:0034508	BP	e	centromere complex assembly	1/388	3/41075	0.0281	n.a.	1	1	1	1	1
.....GO:0070868	BP	e	heterochromatin organization involved in chromatin silencing	1/388	3/41075	0.0281	n.a.	1	1	1	1	1
.....GO:0071918	BP	e	urea transmembrane transport	1/388	3/41075	0.0281	n.a.	1	1	1	1	1
.....GO:0090104	BP	e	pancreatic epsilon cell differentiation	1/388	3/41075	0.0281	n.a.	1	1	1	1	1
....GO:0007508	BP	e	larval heart development	1/388	3/41075	0.0281	n.a.	1	1	1	1	1
....GO:0031001	BP	e	response to brefeldin A	1/388	3/41075	0.0281	n.a.	1	1	1	1	1
....GO:0035001	BP	e	dorsal trunk growth, open tracheal system	1/388	3/41075	0.0281	n.a.	1	1	1	1	1
....GO:0072221	BP	e	metanephric distal convoluted tubule development	1/388	3/41075	0.0281	n.a.	1	1	1	1	1
...GO:0033186	CC	e	CAF-1 complex	1/388	3/41075	0.0281	n.a.	1	1	1	1	1
...GO:0072025	BP	e	distal convoluted tubule development	1/388	3/41075	0.0281	n.a.	1	1	1	1	1
.GO:0031386	MF	e	protein tag	1/388	3/41075	0.0281	n.a.	1	1	1	1	1
......GO:0016444	BP	e	somatic cell DNA recombination	2/388	28/41075	0.0286	n.a.	2	1	1	1	1
...GO:0002562	BP	e	somatic diversification of immune receptors via germline recombination within a single locus	2/388	28/41075	0.0286	n.a.	2	1	1	1	1
......GO:0075713	BP	e	establishment of integrated proviral latency	3/388	70/41075	0.0287	n.a.	3	1	1	1	1
.....GO:0019043	BP	e	establishment of viral latency	3/388	70/41075	0.0287	n.a.	3	1	1	1	1
.....GO:0044826	BP	e	viral genome integration into host DNA	3/388	70/41075	0.0287	n.a.	3	1	1	1	1
...GO:0016772	MF	e	transferase activity, transferring phosphorus-containing groups	25/388	1709/41075	0.0293	n.a.	25	1	1	1	1
.....GO:0045191	BP	e	regulation of isotype switching	2/388	29/41075	0.0305	n.a.	2	1	1	1	1
...GO:0098609	BP	e	cell-cell adhesion	10/388	508/41075	0.0315	n.a.	10	1	1	1	1
......GO:0004867	MF	e	serine-type endopeptidase inhibitor activity	4/388	126/41075	0.032	n.a.	4	1	1	1	1
......GO:0006688	BP	e	glycosphingolipid biosynthetic process	2/388	30/41075	0.0325	n.a.	2	1	1	1	1
....GO:0016235	CC	e	aggresome	2/388	30/41075	0.0325	n.a.	2	1	1	1	1
.....GO:0006576	BP	e	cellular biogenic amine metabolic process	3/388	75/41075	0.0343	n.a.	3	1	1	1	1
.......GO:0008156	BP	e	negative regulation of DNA replication	2/388	31/41075	0.0346	n.a.	2	1	1	1	1
..GO:0098602	BP	e	single organism cell adhesion	5/388	190/41075	0.0349	n.a.	5	1	1	1	1
....GO:0000278	BP	e	mitotic cell cycle	4/388	130/41075	0.0352	n.a.	4	1	1	1	1
.......GO:0045910	BP	e	negative regulation of DNA recombination	2/388	32/41075	0.0366	n.a.	2	1	1	1	1
.....GO:0000217	MF	e	DNA secondary structure binding	2/388	32/41075	0.0366	n.a.	2	1	1	1	1
....GO:0044106	BP	e	cellular amine metabolic process	3/388	77/41075	0.0366	n.a.	3	1	1	1	1
...GO:0030170	MF	e	pyridoxal phosphate binding	3/388	77/41075	0.0366	n.a.	3	1	1	1	1
...GO:0070279	MF	e	vitamin B6 binding	3/388	77/41075	0.0366	n.a.	3	1	1	1	1
...........GO:0070244	BP	e	negative regulation of thymocyte apoptotic process	1/388	4/41075	0.0373	n.a.	1	1	1	1	1
.........GO:0032142	MF	e	single guanine insertion binding	1/388	4/41075	0.0373	n.a.	1	1	1	1	1
.........GO:0032143	MF	e	single thymine insertion binding	1/388	4/41075	0.0373	n.a.	1	1	1	1	1
.........GO:1905459	BP	e	regulation of vascular associated smooth muscle cell apoptotic process	1/388	4/41075	0.0373	n.a.	1	1	1	1	1
........GO:0004797	MF	e	thymidine kinase activity	1/388	4/41075	0.0373	n.a.	1	1	1	1	1
........GO:0006226	BP	e	dUMP biosynthetic process	1/388	4/41075	0.0373	n.a.	1	1	1	1	1
........GO:0030853	BP	e	negative regulation of granulocyte differentiation	1/388	4/41075	0.0373	n.a.	1	1	1	1	1
........GO:0106018	MF	e	phosphatidylinositol-3,5-bisphosphate phosphatase activity	1/388	4/41075	0.0373	n.a.	1	1	1	1	1
.......GO:0019136	MF	e	deoxynucleoside kinase activity	1/388	4/41075	0.0373	n.a.	1	1	1	1	1
.......GO:0050308	MF	e	sugar-phosphatase activity	1/388	4/41075	0.0373	n.a.	1	1	1	1	1
......GO:0019203	MF	e	carbohydrate phosphatase activity	1/388	4/41075	0.0373	n.a.	1	1	1	1	1
......GO:0050872	BP	e	white fat cell differentiation	1/388	4/41075	0.0373	n.a.	1	1	1	1	1
.....GO:0007091	BP	e	metaphase/anaphase transition of mitotic cell cycle	1/388	4/41075	0.0373	n.a.	1	1	1	1	1
.....GO:0052894	MF	e	norspermine:oxygen oxidoreductase activity	1/388	4/41075	0.0373	n.a.	1	1	1	1	1
.....GO:0052895	MF	e	N1-acetylspermine:oxygen oxidoreductase (N1-acetylspermidine-forming) activity	1/388	4/41075	0.0373	n.a.	1	1	1	1	1
.....GO:0097549	BP	e	chromatin organization involved in negative regulation of transcription	1/388	4/41075	0.0373	n.a.	1	1	1	1	1
....GO:0005900	CC	e	oncostatin-M receptor complex	1/388	4/41075	0.0373	n.a.	1	1	1	1	1
....GO:0032795	MF	e	heterotrimeric G-protein binding	1/388	4/41075	0.0373	n.a.	1	1	1	1	1
....GO:0034401	BP	e	chromatin organization involved in regulation of transcription	1/388	4/41075	0.0373	n.a.	1	1	1	1	1
....GO:0044784	BP	e	metaphase/anaphase transition of cell cycle	1/388	4/41075	0.0373	n.a.	1	1	1	1	1
....GO:0086036	BP	e	regulation of cardiac muscle cell membrane potential	1/388	4/41075	0.0373	n.a.	1	1	1	1	1
...GO:0060672	BP	e	epithelial cell morphogenesis involved in placental branching	1/388	4/41075	0.0373	n.a.	1	1	1	1	1
.......GO:0046718	BP	e	viral entry into host cell	3/388	80/41075	0.0403	n.a.	3	1	1	1	1
......GO:0030260	BP	e	entry into host cell	3/388	80/41075	0.0403	n.a.	3	1	1	1	1
.....GO:0044409	BP	e	entry into host	3/388	80/41075	0.0403	n.a.	3	1	1	1	1
.....GO:0051806	BP	e	entry into cell of other organism involved in symbiotic interaction	3/388	80/41075	0.0403	n.a.	3	1	1	1	1
....GO:0051828	BP	e	entry into other organism involved in symbiotic interaction	3/388	80/41075	0.0403	n.a.	3	1	1	1	1
........GO:0002889	BP	e	regulation of immunoglobulin mediated immune response	2/388	34/41075	0.0409	n.a.	2	1	1	1	1
.......GO:0002712	BP	e	regulation of B cell mediated immunity	2/388	34/41075	0.0409	n.a.	2	1	1	1	1
...GO:0007419	BP	e	ventral cord development	2/388	34/41075	0.0409	n.a.	2	1	1	1	1
......GO:0000018	BP	e	regulation of DNA recombination	3/388	82/41075	0.0429	n.a.	3	1	1	1	1
........GO:0032786	BP	e	positive regulation of DNA-templated transcription, elongation	2/388	35/41075	0.0431	n.a.	2	1	1	1	1
....GO:0030506	MF	e	ankyrin binding	2/388	35/41075	0.0431	n.a.	2	1	1	1	1
....GO:0030718	BP	e	germ-line stem cell population maintenance	2/388	35/41075	0.0431	n.a.	2	1	1	1	1
....GO:0020037	MF	e	heme binding	7/388	340/41075	0.0438	n.a.	7	1	1	1	1
..GO:0002200	BP	e	somatic diversification of immune receptors	2/388	36/41075	0.0454	n.a.	2	1	1	1	1
..........GO:0033682	MF	e	ATP-dependent 5'-3' DNA/RNA helicase activity	1/388	5/41075	0.0463	n.a.	1	1	1	1	1
..........GO:0070233	BP	e	negative regulation of T cell apoptotic process	1/388	5/41075	0.0463	n.a.	1	1	1	1	1
.........GO:0001164	MF	e	RNA polymerase I CORE element sequence-specific DNA binding	1/388	5/41075	0.0463	n.a.	1	1	1	1	1
.........GO:0033678	MF	e	5'-3' DNA/RNA helicase activity	1/388	5/41075	0.0463	n.a.	1	1	1	1	1
.........GO:0034393	BP	e	positive regulation of smooth muscle cell apoptotic process	1/388	5/41075	0.0463	n.a.	1	1	1	1	1
........GO:0001163	MF	e	RNA polymerase I regulatory region sequence-specific DNA binding	1/388	5/41075	0.0463	n.a.	1	1	1	1	1
........GO:0008821	MF	e	crossover junction endodeoxyribonuclease activity	1/388	5/41075	0.0463	n.a.	1	1	1	1	1
........GO:0032138	MF	e	single base insertion or deletion binding	1/388	5/41075	0.0463	n.a.	1	1	1	1	1
........GO:2001256	BP	e	regulation of store-operated calcium entry	1/388	5/41075	0.0463	n.a.	1	1	1	1	1
.......GO:0001013	MF	e	RNA polymerase I regulatory region DNA binding	1/388	5/41075	0.0463	n.a.	1	1	1	1	1
.......GO:0003747	MF	e	translation release factor activity	1/388	5/41075	0.0463	n.a.	1	1	1	1	1
.......GO:0003968	MF	e	RNA-directed 5'-3' RNA polymerase activity	1/388	5/41075	0.0463	n.a.	1	1	1	1	1
.......GO:0009177	BP	e	pyrimidine deoxyribonucleoside monophosphate biosynthetic process	1/388	5/41075	0.0463	n.a.	1	1	1	1	1
.......GO:0032137	MF	e	guanine/thymine mispair binding	1/388	5/41075	0.0463	n.a.	1	1	1	1	1
.......GO:0033512	BP	e	L-lysine catabolic process to acetyl-CoA via saccharopine	1/388	5/41075	0.0463	n.a.	1	1	1	1	1
.......GO:0046104	BP	e	thymidine metabolic process	1/388	5/41075	0.0463	n.a.	1	1	1	1	1
......GO:0008079	MF	e	translation termination factor activity	1/388	5/41075	0.0463	n.a.	1	1	1	1	1
......GO:0009157	BP	e	deoxyribonucleoside monophosphate biosynthetic process	1/388	5/41075	0.0463	n.a.	1	1	1	1	1
......GO:0016264	BP	e	gap junction assembly	1/388	5/41075	0.0463	n.a.	1	1	1	1	1
......GO:0046125	BP	e	pyrimidine deoxyribonucleoside metabolic process	1/388	5/41075	0.0463	n.a.	1	1	1	1	1
......GO:1901388	BP	e	regulation of transforming growth factor beta activation	1/388	5/41075	0.0463	n.a.	1	1	1	1	1
.....GO:0000778	CC	e	condensed nuclear chromosome kinetochore	1/388	5/41075	0.0463	n.a.	1	1	1	1	1
.....GO:0015204	MF	e	urea transmembrane transporter activity	1/388	5/41075	0.0463	n.a.	1	1	1	1	1
.....GO:0030573	BP	e	bile acid catabolic process	1/388	5/41075	0.0463	n.a.	1	1	1	1	1
.....GO:0031507	BP	e	heterochromatin assembly	1/388	5/41075	0.0463	n.a.	1	1	1	1	1
.....GO:0038165	BP	e	oncostatin-M-mediated signaling pathway	1/388	5/41075	0.0463	n.a.	1	1	1	1	1
.....GO:0042338	BP	e	cuticle development involved in collagen and cuticulin-based cuticle molting cycle	1/388	5/41075	0.0463	n.a.	1	1	1	1	1
....GO:0005677	CC	e	chromatin silencing complex	1/388	5/41075	0.0463	n.a.	1	1	1	1	1
....GO:0008275	CC	e	gamma-tubulin small complex	1/388	5/41075	0.0463	n.a.	1	1	1	1	1
....GO:0017151	MF	e	DEAD/H-box RNA helicase binding	1/388	5/41075	0.0463	n.a.	1	1	1	1	1
....GO:0032044	CC	e	DSIF complex	1/388	5/41075	0.0463	n.a.	1	1	1	1	1
....GO:0033063	CC	e	Rad51B-Rad51C-Rad51D-XRCC2 complex	1/388	5/41075	0.0463	n.a.	1	1	1	1	1
....GO:0090498	CC	e	extrinsic component of Golgi membrane	1/388	5/41075	0.0463	n.a.	1	1	1	1	1
...GO:0048476	CC	e	Holliday junction resolvase complex	1/388	5/41075	0.0463	n.a.	1	1	1	1	1
....GO:0000281	BP	e	mitotic cytokinesis	3/388	85/41075	0.0468	n.a.	3	1	1	1	1
.....GO:0007156	BP	e	homophilic cell adhesion via plasma membrane adhesion molecules	6/388	275/41075	0.0474	n.a.	6	1	1	1	1
....GO:0043588	BP	e	skin development	2/388	37/41075	0.0477	n.a.	2	1	1	1	1
....GO:0044454	CC	e	nuclear chromosome part	7/388	348/41075	0.0485	n.a.	7	1	1	1	1
....GO:0004518	MF	e	nuclease activity	12/388	714/41075	0.049	n.a.	12	1	1	1	1
..GO:0044424	CC	p	intracellular part	92/388	13067/41075	0.000542	n.a.	92	1	1	1	0.808
...GO:0044444	CC	p	cytoplasmic part	52/388	8165/41075	0.00107	n.a.	52	1	1	1	0.924
...GO:0046907	BP	p	intracellular transport	2/388	1214/41075	0.00132	n.a.	2	1	1	1	0.962
.GO:0044422	CC	p	organelle part	50/388	7794/41075	0.00174	n.a.	50	1	1	1	0.968
....GO:0043412	BP	p	macromolecule modification	11/388	2653/41075	0.00176	n.a.	11	1	1	1	0.968
.....GO:0051130	BP	p	positive regulation of cellular component organization	1/388	964/41075	0.00197	n.a.	1	1	1	1	0.984
.GO:0065007	BP	p	biological regulation	59/388	8810/41075	0.00227	n.a.	59	1	1	1	0.992
..GO:0044446	CC	p	intracellular organelle part	48/388	7465/41075	0.00229	n.a.	48	1	1	1	0.992
...GO:0019538	BP	p	protein metabolic process	16/388	3343/41075	0.00265	n.a.	16	1	1	1	0.998
....GO:0044267	BP	p	cellular protein metabolic process	12/388	2717/41075	0.00283	n.a.	12	1	1	1	0.998
.GO:0044464	CC	p	cell part	118/388	15466/41075	0.00315	n.a.	118	1	1	1	1
.GO:0016020	CC	p	membrane	42/388	6642/41075	0.00352	n.a.	42	1	1	1	1
..GO:0051641	BP	p	cellular localization	6/388	1771/41075	0.00366	n.a.	6	1	1	1	1
...GO:0098588	CC	p	bounding membrane of organelle	6/388	1759/41075	0.00505	n.a.	6	1	1	1	1
.....GO:0006464	BP	p	cellular protein modification process	11/388	2467/41075	0.00513	n.a.	11	1	1	1	1
....GO:0036211	BP	p	protein modification process	11/388	2467/41075	0.00513	n.a.	11	1	1	1	1
...GO:1902580	BP	p	single-organism cellular localization	0/388	620/41075	0.00523	n.a.	0	1	1	1	1
GO:0005575	CC	p	cellular_component	143/388	17991/41075	0.00549	n.a.	143	1	1	1	1
...GO:0006810	BP	p	transport	19/388	3552/41075	0.00629	n.a.	19	1	1	1	1
...GO:0050794	BP	p	regulation of cellular process	51/388	7522/41075	0.00683	n.a.	51	1	1	1	1
..GO:0050789	BP	p	regulation of biological process	56/388	8143/41075	0.00709	n.a.	56	1	1	1	1
......GO:0120035	BP	p	regulation of plasma membrane bounded cell projection organization	0/388	564/41075	0.0076	n.a.	0	1	1	1	1
.....GO:0031344	BP	p	regulation of cell projection organization	0/388	567/41075	0.00761	n.a.	0	1	1	1	1
.....GO:0009967	BP	p	positive regulation of signal transduction	2/388	1023/41075	0.00763	n.a.	2	1	1	1	1
.GO:0043226	CC	p	organelle	63/388	8948/41075	0.00776	n.a.	63	1	1	1	1
.GO:0051179	BP	p	localization	24/388	4130/41075	0.00847	n.a.	24	1	1	1	1
....GO:0048584	BP	p	positive regulation of response to stimulus	5/388	1496/41075	0.00897	n.a.	5	1	1	1	1
.GO:0032502	BP	p	developmental process	28/388	4613/41075	0.00965	n.a.	28	1	1	1	1
...GO:1901564	BP	p	organonitrogen compound metabolic process	28/388	4640/41075	0.00968	n.a.	28	1	1	1	1
....GO:0009966	BP	p	regulation of signal transduction	9/388	2095/41075	0.0101	n.a.	9	1	1	1	1
.......GO:0001932	BP	p	regulation of protein phosphorylation	2/388	947/41075	0.0103	n.a.	2	1	1	1	1
......GO:0032270	BP	p	positive regulation of cellular protein metabolic process	2/388	974/41075	0.0105	n.a.	2	1	1	1	1
....GO:0031410	CC	p	cytoplasmic vesicle	3/388	1116/41075	0.0114	n.a.	3	1	1	1	1
...GO:0097708	CC	p	intracellular vesicle	3/388	1120/41075	0.0114	n.a.	3	1	1	1	1
.......GO:0045664	BP	p	regulation of neuron differentiation	0/388	539/41075	0.0115	n.a.	0	1	1	1	1
.......GO:0031401	BP	p	positive regulation of protein modification process	1/388	753/41075	0.012	n.a.	1	1	1	1	1
...GO:0007275	BP	p	multicellular organism development	1/388	753/41075	0.012	n.a.	1	1	1	1	1
..GO:0008289	MF	p	lipid binding	0/388	559/41075	0.0122	n.a.	0	1	1	1	1
.....GO:0060284	BP	p	regulation of cell development	1/388	772/41075	0.0125	n.a.	1	1	1	1	1
...GO:0032879	BP	p	regulation of localization	9/388	2034/41075	0.013	n.a.	9	1	1	1	1
...GO:0008104	BP	p	protein localization	7/388	1703/41075	0.0147	n.a.	7	1	1	1	1
..GO:0033036	BP	p	macromolecule localization	7/388	1727/41075	0.0149	n.a.	7	1	1	1	1
.GO:0032501	BP	p	multicellular organismal process	17/388	3115/41075	0.0155	n.a.	17	1	1	1	1
...GO:0045184	BP	p	establishment of protein localization	4/388	1226/41075	0.0161	n.a.	4	1	1	1	1
..GO:0098805	CC	p	whole membrane	3/388	1099/41075	0.0161	n.a.	3	1	1	1	1
......GO:0031399	BP	p	regulation of protein modification process	4/388	1255/41075	0.0164	n.a.	4	1	1	1	1
....GO:0010646	BP	p	regulation of cell communication	12/388	2427/41075	0.0166	n.a.	12	1	1	1	1
...GO:0023051	BP	p	regulation of signaling	12/388	2434/41075	0.0167	n.a.	12	1	1	1	1
...GO:0048518	BP	p	positive regulation of biological process	25/388	4127/41075	0.0171	n.a.	25	1	1	1	1
....GO:0019900	MF	p	kinase binding	0/388	514/41075	0.0178	n.a.	0	1	1	1	1
....GO:0033993	BP	p	response to lipid	0/388	516/41075	0.0179	n.a.	0	1	1	1	1
..GO:0031090	CC	p	organelle membrane	13/388	2534/41075	0.019	n.a.	13	1	1	1	1
..GO:0042995	CC	p	cell projection	7/388	1678/41075	0.0195	n.a.	7	1	1	1	1
....GO:0048522	BP	p	positive regulation of cellular process	22/388	3702/41075	0.0201	n.a.	22	1	1	1	1
....GO:0005783	CC	p	endoplasmic reticulum	2/388	888/41075	0.0205	n.a.	2	1	1	1	1
.......GO:0042325	BP	p	regulation of phosphorylation	3/388	1022/41075	0.0214	n.a.	3	1	1	1	1
......GO:0051247	BP	p	positive regulation of protein metabolic process	3/388	1032/41075	0.0214	n.a.	3	1	1	1	1
..GO:0009628	BP	p	response to abiotic stimulus	3/388	1024/41075	0.0214	n.a.	3	1	1	1	1
.....GO:0010647	BP	p	positive regulation of cell communication	4/388	1190/41075	0.0217	n.a.	4	1	1	1	1
.....GO:0015833	BP	p	peptide transport	4/388	1186/41075	0.0217	n.a.	4	1	1	1	1
....GO:0023056	BP	p	positive regulation of signaling	4/388	1191/41075	0.0217	n.a.	4	1	1	1	1
....GO:0051128	BP	p	regulation of cellular component organization	9/388	1949/41075	0.0218	n.a.	9	1	1	1	1
...GO:0031982	CC	p	vesicle	8/388	1774/41075	0.0234	n.a.	8	1	1	1	1
.....GO:0032268	BP	p	regulation of cellular protein metabolic process	8/388	1797/41075	0.0237	n.a.	8	1	1	1	1
..GO:0044767	BP	p	single-organism developmental process	27/388	4282/41075	0.0239	n.a.	27	1	1	1	1
......GO:0050767	BP	p	regulation of neurogenesis	1/388	657/41075	0.0241	n.a.	1	1	1	1	1
...GO:0010035	BP	p	response to inorganic substance	0/388	440/41075	0.0247	n.a.	0	1	1	1	1
..GO:0051234	BP	p	establishment of localization	22/388	3662/41075	0.0247	n.a.	22	1	1	1	1
......GO:0010638	BP	p	positive regulation of organelle organization	0/388	461/41075	0.0253	n.a.	0	1	1	1	1
.....GO:0019901	MF	p	protein kinase binding	0/388	467/41075	0.0257	n.a.	0	1	1	1	1
..GO:0097367	MF	p	carbohydrate derivative binding	16/388	2836/41075	0.0267	n.a.	16	1	1	1	1
...GO:0030030	BP	p	cell projection organization	2/388	825/41075	0.0278	n.a.	2	1	1	1	1
..GO:1990904	CC	p	ribonucleoprotein complex	2/388	832/41075	0.028	n.a.	2	1	1	1	1
....GO:0071702	BP	p	organic substance transport	9/388	1920/41075	0.0284	n.a.	9	1	1	1	1
...GO:0019222	BP	p	regulation of metabolic process	27/388	4237/41075	0.0288	n.a.	27	1	1	1	1
......GO:0019220	BP	p	regulation of phosphate metabolic process	4/388	1155/41075	0.0293	n.a.	4	1	1	1	1
....GO:0015031	BP	p	protein transport	4/388	1154/41075	0.0293	n.a.	4	1	1	1	1
.....GO:0051174	BP	p	regulation of phosphorus metabolic process	4/388	1160/41075	0.0294	n.a.	4	1	1	1	1
..GO:0043229	CC	p	intracellular organelle	60/388	8179/41075	0.0296	n.a.	60	1	1	1	1
..GO:0043227	CC	p	membrane-bounded organelle	55/388	7562/41075	0.0298	n.a.	55	1	1	1	1
...GO:0048869	BP	p	cellular developmental process	13/388	2419/41075	0.0299	n.a.	13	1	1	1	1
..GO:0044707	BP	p	single-multicellular organism process	13/388	2449/41075	0.0302	n.a.	13	1	1	1	1
..GO:1902578	BP	p	single-organism localization	10/388	2006/41075	0.0324	n.a.	10	1	1	1	1
....GO:0071705	BP	p	nitrogen compound transport	7/388	1573/41075	0.0328	n.a.	7	1	1	1	1
...GO:0120025	CC	p	plasma membrane bounded cell projection	7/388	1601/41075	0.0334	n.a.	7	1	1	1	1
...GO:0043168	MF	p	anion binding	21/388	3431/41075	0.0337	n.a.	21	1	1	1	1
....GO:0006886	BP	p	intracellular protein transport	1/388	620/41075	0.0344	n.a.	1	1	1	1	1
....GO:0005856	CC	p	cytoskeleton	1/388	621/41075	0.0345	n.a.	1	1	1	1	1
.....GO:0060548	BP	p	negative regulation of cell death	1/388	643/41075	0.0358	n.a.	1	1	1	1	1
.......GO:0045937	BP	p	positive regulation of phosphate metabolic process	1/388	648/41075	0.0362	n.a.	1	1	1	1	1
......GO:0010562	BP	p	positive regulation of phosphorus metabolic process	1/388	648/41075	0.0362	n.a.	1	1	1	1	1
......GO:0010720	BP	p	positive regulation of cell development	0/388	411/41075	0.0369	n.a.	0	1	1	1	1
.......GO:0010975	BP	p	regulation of neuron projection development	0/388	416/41075	0.0372	n.a.	0	1	1	1	1
....GO:0003779	MF	p	actin binding	0/388	422/41075	0.0377	n.a.	0	1	1	1	1
...GO:0044432	CC	p	endoplasmic reticulum part	4/388	1125/41075	0.0398	n.a.	4	1	1	1	1
...GO:1901700	BP	p	response to oxygen-containing compound	3/388	965/41075	0.0405	n.a.	3	1	1	1	1
.....GO:0051246	BP	p	regulation of protein metabolic process	10/388	1974/41075	0.0414	n.a.	10	1	1	1	1
...GO:0019899	MF	p	enzyme binding	7/388	1547/41075	0.0429	n.a.	7	1	1	1	1
....GO:0031323	BP	p	regulation of cellular metabolic process	25/388	3856/41075	0.0442	n.a.	25	1	1	1	1
...GO:0051649	BP	p	establishment of localization in cell	6/388	1401/41075	0.047	n.a.	6	1	1	1	1
......GO:0018193	BP	p	peptidyl-amino acid modification	1/388	568/41075	0.0488	n.a.	1	1	1	1	1
......GO:0043069	BP	p	negative regulation of programmed cell death	1/388	569/41075	0.0488	n.a.	1	1	1	1	1
.....GO:0042886	BP	p	amide transport	5/388	1217/41075	0.0493	n.a.	5	1	1	1	1
........GO:0042327	BP	p	positive regulation of phosphorylation	1/388	587/41075	0.0494	n.a.	1	1	1	1	1

## Sheet: Mdown
load obo file /projet/externe/ifremer/pauffret/bin/go_enrichment-master/02_go_database/go-basic.obo
/projet/externe/ifremer/pauffret/bin/go_enrichment-master/02_go_database/go-basic.obo: fmt(1.2) rel(2017-07-07) 48,954 GO Terms
19,994 out of 41,075 population items found in association
Calculating uncorrected p-values using fisher
204 out of 412 study items found in association
Running multitest correction: local bonferroni
Running multitest correction: local sidak
Running multitest correction: local holm
Running multitest correction: local fdr
2,808 GO terms are associated with 204 of 412 study items
19,704 GO terms are associated with 19,994 of 41,075 population items
# Generated by GOATOOLS v0.6.10 (2019-04-03)
# min_ratio=None pval=0.05
GO	NS	enrichment	name	ratio_in_study	ratio_in_pop	p_uncorrected	depth	study_count	p_bonferroni	p_sidak	p_holm	p_fdr
.GO:0005576	CC	e	extracellular region	45/412	1811/41075	3.43e-08	n.a.	45	0.000675	0.000658	0.000675	0
..GO:0005615	CC	e	extracellular space	25/412	1083/41075	0.000133	n.a.	25	1	1	1	0.304
.....GO:0007156	BP	e	homophilic cell adhesion via plasma membrane adhesion molecules	10/412	275/41075	0.00051	n.a.	10	1	1	1	0.688
....GO:0098742	BP	e	cell-cell adhesion via plasma-membrane adhesion molecules	11/412	328/41075	0.000535	n.a.	11	1	1	1	0.69
......GO:0071354	BP	e	cellular response to interleukin-6	3/412	19/41075	0.000861	n.a.	3	1	1	1	0.824
...GO:0007548	BP	e	sex differentiation	3/412	19/41075	0.000861	n.a.	3	1	1	1	0.824
....GO:0016832	MF	e	aldehyde-lyase activity	3/412	19/41075	0.000861	n.a.	3	1	1	1	0.824
....GO:0000220	CC	e	vacuolar proton-transporting V-type ATPase, V0 domain	2/412	5/41075	0.000984	n.a.	2	1	1	1	0.836
.GO:0044421	CC	e	extracellular region part	35/412	1956/41075	0.001	n.a.	35	1	1	1	0.892
..GO:0007155	BP	e	cell adhesion	23/412	1125/41075	0.00127	n.a.	23	1	1	1	0.92
......GO:0048593	BP	e	camera-type eye morphogenesis	3/412	22/41075	0.00134	n.a.	3	1	1	1	0.922
.....GO:0070165	BP	e	positive regulation of adiponectin secretion	3/412	22/41075	0.00134	n.a.	3	1	1	1	0.922
.....GO:0070163	BP	e	regulation of adiponectin secretion	3/412	23/41075	0.00153	n.a.	3	1	1	1	0.954
.....GO:0070741	BP	e	response to interleukin-6	3/412	24/41075	0.00173	n.a.	3	1	1	1	0.964
.......GO:1900165	BP	e	negative regulation of interleukin-6 secretion	3/412	25/41075	0.00196	n.a.	3	1	1	1	0.97
.....GO:0035356	BP	e	cellular triglyceride homeostasis	3/412	25/41075	0.00196	n.a.	3	1	1	1	0.97
.GO:0022610	BP	e	biological adhesion	23/412	1129/41075	0.00199	n.a.	23	1	1	1	0.972
....GO:0042448	BP	e	progesterone metabolic process	2/412	7/41075	0.00204	n.a.	2	1	1	1	0.972
........GO:0006885	BP	e	regulation of pH	4/412	54/41075	0.00212	n.a.	4	1	1	1	0.988
.......GO:0071638	BP	e	negative regulation of monocyte chemotactic protein-1 production	3/412	27/41075	0.00245	n.a.	3	1	1	1	0.99
......GO:0032682	BP	e	negative regulation of chemokine production	3/412	27/41075	0.00245	n.a.	3	1	1	1	0.99
....GO:0033179	CC	e	proton-transporting V-type ATPase, V0 domain	2/412	8/41075	0.0027	n.a.	2	1	1	1	0.996
.....GO:0000904	BP	e	cell morphogenesis involved in differentiation	7/412	187/41075	0.00294	n.a.	7	1	1	1	0.998
......GO:0071637	BP	e	regulation of monocyte chemotactic protein-1 production	3/412	29/41075	0.00302	n.a.	3	1	1	1	0.998
..GO:0016491	MF	e	oxidoreductase activity	25/412	1355/41075	0.00337	n.a.	25	1	1	1	0.998
....GO:0016471	CC	e	vacuolar proton-transporting V-type ATPase complex	2/412	9/41075	0.00345	n.a.	2	1	1	1	0.998
.....GO:0005509	MF	e	calcium ion binding	24/412	1266/41075	0.00356	n.a.	24	1	1	1	1
.......GO:0045721	BP	e	negative regulation of gluconeogenesis	3/412	31/41075	0.00366	n.a.	3	1	1	1	1
....GO:0004508	MF	e	steroid 17-alpha-monooxygenase activity	2/412	10/41075	0.00428	n.a.	2	1	1	1	1
.....GO:0047442	MF	e	17-alpha-hydroxyprogesterone aldolase activity	2/412	10/41075	0.00428	n.a.	2	1	1	1	1
...GO:0005581	CC	e	collagen trimer	8/412	255/41075	0.00446	n.a.	8	1	1	1	1
.....GO:0071305	BP	e	cellular response to vitamin D	2/412	11/41075	0.0052	n.a.	2	1	1	1	1
....GO:0016964	MF	e	alpha-2 macroglobulin receptor activity	2/412	11/41075	0.0052	n.a.	2	1	1	1	1
...GO:0046906	MF	e	tetrapyrrole binding	10/412	381/41075	0.00551	n.a.	10	1	1	1	1
.......GO:1901223	BP	e	negative regulation of NIK/NF-kappaB signaling	3/412	36/41075	0.0056	n.a.	3	1	1	1	1
...GO:0098609	BP	e	cell-cell adhesion	12/412	508/41075	0.00569	n.a.	12	1	1	1	1
......GO:0055090	BP	e	acylglycerol homeostasis	3/412	37/41075	0.00605	n.a.	3	1	1	1	1
.......GO:0070328	BP	e	triglyceride homeostasis	3/412	37/41075	0.00605	n.a.	3	1	1	1	1
.....GO:0044060	BP	e	regulation of endocrine process	3/412	37/41075	0.00605	n.a.	3	1	1	1	1
.....GO:0042625	MF	e	ATPase coupled ion transmembrane transporter activity	3/412	37/41075	0.00605	n.a.	3	1	1	1	1
...GO:0008207	BP	e	C21-steroid hormone metabolic process	2/412	12/41075	0.0062	n.a.	2	1	1	1	1
...GO:0045294	MF	e	alpha-catenin binding	2/412	12/41075	0.0062	n.a.	2	1	1	1	1
.......GO:0055067	BP	e	monovalent inorganic cation homeostasis	4/412	73/41075	0.0063	n.a.	4	1	1	1	1
........GO:1990264	BP	e	peptidyl-tyrosine dephosphorylation involved in inactivation of protein kinase activity	2/412	13/41075	0.00728	n.a.	2	1	1	1	1
....GO:0033176	CC	e	proton-transporting V-type ATPase complex	2/412	13/41075	0.00728	n.a.	2	1	1	1	1
...GO:0033177	CC	e	proton-transporting two-sector ATPase complex, proton-transporting domain	2/412	13/41075	0.00728	n.a.	2	1	1	1	1
....GO:0020037	MF	e	heme binding	9/412	340/41075	0.00783	n.a.	9	1	1	1	1
.....GO:0004175	MF	e	endopeptidase activity	15/412	730/41075	0.00813	n.a.	15	1	1	1	1
...GO:0016830	MF	e	carbon-carbon lyase activity	4/412	79/41075	0.0083	n.a.	4	1	1	1	1
...GO:0070097	MF	e	delta-catenin binding	2/412	14/41075	0.00843	n.a.	2	1	1	1	1
.......GO:0046961	MF	e	proton-transporting ATPase activity, rotational mechanism	2/412	14/41075	0.00843	n.a.	2	1	1	1	1
......GO:0032715	BP	e	negative regulation of interleukin-6 production	3/412	42/41075	0.00861	n.a.	3	1	1	1	1
......GO:0010677	BP	e	negative regulation of cellular carbohydrate metabolic process	3/412	43/41075	0.00919	n.a.	3	1	1	1	1
...........GO:0007035	BP	e	vacuolar acidification	2/412	15/41075	0.00967	n.a.	2	1	1	1	1
....GO:0016820	MF	e	hydrolase activity, acting on acid anhydrides, catalyzing transmembrane movement of substances	5/412	129/41075	0.0099	n.a.	5	1	1	1	1
.....GO:0004252	MF	e	serine-type endopeptidase activity	5/412	129/41075	0.0099	n.a.	5	1	1	1	1
.....GO:0042626	MF	e	ATPase activity, coupled to transmembrane movement of substances	5/412	129/41075	0.0099	n.a.	5	1	1	1	1
....GO:0000902	BP	e	cell morphogenesis	7/412	235/41075	0.00996	n.a.	7	1	1	1	1
......GO:0071451	BP	e	cellular response to superoxide	1/412	1/41075	0.01	n.a.	1	1	1	1	1
.....GO:0071450	BP	e	cellular response to oxygen radical	1/412	1/41075	0.01	n.a.	1	1	1	1	1
......GO:0052385	BP	e	evasion or tolerance by organism of reactive oxygen species produced by other organism involved in symbiotic interaction	1/412	1/41075	0.01	n.a.	1	1	1	1	1
....GO:0048659	BP	e	smooth muscle cell proliferation	1/412	1/41075	0.01	n.a.	1	1	1	1	1
....GO:0010167	BP	e	response to nitrate	1/412	1/41075	0.01	n.a.	1	1	1	1	1
.......GO:0035406	BP	e	histone-tyrosine phosphorylation	1/412	1/41075	0.01	n.a.	1	1	1	1	1
........GO:0035409	BP	e	histone H3-Y41 phosphorylation	1/412	1/41075	0.01	n.a.	1	1	1	1	1
.....GO:0071249	BP	e	cellular response to nitrate	1/412	1/41075	0.01	n.a.	1	1	1	1	1
.....GO:1990874	BP	e	vascular smooth muscle cell proliferation	1/412	1/41075	0.01	n.a.	1	1	1	1	1
.......GO:1905609	BP	e	positive regulation of smooth muscle cell-matrix adhesion	1/412	1/41075	0.01	n.a.	1	1	1	1	1
.....GO:0034699	BP	e	response to luteinizing hormone	1/412	1/41075	0.01	n.a.	1	1	1	1	1
.......GO:0052059	BP	e	evasion or tolerance by symbiont of host-produced reactive oxygen species	1/412	1/41075	0.01	n.a.	1	1	1	1	1
.....GO:0015706	BP	e	nitrate transport	1/412	1/41075	0.01	n.a.	1	1	1	1	1
...GO:1904576	BP	e	response to tunicamycin	1/412	1/41075	0.01	n.a.	1	1	1	1	1
.....GO:0007539	BP	e	primary sex determination, soma	1/412	1/41075	0.01	n.a.	1	1	1	1	1
.....GO:0030446	CC	e	hyphal cell wall	1/412	1/41075	0.01	n.a.	1	1	1	1	1
.....GO:0051997	MF	e	2-oxo-4-hydroxy-4-carboxy-5-ureidoimidazoline decarboxylase activity	1/412	1/41075	0.01	n.a.	1	1	1	1	1
....GO:0004873	MF	e	asialoglycoprotein receptor activity	1/412	1/41075	0.01	n.a.	1	1	1	1	1
.......GO:0035400	MF	e	histone tyrosine kinase activity	1/412	1/41075	0.01	n.a.	1	1	1	1	1
........GO:0035401	MF	e	histone kinase activity (H3-Y41 specific)	1/412	1/41075	0.01	n.a.	1	1	1	1	1
.......GO:0015112	MF	e	nitrate transmembrane transporter activity	1/412	1/41075	0.01	n.a.	1	1	1	1	1
........GO:0015991	BP	e	ATP hydrolysis coupled proton transport	2/412	16/41075	0.011	n.a.	2	1	1	1	1
.......GO:0015988	BP	e	energy coupled proton transmembrane transport, against electrochemical gradient	2/412	16/41075	0.011	n.a.	2	1	1	1	1
....GO:0048030	MF	e	disaccharide binding	2/412	16/41075	0.011	n.a.	2	1	1	1	1
.......GO:0036442	MF	e	hydrogen-exporting ATPase activity	2/412	16/41075	0.011	n.a.	2	1	1	1	1
.....GO:0045912	BP	e	negative regulation of carbohydrate metabolic process	3/412	47/41075	0.0117	n.a.	3	1	1	1	1
......GO:0006111	BP	e	regulation of gluconeogenesis	3/412	47/41075	0.0117	n.a.	3	1	1	1	1
....GO:0022853	MF	e	active ion transmembrane transporter activity	5/412	135/41075	0.0119	n.a.	5	1	1	1	1
.....GO:0015405	MF	e	P-P-bond-hydrolysis-driven transmembrane transporter activity	5/412	135/41075	0.0119	n.a.	5	1	1	1	1
....GO:0015399	MF	e	primary active transmembrane transporter activity	5/412	135/41075	0.0119	n.a.	5	1	1	1	1
.......GO:0035332	BP	e	positive regulation of hippo signaling	2/412	17/41075	0.0124	n.a.	2	1	1	1	1
..........GO:0051452	BP	e	intracellular pH reduction	2/412	17/41075	0.0124	n.a.	2	1	1	1	1
.....GO:0071295	BP	e	cellular response to vitamin	2/412	17/41075	0.0124	n.a.	2	1	1	1	1
...GO:0046930	CC	e	pore complex	2/412	17/41075	0.0124	n.a.	2	1	1	1	1
.........GO:0043492	MF	e	ATPase activity, coupled to movement of substances	5/412	137/41075	0.0126	n.a.	5	1	1	1	1
..GO:0031224	CC	e	intrinsic component of membrane	72/412	5423/41075	0.0127	n.a.	72	1	1	1	1
......GO:0005506	MF	e	iron ion binding	8/412	310/41075	0.0136	n.a.	8	1	1	1	1
.........GO:0045851	BP	e	pH reduction	2/412	18/41075	0.0138	n.a.	2	1	1	1	1
.....GO:0090662	BP	e	ATP hydrolysis coupled transmembrane transport	2/412	18/41075	0.0138	n.a.	2	1	1	1	1
......GO:0099131	BP	e	ATP hydrolysis coupled ion transmembrane transport	2/412	18/41075	0.0138	n.a.	2	1	1	1	1
.......GO:0099132	BP	e	ATP hydrolysis coupled cation transmembrane transport	2/412	18/41075	0.0138	n.a.	2	1	1	1	1
...GO:0016469	CC	e	proton-transporting two-sector ATPase complex	2/412	18/41075	0.0138	n.a.	2	1	1	1	1
......GO:0044769	MF	e	ATPase activity, coupled to transmembrane movement of ions, rotational mechanism	2/412	18/41075	0.0138	n.a.	2	1	1	1	1
...GO:0045295	MF	e	gamma-catenin binding	2/412	18/41075	0.0138	n.a.	2	1	1	1	1
.........GO:0051453	BP	e	regulation of intracellular pH	3/412	50/41075	0.0139	n.a.	3	1	1	1	1
.......GO:0070206	BP	e	protein trimerization	4/412	92/41075	0.014	n.a.	4	1	1	1	1
......GO:0015103	MF	e	inorganic anion transmembrane transporter activity	5/412	141/41075	0.0141	n.a.	5	1	1	1	1
........GO:0030641	BP	e	regulation of cellular pH	3/412	51/41075	0.0146	n.a.	3	1	1	1	1
.....GO:0072523	BP	e	purine-containing compound catabolic process	3/412	51/41075	0.0146	n.a.	3	1	1	1	1
.....GO:0046887	BP	e	positive regulation of hormone secretion	4/412	96/41075	0.0161	n.a.	4	1	1	1	1
......GO:1901222	BP	e	regulation of NIK/NF-kappaB signaling	4/412	97/41075	0.0166	n.a.	4	1	1	1	1
.....GO:0090251	BP	e	protein localization involved in establishment of planar polarity	2/412	20/41075	0.0169	n.a.	2	1	1	1	1
....GO:0031258	CC	e	lamellipodium membrane	2/412	20/41075	0.0169	n.a.	2	1	1	1	1
.......GO:0003414	BP	e	chondrocyte morphogenesis involved in endochondral bone morphogenesis	3/412	54/41075	0.017	n.a.	3	1	1	1	1
......GO:0090171	BP	e	chondrocyte morphogenesis	3/412	54/41075	0.017	n.a.	3	1	1	1	1
......GO:0003429	BP	e	growth plate cartilage chondrocyte morphogenesis	3/412	54/41075	0.017	n.a.	3	1	1	1	1
.....GO:0003422	BP	e	growth plate cartilage morphogenesis	3/412	54/41075	0.017	n.a.	3	1	1	1	1
.....GO:0032675	BP	e	regulation of interleukin-6 production	4/412	100/41075	0.0184	n.a.	4	1	1	1	1
...GO:0007163	BP	e	establishment or maintenance of cell polarity	6/412	207/41075	0.0186	n.a.	6	1	1	1	1
...GO:0016324	CC	e	apical plasma membrane	9/412	394/41075	0.0189	n.a.	9	1	1	1	1
.....GO:0022604	BP	e	regulation of cell morphogenesis	9/412	395/41075	0.0191	n.a.	9	1	1	1	1
......GO:0050710	BP	e	negative regulation of cytokine secretion	3/412	57/41075	0.0197	n.a.	3	1	1	1	1
.....GO:0032642	BP	e	regulation of chemokine production	3/412	57/41075	0.0197	n.a.	3	1	1	1	1
...GO:0010817	BP	e	regulation of hormone levels	9/412	397/41075	0.0197	n.a.	9	1	1	1	1
......GO:0004521	MF	e	endoribonuclease activity	5/412	154/41075	0.0199	n.a.	5	1	1	1	1
.....GO:0019428	BP	e	allantoin biosynthetic process	1/412	2/41075	0.02	n.a.	1	1	1	1	1
.....GO:0052550	BP	e	response to defense-related reactive oxygen species production by other organism involved in symbiotic interaction	1/412	2/41075	0.02	n.a.	1	1	1	1	1
......GO:0033625	BP	e	positive regulation of integrin activation	1/412	2/41075	0.02	n.a.	1	1	1	1	1
......GO:0052567	BP	e	response to defense-related host reactive oxygen species production	1/412	2/41075	0.02	n.a.	1	1	1	1	1
.....GO:0051510	BP	e	regulation of unidimensional cell growth	1/412	2/41075	0.02	n.a.	1	1	1	1	1
.....GO:0061056	BP	e	sclerotome development	1/412	2/41075	0.02	n.a.	1	1	1	1	1
.....GO:0110025	BP	e	DNA strand resection involved in replication fork processing	1/412	2/41075	0.02	n.a.	1	1	1	1	1
........GO:0042976	BP	e	activation of Janus kinase activity	1/412	2/41075	0.02	n.a.	1	1	1	1	1
......GO:0043362	BP	e	nucleate erythrocyte maturation	1/412	2/41075	0.02	n.a.	1	1	1	1	1
....GO:0009277	CC	e	fungal-type cell wall	1/412	2/41075	0.02	n.a.	1	1	1	1	1
......GO:0031089	CC	e	platelet dense granule lumen	1/412	2/41075	0.02	n.a.	1	1	1	1	1
.....GO:0016793	MF	e	triphosphoric monoester hydrolase activity	1/412	2/41075	0.02	n.a.	1	1	1	1	1
....GO:0032560	MF	e	guanyl deoxyribonucleotide binding	1/412	2/41075	0.02	n.a.	1	1	1	1	1
.....GO:0032567	MF	e	dGTP binding	1/412	2/41075	0.02	n.a.	1	1	1	1	1
......GO:0008832	MF	e	dGTPase activity	1/412	2/41075	0.02	n.a.	1	1	1	1	1
....GO:0031670	BP	e	cellular response to nutrient	2/412	22/41075	0.0203	n.a.	2	1	1	1	1
.GO:0005623	CC	e	cell	4/412	103/41075	0.0203	n.a.	4	1	1	1	1
.......GO:0030004	BP	e	cellular monovalent inorganic cation homeostasis	3/412	58/41075	0.0206	n.a.	3	1	1	1	1
.GO:0090729	MF	e	toxin activity	3/412	58/41075	0.0206	n.a.	3	1	1	1	1
......GO:0018149	BP	e	peptide cross-linking	3/412	59/41075	0.0215	n.a.	3	1	1	1	1
...GO:0016021	CC	e	integral component of membrane	69/412	5284/41075	0.0216	n.a.	69	1	1	1	1
.GO:0044425	CC	e	membrane part	84/412	6629/41075	0.0219	n.a.	84	1	1	1	1
...GO:0070492	MF	e	oligosaccharide binding	2/412	23/41075	0.0221	n.a.	2	1	1	1	1
....GO:0070062	CC	e	extracellular exosome	14/412	738/41075	0.0228	n.a.	14	1	1	1	1
...GO:0009791	BP	e	post-embryonic development	4/412	107/41075	0.023	n.a.	4	1	1	1	1
......GO:0015698	BP	e	inorganic anion transport	4/412	107/41075	0.023	n.a.	4	1	1	1	1
...GO:0022804	MF	e	active transmembrane transporter activity	12/412	610/41075	0.0234	n.a.	12	1	1	1	1
.......GO:0004725	MF	e	protein tyrosine phosphatase activity	4/412	108/41075	0.0237	n.a.	4	1	1	1	1
........GO:0006826	BP	e	iron ion transport	2/412	24/41075	0.0239	n.a.	2	1	1	1	1
...GO:0004497	MF	e	monooxygenase activity	7/412	281/41075	0.0241	n.a.	7	1	1	1	1
...GO:0030020	MF	e	extracellular matrix structural constituent conferring tensile strength	3/412	62/41075	0.0245	n.a.	3	1	1	1	1
...GO:1903561	CC	e	extracellular vesicle	14/412	750/41075	0.0247	n.a.	14	1	1	1	1
......GO:0035330	BP	e	regulation of hippo signaling	2/412	25/41075	0.0259	n.a.	2	1	1	1	1
...GO:0048066	BP	e	developmental pigmentation	2/412	25/41075	0.0259	n.a.	2	1	1	1	1
....GO:0031102	BP	e	neuron projection regeneration	2/412	25/41075	0.0259	n.a.	2	1	1	1	1
......GO:0019829	MF	e	cation-transporting ATPase activity	2/412	25/41075	0.0259	n.a.	2	1	1	1	1
...GO:0008233	MF	e	peptidase activity	18/412	1051/41075	0.0268	n.a.	18	1	1	1	1
......GO:1902532	BP	e	negative regulation of intracellular signal transduction	10/412	452/41075	0.027	n.a.	10	1	1	1	1
....GO:0008236	MF	e	serine-type peptidase activity	5/412	167/41075	0.0271	n.a.	5	1	1	1	1
..GO:0043230	CC	e	extracellular organelle	14/412	764/41075	0.0272	n.a.	14	1	1	1	1
...GO:0035966	BP	e	response to topologically incorrect protein	3/412	65/41075	0.0277	n.a.	3	1	1	1	1
.....GO:0035987	BP	e	endodermal cell differentiation	2/412	26/41075	0.0278	n.a.	2	1	1	1	1
...GO:0016327	CC	e	apicolateral plasma membrane	2/412	26/41075	0.0278	n.a.	2	1	1	1	1
...GO:0097677	MF	e	STAT family protein binding	2/412	26/41075	0.0278	n.a.	2	1	1	1	1
.....GO:0050707	BP	e	regulation of cytokine secretion	5/412	169/41075	0.0283	n.a.	5	1	1	1	1
......GO:0045197	BP	e	establishment or maintenance of epithelial cell apical/basal polarity	3/412	66/41075	0.0288	n.a.	3	1	1	1	1
....GO:0060536	BP	e	cartilage morphogenesis	3/412	66/41075	0.0288	n.a.	3	1	1	1	1
......GO:0051259	BP	e	protein oligomerization	11/412	554/41075	0.029	n.a.	11	1	1	1	1
.....GO:0042541	BP	e	hemoglobin biosynthetic process	1/412	3/41075	0.0298	n.a.	1	1	1	1	1
........GO:1902255	BP	e	positive regulation of intrinsic apoptotic signaling pathway by p53 class mediator	1/412	3/41075	0.0298	n.a.	1	1	1	1	1
........GO:0007260	BP	e	tyrosine phosphorylation of STAT protein	1/412	3/41075	0.0298	n.a.	1	1	1	1	1
.....GO:0071798	BP	e	response to prostaglandin D	1/412	3/41075	0.0298	n.a.	1	1	1	1	1
......GO:0071799	BP	e	cellular response to prostaglandin D stimulus	1/412	3/41075	0.0298	n.a.	1	1	1	1	1
...GO:0060739	BP	e	mesenchymal-epithelial cell signaling involved in prostate gland development	1/412	3/41075	0.0298	n.a.	1	1	1	1	1
.....GO:0001757	BP	e	somite specification	1/412	3/41075	0.0298	n.a.	1	1	1	1	1
.....GO:0032344	BP	e	regulation of aldosterone metabolic process	1/412	3/41075	0.0298	n.a.	1	1	1	1	1
......GO:0032347	BP	e	regulation of aldosterone biosynthetic process	1/412	3/41075	0.0298	n.a.	1	1	1	1	1
...GO:0001887	BP	e	selenium compound metabolic process	1/412	3/41075	0.0298	n.a.	1	1	1	1	1
......GO:0060397	BP	e	JAK-STAT cascade involved in growth hormone signaling pathway	1/412	3/41075	0.0298	n.a.	1	1	1	1	1
.......GO:0046061	BP	e	dATP catabolic process	1/412	3/41075	0.0298	n.a.	1	1	1	1	1
....GO:0042128	BP	e	nitrate assimilation	1/412	3/41075	0.0298	n.a.	1	1	1	1	1
...GO:0017090	CC	e	meprin A complex	1/412	3/41075	0.0298	n.a.	1	1	1	1	1
.....GO:0008117	MF	e	sphinganine-1-phosphate aldolase activity	1/412	3/41075	0.0298	n.a.	1	1	1	1	1
....GO:0032554	MF	e	purine deoxyribonucleotide binding	1/412	3/41075	0.0298	n.a.	1	1	1	1	1
.......GO:0102009	MF	e	proline dipeptidase activity	1/412	3/41075	0.0298	n.a.	1	1	1	1	1
....GO:1901998	BP	e	toxin transport	2/412	27/41075	0.0299	n.a.	2	1	1	1	1
......GO:0015301	MF	e	anion:anion antiporter activity	2/412	27/41075	0.0299	n.a.	2	1	1	1	1
...GO:0017171	MF	e	serine hydrolase activity	5/412	174/41075	0.0315	n.a.	5	1	1	1	1
...GO:0007588	BP	e	excretion	2/412	28/41075	0.032	n.a.	2	1	1	1	1
....GO:0033280	BP	e	response to vitamin D	2/412	28/41075	0.032	n.a.	2	1	1	1	1
...GO:0009235	BP	e	cobalamin metabolic process	2/412	28/41075	0.032	n.a.	2	1	1	1	1
....GO:0070011	MF	e	peptidase activity, acting on L-amino acid peptides	17/412	977/41075	0.032	n.a.	17	1	1	1	1
.....GO:0008509	MF	e	anion transmembrane transporter activity	10/412	486/41075	0.0333	n.a.	10	1	1	1	1
....GO:0061245	BP	e	establishment or maintenance of bipolar cell polarity	3/412	70/41075	0.0335	n.a.	3	1	1	1	1
.....GO:0035088	BP	e	establishment or maintenance of apical/basal cell polarity	3/412	70/41075	0.0335	n.a.	3	1	1	1	1
......GO:0003382	BP	e	epithelial cell morphogenesis	2/412	29/41075	0.0341	n.a.	2	1	1	1	1
......GO:0050715	BP	e	positive regulation of cytokine secretion	4/412	123/41075	0.0357	n.a.	4	1	1	1	1
......GO:0003964	MF	e	RNA-directed DNA polymerase activity	13/412	721/41075	0.0371	n.a.	13	1	1	1	1
....GO:0099061	CC	e	integral component of postsynaptic density membrane	2/412	31/41075	0.0385	n.a.	2	1	1	1	1
...GO:0099146	CC	e	intrinsic component of postsynaptic density membrane	2/412	31/41075	0.0385	n.a.	2	1	1	1	1
....GO:0020027	BP	e	hemoglobin metabolic process	1/412	4/41075	0.0395	n.a.	1	1	1	1	1
......GO:0070177	BP	e	contractile vacuole discharge	1/412	4/41075	0.0395	n.a.	1	1	1	1	1
...GO:0007308	BP	e	oocyte construction	1/412	4/41075	0.0395	n.a.	1	1	1	1	1
.....GO:1990440	BP	e	positive regulation of transcription from RNA polymerase II promoter in response to endoplasmic reticulum stress	1/412	4/41075	0.0395	n.a.	1	1	1	1	1
......GO:0014036	BP	e	neural crest cell fate specification	1/412	4/41075	0.0395	n.a.	1	1	1	1	1
....GO:0060638	BP	e	mesenchymal-epithelial cell signaling	1/412	4/41075	0.0395	n.a.	1	1	1	1	1
.....GO:0032497	BP	e	detection of lipopolysaccharide	1/412	4/41075	0.0395	n.a.	1	1	1	1	1
.....GO:0030727	BP	e	germarium-derived female germ-line cyst formation	1/412	4/41075	0.0395	n.a.	1	1	1	1	1
.....GO:0033298	BP	e	contractile vacuole organization	1/412	4/41075	0.0395	n.a.	1	1	1	1	1
......GO:0060447	BP	e	bud outgrowth involved in lung branching	1/412	4/41075	0.0395	n.a.	1	1	1	1	1
.....GO:0048866	BP	e	stem cell fate specification	1/412	4/41075	0.0395	n.a.	1	1	1	1	1
..........GO:0006990	BP	e	positive regulation of transcription from RNA polymerase II promoter involved in unfolded protein response	1/412	4/41075	0.0395	n.a.	1	1	1	1	1
..GO:0099569	CC	e	presynaptic cytoskeleton	1/412	4/41075	0.0395	n.a.	1	1	1	1	1
...GO:0098966	CC	e	perisynaptic extracellular matrix	1/412	4/41075	0.0395	n.a.	1	1	1	1	1
..GO:0046696	CC	e	lipopolysaccharide receptor complex	1/412	4/41075	0.0395	n.a.	1	1	1	1	1
...GO:0048788	CC	e	cytoskeleton of presynaptic active zone	1/412	4/41075	0.0395	n.a.	1	1	1	1	1
....GO:0031164	CC	e	contractile vacuolar membrane	1/412	4/41075	0.0395	n.a.	1	1	1	1	1
......GO:0017153	MF	e	sodium:dicarboxylate symporter activity	1/412	4/41075	0.0395	n.a.	1	1	1	1	1
......GO:0015142	MF	e	tricarboxylic acid transmembrane transporter activity	1/412	4/41075	0.0395	n.a.	1	1	1	1	1
..GO:0008430	MF	e	selenium binding	1/412	4/41075	0.0395	n.a.	1	1	1	1	1
...GO:0015235	MF	e	cobalamin transporter activity	1/412	4/41075	0.0395	n.a.	1	1	1	1	1
..GO:0031409	MF	e	pigment binding	1/412	4/41075	0.0395	n.a.	1	1	1	1	1
.......GO:0015137	MF	e	citrate transmembrane transporter activity	1/412	4/41075	0.0395	n.a.	1	1	1	1	1
....GO:0071987	MF	e	WD40-repeat domain binding	1/412	4/41075	0.0395	n.a.	1	1	1	1	1
....GO:0001875	MF	e	lipopolysaccharide receptor activity	1/412	4/41075	0.0395	n.a.	1	1	1	1	1
....GO:0015420	MF	e	cobalamin-transporting ATPase activity	1/412	4/41075	0.0395	n.a.	1	1	1	1	1
....GO:0042067	BP	e	establishment of ommatidial planar polarity	2/412	32/41075	0.0408	n.a.	2	1	1	1	1
...GO:0009698	BP	e	phenylpropanoid metabolic process	2/412	32/41075	0.0408	n.a.	2	1	1	1	1
....GO:0019198	MF	e	transmembrane receptor protein phosphatase activity	2/412	32/41075	0.0408	n.a.	2	1	1	1	1
.....GO:0005001	MF	e	transmembrane receptor protein tyrosine phosphatase activity	2/412	32/41075	0.0408	n.a.	2	1	1	1	1
..GO:0022857	MF	e	transmembrane transporter activity	22/412	1427/41075	0.0424	n.a.	22	1	1	1	1
.......GO:0035335	BP	e	peptidyl-tyrosine dephosphorylation	2/412	33/41075	0.0432	n.a.	2	1	1	1	1
......GO:0005310	MF	e	dicarboxylic acid transmembrane transporter activity	2/412	34/41075	0.0456	n.a.	2	1	1	1	1
....GO:0005788	CC	e	endoplasmic reticulum lumen	5/412	193/41075	0.0458	n.a.	5	1	1	1	1
.....GO:0031334	BP	e	positive regulation of protein complex assembly	4/412	134/41075	0.0465	n.a.	4	1	1	1	1
.......GO:0000041	BP	e	transition metal ion transport	3/412	80/41075	0.0467	n.a.	3	1	1	1	1
.....GO:0043255	BP	e	regulation of carbohydrate biosynthetic process	3/412	80/41075	0.0467	n.a.	3	1	1	1	1
........GO:0015081	MF	e	sodium ion transmembrane transporter activity	6/412	258/41075	0.0467	n.a.	6	1	1	1	1
.......GO:0060071	BP	e	Wnt signaling pathway, planar cell polarity pathway	2/412	35/41075	0.0481	n.a.	2	1	1	1	1
....GO:0034384	BP	e	high-density lipoprotein particle clearance	1/412	5/41075	0.0492	n.a.	1	1	1	1	1
.......GO:0046070	BP	e	dGTP metabolic process	1/412	5/41075	0.0492	n.a.	1	1	1	1	1
.....GO:0097151	BP	e	positive regulation of inhibitory postsynaptic potential	1/412	5/41075	0.0492	n.a.	1	1	1	1	1
......GO:0050928	BP	e	negative regulation of positive chemotaxis	1/412	5/41075	0.0492	n.a.	1	1	1	1	1
.....GO:0044413	BP	e	avoidance of host defenses	1/412	5/41075	0.0492	n.a.	1	1	1	1	1
......GO:0044415	BP	e	evasion or tolerance of host defenses	1/412	5/41075	0.0492	n.a.	1	1	1	1	1
....GO:0098828	BP	e	modulation of inhibitory postsynaptic potential	1/412	5/41075	0.0492	n.a.	1	1	1	1	1
......GO:0035907	BP	e	dorsal aorta development	1/412	5/41075	0.0492	n.a.	1	1	1	1	1
......GO:0042062	BP	e	long-term strengthening of neuromuscular junction	1/412	5/41075	0.0492	n.a.	1	1	1	1	1
.....GO:0007161	BP	e	calcium-independent cell-matrix adhesion	1/412	5/41075	0.0492	n.a.	1	1	1	1	1
....GO:0051832	BP	e	avoidance of defenses of other organism involved in symbiotic interaction	1/412	5/41075	0.0492	n.a.	1	1	1	1	1
.....GO:0051834	BP	e	evasion or tolerance of defenses of other organism involved in symbiotic interaction	1/412	5/41075	0.0492	n.a.	1	1	1	1	1
.....GO:0048072	BP	e	compound eye pigmentation	1/412	5/41075	0.0492	n.a.	1	1	1	1	1
......GO:0009146	BP	e	purine nucleoside triphosphate catabolic process	1/412	5/41075	0.0492	n.a.	1	1	1	1	1
...GO:0048134	BP	e	germ-line cyst formation	1/412	5/41075	0.0492	n.a.	1	1	1	1	1
....GO:0048135	BP	e	female germ-line cyst formation	1/412	5/41075	0.0492	n.a.	1	1	1	1	1
......GO:0031038	BP	e	myosin II filament organization	1/412	5/41075	0.0492	n.a.	1	1	1	1	1
...GO:0001553	BP	e	luteinization	1/412	5/41075	0.0492	n.a.	1	1	1	1	1
......GO:0006842	BP	e	tricarboxylic acid transport	1/412	5/41075	0.0492	n.a.	1	1	1	1	1
.....GO:0033572	BP	e	transferrin transport	1/412	5/41075	0.0492	n.a.	1	1	1	1	1
......GO:0045624	BP	e	positive regulation of T-helper cell differentiation	1/412	5/41075	0.0492	n.a.	1	1	1	1	1
.....GO:0051805	BP	e	evasion or tolerance of immune response of other organism involved in symbiotic interaction	1/412	5/41075	0.0492	n.a.	1	1	1	1	1
......GO:0051807	BP	e	evasion or tolerance of defense response of other organism involved in symbiotic interaction	1/412	5/41075	0.0492	n.a.	1	1	1	1	1
......GO:0020012	BP	e	evasion or tolerance of host immune response	1/412	5/41075	0.0492	n.a.	1	1	1	1	1
....GO:0097402	BP	e	neuroblast migration	1/412	5/41075	0.0492	n.a.	1	1	1	1	1
.......GO:0015746	BP	e	citrate transport	1/412	5/41075	0.0492	n.a.	1	1	1	1	1
.......GO:0030682	BP	e	evasion or tolerance of host defense response	1/412	5/41075	0.0492	n.a.	1	1	1	1	1
.....GO:0019628	BP	e	urate catabolic process	1/412	5/41075	0.0492	n.a.	1	1	1	1	1
...GO:0031288	BP	e	sorocarp morphogenesis	1/412	5/41075	0.0492	n.a.	1	1	1	1	1
.......GO:0009217	BP	e	purine deoxyribonucleoside triphosphate catabolic process	1/412	5/41075	0.0492	n.a.	1	1	1	1	1
.......GO:0006203	BP	e	dGTP catabolic process	1/412	5/41075	0.0492	n.a.	1	1	1	1	1
....GO:0009705	CC	e	plant-type vacuole membrane	1/412	5/41075	0.0492	n.a.	1	1	1	1	1
...GO:1990635	CC	e	proximal dendrite	1/412	5/41075	0.0492	n.a.	1	1	1	1	1
.....GO:0070138	MF	e	ubiquitin-like protein-specific isopeptidase activity	1/412	5/41075	0.0492	n.a.	1	1	1	1	1
......GO:0070140	MF	e	SUMO-specific isopeptidase activity	1/412	5/41075	0.0492	n.a.	1	1	1	1	1
.....GO:0003955	MF	e	NAD(P)H dehydrogenase (quinone) activity	1/412	5/41075	0.0492	n.a.	1	1	1	1	1
.......GO:0051897	BP	e	positive regulation of protein kinase B signaling	3/412	82/41075	0.0497	n.a.	3	1	1	1	1
....GO:0005829	CC	p	cytosol	10/412	3101/41075	1.26e-05	n.a.	10	0.248	0.242	0.248	0.018
....GO:0005634	CC	p	nucleus	17/412	4023/41075	2.64e-05	n.a.	17	0.52	0.507	0.52	0.048
..GO:0044424	CC	p	intracellular part	96/412	13067/41075	0.000154	n.a.	96	1	1	1	0.324
.GO:0044464	CC	p	cell part	121/412	15466/41075	0.000416	n.a.	121	1	1	1	0.628
...GO:0043231	CC	p	intracellular membrane-bounded organelle	41/412	6582/41075	0.000433	n.a.	41	1	1	1	0.642
..GO:0043229	CC	p	intracellular organelle	55/412	8179/41075	0.000623	n.a.	55	1	1	1	0.794
..GO:0065009	BP	p	regulation of molecular function	4/412	1602/41075	0.000726	n.a.	4	1	1	1	0.798
..GO:1902494	CC	p	catalytic complex	2/412	1097/41075	0.00187	n.a.	2	1	1	1	0.97
.GO:0043226	CC	p	organelle	65/412	8948/41075	0.00265	n.a.	65	1	1	1	0.996
...GO:0044249	BP	p	cellular biosynthetic process	8/412	2039/41075	0.00276	n.a.	8	1	1	1	0.998
....GO:0044451	CC	p	nucleoplasm part	1/412	859/41075	0.00281	n.a.	1	1	1	1	0.998
...GO:0046907	BP	p	intracellular transport	3/412	1214/41075	0.00314	n.a.	3	1	1	1	0.998
.....GO:0010556	BP	p	regulation of macromolecule biosynthetic process	11/412	2381/41075	0.00401	n.a.	11	1	1	1	1
..GO:0009058	BP	p	biosynthetic process	10/412	2245/41075	0.00431	n.a.	10	1	1	1	1
...GO:0005737	CC	p	cytoplasm	28/412	4563/41075	0.00439	n.a.	28	1	1	1	1
.GO:0044422	CC	p	organelle part	56/412	7794/41075	0.00442	n.a.	56	1	1	1	1
...GO:0050790	BP	p	regulation of catalytic activity	3/412	1190/41075	0.00443	n.a.	3	1	1	1	1
..GO:0051641	BP	p	cellular localization	7/412	1771/41075	0.00488	n.a.	7	1	1	1	1
....GO:0051171	BP	p	regulation of nitrogen compound metabolic process	21/412	3662/41075	0.0052	n.a.	21	1	1	1	1
....GO:0070925	BP	p	organelle assembly	0/412	592/41075	0.00537	n.a.	0	1	1	1	1
....GO:0031323	BP	p	regulation of cellular metabolic process	23/412	3856/41075	0.00638	n.a.	23	1	1	1	1
......GO:2000112	BP	p	regulation of cellular macromolecule biosynthetic process	11/412	2285/41075	0.00672	n.a.	11	1	1	1	1
.....GO:0019219	BP	p	regulation of nucleobase-containing compound metabolic process	11/412	2308/41075	0.00679	n.a.	11	1	1	1	1
..GO:0044446	CC	p	intracellular organelle part	54/412	7465/41075	0.00688	n.a.	54	1	1	1	1
...GO:0099512	CC	p	supramolecular fiber	0/412	534/41075	0.00762	n.a.	0	1	1	1	1
.GO:0099080	CC	p	supramolecular complex	0/412	534/41075	0.00762	n.a.	0	1	1	1	1
..GO:0099081	CC	p	supramolecular polymer	0/412	534/41075	0.00762	n.a.	0	1	1	1	1
....GO:0009894	BP	p	regulation of catabolic process	0/412	558/41075	0.00806	n.a.	0	1	1	1	1
.GO:0032991	CC	p	macromolecular complex	29/412	4514/41075	0.00877	n.a.	29	1	1	1	1
...GO:0044430	CC	p	cytoskeletal part	5/412	1387/41075	0.00894	n.a.	5	1	1	1	1
...GO:0051649	BP	p	establishment of localization in cell	5/412	1401/41075	0.00897	n.a.	5	1	1	1	1
...GO:1901576	BP	p	organic substance biosynthetic process	10/412	2126/41075	0.00957	n.a.	10	1	1	1	1
...GO:0044428	CC	p	nuclear part	19/412	3244/41075	0.01	n.a.	19	1	1	1	1
.GO:0009987	BP	p	cellular process	109/412	13252/41075	0.011	n.a.	109	1	1	1	1
....GO:0009059	BP	p	macromolecule biosynthetic process	3/412	1048/41075	0.0114	n.a.	3	1	1	1	1
.....GO:0031325	BP	p	positive regulation of cellular metabolic process	10/412	2068/41075	0.0122	n.a.	10	1	1	1	1
....GO:0034645	BP	p	cellular macromolecule biosynthetic process	2/412	849/41075	0.0144	n.a.	2	1	1	1	1
..GO:0043227	CC	p	membrane-bounded organelle	57/412	7562/41075	0.0151	n.a.	57	1	1	1	1
.....GO:0051252	BP	p	regulation of RNA metabolic process	10/412	2013/41075	0.0156	n.a.	10	1	1	1	1
....GO:0080090	BP	p	regulation of primary metabolic process	24/412	3769/41075	0.0161	n.a.	24	1	1	1	1
....GO:0009893	BP	p	positive regulation of metabolic process	12/412	2253/41075	0.0166	n.a.	12	1	1	1	1
....GO:0099513	CC	p	polymeric cytoskeletal fiber	0/412	459/41075	0.0167	n.a.	0	1	1	1	1
.....GO:0010564	BP	p	regulation of cell cycle process	0/412	467/41075	0.0169	n.a.	0	1	1	1	1
......GO:0006355	BP	p	regulation of transcription, DNA-templated	9/412	1876/41075	0.017	n.a.	9	1	1	1	1
.......GO:1903506	BP	p	regulation of nucleic acid-templated transcription	9/412	1880/41075	0.017	n.a.	9	1	1	1	1
......GO:2001141	BP	p	regulation of RNA biosynthetic process	9/412	1891/41075	0.0172	n.a.	9	1	1	1	1
..GO:0007017	BP	p	microtubule-based process	1/412	674/41075	0.0172	n.a.	1	1	1	1	1
...GO:0019222	BP	p	regulation of metabolic process	28/412	4237/41075	0.0179	n.a.	28	1	1	1	1
....GO:0003677	MF	p	DNA binding	10/412	1973/41075	0.02	n.a.	10	1	1	1	1
....GO:0044271	BP	p	cellular nitrogen compound biosynthetic process	4/412	1113/41075	0.0217	n.a.	4	1	1	1	1
..GO:0003008	BP	p	system process	4/412	1118/41075	0.0218	n.a.	4	1	1	1	1
....GO:0060255	BP	p	regulation of macromolecule metabolic process	26/412	3928/41075	0.0227	n.a.	26	1	1	1	1
.....GO:0010604	BP	p	positive regulation of macromolecule metabolic process	11/412	2088/41075	0.0234	n.a.	11	1	1	1	1
...GO:0003676	MF	p	nucleic acid binding	22/412	3441/41075	0.025	n.a.	22	1	1	1	1
..GO:0044708	BP	p	single-organism behavior	0/412	431/41075	0.0251	n.a.	0	1	1	1	1
.....GO:0031329	BP	p	regulation of cellular catabolic process	0/412	433/41075	0.0252	n.a.	0	1	1	1	1
.GO:0007610	BP	p	behavior	1/412	648/41075	0.0254	n.a.	1	1	1	1	1
..GO:0044237	BP	p	cellular metabolic process	59/412	7636/41075	0.0257	n.a.	59	1	1	1	1
.....GO:0051173	BP	p	positive regulation of nitrogen compound metabolic process	10/412	1950/41075	0.0259	n.a.	10	1	1	1	1
....GO:0044283	BP	p	small molecule biosynthetic process	0/412	445/41075	0.0262	n.a.	0	1	1	1	1
...GO:0044260	BP	p	cellular macromolecule metabolic process	38/412	5272/41075	0.0262	n.a.	38	1	1	1	1
....GO:0051726	BP	p	regulation of cell cycle	2/412	777/41075	0.0279	n.a.	2	1	1	1	1
..GO:0044877	MF	p	macromolecular complex binding	3/412	952/41075	0.03	n.a.	3	1	1	1	1
....GO:0009889	BP	p	regulation of biosynthetic process	15/412	2559/41075	0.0306	n.a.	15	1	1	1	1
.GO:0004871	MF	p	signal transducer activity	7/412	1489/41075	0.033	n.a.	7	1	1	1	1
...GO:0044092	BP	p	negative regulation of molecular function	1/412	586/41075	0.0345	n.a.	1	1	1	1	1
...GO:0050794	BP	p	regulation of cellular process	59/412	7522/41075	0.0346	n.a.	59	1	1	1	1
...GO:0044444	CC	p	cytoplasmic part	65/412	8165/41075	0.0349	n.a.	65	1	1	1	1
....GO:0051336	BP	p	regulation of hydrolase activity	1/412	604/41075	0.0356	n.a.	1	1	1	1	1
...GO:1990234	CC	p	transferase complex	1/412	605/41075	0.0357	n.a.	1	1	1	1	1
.....GO:0005874	CC	p	microtubule	0/412	387/41075	0.0368	n.a.	0	1	1	1	1
..GO:0005929	CC	p	cilium	0/412	391/41075	0.0371	n.a.	0	1	1	1	1
.....GO:0007346	BP	p	regulation of mitotic cell cycle	0/412	395/41075	0.0374	n.a.	0	1	1	1	1
.....GO:0031326	BP	p	regulation of cellular biosynthetic process	15/412	2492/41075	0.0374	n.a.	15	1	1	1	1
.....GO:0009891	BP	p	positive regulation of biosynthetic process	5/412	1193/41075	0.0376	n.a.	5	1	1	1	1
....GO:0006974	BP	p	cellular response to DNA damage stimulus	2/412	733/41075	0.0386	n.a.	2	1	1	1	1
....GO:1901137	BP	p	carbohydrate derivative biosynthetic process	0/412	411/41075	0.0395	n.a.	0	1	1	1	1
..GO:0044238	BP	p	primary metabolic process	59/412	7475/41075	0.04	n.a.	59	1	1	1	1
..GO:0016740	MF	p	transferase activity	26/412	3815/41075	0.04	n.a.	26	1	1	1	1
...GO:0044093	BP	p	positive regulation of molecular function	3/412	916/41075	0.0412	n.a.	3	1	1	1	1
...GO:0034641	BP	p	cellular nitrogen compound metabolic process	25/412	3664/41075	0.0451	n.a.	25	1	1	1	1
...GO:0007186	BP	p	G-protein coupled receptor signaling pathway	1/412	536/41075	0.0488	n.a.	1	1	1	1	1
......GO:0031328	BP	p	positive regulation of cellular biosynthetic process	5/412	1157/41075	0.0498	n.a.	5	1	1	1	1
....GO:0004930	MF	p	G-protein coupled receptor activity	1/412	558/41075	0.0499	n.a.	1	1	1	1	1

## Sheet: Jup
load obo file /projet/externe/ifremer/pauffret/bin/go_enrichment-master/02_go_database/go-basic.obo
/projet/externe/ifremer/pauffret/bin/go_enrichment-master/02_go_database/go-basic.obo: fmt(1.2) rel(2017-07-07) 48,954 GO Terms
19,994 out of 41,075 population items found in association
Calculating uncorrected p-values using fisher
283 out of 761 study items found in association
Running multitest correction: local bonferroni
Running multitest correction: local sidak
Running multitest correction: local holm
Running multitest correction: local fdr
3,807 GO terms are associated with 283 of 761 study items
19,704 GO terms are associated with 19,994 of 41,075 population items
# Generated by GOATOOLS v0.6.10 (2019-04-03)
# min_ratio=None pval=0.05
GO	NS	enrichment	name	ratio_in_study	ratio_in_pop	p_uncorrected	depth	study_count	p_bonferroni	p_sidak	p_holm	p_fdr
.....GO:0015074	BP	e	DNA integration	28/761	386/41075	1.22e-09	n.a.	28	2.4e-05	2.34e-05	2.4e-05	0
....GO:0006259	BP	e	DNA metabolic process	55/761	1430/41075	4.1e-07	n.a.	55	0.00809	0.00788	0.00808	0
.....GO:0006310	BP	e	DNA recombination	31/761	629/41075	1.09e-06	n.a.	31	0.0215	0.021	0.0215	0.004
......GO:0075713	BP	e	establishment of integrated proviral latency	9/761	70/41075	5.82e-06	n.a.	9	0.115	0.112	0.115	0.02
.....GO:0019043	BP	e	establishment of viral latency	9/761	70/41075	5.82e-06	n.a.	9	0.115	0.112	0.115	0.02
.....GO:0044826	BP	e	viral genome integration into host DNA	9/761	70/41075	5.82e-06	n.a.	9	0.115	0.112	0.115	0.02
.....GO:0043570	BP	e	maintenance of DNA repeat elements	4/761	9/41075	1.37e-05	n.a.	4	0.27	0.263	0.269	0.04
...GO:0000710	BP	e	meiotic mismatch repair	4/761	9/41075	1.37e-05	n.a.	4	0.27	0.263	0.269	0.04
....GO:0051828	BP	e	entry into other organism involved in symbiotic interaction	9/761	80/41075	1.76e-05	n.a.	9	0.347	0.338	0.346	0.05
.......GO:0046718	BP	e	viral entry into host cell	9/761	80/41075	1.76e-05	n.a.	9	0.347	0.338	0.346	0.05
......GO:0030260	BP	e	entry into host cell	9/761	80/41075	1.76e-05	n.a.	9	0.347	0.338	0.346	0.05
.....GO:0051806	BP	e	entry into cell of other organism involved in symbiotic interaction	9/761	80/41075	1.76e-05	n.a.	9	0.347	0.338	0.346	0.05
.....GO:0044409	BP	e	entry into host	9/761	80/41075	1.76e-05	n.a.	9	0.347	0.338	0.346	0.05
......GO:0051096	BP	e	positive regulation of helicase activity	4/761	10/41075	2.25e-05	n.a.	4	0.443	0.431	0.442	0.054
.......GO:0032876	BP	e	negative regulation of DNA endoreduplication	4/761	10/41075	2.25e-05	n.a.	4	0.443	0.431	0.442	0.054
...GO:0051701	BP	e	interaction with host	11/761	131/41075	3.48e-05	n.a.	11	0.687	0.669	0.685	0.1
......GO:0043111	BP	e	replication fork arrest	4/761	12/41075	5.14e-05	n.a.	4	1	0.987	1	0.118
......GO:0032875	BP	e	regulation of DNA endoreduplication	4/761	12/41075	5.14e-05	n.a.	4	1	0.987	1	0.118
......GO:0006290	BP	e	pyrimidine dimer repair	4/761	14/41075	0.000101	n.a.	4	1	1	1	0.218
.....GO:0051095	BP	e	regulation of helicase activity	4/761	14/41075	0.000101	n.a.	4	1	1	1	0.218
.......GO:2000051	BP	e	negative regulation of non-canonical Wnt signaling pathway	5/761	26/41075	0.000103	n.a.	5	1	1	1	0.234
......GO:2000050	BP	e	regulation of non-canonical Wnt signaling pathway	5/761	31/41075	0.000245	n.a.	5	1	1	1	0.456
.....GO:0007095	BP	e	mitotic G2 DNA damage checkpoint	4/761	18/41075	0.000291	n.a.	4	1	1	1	0.488
.....GO:0031572	BP	e	G2 DNA damage checkpoint	4/761	18/41075	0.000291	n.a.	4	1	1	1	0.488
....GO:0002040	BP	e	sprouting angiogenesis	6/761	50/41075	0.000315	n.a.	6	1	1	1	0.508
...GO:0044849	BP	e	estrous cycle	3/761	8/41075	0.000331	n.a.	3	1	1	1	0.518
....GO:0044818	BP	e	mitotic G2/M transition checkpoint	4/761	23/41075	0.000782	n.a.	4	1	1	1	0.876
........GO:2000104	BP	e	negative regulation of DNA-dependent DNA replication	4/761	24/41075	0.000925	n.a.	4	1	1	1	0.9
.....GO:1903118	BP	e	urate homeostasis	2/761	3/41075	0.00102	n.a.	2	1	1	1	0.926
...GO:0006313	BP	e	transposition, DNA-mediated	9/761	154/41075	0.0024	n.a.	9	1	1	1	0.998
.......GO:0008156	BP	e	negative regulation of DNA replication	4/761	31/41075	0.00247	n.a.	4	1	1	1	0.998
.......GO:0045910	BP	e	negative regulation of DNA recombination	4/761	32/41075	0.00278	n.a.	4	1	1	1	1
......GO:0006298	BP	e	mismatch repair	4/761	32/41075	0.00278	n.a.	4	1	1	1	1
..GO:0042698	BP	e	ovulation cycle	3/761	16/41075	0.00296	n.a.	3	1	1	1	1
........GO:0010972	BP	e	negative regulation of G2/M transition of mitotic cell cycle	4/761	34/41075	0.00349	n.a.	4	1	1	1	1
......GO:0000018	BP	e	regulation of DNA recombination	6/761	82/41075	0.00422	n.a.	6	1	1	1	1
......GO:0036297	BP	e	interstrand cross-link repair	4/761	36/41075	0.0043	n.a.	4	1	1	1	1
......GO:0050864	BP	e	regulation of B cell activation	5/761	58/41075	0.00439	n.a.	5	1	1	1	1
.....GO:0044773	BP	e	mitotic DNA damage checkpoint	4/761	37/41075	0.00475	n.a.	4	1	1	1	1
......GO:2000097	BP	e	regulation of smooth muscle cell-matrix adhesion	2/761	6/41075	0.00489	n.a.	2	1	1	1	1
.......GO:0050871	BP	e	positive regulation of B cell activation	4/761	38/41075	0.00524	n.a.	4	1	1	1	1
.....GO:0001818	BP	e	negative regulation of cytokine production	8/761	146/41075	0.00604	n.a.	8	1	1	1	1
......GO:1903556	BP	e	negative regulation of tumor necrosis factor superfamily cytokine production	4/761	40/41075	0.0063	n.a.	4	1	1	1	1
.......GO:0032720	BP	e	negative regulation of tumor necrosis factor production	4/761	40/41075	0.0063	n.a.	4	1	1	1	1
.......GO:0034145	BP	e	positive regulation of toll-like receptor 4 signaling pathway	2/761	7/41075	0.00677	n.a.	2	1	1	1	1
...GO:0032196	BP	e	transposition	12/761	282/41075	0.00681	n.a.	12	1	1	1	1
......GO:0032715	BP	e	negative regulation of interleukin-6 production	4/761	42/41075	0.00749	n.a.	4	1	1	1	1
......GO:0035584	BP	e	calcium-mediated signaling using intracellular calcium source	3/761	22/41075	0.0075	n.a.	3	1	1	1	1
........GO:1902750	BP	e	negative regulation of cell cycle G2/M phase transition	4/761	43/41075	0.00814	n.a.	4	1	1	1	1
...GO:0033002	BP	e	muscle cell proliferation	3/761	23/41075	0.00851	n.a.	3	1	1	1	1
....GO:0017000	BP	e	antibiotic biosynthetic process	3/761	23/41075	0.00851	n.a.	3	1	1	1	1
....GO:0071502	BP	e	cellular response to temperature stimulus	2/761	8/41075	0.00891	n.a.	2	1	1	1	1
......GO:0032717	BP	e	negative regulation of interleukin-8 production	2/761	8/41075	0.00891	n.a.	2	1	1	1	1
....GO:0044774	BP	e	mitotic DNA integrity checkpoint	4/761	46/41075	0.0103	n.a.	4	1	1	1	1
.....GO:0071897	BP	e	DNA biosynthetic process	8/761	161/41075	0.0106	n.a.	8	1	1	1	1
.......GO:1900165	BP	e	negative regulation of interleukin-6 secretion	3/761	25/41075	0.0108	n.a.	3	1	1	1	1
.....GO:0008630	BP	e	intrinsic apoptotic signaling pathway in response to DNA damage	4/761	47/41075	0.0111	n.a.	4	1	1	1	1
.......GO:1903223	BP	e	positive regulation of oxidative stress-induced neuron death	2/761	9/41075	0.0113	n.a.	2	1	1	1	1
....GO:0002407	BP	e	dendritic cell chemotaxis	2/761	9/41075	0.0113	n.a.	2	1	1	1	1
.......GO:1901537	BP	e	positive regulation of DNA demethylation	2/761	9/41075	0.0113	n.a.	2	1	1	1	1
....GO:0030239	BP	e	myofibril assembly	5/761	73/41075	0.0115	n.a.	5	1	1	1	1
.GO:0051704	BP	e	multi-organism process	32/761	1100/41075	0.0123	n.a.	32	1	1	1	1
....GO:0016032	BP	e	viral process	12/761	288/41075	0.0125	n.a.	12	1	1	1	1
...GO:0044403	BP	e	symbiosis, encompassing mutualism through parasitism	12/761	289/41075	0.0126	n.a.	12	1	1	1	1
....GO:0002694	BP	e	regulation of leukocyte activation	10/761	235/41075	0.0128	n.a.	10	1	1	1	1
.......GO:0071638	BP	e	negative regulation of monocyte chemotactic protein-1 production	3/761	27/41075	0.0133	n.a.	3	1	1	1	1
......GO:0032682	BP	e	negative regulation of chemokine production	3/761	27/41075	0.0133	n.a.	3	1	1	1	1
......GO:0070424	BP	e	regulation of nucleotide-binding oligomerization domain containing signaling pathway	2/761	10/41075	0.014	n.a.	2	1	1	1	1
...GO:0036336	BP	e	dendritic cell migration	2/761	10/41075	0.014	n.a.	2	1	1	1	1
.....GO:0042554	BP	e	superoxide anion generation	2/761	10/41075	0.014	n.a.	2	1	1	1	1
.....GO:0045191	BP	e	regulation of isotype switching	3/761	29/41075	0.0162	n.a.	3	1	1	1	1
....GO:0016999	BP	e	antibiotic metabolic process	3/761	29/41075	0.0162	n.a.	3	1	1	1	1
......GO:0071637	BP	e	regulation of monocyte chemotactic protein-1 production	3/761	29/41075	0.0162	n.a.	3	1	1	1	1
...GO:0001525	BP	e	angiogenesis	12/761	309/41075	0.0164	n.a.	12	1	1	1	1
....GO:0031663	BP	e	lipopolysaccharide-mediated signaling pathway	2/761	11/41075	0.0169	n.a.	2	1	1	1	1
.....GO:0033189	BP	e	response to vitamin A	2/761	11/41075	0.0169	n.a.	2	1	1	1	1
.....GO:0071415	BP	e	cellular response to purine-containing compound	2/761	11/41075	0.0169	n.a.	2	1	1	1	1
......GO:0006278	BP	e	RNA-dependent DNA biosynthetic process	6/761	112/41075	0.0182	n.a.	6	1	1	1	1
....GO:0020021	BP	e	immortalization of host cell	1/761	1/41075	0.0185	n.a.	1	1	1	1	1
..........GO:2000566	BP	e	positive regulation of CD8-positive, alpha-beta T cell proliferation	1/761	1/41075	0.0185	n.a.	1	1	1	1	1
......GO:0016123	BP	e	xanthophyll biosynthetic process	1/761	1/41075	0.0185	n.a.	1	1	1	1	1
........GO:0006540	BP	e	glutamate decarboxylation to succinate	1/761	1/41075	0.0185	n.a.	1	1	1	1	1
.....GO:0019088	BP	e	immortalization of host cell by virus	1/761	1/41075	0.0185	n.a.	1	1	1	1	1
......GO:0019087	BP	e	transformation of host cell by virus	1/761	1/41075	0.0185	n.a.	1	1	1	1	1
......GO:0071663	BP	e	positive regulation of granzyme B production	1/761	1/41075	0.0185	n.a.	1	1	1	1	1
.....GO:0071661	BP	e	regulation of granzyme B production	1/761	1/41075	0.0185	n.a.	1	1	1	1	1
.......GO:0070432	BP	e	regulation of nucleotide-binding oligomerization domain containing 2 signaling pathway	1/761	1/41075	0.0185	n.a.	1	1	1	1	1
......GO:0070433	BP	e	negative regulation of nucleotide-binding oligomerization domain containing 2 signaling pathway	1/761	1/41075	0.0185	n.a.	1	1	1	1	1
......GO:0061060	BP	e	negative regulation of peptidoglycan recognition protein signaling pathway	1/761	1/41075	0.0185	n.a.	1	1	1	1	1
....GO:0048659	BP	e	smooth muscle cell proliferation	1/761	1/41075	0.0185	n.a.	1	1	1	1	1
......GO:1990708	BP	e	conditioned place preference	1/761	1/41075	0.0185	n.a.	1	1	1	1	1
....GO:0009657	BP	e	plastid organization	1/761	1/41075	0.0185	n.a.	1	1	1	1	1
.......GO:0034157	BP	e	positive regulation of toll-like receptor 7 signaling pathway	1/761	1/41075	0.0185	n.a.	1	1	1	1	1
......GO:0034155	BP	e	regulation of toll-like receptor 7 signaling pathway	1/761	1/41075	0.0185	n.a.	1	1	1	1	1
.....GO:0042617	BP	e	paclitaxel biosynthetic process	1/761	1/41075	0.0185	n.a.	1	1	1	1	1
....GO:0042616	BP	e	paclitaxel metabolic process	1/761	1/41075	0.0185	n.a.	1	1	1	1	1
.....GO:1990874	BP	e	vascular smooth muscle cell proliferation	1/761	1/41075	0.0185	n.a.	1	1	1	1	1
.....GO:0070425	BP	e	negative regulation of nucleotide-binding oligomerization domain containing signaling pathway	1/761	1/41075	0.0185	n.a.	1	1	1	1	1
.....GO:0061058	BP	e	regulation of peptidoglycan recognition protein signaling pathway	1/761	1/41075	0.0185	n.a.	1	1	1	1	1
.......GO:1905609	BP	e	positive regulation of smooth muscle cell-matrix adhesion	1/761	1/41075	0.0185	n.a.	1	1	1	1	1
......GO:0016109	BP	e	tetraterpenoid biosynthetic process	1/761	1/41075	0.0185	n.a.	1	1	1	1	1
.....GO:0034699	BP	e	response to luteinizing hormone	1/761	1/41075	0.0185	n.a.	1	1	1	1	1
...........GO:1900111	BP	e	positive regulation of histone H3-K9 dimethylation	1/761	1/41075	0.0185	n.a.	1	1	1	1	1
.......GO:0060574	BP	e	intestinal epithelial cell maturation	1/761	1/41075	0.0185	n.a.	1	1	1	1	1
......GO:0035644	BP	e	phosphoanandamide dephosphorylation	1/761	1/41075	0.0185	n.a.	1	1	1	1	1
....GO:1903937	BP	e	response to acrylamide	1/761	1/41075	0.0185	n.a.	1	1	1	1	1
.......GO:1902715	BP	e	positive regulation of interferon-gamma secretion	1/761	1/41075	0.0185	n.a.	1	1	1	1	1
.....GO:0016117	BP	e	carotenoid biosynthetic process	1/761	1/41075	0.0185	n.a.	1	1	1	1	1
..........GO:1900109	BP	e	regulation of histone H3-K9 dimethylation	1/761	1/41075	0.0185	n.a.	1	1	1	1	1
.....GO:0009658	BP	e	chloroplast organization	1/761	1/41075	0.0185	n.a.	1	1	1	1	1
....GO:0002697	BP	e	regulation of immune effector process	11/761	269/41075	0.0187	n.a.	11	1	1	1	1
.....GO:0002700	BP	e	regulation of production of molecular mediator of immune response	6/761	113/41075	0.0189	n.a.	6	1	1	1	1
....GO:0000077	BP	e	DNA damage checkpoint	4/761	55/41075	0.0189	n.a.	4	1	1	1	1
......GO:0014816	BP	e	skeletal muscle satellite cell differentiation	2/761	12/41075	0.02	n.a.	2	1	1	1	1
.....GO:0014856	BP	e	skeletal muscle cell proliferation	2/761	12/41075	0.02	n.a.	2	1	1	1	1
....GO:0014719	BP	e	skeletal muscle satellite cell activation	2/761	12/41075	0.02	n.a.	2	1	1	1	1
......GO:0014841	BP	e	skeletal muscle satellite cell proliferation	2/761	12/41075	0.02	n.a.	2	1	1	1	1
...........GO:1902523	BP	e	positive regulation of protein K63-linked ubiquitination	2/761	12/41075	0.02	n.a.	2	1	1	1	1
.....GO:0034121	BP	e	regulation of toll-like receptor signaling pathway	4/761	56/41075	0.0201	n.a.	4	1	1	1	1
......GO:0050710	BP	e	negative regulation of cytokine secretion	4/761	57/41075	0.0213	n.a.	4	1	1	1	1
.....GO:0032642	BP	e	regulation of chemokine production	4/761	57/41075	0.0213	n.a.	4	1	1	1	1
.....GO:0051249	BP	e	regulation of lymphocyte activation	8/761	184/41075	0.0219	n.a.	8	1	1	1	1
....GO:1901654	BP	e	response to ketone	6/761	117/41075	0.022	n.a.	6	1	1	1	1
......GO:1904354	BP	e	negative regulation of telomere capping	2/761	13/41075	0.0234	n.a.	2	1	1	1	1
......GO:0009148	BP	e	pyrimidine nucleoside triphosphate biosynthetic process	2/761	13/41075	0.0234	n.a.	2	1	1	1	1
........GO:0031060	BP	e	regulation of histone methylation	4/761	59/41075	0.0238	n.a.	4	1	1	1	1
.......GO:0090329	BP	e	regulation of DNA-dependent DNA replication	4/761	59/41075	0.0238	n.a.	4	1	1	1	1
.....GO:0050829	BP	e	defense response to Gram-negative bacterium	4/761	59/41075	0.0238	n.a.	4	1	1	1	1
.....GO:0045005	BP	e	DNA-dependent DNA replication maintenance of fidelity	4/761	59/41075	0.0238	n.a.	4	1	1	1	1
........GO:0002889	BP	e	regulation of immunoglobulin mediated immune response	3/761	34/41075	0.0248	n.a.	3	1	1	1	1
.......GO:0002712	BP	e	regulation of B cell mediated immunity	3/761	34/41075	0.0248	n.a.	3	1	1	1	1
......GO:0002637	BP	e	regulation of immunoglobulin production	4/761	60/41075	0.0252	n.a.	4	1	1	1	1
..GO:0044419	BP	e	interspecies interaction between organisms	13/761	356/41075	0.0261	n.a.	13	1	1	1	1
......GO:0097028	BP	e	dendritic cell differentiation	2/761	14/41075	0.0269	n.a.	2	1	1	1	1
......GO:0034143	BP	e	regulation of toll-like receptor 4 signaling pathway	2/761	14/41075	0.0269	n.a.	2	1	1	1	1
......GO:0046110	BP	e	xanthine metabolic process	2/761	14/41075	0.0269	n.a.	2	1	1	1	1
......GO:0009115	BP	e	xanthine catabolic process	2/761	14/41075	0.0269	n.a.	2	1	1	1	1
......GO:0030178	BP	e	negative regulation of Wnt signaling pathway	6/761	124/41075	0.0283	n.a.	6	1	1	1	1
.....GO:0002204	BP	e	somatic recombination of immunoglobulin genes involved in immune response	2/761	15/41075	0.0307	n.a.	2	1	1	1	1
....GO:0002208	BP	e	somatic diversification of immunoglobulins involved in immune response	2/761	15/41075	0.0307	n.a.	2	1	1	1	1
......GO:0032814	BP	e	regulation of natural killer cell activation	2/761	15/41075	0.0307	n.a.	2	1	1	1	1
....GO:0016446	BP	e	somatic hypermutation of immunoglobulin genes	2/761	15/41075	0.0307	n.a.	2	1	1	1	1
...GO:0045190	BP	e	isotype switching	2/761	15/41075	0.0307	n.a.	2	1	1	1	1
...GO:0002566	BP	e	somatic diversification of immune receptors via somatic mutation	2/761	15/41075	0.0307	n.a.	2	1	1	1	1
.......GO:0045911	BP	e	positive regulation of DNA recombination	3/761	37/41075	0.0309	n.a.	3	1	1	1	1
.....GO:0044060	BP	e	regulation of endocrine process	3/761	37/41075	0.0309	n.a.	3	1	1	1	1
....GO:0050865	BP	e	regulation of cell activation	10/761	258/41075	0.0309	n.a.	10	1	1	1	1
.....GO:0002696	BP	e	positive regulation of leukocyte activation	6/761	128/41075	0.0323	n.a.	6	1	1	1	1
...GO:0051321	BP	e	meiotic cell cycle	4/761	65/41075	0.0326	n.a.	4	1	1	1	1
.....GO:0050867	BP	e	positive regulation of cell activation	6/761	131/41075	0.0356	n.a.	6	1	1	1	1
....GO:1902586	BP	e	multi-organism intercellular transport	1/761	2/41075	0.0367	n.a.	1	1	1	1	1
.......GO:0046073	BP	e	dTMP metabolic process	1/761	2/41075	0.0367	n.a.	1	1	1	1	1
........GO:0010845	BP	e	positive regulation of reciprocal meiotic recombination	1/761	2/41075	0.0367	n.a.	1	1	1	1	1
.....GO:0046739	BP	e	transport of virus in multicellular host	1/761	2/41075	0.0367	n.a.	1	1	1	1	1
.......GO:2000483	BP	e	negative regulation of interleukin-8 secretion	1/761	2/41075	0.0367	n.a.	1	1	1	1	1
......GO:0097510	BP	e	base-excision repair, AP site formation via deaminated base removal	1/761	2/41075	0.0367	n.a.	1	1	1	1	1
......GO:0033625	BP	e	positive regulation of integrin activation	1/761	2/41075	0.0367	n.a.	1	1	1	1	1
......GO:2000290	BP	e	regulation of myotome development	1/761	2/41075	0.0367	n.a.	1	1	1	1	1
.......GO:1905671	BP	e	regulation of lysosome organization	1/761	2/41075	0.0367	n.a.	1	1	1	1	1
.....GO:0071469	BP	e	cellular response to alkaline pH	1/761	2/41075	0.0367	n.a.	1	1	1	1	1
.......GO:0032817	BP	e	regulation of natural killer cell proliferation	1/761	2/41075	0.0367	n.a.	1	1	1	1	1
....GO:0044000	BP	e	movement in host	1/761	2/41075	0.0367	n.a.	1	1	1	1	1
.....GO:1901557	BP	e	response to fenofibrate	1/761	2/41075	0.0367	n.a.	1	1	1	1	1
.....GO:0031635	BP	e	adenylate cyclase-inhibiting opioid receptor signaling pathway	1/761	2/41075	0.0367	n.a.	1	1	1	1	1
........GO:0019878	BP	e	lysine biosynthetic process via aminoadipic acid	1/761	2/41075	0.0367	n.a.	1	1	1	1	1
....GO:0000103	BP	e	sulfate assimilation	1/761	2/41075	0.0367	n.a.	1	1	1	1	1
.......GO:0018352	BP	e	protein-pyridoxal-5-phosphate linkage	1/761	2/41075	0.0367	n.a.	1	1	1	1	1
....GO:1903412	BP	e	response to bile acid	1/761	2/41075	0.0367	n.a.	1	1	1	1	1
.....GO:1903413	BP	e	cellular response to bile acid	1/761	2/41075	0.0367	n.a.	1	1	1	1	1
........GO:0006231	BP	e	dTMP biosynthetic process	1/761	2/41075	0.0367	n.a.	1	1	1	1	1
.......GO:0034165	BP	e	positive regulation of toll-like receptor 9 signaling pathway	1/761	2/41075	0.0367	n.a.	1	1	1	1	1
......GO:0071225	BP	e	cellular response to muramyl dipeptide	1/761	2/41075	0.0367	n.a.	1	1	1	1	1
.....GO:0046740	BP	e	transport of virus in host, cell to cell	1/761	2/41075	0.0367	n.a.	1	1	1	1	1
......GO:0014050	BP	e	negative regulation of glutamate secretion	1/761	2/41075	0.0367	n.a.	1	1	1	1	1
......GO:1902713	BP	e	regulation of interferon-gamma secretion	1/761	2/41075	0.0367	n.a.	1	1	1	1	1
...GO:0051814	BP	e	movement in other organism involved in symbiotic interaction	1/761	2/41075	0.0367	n.a.	1	1	1	1	1
.......GO:1902938	BP	e	regulation of intracellular calcium activated chloride channel activity	1/761	2/41075	0.0367	n.a.	1	1	1	1	1
...GO:0030595	BP	e	leukocyte chemotaxis	3/761	40/41075	0.0377	n.a.	3	1	1	1	1
.....GO:0032675	BP	e	regulation of interleukin-6 production	5/761	100/41075	0.0386	n.a.	5	1	1	1	1
......GO:1903203	BP	e	regulation of oxidative stress-induced neuron death	2/761	17/41075	0.0388	n.a.	2	1	1	1	1
......GO:1903209	BP	e	positive regulation of oxidative stress-induced cell death	2/761	17/41075	0.0388	n.a.	2	1	1	1	1
.........GO:0031061	BP	e	negative regulation of histone methylation	2/761	17/41075	0.0388	n.a.	2	1	1	1	1
......GO:0009147	BP	e	pyrimidine nucleoside triphosphate metabolic process	2/761	17/41075	0.0388	n.a.	2	1	1	1	1
....GO:0033194	BP	e	response to hydroperoxide	2/761	17/41075	0.0388	n.a.	2	1	1	1	1
...GO:0010927	BP	e	cellular component assembly involved in morphogenesis	6/761	134/41075	0.0391	n.a.	6	1	1	1	1
......GO:0051251	BP	e	positive regulation of lymphocyte activation	5/761	101/41075	0.04	n.a.	5	1	1	1	1
.......GO:0050671	BP	e	positive regulation of lymphocyte proliferation	3/761	41/41075	0.0401	n.a.	3	1	1	1	1
......GO:0070665	BP	e	positive regulation of leukocyte proliferation	3/761	41/41075	0.0401	n.a.	3	1	1	1	1
.......GO:0032946	BP	e	positive regulation of mononuclear cell proliferation	3/761	41/41075	0.0401	n.a.	3	1	1	1	1
...GO:0031570	BP	e	DNA integrity checkpoint	4/761	71/41075	0.0429	n.a.	4	1	1	1	1
......GO:0042730	BP	e	fibrinolysis	2/761	18/41075	0.0431	n.a.	2	1	1	1	1
......GO:0098703	BP	e	calcium ion import across plasma membrane	2/761	18/41075	0.0431	n.a.	2	1	1	1	1
.....GO:0045830	BP	e	positive regulation of isotype switching	2/761	18/41075	0.0431	n.a.	2	1	1	1	1
.....GO:1902656	BP	e	calcium ion import into cytosol	2/761	18/41075	0.0431	n.a.	2	1	1	1	1
......GO:0034123	BP	e	positive regulation of toll-like receptor signaling pathway	2/761	18/41075	0.0431	n.a.	2	1	1	1	1
.....GO:0016114	BP	e	terpenoid biosynthetic process	2/761	18/41075	0.0431	n.a.	2	1	1	1	1
......GO:0106030	BP	e	neuron projection fasciculation	3/761	43/41075	0.0452	n.a.	3	1	1	1	1
.....GO:0007413	BP	e	axonal fasciculation	3/761	43/41075	0.0452	n.a.	3	1	1	1	1
.......GO:1901991	BP	e	negative regulation of mitotic cell cycle phase transition	5/761	106/41075	0.0476	n.a.	5	1	1	1	1
......GO:2000249	BP	e	regulation of actin cytoskeleton reorganization	2/761	19/41075	0.0476	n.a.	2	1	1	1	1
.....GO:1902884	BP	e	positive regulation of response to oxidative stress	2/761	19/41075	0.0476	n.a.	2	1	1	1	1
....GO:0007216	BP	e	G-protein coupled glutamate receptor signaling pathway	2/761	19/41075	0.0476	n.a.	2	1	1	1	1
....GO:0016447	BP	e	somatic recombination of immunoglobulin gene segments	2/761	19/41075	0.0476	n.a.	2	1	1	1	1
........GO:0030890	BP	e	positive regulation of B cell proliferation	2/761	19/41075	0.0476	n.a.	2	1	1	1	1
.....GO:0006145	BP	e	purine nucleobase catabolic process	2/761	19/41075	0.0476	n.a.	2	1	1	1	1
......GO:0061564	BP	e	axon development	2/761	19/41075	0.0476	n.a.	2	1	1	1	1
.....GO:1900409	BP	e	positive regulation of cellular response to oxidative stress	2/761	19/41075	0.0476	n.a.	2	1	1	1	1
.........GO:0051570	BP	e	regulation of histone H3-K9 methylation	2/761	19/41075	0.0476	n.a.	2	1	1	1	1
.....GO:0032570	BP	e	response to progesterone	2/761	19/41075	0.0476	n.a.	2	1	1	1	1
....GO:0032301	CC	e	MutSalpha complex	4/761	8/41075	7.71e-06	n.a.	4	0.152	0.148	0.152	0.028
...GO:0032300	CC	e	mismatch repair complex	4/761	19/41075	0.000363	n.a.	4	1	1	1	0.72
.....GO:0031362	CC	e	anchored component of external side of plasma membrane	2/761	7/41075	0.00677	n.a.	2	1	1	1	1
..GO:1990391	CC	e	DNA repair complex	4/761	47/41075	0.0111	n.a.	4	1	1	1	1
...GO:0044426	CC	e	cell wall part	2/761	9/41075	0.0113	n.a.	2	1	1	1	1
....GO:0031233	CC	e	intrinsic component of external side of plasma membrane	2/761	9/41075	0.0113	n.a.	2	1	1	1	1
....GO:0010339	CC	e	external side of cell wall	2/761	9/41075	0.0113	n.a.	2	1	1	1	1
..GO:0032420	CC	e	stereocilium	4/761	49/41075	0.0128	n.a.	4	1	1	1	1
.....GO:0061202	CC	e	clathrin-sculpted gamma-aminobutyric acid transport vesicle membrane	1/761	1/41075	0.0185	n.a.	1	1	1	1	1
...GO:0002197	CC	e	xanthine dehydrogenase complex	1/761	1/41075	0.0185	n.a.	1	1	1	1	1
..GO:0044462	CC	e	external encapsulating structure part	2/761	16/41075	0.0346	n.a.	2	1	1	1	1
.....GO:0120001	CC	e	apical plasma membrane urothelial plaque	1/761	2/41075	0.0367	n.a.	1	1	1	1	1
...GO:0043541	CC	e	UDP-N-acetylglucosamine transferase complex	1/761	2/41075	0.0367	n.a.	1	1	1	1	1
...GO:0031225	CC	e	anchored component of membrane	6/761	135/41075	0.0403	n.a.	6	1	1	1	1
....GO:0046658	CC	e	anchored component of plasma membrane	2/761	18/41075	0.0431	n.a.	2	1	1	1	1
....GO:0031526	CC	e	brush border membrane	5/761	105/41075	0.046	n.a.	5	1	1	1	1
......GO:0003964	MF	e	RNA-directed DNA polymerase activity	37/761	721/41075	3.67e-08	n.a.	37	0.000723	0.000704	0.000722	0
.....GO:0034061	MF	e	DNA polymerase activity	38/761	761/41075	4.87e-08	n.a.	38	0.000959	0.000935	0.000958	0
....GO:0016779	MF	e	nucleotidyltransferase activity	39/761	864/41075	5.12e-07	n.a.	39	0.0101	0.00983	0.0101	0.002
.....GO:0004519	MF	e	endonuclease activity	28/761	581/41075	5.45e-06	n.a.	28	0.107	0.105	0.107	0.02
.....GO:0004175	MF	e	endopeptidase activity	31/761	730/41075	2.23e-05	n.a.	31	0.44	0.429	0.439	0.054
......GO:0004190	MF	e	aspartic-type endopeptidase activity	17/761	292/41075	3.8e-05	n.a.	17	0.75	0.731	0.748	0.1
.....GO:0070001	MF	e	aspartic-type peptidase activity	17/761	294/41075	4.14e-05	n.a.	17	0.816	0.796	0.814	0.104
....GO:0004518	MF	e	nuclease activity	28/761	714/41075	0.00022	n.a.	28	1	1	1	0.43
......GO:0030983	MF	e	mismatched DNA binding	4/761	24/41075	0.000925	n.a.	4	1	1	1	0.9
...GO:0004096	MF	e	catalase activity	4/761	24/41075	0.000925	n.a.	4	1	1	1	0.9
.....GO:0004351	MF	e	glutamate decarboxylase activity	2/761	3/41075	0.00102	n.a.	2	1	1	1	0.926
...GO:0008233	MF	e	peptidase activity	35/761	1051/41075	0.00102	n.a.	35	1	1	1	0.972
....GO:0070011	MF	e	peptidase activity, acting on L-amino acid peptides	33/761	977/41075	0.00105	n.a.	33	1	1	1	0.974
......GO:0000400	MF	e	four-way junction DNA binding	4/761	25/41075	0.00108	n.a.	4	1	1	1	0.974
.........GO:0032142	MF	e	single guanine insertion binding	2/761	4/41075	0.00201	n.a.	2	1	1	1	0.994
.........GO:0032143	MF	e	single thymine insertion binding	2/761	4/41075	0.00201	n.a.	2	1	1	1	0.994
.....GO:0000217	MF	e	DNA secondary structure binding	4/761	32/41075	0.00278	n.a.	4	1	1	1	1
........GO:0032138	MF	e	single base insertion or deletion binding	2/761	5/41075	0.0033	n.a.	2	1	1	1	1
.......GO:0032137	MF	e	guanine/thymine mispair binding	2/761	5/41075	0.0033	n.a.	2	1	1	1	1
.....GO:0004985	MF	e	opioid receptor activity	2/761	5/41075	0.0033	n.a.	2	1	1	1	1
.......GO:0032135	MF	e	DNA insertion or deletion binding	2/761	6/41075	0.00489	n.a.	2	1	1	1	1
.....GO:0003684	MF	e	damaged DNA binding	5/761	73/41075	0.0115	n.a.	5	1	1	1	1
...GO:0016772	MF	e	transferase activity, transferring phosphorus-containing groups	46/761	1709/41075	0.0129	n.a.	46	1	1	1	1
....GO:0140034	MF	e	methylation-dependent protein binding	4/761	54/41075	0.0178	n.a.	4	1	1	1	1
....GO:0035064	MF	e	methylated histone binding	4/761	54/41075	0.0178	n.a.	4	1	1	1	1
....GO:0016869	MF	e	intramolecular transferase activity, transferring amino groups	1/761	1/41075	0.0185	n.a.	1	1	1	1	1
.....GO:0004783	MF	e	sulfite reductase (NADPH) activity	1/761	1/41075	0.0185	n.a.	1	1	1	1	1
......GO:0038048	MF	e	dynorphin receptor activity	1/761	1/41075	0.0185	n.a.	1	1	1	1	1
....GO:0010291	MF	e	carotene beta-ring hydroxylase activity	1/761	1/41075	0.0185	n.a.	1	1	1	1	1
.....GO:0004027	MF	e	alcohol sulfotransferase activity	1/761	1/41075	0.0185	n.a.	1	1	1	1	1
.....GO:0042083	MF	e	5,10-methylenetetrahydrofolate-dependent methyltransferase activity	1/761	1/41075	0.0185	n.a.	1	1	1	1	1
......GO:0004799	MF	e	thymidylate synthase activity	1/761	1/41075	0.0185	n.a.	1	1	1	1	1
.......GO:0047462	MF	e	phenylalanine racemase (ATP-hydrolyzing) activity	1/761	1/41075	0.0185	n.a.	1	1	1	1	1
.....GO:0001716	MF	e	L-amino-acid oxidase activity	2/761	12/41075	0.02	n.a.	2	1	1	1	1
.........GO:0005384	MF	e	manganese ion transmembrane transporter activity	2/761	12/41075	0.02	n.a.	2	1	1	1	1
...GO:0016788	MF	e	hydrolase activity, acting on ester bonds	36/761	1307/41075	0.021	n.a.	36	1	1	1	1
......GO:0003887	MF	e	DNA-directed DNA polymerase activity	7/761	150/41075	0.0222	n.a.	7	1	1	1	1
.....GO:0032405	MF	e	MutLalpha complex binding	2/761	13/41075	0.0234	n.a.	2	1	1	1	1
...GO:0044183	MF	e	protein binding involved in protein folding	2/761	13/41075	0.0234	n.a.	2	1	1	1	1
.....GO:0004855	MF	e	xanthine oxidase activity	2/761	14/41075	0.0269	n.a.	2	1	1	1	1
.....GO:0004854	MF	e	xanthine dehydrogenase activity	2/761	14/41075	0.0269	n.a.	2	1	1	1	1
....GO:0030248	MF	e	cellulose binding	2/761	14/41075	0.0269	n.a.	2	1	1	1	1
....GO:0016726	MF	e	oxidoreductase activity, acting on CH or CH2 groups, NAD or NADP as acceptor	2/761	14/41075	0.0269	n.a.	2	1	1	1	1
....GO:0016727	MF	e	oxidoreductase activity, acting on CH or CH2 groups, oxygen as acceptor	2/761	14/41075	0.0269	n.a.	2	1	1	1	1
......GO:0016595	MF	e	glutamate binding	2/761	15/41075	0.0307	n.a.	2	1	1	1	1
....GO:0032404	MF	e	mismatch repair complex binding	2/761	15/41075	0.0307	n.a.	2	1	1	1	1
.....GO:0015278	MF	e	calcium-release channel activity	3/761	37/41075	0.0309	n.a.	3	1	1	1	1
.......GO:0016887	MF	e	ATPase activity	19/761	615/41075	0.0327	n.a.	19	1	1	1	1
....GO:0099604	MF	e	ligand-gated calcium channel activity	3/761	39/41075	0.0353	n.a.	3	1	1	1	1
.....GO:0010844	MF	e	recombination hotspot binding	1/761	2/41075	0.0367	n.a.	1	1	1	1	1
....GO:0008196	MF	e	vitellogenin receptor activity	1/761	2/41075	0.0367	n.a.	1	1	1	1	1
......GO:0047131	MF	e	saccharopine dehydrogenase (NAD+, L-glutamate-forming) activity	1/761	2/41075	0.0367	n.a.	1	1	1	1	1
......GO:0047130	MF	e	saccharopine dehydrogenase (NADP+, L-lysine-forming) activity	1/761	2/41075	0.0367	n.a.	1	1	1	1	1
.....GO:0004753	MF	e	saccharopine dehydrogenase activity	1/761	2/41075	0.0367	n.a.	1	1	1	1	1
.....GO:0016844	MF	e	strictosidine synthase activity	1/761	2/41075	0.0367	n.a.	1	1	1	1	1
.......GO:0032357	MF	e	oxidized purine DNA binding	2/761	19/41075	0.0476	n.a.	2	1	1	1	1
GO:0008150	BP	p	biological_process	221/761	16444/41075	6.18e-10	n.a.	221	1.22e-05	1.19e-05	1.22e-05	0
..GO:0044763	BP	p	single-organism cellular process	95/761	8661/41075	8.62e-10	n.a.	95	1.7e-05	1.66e-05	1.7e-05	0
.GO:0044699	BP	p	single-organism process	126/761	10629/41075	8.85e-10	n.a.	126	1.74e-05	1.7e-05	1.74e-05	0
.GO:0065007	BP	p	biological regulation	105/761	8810/41075	6.16e-08	n.a.	105	0.00121	0.00118	0.00121	0
.GO:0009987	BP	p	cellular process	181/761	13252/41075	2.72e-07	n.a.	181	0.00535	0.00522	0.00535	0
..GO:0050789	BP	p	regulation of biological process	98/761	8143/41075	4.1e-07	n.a.	98	0.00808	0.00788	0.00807	0
...GO:0050794	BP	p	regulation of cellular process	91/761	7522/41075	2.06e-06	n.a.	91	0.0406	0.0395	0.0405	0.01
...GO:1901564	BP	p	organonitrogen compound metabolic process	50/761	4640/41075	1.05e-05	n.a.	50	0.206	0.201	0.206	0.038
.....GO:0051252	BP	p	regulation of RNA metabolic process	14/761	2013/41075	1.3e-05	n.a.	14	0.256	0.25	0.256	0.04
.GO:0051179	BP	p	localization	44/761	4130/41075	3.23e-05	n.a.	44	0.637	0.621	0.635	0.088
..GO:0048856	BP	p	anatomical structure development	31/761	3194/41075	3.83e-05	n.a.	31	0.755	0.736	0.753	0.1
......GO:2001141	BP	p	regulation of RNA biosynthetic process	14/761	1891/41075	5.34e-05	n.a.	14	1	1	1	0.132
......GO:0006355	BP	p	regulation of transcription, DNA-templated	14/761	1876/41075	7.07e-05	n.a.	14	1	1	1	0.19
.......GO:1903506	BP	p	regulation of nucleic acid-templated transcription	14/761	1880/41075	7.1e-05	n.a.	14	1	1	1	0.19
....GO:0016070	BP	p	RNA metabolic process	7/761	1285/41075	8.25e-05	n.a.	7	1	1	1	0.208
..GO:0051234	BP	p	establishment of localization	40/761	3662/41075	0.000184	n.a.	40	1	1	1	0.38
.....GO:0010556	BP	p	regulation of macromolecule biosynthetic process	22/761	2381/41075	0.000217	n.a.	22	1	1	1	0.43
..GO:0009653	BP	p	anatomical structure morphogenesis	9/761	1392/41075	0.000232	n.a.	9	1	1	1	0.448
...GO:0006810	BP	p	transport	39/761	3552/41075	0.000253	n.a.	39	1	1	1	0.468
..GO:0051641	BP	p	cellular localization	14/761	1771/41075	0.00028	n.a.	14	1	1	1	0.474
...GO:0019538	BP	p	protein metabolic process	36/761	3343/41075	0.000284	n.a.	36	1	1	1	0.474
....GO:0006796	BP	p	phosphate-containing compound metabolic process	9/761	1359/41075	0.0003	n.a.	9	1	1	1	0.5
......GO:2000112	BP	p	regulation of cellular macromolecule biosynthetic process	21/761	2285/41075	0.000301	n.a.	21	1	1	1	0.502
...GO:0006793	BP	p	phosphorus metabolic process	10/761	1449/41075	0.000309	n.a.	10	1	1	1	0.504
...GO:1901135	BP	p	carbohydrate derivative metabolic process	4/761	905/41075	0.000394	n.a.	4	1	1	1	0.732
.....GO:0019219	BP	p	regulation of nucleobase-containing compound metabolic process	22/761	2308/41075	0.000447	n.a.	22	1	1	1	0.75
..GO:0044707	BP	p	single-multicellular organism process	24/761	2449/41075	0.000477	n.a.	24	1	1	1	0.758
....GO:0044267	BP	p	cellular protein metabolic process	28/761	2717/41075	0.000516	n.a.	28	1	1	1	0.784
...GO:0044255	BP	p	cellular lipid metabolic process	4/761	869/41075	0.00053	n.a.	4	1	1	1	0.79
....GO:0009889	BP	p	regulation of biosynthetic process	26/761	2559/41075	0.000626	n.a.	26	1	1	1	0.82
......GO:0051253	BP	p	negative regulation of RNA metabolic process	3/761	741/41075	0.000862	n.a.	3	1	1	1	0.892
....GO:0051171	BP	p	regulation of nitrogen compound metabolic process	43/761	3662/41075	0.00102	n.a.	43	1	1	1	0.972
.....GO:0031326	BP	p	regulation of cellular biosynthetic process	26/761	2492/41075	0.00123	n.a.	26	1	1	1	0.978
.....GO:0010468	BP	p	regulation of gene expression	30/761	2747/41075	0.00156	n.a.	30	1	1	1	0.992
...GO:1901576	BP	p	organic substance biosynthetic process	21/761	2126/41075	0.0016	n.a.	21	1	1	1	0.992
......GO:0051254	BP	p	positive regulation of RNA metabolic process	6/761	974/41075	0.00161	n.a.	6	1	1	1	0.992
....GO:0031323	BP	p	regulation of cellular metabolic process	47/761	3856/41075	0.00166	n.a.	47	1	1	1	0.992
...GO:0006082	BP	p	organic acid metabolic process	8/761	1139/41075	0.00166	n.a.	8	1	1	1	0.992
.......GO:0045892	BP	p	negative regulation of transcription, DNA-templated	3/761	706/41075	0.00169	n.a.	3	1	1	1	0.992
........GO:1903507	BP	p	negative regulation of nucleic acid-templated transcription	3/761	709/41075	0.0017	n.a.	3	1	1	1	0.992
.......GO:1902679	BP	p	negative regulation of RNA biosynthetic process	3/761	711/41075	0.00171	n.a.	3	1	1	1	0.992
....GO:0043412	BP	p	macromolecule modification	29/761	2653/41075	0.00172	n.a.	29	1	1	1	0.992
.....GO:0009891	BP	p	positive regulation of biosynthetic process	9/761	1193/41075	0.00215	n.a.	9	1	1	1	0.998
......GO:0010557	BP	p	positive regulation of macromolecule biosynthetic process	8/761	1110/41075	0.00219	n.a.	8	1	1	1	0.998
....GO:0043436	BP	p	oxoacid metabolic process	8/761	1120/41075	0.00221	n.a.	8	1	1	1	0.998
.GO:0032502	BP	p	developmental process	60/761	4613/41075	0.00253	n.a.	60	1	1	1	1
...GO:0019222	BP	p	regulation of metabolic process	54/761	4237/41075	0.00257	n.a.	54	1	1	1	1
.....GO:0006464	BP	p	cellular protein modification process	27/761	2467/41075	0.00261	n.a.	27	1	1	1	1
....GO:0036211	BP	p	protein modification process	27/761	2467/41075	0.00261	n.a.	27	1	1	1	1
.GO:0071840	BP	p	cellular component organization or biogenesis	59/761	4541/41075	0.00286	n.a.	59	1	1	1	1
.......GO:0045893	BP	p	positive regulation of transcription, DNA-templated	6/761	923/41075	0.00289	n.a.	6	1	1	1	1
........GO:1903508	BP	p	positive regulation of nucleic acid-templated transcription	6/761	923/41075	0.00289	n.a.	6	1	1	1	1
.......GO:1902680	BP	p	positive regulation of RNA biosynthetic process	6/761	925/41075	0.00289	n.a.	6	1	1	1	1
...GO:0008104	BP	p	protein localization	16/761	1703/41075	0.00312	n.a.	16	1	1	1	1
..GO:0044710	BP	p	single-organism metabolic process	44/761	3563/41075	0.00336	n.a.	44	1	1	1	1
....GO:0060255	BP	p	regulation of macromolecule metabolic process	50/761	3928/41075	0.00343	n.a.	50	1	1	1	1
...GO:0019637	BP	p	organophosphate metabolic process	4/761	748/41075	0.00362	n.a.	4	1	1	1	1
......GO:0031328	BP	p	positive regulation of cellular biosynthetic process	9/761	1157/41075	0.00374	n.a.	9	1	1	1	1
..GO:0016043	BP	p	cellular component organization	59/761	4476/41075	0.00397	n.a.	59	1	1	1	1
..GO:0033036	BP	p	macromolecule localization	17/761	1727/41075	0.0045	n.a.	17	1	1	1	1
...GO:0046907	BP	p	intracellular transport	10/761	1214/41075	0.00465	n.a.	10	1	1	1	1
...GO:0048518	BP	p	positive regulation of biological process	54/761	4127/41075	0.00506	n.a.	54	1	1	1	1
.....GO:0006396	BP	p	RNA processing	4/761	734/41075	0.00508	n.a.	4	1	1	1	1
.....GO:0019752	BP	p	carboxylic acid metabolic process	7/761	978/41075	0.00528	n.a.	7	1	1	1	1
....GO:0071702	BP	p	organic substance transport	20/761	1920/41075	0.00533	n.a.	20	1	1	1	1
...GO:0044281	BP	p	small molecule metabolic process	20/761	1920/41075	0.00533	n.a.	20	1	1	1	1
...GO:0048731	BP	p	system development	3/761	609/41075	0.00612	n.a.	3	1	1	1	1
...GO:0051649	BP	p	establishment of localization in cell	13/761	1401/41075	0.00626	n.a.	13	1	1	1	1
..GO:0044767	BP	p	single-organism developmental process	57/761	4282/41075	0.00693	n.a.	57	1	1	1	1
..GO:0065008	BP	p	regulation of biological quality	34/761	2815/41075	0.00722	n.a.	34	1	1	1	1
.......GO:0006357	BP	p	regulation of transcription from RNA polymerase II promoter	11/761	1238/41075	0.00723	n.a.	11	1	1	1	1
....GO:0080090	BP	p	regulation of primary metabolic process	49/761	3769/41075	0.00762	n.a.	49	1	1	1	1
....GO:0043413	BP	p	macromolecule glycosylation	1/761	400/41075	0.00828	n.a.	1	1	1	1	1
...GO:0006486	BP	p	protein glycosylation	1/761	400/41075	0.00828	n.a.	1	1	1	1	1
...GO:0070085	BP	p	glycosylation	1/761	405/41075	0.00836	n.a.	1	1	1	1	1
.GO:0032501	BP	p	multicellular organismal process	39/761	3115/41075	0.00847	n.a.	39	1	1	1	1
.....GO:0016310	BP	p	phosphorylation	3/761	605/41075	0.00873	n.a.	3	1	1	1	1
...GO:0007275	BP	p	multicellular organism development	5/761	753/41075	0.00918	n.a.	5	1	1	1	1
...GO:0045184	BP	p	establishment of protein localization	11/761	1226/41075	0.00938	n.a.	11	1	1	1	1
.GO:0050896	BP	p	response to stimulus	58/761	4252/41075	0.0115	n.a.	58	1	1	1	1
......GO:0018193	BP	p	peptidyl-amino acid modification	3/761	568/41075	0.0116	n.a.	3	1	1	1	1
.....GO:0010604	BP	p	positive regulation of macromolecule metabolic process	24/761	2088/41075	0.0122	n.a.	24	1	1	1	1
...GO:0051301	BP	p	cell division	2/761	478/41075	0.015	n.a.	2	1	1	1	1
..GO:0009058	BP	p	biosynthetic process	27/761	2245/41075	0.0157	n.a.	27	1	1	1	1
.....GO:0034622	BP	p	cellular macromolecular complex assembly	4/761	634/41075	0.0165	n.a.	4	1	1	1	1
......GO:0015672	BP	p	monovalent inorganic cation transport	0/761	248/41075	0.0165	n.a.	0	1	1	1	1
.....GO:0071345	BP	p	cellular response to cytokine stimulus	0/761	249/41075	0.0165	n.a.	0	1	1	1	1
.....GO:0043604	BP	p	amide biosynthetic process	0/761	254/41075	0.0168	n.a.	0	1	1	1	1
...GO:0048468	BP	p	cell development	4/761	646/41075	0.0171	n.a.	4	1	1	1	1
.....GO:0032774	BP	p	RNA biosynthetic process	1/761	367/41075	0.0173	n.a.	1	1	1	1	1
......GO:0042981	BP	p	regulation of apoptotic process	9/761	1005/41075	0.0176	n.a.	9	1	1	1	1
....GO:0006811	BP	p	ion transport	12/761	1236/41075	0.0178	n.a.	12	1	1	1	1
.....GO:0043067	BP	p	regulation of programmed cell death	9/761	1023/41075	0.0179	n.a.	9	1	1	1	1
....GO:0015031	BP	p	protein transport	11/761	1154/41075	0.0193	n.a.	11	1	1	1	1
......GO:0032787	BP	p	monocarboxylic acid metabolic process	3/761	523/41075	0.0216	n.a.	3	1	1	1	1
...GO:0009888	BP	p	tissue development	3/761	537/41075	0.0222	n.a.	3	1	1	1	1
......GO:0010628	BP	p	positive regulation of gene expression	12/761	1214/41075	0.0225	n.a.	12	1	1	1	1
.....GO:0031325	BP	p	positive regulation of cellular metabolic process	25/761	2068/41075	0.0236	n.a.	25	1	1	1	1
....GO:0006631	BP	p	fatty acid metabolic process	1/761	337/41075	0.0241	n.a.	1	1	1	1	1
....GO:0010941	BP	p	regulation of cell death	11/761	1134/41075	0.0246	n.a.	11	1	1	1	1
.....GO:0051173	BP	p	positive regulation of nitrogen compound metabolic process	23/761	1950/41075	0.0247	n.a.	23	1	1	1	1
...GO:0006928	BP	p	movement of cell or subcellular component	11/761	1138/41075	0.0248	n.a.	11	1	1	1	1
....GO:1901566	BP	p	organonitrogen compound biosynthetic process	7/761	843/41075	0.0268	n.a.	7	1	1	1	1
..GO:0044237	BP	p	cellular metabolic process	118/761	7636/41075	0.027	n.a.	118	1	1	1	1
.....GO:0015833	BP	p	peptide transport	12/761	1186/41075	0.0281	n.a.	12	1	1	1	1
..GO:0007017	BP	p	microtubule-based process	5/761	674/41075	0.0292	n.a.	5	1	1	1	1
....GO:0051093	BP	p	negative regulation of developmental process	5/761	678/41075	0.0294	n.a.	5	1	1	1	1
......GO:0006468	BP	p	protein phosphorylation	3/761	516/41075	0.0303	n.a.	3	1	1	1	1
...GO:0044711	BP	p	single-organism biosynthetic process	11/761	1101/41075	0.0307	n.a.	11	1	1	1	1
..GO:0071704	BP	p	organic substance metabolic process	127/761	8102/41075	0.0343	n.a.	127	1	1	1	1
....GO:0048522	BP	p	positive regulation of cellular process	52/761	3702/41075	0.0347	n.a.	52	1	1	1	1
....GO:0071705	BP	p	nitrogen compound transport	18/761	1573/41075	0.0352	n.a.	18	1	1	1	1
....GO:0007264	BP	p	small GTPase mediated signal transduction	0/761	214/41075	0.0371	n.a.	0	1	1	1	1
....GO:0006643	BP	p	membrane lipid metabolic process	0/761	214/41075	0.0371	n.a.	0	1	1	1	1
.GO:0007610	BP	p	behavior	5/761	648/41075	0.0382	n.a.	5	1	1	1	1
...GO:0044723	BP	p	single-organism carbohydrate metabolic process	2/761	406/41075	0.0391	n.a.	2	1	1	1	1
....GO:0009894	BP	p	regulation of catabolic process	4/761	558/41075	0.0394	n.a.	4	1	1	1	1
.....GO:0042886	BP	p	amide transport	13/761	1217/41075	0.0395	n.a.	13	1	1	1	1
.....GO:1902531	BP	p	regulation of intracellular signal transduction	13/761	1218/41075	0.0395	n.a.	13	1	1	1	1
....GO:1901137	BP	p	carbohydrate derivative biosynthetic process	2/761	411/41075	0.0398	n.a.	2	1	1	1	1
........GO:0000122	BP	p	negative regulation of transcription from RNA polymerase II promoter	3/761	484/41075	0.0401	n.a.	3	1	1	1	1
...GO:0006325	BP	p	chromatin organization	3/761	492/41075	0.0408	n.a.	3	1	1	1	1
....GO:0009893	BP	p	positive regulation of metabolic process	29/761	2253/41075	0.0439	n.a.	29	1	1	1	1
......GO:0045935	BP	p	positive regulation of nucleobase-containing compound metabolic process	12/761	1146/41075	0.0442	n.a.	12	1	1	1	1
.GO:0008152	BP	p	metabolic process	135/761	8489/41075	0.0467	n.a.	135	1	1	1	1
......GO:0008380	BP	p	RNA splicing	1/761	295/41075	0.0487	n.a.	1	1	1	1	1
.....GO:0042176	BP	p	regulation of protein catabolic process	1/761	295/41075	0.0487	n.a.	1	1	1	1	1
...GO:1902580	BP	p	single-organism cellular localization	5/761	620/41075	0.0499	n.a.	5	1	1	1	1
....GO:0006886	BP	p	intracellular protein transport	5/761	620/41075	0.0499	n.a.	5	1	1	1	1
.GO:0043226	CC	p	organelle	95/761	8948/41075	3.27e-10	n.a.	95	6.45e-06	6.29e-06	6.45e-06	0
..GO:0044424	CC	p	intracellular part	142/761	13067/41075	3.53e-10	n.a.	142	6.95e-06	6.77e-06	6.95e-06	0
..GO:0043229	CC	p	intracellular organelle	83/761	8179/41075	3.76e-10	n.a.	83	7.41e-06	7.22e-06	7.41e-06	0
GO:0005575	CC	p	cellular_component	221/761	17991/41075	3.91e-10	n.a.	221	7.71e-06	7.51e-06	7.71e-06	0
.GO:0044464	CC	p	cell part	180/761	15466/41075	3.92e-10	n.a.	180	7.73e-06	7.53e-06	7.72e-06	0
..GO:0044446	CC	p	intracellular organelle part	75/761	7465/41075	3.96e-10	n.a.	75	7.81e-06	7.61e-06	7.81e-06	0
.GO:0044422	CC	p	organelle part	81/761	7794/41075	7.78e-10	n.a.	81	1.53e-05	1.49e-05	1.53e-05	0
..GO:0043227	CC	p	membrane-bounded organelle	80/761	7562/41075	2.19e-09	n.a.	80	4.32e-05	4.21e-05	4.31e-05	0
...GO:0043231	CC	p	intracellular membrane-bounded organelle	66/761	6582/41075	3.16e-09	n.a.	66	6.23e-05	6.07e-05	6.23e-05	0
...GO:0044444	CC	p	cytoplasmic part	94/761	8165/41075	4.24e-08	n.a.	94	0.000835	0.000813	0.000834	0
.GO:0032991	CC	p	macromolecular complex	42/761	4514/41075	1.61e-07	n.a.	42	0.00317	0.00309	0.00317	0
..GO:1902494	CC	p	catalytic complex	2/761	1097/41075	5.57e-07	n.a.	2	0.011	0.0107	0.011	0.002
....GO:0005634	CC	p	nucleus	39/761	4023/41075	2.62e-06	n.a.	39	0.0516	0.0503	0.0515	0.014
.GO:0044425	CC	p	membrane part	82/761	6629/41075	2.78e-05	n.a.	82	0.547	0.534	0.546	0.078
..GO:0043234	CC	p	protein complex	21/761	2466/41075	3.98e-05	n.a.	21	0.785	0.765	0.783	0.1
...GO:1990234	CC	p	transferase complex	1/761	605/41075	0.000338	n.a.	1	1	1	1	0.568
...GO:0044428	CC	p	nuclear part	35/761	3244/41075	0.000395	n.a.	35	1	1	1	0.734
.GO:0016020	CC	p	membrane	89/761	6642/41075	0.000496	n.a.	89	1	1	1	0.778
...GO:0044430	CC	p	cytoskeletal part	10/761	1387/41075	0.000527	n.a.	10	1	1	1	0.788
....GO:0005654	CC	p	nucleoplasm	14/761	1685/41075	0.000607	n.a.	14	1	1	1	0.814
...GO:0044432	CC	p	endoplasmic reticulum part	7/761	1125/41075	0.000685	n.a.	7	1	1	1	0.836
...GO:0016021	CC	p	integral component of membrane	69/761	5284/41075	0.00123	n.a.	69	1	1	1	0.984
..GO:0031090	CC	p	organelle membrane	27/761	2534/41075	0.00173	n.a.	27	1	1	1	0.992
....GO:0031410	CC	p	cytoplasmic vesicle	8/761	1116/41075	0.0022	n.a.	8	1	1	1	0.998
...GO:0097708	CC	p	intracellular vesicle	8/761	1120/41075	0.00221	n.a.	8	1	1	1	0.998
....GO:0044451	CC	p	nucleoplasm part	5/761	859/41075	0.00289	n.a.	5	1	1	1	1
..GO:0031224	CC	p	intrinsic component of membrane	74/761	5423/41075	0.00348	n.a.	74	1	1	1	1
...GO:0031982	CC	p	vesicle	18/761	1774/41075	0.00513	n.a.	18	1	1	1	1
..GO:0098796	CC	p	membrane protein complex	1/761	428/41075	0.00588	n.a.	1	1	1	1	1
..GO:0044441	CC	p	ciliary part	1/761	433/41075	0.00601	n.a.	1	1	1	1	1
...GO:0044429	CC	p	mitochondrial part	5/761	790/41075	0.00702	n.a.	5	1	1	1	1
...GO:0005737	CC	p	cytoplasm	62/761	4563/41075	0.00735	n.a.	62	1	1	1	1
......GO:0016607	CC	p	nuclear speck	0/761	299/41075	0.00782	n.a.	0	1	1	1	1
....GO:0005829	CC	p	cytosol	39/761	3101/41075	0.0102	n.a.	39	1	1	1	1
..GO:0043228	CC	p	non-membrane-bounded organelle	25/761	2162/41075	0.011	n.a.	25	1	1	1	1
...GO:0043232	CC	p	intracellular non-membrane-bounded organelle	25/761	2154/41075	0.0134	n.a.	25	1	1	1	1
..GO:0005789	CC	p	endoplasmic reticulum membrane	6/761	804/41075	0.0163	n.a.	6	1	1	1	1
.....GO:0016604	CC	p	nuclear body	3/761	530/41075	0.0218	n.a.	3	1	1	1	1
....GO:0005856	CC	p	cytoskeleton	4/761	621/41075	0.0227	n.a.	4	1	1	1	1
.GO:0030054	CC	p	cell junction	12/761	1189/41075	0.0282	n.a.	12	1	1	1	1
...GO:0098588	CC	p	bounding membrane of organelle	21/761	1759/41075	0.037	n.a.	21	1	1	1	1
.....GO:0099503	CC	p	secretory vesicle	0/761	218/41075	0.0379	n.a.	0	1	1	1	1
....GO:0005815	CC	p	microtubule organizing center	4/761	573/41075	0.0402	n.a.	4	1	1	1	1
GO:0003674	MF	p	molecular_function	257/761	17225/41075	3.44e-06	n.a.	257	0.0677	0.066	0.0676	0.016
..GO:0005515	MF	p	protein binding	67/761	5345/41075	0.000321	n.a.	67	1	1	1	0.512
.GO:0005215	MF	p	transporter activity	14/761	1645/41075	0.00102	n.a.	14	1	1	1	0.972
...GO:0008134	MF	p	transcription factor binding	0/761	351/41075	0.00234	n.a.	0	1	1	1	0.998
..GO:0022892	MF	p	substrate-specific transporter activity	12/761	1420/41075	0.00248	n.a.	12	1	1	1	0.998
..GO:0022857	MF	p	transmembrane transporter activity	12/761	1427/41075	0.00252	n.a.	12	1	1	1	1
..GO:0003700	MF	p	transcription factor activity, sequence-specific DNA binding	4/761	769/41075	0.00264	n.a.	4	1	1	1	1
.GO:0001071	MF	p	nucleic acid binding transcription factor activity	4/761	769/41075	0.00264	n.a.	4	1	1	1	1
...GO:0000981	MF	p	RNA polymerase II transcription factor activity, sequence-specific DNA binding	2/761	588/41075	0.00283	n.a.	2	1	1	1	1
....GO:0015291	MF	p	secondary active transmembrane transporter activity	1/761	476/41075	0.00294	n.a.	1	1	1	1	1
...GO:0022891	MF	p	substrate-specific transmembrane transporter activity	10/761	1213/41075	0.00465	n.a.	10	1	1	1	1
.....GO:0008324	MF	p	cation transmembrane transporter activity	5/761	804/41075	0.00512	n.a.	5	1	1	1	1
....GO:0015075	MF	p	ion transmembrane transporter activity	10/761	1156/41075	0.00771	n.a.	10	1	1	1	1
...GO:0016746	MF	p	transferase activity, transferring acyl groups	0/761	297/41075	0.00773	n.a.	0	1	1	1	1
......GO:0022890	MF	p	inorganic cation transmembrane transporter activity	4/761	673/41075	0.00898	n.a.	4	1	1	1	1
.GO:0005488	MF	p	binding	211/761	13134/41075	0.0108	n.a.	211	1	1	1	1
.....GO:0015293	MF	p	symporter activity	1/761	376/41075	0.0118	n.a.	1	1	1	1	1
.....GO:0031267	MF	p	small GTPase binding	0/761	246/41075	0.0165	n.a.	0	1	1	1	1
....GO:0051020	MF	p	GTPase binding	0/761	262/41075	0.0176	n.a.	0	1	1	1	1
.......GO:0046873	MF	p	metal ion transmembrane transporter activity	3/761	533/41075	0.0219	n.a.	3	1	1	1	1
...GO:0022804	MF	p	active transmembrane transporter activity	4/761	610/41075	0.0221	n.a.	4	1	1	1	1
......GO:0017016	MF	p	Ras GTPase binding	0/761	229/41075	0.0245	n.a.	0	1	1	1	1
....GO:0016747	MF	p	transferase activity, transferring acyl groups other than amino-acyl groups	0/761	232/41075	0.0247	n.a.	0	1	1	1	1
....GO:0016301	MF	p	kinase activity	7/761	821/41075	0.026	n.a.	7	1	1	1	1
....GO:0016773	MF	p	phosphotransferase activity, alcohol group as acceptor	6/761	749/41075	0.0276	n.a.	6	1	1	1	1
.....GO:0043565	MF	p	sequence-specific DNA binding	6/761	751/41075	0.0277	n.a.	6	1	1	1	1
....GO:0016616	MF	p	oxidoreductase activity, acting on the CH-OH group of donors, NAD or NADP as acceptor	0/761	204/41075	0.0362	n.a.	0	1	1	1	1
....GO:0001228	MF	p	transcriptional activator activity, RNA polymerase II transcription regulatory region sequence-specific binding	0/761	211/41075	0.0366	n.a.	0	1	1	1	1
....GO:0032555	MF	p	purine ribonucleotide binding	32/761	2449/41075	0.0368	n.a.	32	1	1	1	1
....GO:0017076	MF	p	purine nucleotide binding	32/761	2454/41075	0.0369	n.a.	32	1	1	1	1
......GO:0015294	MF	p	solute:cation symporter activity	0/761	218/41075	0.0379	n.a.	0	1	1	1	1
.....GO:0000975	MF	p	regulatory region DNA binding	3/761	493/41075	0.0409	n.a.	3	1	1	1	1
......GO:0044212	MF	p	transcription regulatory region DNA binding	3/761	493/41075	0.0409	n.a.	3	1	1	1	1
....GO:0001067	MF	p	regulatory region nucleic acid binding	3/761	493/41075	0.0409	n.a.	3	1	1	1	1
...GO:0019899	MF	p	enzyme binding	18/761	1547/41075	0.0427	n.a.	18	1	1	1	1
.GO:0098772	MF	p	molecular function regulator	11/761	1045/41075	0.0482	n.a.	11	1	1	1	1
...GO:0008047	MF	p	enzyme activator activity	1/761	289/41075	0.0485	n.a.	1	1	1	1	1

## Sheet: Jdown
load obo file /projet/externe/ifremer/pauffret/bin/go_enrichment-master/02_go_database/go-basic.obo
/projet/externe/ifremer/pauffret/bin/go_enrichment-master/02_go_database/go-basic.obo: fmt(1.2) rel(2017-07-07) 48,954 GO Terms
19,994 out of 41,075 population items found in association
Calculating uncorrected p-values using fisher
276 out of 847 study items found in association
Running multitest correction: local bonferroni
Running multitest correction: local sidak
Running multitest correction: local holm
Running multitest correction: local fdr
3,454 GO terms are associated with 276 of 847 study items
19,704 GO terms are associated with 19,994 of 41,075 population items
# Generated by GOATOOLS v0.6.10 (2019-04-03)
# min_ratio=None pval=0.05
GO	NS	enrichment	name	ratio_in_study	ratio_in_pop	p_uncorrected	depth	study_count	p_bonferroni	p_sidak	p_holm	p_fdr
.....GO:0015074	BP	e	DNA integration	26/847	386/41075	1.75e-07	n.a.	26	0.00345	0.00336	0.00344	0.002
......GO:0048496	BP	e	maintenance of animal organ identity	5/847	16/41075	1.33e-05	n.a.	5	0.263	0.256	0.261	0.052
.......GO:0060113	BP	e	inner ear receptor cell differentiation	6/847	27/41075	1.54e-05	n.a.	6	0.304	0.297	0.303	0.056
......GO:0035315	BP	e	hair cell differentiation	6/847	28/41075	1.93e-05	n.a.	6	0.38	0.371	0.379	0.064
......GO:0042490	BP	e	mechanoreceptor differentiation	6/847	31/41075	3.58e-05	n.a.	6	0.705	0.688	0.702	0.124
......GO:0009913	BP	e	epidermal cell differentiation	7/847	70/41075	0.000601	n.a.	7	1	1	1	0.852
...GO:0032196	BP	e	transposition	15/847	282/41075	0.000854	n.a.	15	1	1	1	0.9
.......GO:0006436	BP	e	tryptophanyl-tRNA aminoacylation	2/847	4/41075	0.00248	n.a.	2	1	1	1	0.998
.....GO:0006310	BP	e	DNA recombination	24/847	629/41075	0.00419	n.a.	24	1	1	1	1
...GO:0006313	BP	e	transposition, DNA-mediated	9/847	154/41075	0.00484	n.a.	9	1	1	1	1
........GO:0010835	BP	e	regulation of protein ADP-ribosylation	2/847	7/41075	0.00833	n.a.	2	1	1	1	1
....GO:0006259	BP	e	DNA metabolic process	44/847	1430/41075	0.0101	n.a.	44	1	1	1	1
...GO:0045494	BP	e	photoreceptor cell maintenance	5/847	72/41075	0.0166	n.a.	5	1	1	1	1
.....GO:0042694	BP	e	muscle cell fate specification	2/847	10/41075	0.0171	n.a.	2	1	1	1	1
....GO:0030239	BP	e	myofibril assembly	5/847	73/41075	0.0175	n.a.	5	1	1	1	1
......GO:0007605	BP	e	sensory perception of sound	8/847	162/41075	0.0196	n.a.	8	1	1	1	1
...GO:1905393	BP	e	plant organ formation	1/847	1/41075	0.0206	n.a.	1	1	1	1	1
....GO:0044278	BP	e	cell wall disruption in other organism	1/847	1/41075	0.0206	n.a.	1	1	1	1	1
...GO:0009756	BP	e	carbohydrate mediated signaling	1/847	1/41075	0.0206	n.a.	1	1	1	1	1
.....GO:0010252	BP	e	auxin homeostasis	1/847	1/41075	0.0206	n.a.	1	1	1	1	1
......GO:0033634	BP	e	positive regulation of cell-cell adhesion mediated by integrin	1/847	1/41075	0.0206	n.a.	1	1	1	1	1
.....GO:1990786	BP	e	cellular response to dsDNA	1/847	1/41075	0.0206	n.a.	1	1	1	1	1
....GO:1990784	BP	e	response to dsDNA	1/847	1/41075	0.0206	n.a.	1	1	1	1	1
....GO:1904842	BP	e	response to nitroglycerin	1/847	1/41075	0.0206	n.a.	1	1	1	1	1
......GO:0008364	BP	e	pupal chitin-based cuticle development	2/847	11/41075	0.0206	n.a.	2	1	1	1	1
......GO:0014816	BP	e	skeletal muscle satellite cell differentiation	2/847	12/41075	0.0244	n.a.	2	1	1	1	1
.....GO:0014856	BP	e	skeletal muscle cell proliferation	2/847	12/41075	0.0244	n.a.	2	1	1	1	1
....GO:0014719	BP	e	skeletal muscle satellite cell activation	2/847	12/41075	0.0244	n.a.	2	1	1	1	1
.....GO:0042337	BP	e	cuticle development involved in chitin-based cuticle molting cycle	2/847	12/41075	0.0244	n.a.	2	1	1	1	1
......GO:0014841	BP	e	skeletal muscle satellite cell proliferation	2/847	12/41075	0.0244	n.a.	2	1	1	1	1
....GO:0046693	BP	e	sperm storage	2/847	12/41075	0.0244	n.a.	2	1	1	1	1
...GO:0046692	BP	e	sperm competition	2/847	12/41075	0.0244	n.a.	2	1	1	1	1
...GO:0021984	BP	e	adenohypophysis development	2/847	12/41075	0.0244	n.a.	2	1	1	1	1
.....GO:0050954	BP	e	sensory perception of mechanical stimulus	8/847	172/41075	0.0269	n.a.	8	1	1	1	1
.........GO:0033138	BP	e	positive regulation of peptidyl-serine phosphorylation	4/847	56/41075	0.0283	n.a.	4	1	1	1	1
.....GO:0090084	BP	e	negative regulation of inclusion body assembly	2/847	14/41075	0.0328	n.a.	2	1	1	1	1
....GO:0048668	BP	e	collateral sprouting	2/847	14/41075	0.0328	n.a.	2	1	1	1	1
......GO:0051823	BP	e	regulation of synapse structural plasticity	2/847	15/41075	0.0373	n.a.	2	1	1	1	1
....GO:0033388	BP	e	putrescine biosynthetic process from arginine	1/847	2/41075	0.0408	n.a.	1	1	1	1	1
......GO:0090195	BP	e	chemokine secretion	1/847	2/41075	0.0408	n.a.	1	1	1	1	1
.....GO:0001988	BP	e	positive regulation of heart rate involved in baroreceptor response to decreased systemic arterial blood pressure	1/847	2/41075	0.0408	n.a.	1	1	1	1	1
......GO:0055111	BP	e	ingression involved in gastrulation with mouth forming second	1/847	2/41075	0.0408	n.a.	1	1	1	1	1
.......GO:0071651	BP	e	positive regulation of chemokine (C-C motif) ligand 5 production	1/847	2/41075	0.0408	n.a.	1	1	1	1	1
......GO:0010797	BP	e	regulation of multivesicular body size involved in endosome transport	1/847	2/41075	0.0408	n.a.	1	1	1	1	1
.......GO:1905465	BP	e	regulation of G-quadruplex DNA unwinding	1/847	2/41075	0.0408	n.a.	1	1	1	1	1
........GO:1905467	BP	e	positive regulation of G-quadruplex DNA unwinding	1/847	2/41075	0.0408	n.a.	1	1	1	1	1
......GO:0033625	BP	e	positive regulation of integrin activation	1/847	2/41075	0.0408	n.a.	1	1	1	1	1
......GO:0010873	BP	e	positive regulation of cholesterol esterification	1/847	2/41075	0.0408	n.a.	1	1	1	1	1
....GO:1903469	BP	e	removal of RNA primer involved in mitotic DNA replication	1/847	2/41075	0.0408	n.a.	1	1	1	1	1
.....GO:1905918	BP	e	regulation of CoA-transferase activity	1/847	2/41075	0.0408	n.a.	1	1	1	1	1
.......GO:0071639	BP	e	positive regulation of monocyte chemotactic protein-1 production	1/847	2/41075	0.0408	n.a.	1	1	1	1	1
.......GO:0035926	BP	e	chemokine (C-C motif) ligand 2 secretion	1/847	2/41075	0.0408	n.a.	1	1	1	1	1
.......GO:0060392	BP	e	negative regulation of SMAD protein import into nucleus	1/847	2/41075	0.0408	n.a.	1	1	1	1	1
...GO:0060112	BP	e	generation of ovulation cycle rhythm	1/847	2/41075	0.0408	n.a.	1	1	1	1	1
......GO:1905920	BP	e	positive regulation of CoA-transferase activity	1/847	2/41075	0.0408	n.a.	1	1	1	1	1
.....GO:1905921	BP	e	regulation of acetylcholine biosynthetic process	1/847	2/41075	0.0408	n.a.	1	1	1	1	1
......GO:1905923	BP	e	positive regulation of acetylcholine biosynthetic process	1/847	2/41075	0.0408	n.a.	1	1	1	1	1
......GO:0071649	BP	e	regulation of chemokine (C-C motif) ligand 5 production	1/847	2/41075	0.0408	n.a.	1	1	1	1	1
......GO:0071640	BP	e	regulation of macrophage inflammatory protein 1 alpha production	1/847	2/41075	0.0408	n.a.	1	1	1	1	1
.......GO:0071642	BP	e	positive regulation of macrophage inflammatory protein 1 alpha production	1/847	2/41075	0.0408	n.a.	1	1	1	1	1
....GO:0060408	BP	e	regulation of acetylcholine metabolic process	1/847	2/41075	0.0408	n.a.	1	1	1	1	1
.....GO:0060409	BP	e	positive regulation of acetylcholine metabolic process	1/847	2/41075	0.0408	n.a.	1	1	1	1	1
......GO:0034372	BP	e	very-low-density lipoprotein particle remodeling	1/847	2/41075	0.0408	n.a.	1	1	1	1	1
.....GO:0034370	BP	e	triglyceride-rich lipoprotein particle remodeling	1/847	2/41075	0.0408	n.a.	1	1	1	1	1
......GO:0021897	BP	e	forebrain astrocyte development	1/847	2/41075	0.0408	n.a.	1	1	1	1	1
....GO:0032197	BP	e	transposition, RNA-mediated	6/847	126/41075	0.0468	n.a.	6	1	1	1	1
....GO:0090083	BP	e	regulation of inclusion body assembly	2/847	17/41075	0.0471	n.a.	2	1	1	1	1
..GO:0060171	CC	e	stereocilium membrane	6/847	17/41075	7.7e-07	n.a.	6	0.0152	0.0148	0.0151	0.002
...GO:1990696	CC	e	USH2 complex	5/847	15/41075	9.32e-06	n.a.	5	0.184	0.179	0.183	0.04
....GO:0002141	CC	e	stereocilia ankle link	5/847	16/41075	1.33e-05	n.a.	5	0.263	0.256	0.261	0.052
...GO:0002139	CC	e	stereocilia coupling link	5/847	16/41075	1.33e-05	n.a.	5	0.263	0.256	0.261	0.052
...GO:0002142	CC	e	stereocilia ankle link complex	5/847	17/41075	1.86e-05	n.a.	5	0.366	0.356	0.364	0.062
...GO:1990075	CC	e	periciliary membrane compartment	5/847	17/41075	1.86e-05	n.a.	5	0.366	0.356	0.364	0.062
...GO:0032421	CC	e	stereocilium bundle	5/847	17/41075	1.86e-05	n.a.	5	0.366	0.356	0.364	0.062
...GO:0001917	CC	e	photoreceptor inner segment	6/847	54/41075	0.00084	n.a.	6	1	1	1	0.898
...GO:0032589	CC	e	neuron projection membrane	8/847	101/41075	0.00118	n.a.	8	1	1	1	0.932
....GO:0098858	CC	e	actin-based cell projection	10/847	151/41075	0.00122	n.a.	10	1	1	1	0.932
...GO:0032391	CC	e	photoreceptor connecting cilium	5/847	45/41075	0.00228	n.a.	5	1	1	1	0.998
..GO:0098862	CC	e	cluster of actin-based cell projections	7/847	95/41075	0.00356	n.a.	7	1	1	1	1
...GO:0005604	CC	e	basement membrane	11/847	207/41075	0.00402	n.a.	11	1	1	1	1
....GO:0000943	CC	e	retrotransposon nucleocapsid	4/847	40/41075	0.00911	n.a.	4	1	1	1	1
...GO:0030017	CC	e	sarcomere	7/847	116/41075	0.0104	n.a.	7	1	1	1	1
...GO:0035869	CC	e	ciliary transition zone	5/847	69/41075	0.014	n.a.	5	1	1	1	1
...GO:0031256	CC	e	leading edge membrane	9/847	190/41075	0.0176	n.a.	9	1	1	1	1
....GO:0005881	CC	e	cytoplasmic microtubule	3/847	33/41075	0.0301	n.a.	3	1	1	1	1
.....GO:0005902	CC	e	microvillus	4/847	60/41075	0.0353	n.a.	4	1	1	1	1
....GO:0043601	CC	e	nuclear replisome	1/847	2/41075	0.0408	n.a.	1	1	1	1	1
.......GO:1902377	CC	e	nuclear rDNA heterochromatin	1/847	2/41075	0.0408	n.a.	1	1	1	1	1
......GO:0003964	MF	e	RNA-directed DNA polymerase activity	35/847	721/41075	3.84e-06	n.a.	35	0.0756	0.0737	0.0753	0.01
.....GO:0034061	MF	e	DNA polymerase activity	36/847	761/41075	6.56e-06	n.a.	36	0.129	0.126	0.129	0.024
....GO:0016779	MF	e	nucleotidyltransferase activity	36/847	864/41075	8.26e-05	n.a.	36	1	1	1	0.214
......GO:0004190	MF	e	aspartic-type endopeptidase activity	16/847	292/41075	0.000422	n.a.	16	1	1	1	0.648
.....GO:0070001	MF	e	aspartic-type peptidase activity	16/847	294/41075	0.000455	n.a.	16	1	1	1	0.822
....GO:0017022	MF	e	myosin binding	7/847	75/41075	0.00091	n.a.	7	1	1	1	0.9
......GO:0004830	MF	e	tryptophan-tRNA ligase activity	2/847	4/41075	0.00248	n.a.	2	1	1	1	0.998
....GO:0005540	MF	e	hyaluronic acid binding	5/847	46/41075	0.00251	n.a.	5	1	1	1	1
.....GO:0004519	MF	e	endonuclease activity	23/847	581/41075	0.00296	n.a.	23	1	1	1	1
....GO:0005518	MF	e	collagen binding	6/847	72/41075	0.00372	n.a.	6	1	1	1	1
.....GO:0031071	MF	e	cysteine desulfurase activity	2/847	5/41075	0.00408	n.a.	2	1	1	1	1
.....GO:0033781	MF	e	cholesterol 24-hydroxylase activity	2/847	7/41075	0.00833	n.a.	2	1	1	1	1
......GO:0072345	MF	e	NAADP-sensitive calcium-release channel activity	2/847	8/41075	0.011	n.a.	2	1	1	1	1
......GO:0004100	MF	e	chitin synthase activity	3/847	28/41075	0.0195	n.a.	3	1	1	1	1
....GO:0004518	MF	e	nuclease activity	24/847	714/41075	0.0225	n.a.	24	1	1	1	1
.....GO:0070336	MF	e	flap-structured DNA binding	2/847	12/41075	0.0244	n.a.	2	1	1	1	1
....GO:0042834	MF	e	peptidoglycan binding	2/847	13/41075	0.0285	n.a.	2	1	1	1	1
.....GO:0032405	MF	e	MutLalpha complex binding	2/847	13/41075	0.0285	n.a.	2	1	1	1	1
...GO:0044183	MF	e	protein binding involved in protein folding	2/847	13/41075	0.0285	n.a.	2	1	1	1	1
......GO:0004748	MF	e	ribonucleoside-diphosphate reductase activity, thioredoxin disulfide as acceptor	2/847	14/41075	0.0328	n.a.	2	1	1	1	1
...GO:0031210	MF	e	phosphatidylcholine binding	2/847	14/41075	0.0328	n.a.	2	1	1	1	1
.....GO:0061731	MF	e	ribonucleoside-diphosphate reductase activity	2/847	14/41075	0.0328	n.a.	2	1	1	1	1
....GO:0016728	MF	e	oxidoreductase activity, acting on CH or CH2 groups, disulfide as acceptor	2/847	14/41075	0.0328	n.a.	2	1	1	1	1
..GO:0050997	MF	e	quaternary ammonium group binding	2/847	14/41075	0.0328	n.a.	2	1	1	1	1
......GO:0003887	MF	e	DNA-directed DNA polymerase activity	7/847	150/41075	0.0365	n.a.	7	1	1	1	1
....GO:0032404	MF	e	mismatch repair complex binding	2/847	15/41075	0.0373	n.a.	2	1	1	1	1
.....GO:1990814	MF	e	DNA/DNA annealing activity	1/847	2/41075	0.0408	n.a.	1	1	1	1	1
.....GO:0008783	MF	e	agmatinase activity	1/847	2/41075	0.0408	n.a.	1	1	1	1	1
......GO:0019828	MF	e	aspartic-type endopeptidase inhibitor activity	1/847	2/41075	0.0408	n.a.	1	1	1	1	1
......GO:0044729	MF	e	hemi-methylated DNA-binding	1/847	2/41075	0.0408	n.a.	1	1	1	1	1
.......GO:0052735	MF	e	tRNA (cytosine-3-)-methyltransferase activity	1/847	2/41075	0.0408	n.a.	1	1	1	1	1
....GO:0019215	MF	e	intermediate filament binding	1/847	2/41075	0.0408	n.a.	1	1	1	1	1
.....GO:0030305	MF	e	heparanase activity	1/847	2/41075	0.0408	n.a.	1	1	1	1	1
.....GO:0003875	MF	e	ADP-ribosylarginine hydrolase activity	1/847	2/41075	0.0408	n.a.	1	1	1	1	1
.....GO:0050038	MF	e	L-xylulose reductase (NADP+) activity	1/847	2/41075	0.0408	n.a.	1	1	1	1	1
....GO:0060228	MF	e	phosphatidylcholine-sterol O-acyltransferase activator activity	1/847	2/41075	0.0408	n.a.	1	1	1	1	1
.....GO:0044105	MF	e	L-xylulose reductase (NAD+) activity	1/847	2/41075	0.0408	n.a.	1	1	1	1	1
....GO:0019210	MF	e	kinase inhibitor activity	3/847	39/41075	0.0461	n.a.	3	1	1	1	1
.....GO:0017127	MF	e	cholesterol transporter activity	2/847	17/41075	0.0471	n.a.	2	1	1	1	1
...GO:0019538	BP	p	protein metabolic process	21/847	3343/41075	2.01e-10	n.a.	21	3.97e-06	3.87e-06	3.97e-06	0
..GO:0050789	BP	p	regulation of biological process	83/847	8143/41075	2.88e-10	n.a.	83	5.67e-06	5.53e-06	5.67e-06	0
...GO:1901564	BP	p	organonitrogen compound metabolic process	34/847	4640/41075	2.89e-10	n.a.	34	5.7e-06	5.55e-06	5.7e-06	0
...GO:0050794	BP	p	regulation of cellular process	75/847	7522/41075	3.51e-10	n.a.	75	6.91e-06	6.73e-06	6.9e-06	0
.GO:0009987	BP	p	cellular process	169/847	13252/41075	3.76e-10	n.a.	169	7.4e-06	7.21e-06	7.4e-06	0
.GO:0044699	BP	p	single-organism process	134/847	10629/41075	4.06e-10	n.a.	134	7.99e-06	7.79e-06	7.99e-06	0
.GO:0065007	BP	p	biological regulation	94/847	8810/41075	4.12e-10	n.a.	94	8.12e-06	7.91e-06	8.11e-06	0
GO:0008150	BP	p	biological_process	217/847	16444/41075	4.89e-10	n.a.	217	9.63e-06	9.39e-06	9.62e-06	0
.GO:0008152	BP	p	metabolic process	105/847	8489/41075	5.44e-10	n.a.	105	1.07e-05	1.04e-05	1.07e-05	0
..GO:0071704	BP	p	organic substance metabolic process	99/847	8102/41075	8.25e-10	n.a.	99	1.63e-05	1.58e-05	1.62e-05	0
..GO:0044763	BP	p	single-organism cellular process	109/847	8661/41075	9.63e-10	n.a.	109	1.9e-05	1.85e-05	1.9e-05	0
....GO:0043412	BP	p	macromolecule modification	17/847	2653/41075	1.84e-09	n.a.	17	3.63e-05	3.54e-05	3.62e-05	0
....GO:0044267	BP	p	cellular protein metabolic process	18/847	2717/41075	1.87e-09	n.a.	18	3.68e-05	3.59e-05	3.68e-05	0
..GO:0044237	BP	p	cellular metabolic process	95/847	7636/41075	4.3e-09	n.a.	95	8.47e-05	8.25e-05	8.46e-05	0
..GO:0044238	BP	p	primary metabolic process	93/847	7475/41075	7.18e-09	n.a.	93	0.000141	0.000138	0.000141	0
.....GO:0006464	BP	p	cellular protein modification process	16/847	2467/41075	7.99e-09	n.a.	16	0.000157	0.000153	0.000157	0
....GO:0036211	BP	p	protein modification process	16/847	2467/41075	7.99e-09	n.a.	16	0.000157	0.000153	0.000157	0
...GO:0019222	BP	p	regulation of metabolic process	42/847	4237/41075	1.82e-08	n.a.	42	0.000359	0.00035	0.000359	0
..GO:0007165	BP	p	signal transduction	26/847	3074/41075	4.97e-08	n.a.	26	0.000978	0.000954	0.000977	0
..GO:0006807	BP	p	nitrogen compound metabolic process	86/847	6834/41075	7.3e-08	n.a.	86	0.00144	0.0014	0.00144	0
....GO:0060255	BP	p	regulation of macromolecule metabolic process	39/847	3928/41075	8.75e-08	n.a.	39	0.00172	0.00168	0.00172	0
....GO:0051171	BP	p	regulation of nitrogen compound metabolic process	35/847	3662/41075	9.25e-08	n.a.	35	0.00182	0.00178	0.00182	0
....GO:0031323	BP	p	regulation of cellular metabolic process	38/847	3856/41075	9.5e-08	n.a.	38	0.00187	0.00183	0.00187	0
...GO:0048583	BP	p	regulation of response to stimulus	24/847	2864/41075	1.23e-07	n.a.	24	0.00243	0.00237	0.00243	0
.....GO:0010556	BP	p	regulation of macromolecule biosynthetic process	18/847	2381/41075	2.37e-07	n.a.	18	0.00466	0.00455	0.00465	0.002
....GO:0080090	BP	p	regulation of primary metabolic process	38/847	3769/41075	2.66e-07	n.a.	38	0.00523	0.0051	0.00522	0.002
...GO:0048519	BP	p	negative regulation of biological process	37/847	3683/41075	2.86e-07	n.a.	37	0.00563	0.00549	0.00562	0.002
...GO:0023051	BP	p	regulation of signaling	19/847	2434/41075	3.17e-07	n.a.	19	0.00625	0.00609	0.00624	0.002
...GO:0006810	BP	p	transport	35/847	3552/41075	3.39e-07	n.a.	35	0.00667	0.0065	0.00666	0.002
....GO:0006508	BP	p	proteolysis	3/847	1094/41075	4.21e-07	n.a.	3	0.0083	0.00809	0.00828	0.002
....GO:0010646	BP	p	regulation of cell communication	19/847	2427/41075	4.29e-07	n.a.	19	0.00845	0.00824	0.00843	0.002
......GO:2000112	BP	p	regulation of cellular macromolecule biosynthetic process	17/847	2285/41075	4.35e-07	n.a.	17	0.00857	0.00835	0.00855	0.002
.......GO:1903506	BP	p	regulation of nucleic acid-templated transcription	12/847	1880/41075	4.71e-07	n.a.	12	0.00928	0.00905	0.00926	0.002
......GO:0006355	BP	p	regulation of transcription, DNA-templated	12/847	1876/41075	4.71e-07	n.a.	12	0.00929	0.00905	0.00926	0.002
......GO:2001141	BP	p	regulation of RNA biosynthetic process	12/847	1891/41075	4.82e-07	n.a.	12	0.00951	0.00927	0.00948	0.002
.GO:0071840	BP	p	cellular component organization or biogenesis	51/847	4541/41075	5.43e-07	n.a.	51	0.0107	0.0104	0.0107	0.002
..GO:0009056	BP	p	catabolic process	16/847	2192/41075	5.79e-07	n.a.	16	0.0114	0.0111	0.0114	0.002
.....GO:0051252	BP	p	regulation of RNA metabolic process	14/847	2013/41075	7.15e-07	n.a.	14	0.0141	0.0137	0.014	0.002
.....GO:0019219	BP	p	regulation of nucleobase-containing compound metabolic process	18/847	2308/41075	7.6e-07	n.a.	18	0.015	0.0146	0.0149	0.002
...GO:0044248	BP	p	cellular catabolic process	11/847	1774/41075	8.25e-07	n.a.	11	0.0163	0.0159	0.0162	0.002
...GO:1901575	BP	p	organic substance catabolic process	13/847	1914/41075	9.22e-07	n.a.	13	0.0182	0.0177	0.0181	0.002
..GO:0016043	BP	p	cellular component organization	51/847	4476/41075	1.1e-06	n.a.	51	0.0216	0.0211	0.0216	0.002
....GO:0009889	BP	p	regulation of biosynthetic process	22/847	2559/41075	1.23e-06	n.a.	22	0.0242	GO	NS	enrichment	name	ratio_in_study	ratio_in_pop	p_uncorrected	depth	study_count	p_bonferroni	p_sidak	p_holm	p_fdr
.....GO:0031326	BP	p	regulation of cellular biosynthetic process	21/847	2492/41075	1.28e-06	n.a.	21	0.0253	.....GO:0015074	BP	e	DNA integration	26/847	386/41075	1.75e-07	n.a.	26	0.00345	0.00336	0.00344	0.002
..GO:0051716	BP	p	cellular response to stimulus	17/847	2197/41075	1.36e-06	n.a.	17	0.0269	......GO:0048496	BP	e	maintenance of animal organ identity	5/847	16/41075	1.33e-05	n.a.	5	0.263	0.256	0.261	0.052
...GO:0043170	BP	p	macromolecule metabolic process	75/847	5881/41075	1.41e-06	n.a.	75	0.0277	.......GO:0060113	BP	e	inner ear receptor cell differentiation	6/847	27/41075	1.54e-05	n.a.	6	0.304	0.297	0.303	0.056
...GO:0048518	BP	p	positive regulation of biological process	46/847	4127/41075	1.45e-06	n.a.	46	0.0286	......GO:0035315	BP	e	hair cell differentiation	6/847	28/41075	1.93e-05	n.a.	6	0.38	0.371	0.379	0.064
.....GO:0010468	BP	p	regulation of gene expression	25/847	2747/41075	1.9e-06	n.a.	25	0.0374	......GO:0042490	BP	e	mechanoreceptor differentiation	6/847	31/41075	3.58e-05	n.a.	6	0.705	0.688	0.702	0.124
.GO:0051179	BP	p	localization	48/847	4130/41075	6.02e-06	n.a.	48	0.119	......GO:0009913	BP	e	epidermal cell differentiation	7/847	70/41075	0.000601	n.a.	7	1	1	1	0.852
..GO:0051234	BP	p	establishment of localization	41/847	3662/41075	7.82e-06	n.a.	41	0.154	...GO:0032196	BP	e	transposition	15/847	282/41075	0.000854	n.a.	15	1	1	1	0.9
....GO:0048522	BP	p	positive regulation of cellular process	42/847	3702/41075	8.88e-06	n.a.	42	0.175	.......GO:0006436	BP	e	tryptophanyl-tRNA aminoacylation	2/847	4/41075	0.00248	n.a.	2	1	1	1	0.998
....GO:0048523	BP	p	negative regulation of cellular process	36/847	3296/41075	1.26e-05	n.a.	36	0.249	.....GO:0006310	BP	e	DNA recombination	24/847	629/41075	0.00419	n.a.	24	1	1	1	1
...GO:0044260	BP	p	cellular macromolecule metabolic process	69/847	5272/41075	1.56e-05	n.a.	69	0.307	...GO:0006313	BP	e	transposition, DNA-mediated	9/847	154/41075	0.00484	n.a.	9	1	1	1	1
....GO:0071705	BP	p	nitrogen compound transport	11/847	1573/41075	1.72e-05	n.a.	11	0.339	........GO:0010835	BP	e	regulation of protein ADP-ribosylation	2/847	7/41075	0.00833	n.a.	2	1	1	1	1
....GO:0009966	BP	p	regulation of signal transduction	19/847	2095/41075	3.56e-05	n.a.	19	0.702	....GO:0006259	BP	e	DNA metabolic process	44/847	1430/41075	0.0101	n.a.	44	1	1	1	1
..GO:0042221	BP	p	response to chemical	19/847	2097/41075	3.58e-05	n.a.	19	0.705	...GO:0045494	BP	e	photoreceptor cell maintenance	5/847	72/41075	0.0166	n.a.	5	1	1	1	1
......GO:0010557	BP	p	positive regulation of macromolecule biosynthetic process	6/847	1110/41075	3.92e-05	n.a.	6	0.772	.....GO:0042694	BP	e	muscle cell fate specification	2/847	10/41075	0.0171	n.a.	2	1	1	1	1
....GO:0071702	BP	p	organic substance transport	17/847	1920/41075	5.02e-05	n.a.	17	0.99	....GO:0030239	BP	e	myofibril assembly	5/847	73/41075	0.0175	n.a.	5	1	1	1	1
......GO:0070647	BP	p	protein modification by small protein conjugation or removal	4/847	930/41075	5.45e-05	n.a.	4	1	......GO:0007605	BP	e	sensory perception of sound	8/847	162/41075	0.0196	n.a.	8	1	1	1	1
...GO:0051239	BP	p	regulation of multicellular organismal process	23/847	2315/41075	6.04e-05	n.a.	23	1	...GO:1905393	BP	e	plant organ formation	1/847	1/41075	0.0206	n.a.	1	1	1	1	1
..GO:0048856	BP	p	anatomical structure development	37/847	3194/41075	7.21e-05	n.a.	37	1	....GO:0044278	BP	e	cell wall disruption in other organism	1/847	1/41075	0.0206	n.a.	1	1	1	1	1
..GO:0044710	BP	p	single-organism metabolic process	43/847	3563/41075	7.43e-05	n.a.	43	1	...GO:0009756	BP	e	carbohydrate mediated signaling	1/847	1/41075	0.0206	n.a.	1	1	1	1	1
..GO:0065008	BP	p	regulation of biological quality	31/847	2815/41075	8.24e-05	n.a.	31	1	.....GO:0010252	BP	e	auxin homeostasis	1/847	1/41075	0.0206	n.a.	1	1	1	1	1
......GO:0051254	BP	p	positive regulation of RNA metabolic process	5/847	974/41075	8.88e-05	n.a.	5	1	......GO:0033634	BP	e	positive regulation of cell-cell adhesion mediated by integrin	1/847	1/41075	0.0206	n.a.	1	1	1	1	1
...GO:0007166	BP	p	cell surface receptor signaling pathway	10/847	1374/41075	9.65e-05	n.a.	10	1	.....GO:1990786	BP	e	cellular response to dsDNA	1/847	1/41075	0.0206	n.a.	1	1	1	1	1
......GO:0045934	BP	p	negative regulation of nucleobase-containing compound metabolic process	4/847	879/41075	0.000103	n.a.	4	1	....GO:1990784	BP	e	response to dsDNA	1/847	1/41075	0.0206	n.a.	1	1	1	1	1
...GO:0044765	BP	p	single-organism transport	16/847	1788/41075	0.000116	n.a.	16	1	....GO:1904842	BP	e	response to nitroglycerin	1/847	1/41075	0.0206	n.a.	1	1	1	1	1
.....GO:0051603	BP	p	proteolysis involved in cellular protein catabolic process	2/847	695/41075	0.00012	n.a.	2	1	......GO:0008364	BP	e	pupal chitin-based cuticle development	2/847	11/41075	0.0206	n.a.	2	1	1	1	1
.....GO:0031325	BP	p	positive regulation of cellular metabolic process	20/847	2068/41075	0.000124	n.a.	20	1	......GO:0014816	BP	e	skeletal muscle satellite cell differentiation	2/847	12/41075	0.0244	n.a.	2	1	1	1	1
....GO:0009057	BP	p	macromolecule catabolic process	6/847	1031/41075	0.000139	n.a.	6	1	.....GO:0014856	BP	e	skeletal muscle cell proliferation	2/847	12/41075	0.0244	n.a.	2	1	1	1	1
...GO:0044255	BP	p	cellular lipid metabolic process	4/847	869/41075	0.000146	n.a.	4	1	....GO:0014719	BP	e	skeletal muscle satellite cell activation	2/847	12/41075	0.0244	n.a.	2	1	1	1	1
.....GO:0010604	BP	p	positive regulation of macromolecule metabolic process	21/847	2088/41075	0.000188	n.a.	21	1	.....GO:0042337	BP	e	cuticle development involved in chitin-based cuticle molting cycle	2/847	12/41075	0.0244	n.a.	2	1	1	1	1
..GO:0044767	BP	p	single-organism developmental process	57/847	4282/41075	0.000213	n.a.	57	1	......GO:0014841	BP	e	skeletal muscle satellite cell proliferation	2/847	12/41075	0.0244	n.a.	2	1	1	1	1
...GO:0044711	BP	p	single-organism biosynthetic process	7/847	1101/41075	0.000214	n.a.	7	1	....GO:0046693	BP	e	sperm storage	2/847	12/41075	0.0244	n.a.	2	1	1	1	1
.....GO:0051173	BP	p	positive regulation of nitrogen compound metabolic process	19/847	1950/41075	0.000217	n.a.	19	1	...GO:0046692	BP	e	sperm competition	2/847	12/41075	0.0244	n.a.	2	1	1	1	1
....GO:0009892	BP	p	negative regulation of metabolic process	19/847	1950/41075	0.000217	n.a.	19	1	...GO:0021984	BP	e	adenohypophysis development	2/847	12/41075	0.0244	n.a.	2	1	1	1	1
......GO:0031328	BP	p	positive regulation of cellular biosynthetic process	8/847	1157/41075	0.000217	n.a.	8	1	.....GO:0050954	BP	e	sensory perception of mechanical stimulus	8/847	172/41075	0.0269	n.a.	8	1	1	1	1
.......GO:0045893	BP	p	positive regulation of transcription, DNA-templated	5/847	923/41075	0.000235	n.a.	5	1	.........GO:0033138	BP	e	positive regulation of peptidyl-serine phosphorylation	4/847	56/41075	0.0283	n.a.	4	1	1	1	1
........GO:1903508	BP	p	positive regulation of nucleic acid-templated transcription	5/847	923/41075	0.000235	n.a.	5	1	.....GO:0090084	BP	e	negative regulation of inclusion body assembly	2/847	14/41075	0.0328	n.a.	2	1	1	1	1
.......GO:1902680	BP	p	positive regulation of RNA biosynthetic process	5/847	925/41075	0.000236	n.a.	5	1	....GO:0048668	BP	e	collateral sprouting	2/847	14/41075	0.0328	n.a.	2	1	1	1	1
..GO:1902578	BP	p	single-organism localization	20/847	2006/41075	0.000263	n.a.	20	1	......GO:0051823	BP	e	regulation of synapse structural plasticity	2/847	15/41075	0.0373	n.a.	2	1	1	1	1
.GO:0032502	BP	p	developmental process	63/847	4613/41075	0.000273	n.a.	63	1	....GO:0033388	BP	e	putrescine biosynthetic process from arginine	1/847	2/41075	0.0408	n.a.	1	1	1	1	1
......GO:0010629	BP	p	negative regulation of gene expression	9/847	1211/41075	0.0003	n.a.	9	1	......GO:0090195	BP	e	chemokine secretion	1/847	2/41075	0.0408	n.a.	1	1	1	1	1
......GO:0010628	BP	p	positive regulation of gene expression	9/847	1214/41075	0.0003	n.a.	9	1	.....GO:0001988	BP	e	positive regulation of heart rate involved in baroreceptor response to decreased systemic arterial blood pressure	1/847	2/41075	0.0408	n.a.	1	1	1	1	1
.....GO:1902531	BP	p	regulation of intracellular signal transduction	9/847	1218/41075	0.000301	n.a.	9	1	......GO:0055111	BP	e	ingression involved in gastrulation with mouth forming second	1/847	2/41075	0.0408	n.a.	1	1	1	1	1
...GO:0044249	BP	p	cellular biosynthetic process	21/847	2039/41075	0.000307	n.a.	21	1	.......GO:0071651	BP	e	positive regulation of chemokine (C-C motif) ligand 5 production	1/847	2/41075	0.0408	n.a.	1	1	1	1	1
.GO:0050896	BP	p	response to stimulus	57/847	4252/41075	0.000316	n.a.	57	1	......GO:0010797	BP	e	regulation of multivesicular body size involved in endosome transport	1/847	2/41075	0.0408	n.a.	1	1	1	1	1
........GO:0016567	BP	p	protein ubiquitination	3/847	737/41075	0.000326	n.a.	3	1	.......GO:1905465	BP	e	regulation of G-quadruplex DNA unwinding	1/847	2/41075	0.0408	n.a.	1	1	1	1	1
......GO:0051253	BP	p	negative regulation of RNA metabolic process	3/847	741/41075	0.000333	n.a.	3	1	........GO:1905467	BP	e	positive regulation of G-quadruplex DNA unwinding	1/847	2/41075	0.0408	n.a.	1	1	1	1	1
.....GO:0043632	BP	p	modification-dependent macromolecule catabolic process	2/847	628/41075	0.000336	n.a.	2	1	......GO:0033625	BP	e	positive regulation of integrin activation	1/847	2/41075	0.0408	n.a.	1	1	1	1	1
....GO:0048584	BP	p	positive regulation of response to stimulus	13/847	1496/41075	0.000384	n.a.	13	1	......GO:0010873	BP	e	positive regulation of cholesterol esterification	1/847	2/41075	0.0408	n.a.	1	1	1	1	1
....GO:0044265	BP	p	cellular macromolecule catabolic process	4/847	806/41075	0.000385	n.a.	4	1	....GO:1903469	BP	e	removal of RNA primer involved in mitotic DNA replication	1/847	2/41075	0.0408	n.a.	1	1	1	1	1
.......GO:0032446	BP	p	protein modification by small protein conjugation	4/847	807/41075	0.000386	n.a.	4	1	.....GO:1905918	BP	e	regulation of CoA-transferase activity	1/847	2/41075	0.0408	n.a.	1	1	1	1	1
..GO:0006950	BP	p	response to stress	29/847	2538/41075	0.000388	n.a.	29	1	.......GO:0071639	BP	e	positive regulation of monocyte chemotactic protein-1 production	1/847	2/41075	0.0408	n.a.	1	1	1	1	1
...GO:0032879	BP	p	regulation of localization	21/847	2034/41075	0.000396	n.a.	21	1	.......GO:0035926	BP	e	chemokine (C-C motif) ligand 2 secretion	1/847	2/41075	0.0408	n.a.	1	1	1	1	1
.....GO:0009891	BP	p	positive regulation of biosynthetic process	9/847	1193/41075	0.0004	n.a.	9	1	.......GO:0060392	BP	e	negative regulation of SMAD protein import into nucleus	1/847	2/41075	0.0408	n.a.	1	1	1	1	1
..GO:0051641	BP	p	cellular localization	17/847	1771/41075	0.000415	n.a.	17	1	...GO:0060112	BP	e	generation of ovulation cycle rhythm	1/847	2/41075	0.0408	n.a.	1	1	1	1	1
.......GO:0045892	BP	p	negative regulation of transcription, DNA-templated	3/847	706/41075	0.000441	n.a.	3	1	......GO:1905920	BP	e	positive regulation of CoA-transferase activity	1/847	2/41075	0.0408	n.a.	1	1	1	1	1
........GO:1903507	BP	p	negative regulation of nucleic acid-templated transcription	3/847	709/41075	0.000443	n.a.	3	1	.....GO:1905921	BP	e	regulation of acetylcholine biosynthetic process	1/847	2/41075	0.0408	n.a.	1	1	1	1	1
.......GO:1902679	BP	p	negative regulation of RNA biosynthetic process	3/847	711/41075	0.000445	n.a.	3	1	......GO:1905923	BP	e	positive regulation of acetylcholine biosynthetic process	1/847	2/41075	0.0408	n.a.	1	1	1	1	1
.......GO:0006511	BP	p	ubiquitin-dependent protein catabolic process	2/847	611/41075	0.000477	n.a.	2	1	......GO:0071649	BP	e	regulation of chemokine (C-C motif) ligand 5 production	1/847	2/41075	0.0408	n.a.	1	1	1	1	1
....GO:0120036	BP	p	plasma membrane bounded cell projection organization	2/847	612/41075	0.000477	n.a.	2	1	......GO:0071640	BP	e	regulation of macrophage inflammatory protein 1 alpha production	1/847	2/41075	0.0408	n.a.	1	1	1	1	1
......GO:0019941	BP	p	modification-dependent protein catabolic process	2/847	616/41075	0.000483	n.a.	2	1	.......GO:0071642	BP	e	positive regulation of macrophage inflammatory protein 1 alpha production	1/847	2/41075	0.0408	n.a.	1	1	1	1	1
.....GO:0009890	BP	p	negative regulation of biosynthetic process	7/847	1029/41075	0.00051	n.a.	7	1	....GO:0060408	BP	e	regulation of acetylcholine metabolic process	1/847	2/41075	0.0408	n.a.	1	1	1	1	1
...GO:0051649	BP	p	establishment of localization in cell	12/847	1401/41075	0.000517	n.a.	12	1	.....GO:0060409	BP	e	positive regulation of acetylcholine metabolic process	1/847	2/41075	0.0408	n.a.	1	1	1	1	1
...GO:0048513	BP	p	animal organ development	10/847	1243/41075	0.000532	n.a.	10	1	......GO:0034372	BP	e	very-low-density lipoprotein particle remodeling	1/847	2/41075	0.0408	n.a.	1	1	1	1	1
...GO:1901576	BP	p	organic substance biosynthetic process	23/847	2126/41075	0.000533	n.a.	23	1	.....GO:0034370	BP	e	triglyceride-rich lipoprotein particle remodeling	1/847	2/41075	0.0408	n.a.	1	1	1	1	1
...GO:0070887	BP	p	cellular response to chemical stimulus	9/847	1177/41075	0.000535	n.a.	9	1	......GO:0021897	BP	e	forebrain astrocyte development	1/847	2/41075	0.0408	n.a.	1	1	1	1	1
...GO:0033554	BP	p	cellular response to stress	11/847	1333/41075	0.000538	n.a.	11	1	....GO:0032197	BP	e	transposition, RNA-mediated	6/847	126/41075	0.0468	n.a.	6	1	1	1	1
..GO:0009058	BP	p	biosynthetic process	25/847	2245/41075	0.000563	n.a.	25	1	....GO:0090083	BP	e	regulation of inclusion body assembly	2/847	17/41075	0.0471	n.a.	2	1	1	1	1
....GO:0009893	BP	p	positive regulation of metabolic process	25/847	2253/41075	0.000565	n.a.	25	1	..GO:0060171	CC	e	stereocilium membrane	6/847	17/41075	7.7e-07	n.a.	6	0.0152	0.0148	0.0151	0.002
....GO:1901565	BP	p	organonitrogen compound catabolic process	6/847	943/41075	0.000666	n.a.	6	1	...GO:1990696	CC	e	USH2 complex	5/847	15/41075	9.32e-06	n.a.	5	0.184	0.179	0.183	0.04
......GO:0010558	BP	p	negative regulation of macromolecule biosynthetic process	6/847	948/41075	0.00068	n.a.	6	1	....GO:0002141	CC	e	stereocilia ankle link	5/847	16/41075	1.33e-05	n.a.	5	0.263	0.256	0.261	0.052
...GO:0035556	BP	p	intracellular signal transduction	8/847	1079/41075	0.000703	n.a.	8	1	...GO:0002139	CC	e	stereocilia coupling link	5/847	16/41075	1.33e-05	n.a.	5	0.263	0.256	0.261	0.052
.......GO:0006357	BP	p	regulation of transcription from RNA polymerase II promoter	10/847	1238/41075	0.000718	n.a.	10	1	...GO:0002142	CC	e	stereocilia ankle link complex	5/847	17/41075	1.86e-05	n.a.	5	0.366	0.356	0.364	0.062
.......GO:2000113	BP	p	negative regulation of cellular macromolecule biosynthetic process	6/847	911/41075	0.000881	n.a.	6	1	...GO:1990075	CC	e	periciliary membrane compartment	5/847	17/41075	1.86e-05	n.a.	5	0.366	0.356	0.364	0.062
....GO:0016070	BP	p	RNA metabolic process	11/847	1285/41075	0.000911	n.a.	11	1	...GO:0032421	CC	e	stereocilium bundle	5/847	17/41075	1.86e-05	n.a.	5	0.366	0.356	0.364	0.062
.....GO:0010605	BP	p	negative regulation of macromolecule metabolic process	19/847	1811/41075	0.000938	n.a.	19	1	...GO:0001917	CC	e	photoreceptor inner segment	6/847	54/41075	0.00084	n.a.	6	1	1	1	0.898
......GO:0031327	BP	p	negative regulation of cellular biosynthetic process	7/847	1000/41075	0.000949	n.a.	7	1	...GO:0032589	CC	e	neuron projection membrane	8/847	101/41075	0.00118	n.a.	8	1	1	1	0.932
......GO:0045935	BP	p	positive regulation of nucleobase-containing compound metabolic process	9/847	1146/41075	0.000963	n.a.	9	1	....GO:0098858	CC	e	actin-based cell projection	10/847	151/41075	0.00122	n.a.	10	1	1	1	0.932
...GO:0022607	BP	p	cellular component assembly	25/847	2184/41075	0.00111	n.a.	25	1	...GO:0032391	CC	e	photoreceptor connecting cilium	5/847	45/41075	0.00228	n.a.	5	1	1	1	0.998
...GO:0030030	BP	p	cell projection organization	5/847	825/41075	0.00113	n.a.	5	1	..GO:0098862	CC	e	cluster of actin-based cell projections	7/847	95/41075	0.00356	n.a.	7	1	1	1	1
.....GO:0010647	BP	p	positive regulation of cell communication	10/847	1190/41075	0.00122	n.a.	10	1	...GO:0005604	CC	e	basement membrane	11/847	207/41075	0.00402	n.a.	11	1	1	1	1
....GO:0023056	BP	p	positive regulation of signaling	10/847	1191/41075	0.00123	n.a.	10	1	....GO:0000943	CC	e	retrotransposon nucleocapsid	4/847	40/41075	0.00911	n.a.	4	1	1	1	1
....GO:0006811	BP	p	ion transport	11/847	1236/41075	0.00154	n.a.	11	1	...GO:0030017	CC	e	sarcomere	7/847	116/41075	0.0104	n.a.	7	1	1	1	1
....GO:0030031	BP	p	cell projection assembly	0/847	335/41075	0.00158	n.a.	0	1	...GO:0035869	CC	e	ciliary transition zone	5/847	69/41075	0.014	n.a.	5	1	1	1	1
.....GO:0031324	BP	p	negative regulation of cellular metabolic process	18/847	1707/41075	0.00164	n.a.	18	1	...GO:0031256	CC	e	leading edge membrane	9/847	190/41075	0.0176	n.a.	9	1	1	1	1
....GO:0080134	BP	p	regulation of response to stress	9/847	1104/41075	0.00167	n.a.	9	1	....GO:0005881	CC	e	cytoplasmic microtubule	3/847	33/41075	0.0301	n.a.	3	1	1	1	1
...GO:0010033	BP	p	response to organic substance	17/847	1631/41075	0.00177	n.a.	17	1	.....GO:0005902	CC	e	microvillus	4/847	60/41075	0.0353	n.a.	4	1	1	1	1
...GO:0007186	BP	p	G-protein coupled receptor signaling pathway	2/847	536/41075	0.00191	n.a.	2	1	....GO:0043601	CC	e	nuclear replisome	1/847	2/41075	0.0408	n.a.	1	1	1	1	1
....GO:0007167	BP	p	enzyme linked receptor protein signaling pathway	1/847	444/41075	0.00201	n.a.	1	1	.......GO:1902377	CC	e	nuclear rDNA heterochromatin	1/847	2/41075	0.0408	n.a.	1	1	1	1	1
...GO:0046907	BP	p	intracellular transport	11/847	1214/41075	0.00201	n.a.	11	1	......GO:0003964	MF	e	RNA-directed DNA polymerase activity	35/847	721/41075	3.84e-06	n.a.	35	0.0756	0.0737	0.0753	0.01
.....GO:0042886	BP	p	amide transport	11/847	1217/41075	0.00201	n.a.	11	1	.....GO:0034061	MF	e	DNA polymerase activity	36/847	761/41075	6.56e-06	n.a.	36	0.129	0.126	0.129	0.024
....GO:0048585	BP	p	negative regulation of response to stimulus	10/847	1155/41075	0.00213	n.a.	10	1	....GO:0016779	MF	e	nucleotidyltransferase activity	36/847	864/41075	8.26e-05	n.a.	36	1	1	1	0.214
.....GO:0051172	BP	p	negative regulation of nitrogen compound metabolic process	17/847	1606/41075	0.00224	n.a.	17	1	......GO:0004190	MF	e	aspartic-type endopeptidase activity	16/847	292/41075	0.000422	n.a.	16	1	1	1	0.648
.....GO:0120031	BP	p	plasma membrane bounded cell projection assembly	0/847	323/41075	0.0024	n.a.	0	1	.....GO:0070001	MF	e	aspartic-type peptidase activity	16/847	294/41075	0.000455	n.a.	16	1	1	1	0.822
.....GO:0051246	BP	p	regulation of protein metabolic process	23/847	1974/41075	0.00259	n.a.	23	1	....GO:0017022	MF	e	myosin binding	7/847	75/41075	0.00091	n.a.	7	1	1	1	0.9
.....GO:0010498	BP	p	proteasomal protein catabolic process	1/847	416/41075	0.00281	n.a.	1	1	......GO:0004830	MF	e	tryptophan-tRNA ligase activity	2/847	4/41075	0.00248	n.a.	2	1	1	1	0.998
...GO:0040012	BP	p	regulation of locomotion	5/847	763/41075	0.00281	n.a.	5	1	....GO:0005540	MF	e	hyaluronic acid binding	5/847	46/41075	0.00251	n.a.	5	1	1	1	1
...GO:0044712	BP	p	single-organism catabolic process	8/847	984/41075	0.00292	n.a.	8	1	.....GO:0004519	MF	e	endonuclease activity	23/847	581/41075	0.00296	n.a.	23	1	1	1	1
...GO:0006793	BP	p	phosphorus metabolic process	15/847	1449/41075	0.00335	n.a.	15	1	....GO:0005518	MF	e	collagen binding	6/847	72/41075	0.00372	n.a.	6	1	1	1	1
.....GO:0015833	BP	p	peptide transport	11/847	1186/41075	0.00344	n.a.	11	1	.....GO:0031071	MF	e	cysteine desulfurase activity	2/847	5/41075	0.00408	n.a.	2	1	1	1	1
........GO:0045944	BP	p	positive regulation of transcription from RNA polymerase II promoter	4/847	677/41075	0.00368	n.a.	4	1	.....GO:0033781	MF	e	cholesterol 24-hydroxylase activity	2/847	7/41075	0.00833	n.a.	2	1	1	1	1
....GO:0030163	BP	p	protein catabolic process	2/847	496/41075	0.00377	n.a.	2	1	......GO:0072345	MF	e	NAADP-sensitive calcium-release channel activity	2/847	8/41075	0.011	n.a.	2	1	1	1	1
...GO:0002682	BP	p	regulation of immune system process	7/847	889/41075	0.0039	n.a.	7	1	......GO:0004100	MF	e	chitin synthase activity	3/847	28/41075	0.0195	n.a.	3	1	1	1	1
....GO:0043413	BP	p	macromolecule glycosylation	1/847	400/41075	0.00404	n.a.	1	1	....GO:0004518	MF	e	nuclease activity	24/847	714/41075	0.0225	n.a.	24	1	1	1	1
...GO:0006486	BP	p	protein glycosylation	1/847	400/41075	0.00404	n.a.	1	1	.....GO:0070336	MF	e	flap-structured DNA binding	2/847	12/41075	0.0244	n.a.	2	1	1	1	1
......GO:0043161	BP	p	proteasome-mediated ubiquitin-dependent protein catabolic process	1/847	404/41075	0.00409	n.a.	1	1	....GO:0042834	MF	e	peptidoglycan binding	2/847	13/41075	0.0285	n.a.	2	1	1	1	1
...GO:0070085	BP	p	glycosylation	1/847	405/41075	0.00411	n.a.	1	1	.....GO:0032405	MF	e	MutLalpha complex binding	2/847	13/41075	0.0285	n.a.	2	1	1	1	1
....GO:0015031	BP	p	protein transport	11/847	1154/41075	0.00438	n.a.	11	1	...GO:0044183	MF	e	protein binding involved in protein folding	2/847	13/41075	0.0285	n.a.	2	1	1	1	1
....GO:2000145	BP	p	regulation of cell motility	3/847	572/41075	0.00444	n.a.	3	1	......GO:0004748	MF	e	ribonucleoside-diphosphate reductase activity, thioredoxin disulfide as acceptor	2/847	14/41075	0.0328	n.a.	2	1	1	1	1
....GO:0006796	BP	p	phosphate-containing compound metabolic process	14/847	1359/41075	0.00462	n.a.	14	1	...GO:0031210	MF	e	phosphatidylcholine binding	2/847	14/41075	0.0328	n.a.	2	1	1	1	1
.....GO:0032268	BP	p	regulation of cellular protein metabolic process	21/847	1797/41075	0.0049	n.a.	21	1	.....GO:0061731	MF	e	ribonucleoside-diphosphate reductase activity	2/847	14/41075	0.0328	n.a.	2	1	1	1	1
.....GO:0009967	BP	p	positive regulation of signal transduction	9/847	1023/41075	0.00495	n.a.	9	1	....GO:0016728	MF	e	oxidoreductase activity, acting on CH or CH2 groups, disulfide as acceptor	2/847	14/41075	0.0328	n.a.	2	1	1	1	1
.....GO:0010648	BP	p	negative regulation of cell communication	9/847	1024/41075	0.00497	n.a.	9	1	..GO:0050997	MF	e	quaternary ammonium group binding	2/847	14/41075	0.0328	n.a.	2	1	1	1	1
....GO:0023057	BP	p	negative regulation of signaling	9/847	1025/41075	0.00498	n.a.	9	1	......GO:0003887	MF	e	DNA-directed DNA polymerase activity	7/847	150/41075	0.0365	n.a.	7	1	1	1	1
....GO:0051270	BP	p	regulation of cellular component movement	4/847	660/41075	0.00508	n.a.	4	1	....GO:0032404	MF	e	mismatch repair complex binding	2/847	15/41075	0.0373	n.a.	2	1	1	1	1
....GO:0044782	BP	p	cilium organization	0/847	285/41075	0.00519	n.a.	0	1	.....GO:1990814	MF	e	DNA/DNA annealing activity	1/847	2/41075	0.0408	n.a.	1	1	1	1	1
.....GO:0006396	BP	p	RNA processing	5/847	734/41075	0.00531	n.a.	5	1	.....GO:0008783	MF	e	agmatinase activity	1/847	2/41075	0.0408	n.a.	1	1	1	1	1
....GO:0016053	BP	p	organic acid biosynthetic process	0/847	289/41075	0.00533	n.a.	0	1	......GO:0019828	MF	e	aspartic-type endopeptidase inhibitor activity	1/847	2/41075	0.0408	n.a.	1	1	1	1	1
.....GO:0046394	BP	p	carboxylic acid biosynthetic process	0/847	289/41075	0.00533	n.a.	0	1	......GO:0044729	MF	e	hemi-methylated DNA-binding	1/847	2/41075	0.0408	n.a.	1	1	1	1	1
....GO:0010941	BP	p	regulation of cell death	11/847	1134/41075	0.00565	n.a.	11	1	.......GO:0052735	MF	e	tRNA (cytosine-3-)-methyltransferase activity	1/847	2/41075	0.0408	n.a.	1	1	1	1	1
....GO:2000026	BP	p	regulation of multicellular organismal development	17/847	1524/41075	0.00568	n.a.	17	1	....GO:0019215	MF	e	intermediate filament binding	1/847	2/41075	0.0408	n.a.	1	1	1	1	1
...GO:0006629	BP	p	lipid metabolic process	12/847	1186/41075	0.00678	n.a.	12	1	.....GO:0030305	MF	e	heparanase activity	1/847	2/41075	0.0408	n.a.	1	1	1	1	1
....GO:0051726	BP	p	regulation of cell cycle	6/847	777/41075	0.00694	n.a.	6	1	.....GO:0003875	MF	e	ADP-ribosylarginine hydrolase activity	1/847	2/41075	0.0408	n.a.	1	1	1	1	1
...GO:0006996	BP	p	organelle organization	25/847	2000/41075	0.00752	n.a.	25	1	.....GO:0050038	MF	e	L-xylulose reductase (NADP+) activity	1/847	2/41075	0.0408	n.a.	1	1	1	1	1
.....GO:0060271	BP	p	cilium assembly	0/847	263/41075	0.00756	n.a.	0	1	....GO:0060228	MF	e	phosphatidylcholine-sterol O-acyltransferase activator activity	1/847	2/41075	0.0408	n.a.	1	1	1	1	1
.....GO:0033043	BP	p	regulation of organelle organization	9/847	973/41075	0.00823	n.a.	9	1	.....GO:0044105	MF	e	L-xylulose reductase (NAD+) activity	1/847	2/41075	0.0408	n.a.	1	1	1	1	1
.....GO:0006915	BP	p	apoptotic process	3/847	529/41075	0.0084	n.a.	3	1	....GO:0019210	MF	e	kinase inhibitor activity	3/847	39/41075	0.0461	n.a.	3	1	1	1	1
....GO:0080135	BP	p	regulation of cellular response to stress	3/847	532/41075	0.00842	n.a.	3	1	.....GO:0017127	MF	e	cholesterol transporter activity	2/847	17/41075	0.0471	n.a.	2	1	1	1	1
.....GO:0030334	BP	p	regulation of cell migration	3/847	538/41075	0.00853	n.a.	3	1	...GO:0019538	BP	p	protein metabolic process	21/847	3343/41075	2.01e-10	n.a.	21	3.97e-06	3.87e-06	3.97e-06	0
.........GO:0000209	BP	p	protein polyubiquitination	1/847	370/41075	0.00855	n.a.	1	1	..GO:0050789	BP	p	regulation of biological process	83/847	8143/41075	2.88e-10	n.a.	83	5.67e-06	5.53e-06	5.67e-06	0
.GO:0002376	BP	p	immune system process	12/847	1162/41075	0.00864	n.a.	12	1	...GO:1901564	BP	p	organonitrogen compound metabolic process	34/847	4640/41075	2.89e-10	n.a.	34	5.7e-06	5.55e-06	5.7e-06	0
.....GO:0046942	BP	p	carboxylic acid transport	1/847	375/41075	0.00884	n.a.	1	1	...GO:0050794	BP	p	regulation of cellular process	75/847	7522/41075	3.51e-10	n.a.	75	6.91e-06	6.73e-06	6.9e-06	0
....GO:0015849	BP	p	organic acid transport	1/847	375/41075	0.00884	n.a.	1	1	.GO:0009987	BP	p	cellular process	169/847	13252/41075	3.76e-10	n.a.	169	7.4e-06	7.21e-06	7.4e-06	0
...GO:1902580	BP	p	single-organism cellular localization	4/847	620/41075	0.00935	n.a.	4	1	.GO:0044699	BP	p	single-organism process	134/847	10629/41075	4.06e-10	n.a.	134	7.99e-06	7.79e-06	7.99e-06	0
.....GO:0043067	BP	p	regulation of programmed cell death	10/847	1023/41075	0.00999	n.a.	10	1	.GO:0065007	BP	p	biological regulation	94/847	8810/41075	4.12e-10	n.a.	94	8.12e-06	7.91e-06	8.11e-06	0
....GO:0044283	BP	p	small molecule biosynthetic process	2/847	445/41075	0.0106	n.a.	2	1	GO:0008150	BP	p	biological_process	217/847	16444/41075	4.89e-10	n.a.	217	9.63e-06	9.39e-06	9.62e-06	0
.....GO:0009968	BP	p	negative regulation of signal transduction	9/847	950/41075	0.0106	n.a.	9	1	.GO:0008152	BP	p	metabolic process	105/847	8489/41075	5.44e-10	n.a.	105	1.07e-05	1.04e-05	1.07e-05	0
..GO:0002253	BP	p	activation of immune response	0/847	247/41075	0.0113	n.a.	0	1	..GO:0071704	BP	p	organic substance metabolic process	99/847	8102/41075	8.25e-10	n.a.	99	1.63e-05	1.58e-05	1.62e-05	0
....GO:0040013	BP	p	negative regulation of locomotion	0/847	252/41075	0.0117	n.a.	0	1	..GO:0044763	BP	p	single-organism cellular process	109/847	8661/41075	9.63e-10	n.a.	109	1.9e-05	1.85e-05	1.9e-05	0
....GO:0055085	BP	p	transmembrane transport	7/847	805/41075	0.0117	n.a.	7	1	....GO:0043412	BP	p	macromolecule modification	17/847	2653/41075	1.84e-09	n.a.	17	3.63e-05	3.54e-05	3.62e-05	0
......GO:0032787	BP	p	monocarboxylic acid metabolic process	3/847	523/41075	0.0119	n.a.	3	1	....GO:0044267	BP	p	cellular protein metabolic process	18/847	2717/41075	1.87e-09	n.a.	18	3.68e-05	3.59e-05	3.68e-05	0
..GO:0009653	BP	p	anatomical structure morphogenesis	16/847	1392/41075	0.0122	n.a.	16	1	..GO:0044237	BP	p	cellular metabolic process	95/847	7636/41075	4.3e-09	n.a.	95	8.47e-05	8.25e-05	8.46e-05	0
..GO:0003006	BP	p	developmental process involved in reproduction	4/847	595/41075	0.0124	n.a.	4	1	..GO:0044238	BP	p	primary metabolic process	93/847	7475/41075	7.18e-09	n.a.	93	0.000141	0.000138	0.000141	0
....GO:0012501	BP	p	programmed cell death	4/847	598/41075	0.0125	n.a.	4	1	.....GO:0006464	BP	p	cellular protein modification process	16/847	2467/41075	7.99e-09	n.a.	16	0.000157	0.000153	0.000157	0
......GO:0042981	BP	p	regulation of apoptotic process	10/847	1005/41075	0.0129	n.a.	10	1	....GO:0036211	BP	p	protein modification process	16/847	2467/41075	7.99e-09	n.a.	16	0.000157	0.000153	0.000157	0
..GO:0044702	BP	p	single organism reproductive process	10/847	1006/41075	0.0129	n.a.	10	1	...GO:0019222	BP	p	regulation of metabolic process	42/847	4237/41075	1.82e-08	n.a.	42	0.000359	0.00035	0.000359	0
....GO:0071310	BP	p	cellular response to organic substance	9/847	938/41075	0.0139	n.a.	9	1	..GO:0007165	BP	p	signal transduction	26/847	3074/41075	4.97e-08	n.a.	26	0.000978	0.000954	0.000977	0
......GO:0031399	BP	p	regulation of protein modification process	14/847	1255/41075	0.0149	n.a.	14	1	..GO:0006807	BP	p	nitrogen compound metabolic process	86/847	6834/41075	7.3e-08	n.a.	86	0.00144	0.0014	0.00144	0
....GO:0008610	BP	p	lipid biosynthetic process	2/847	431/41075	0.0151	n.a.	2	1	....GO:0060255	BP	p	regulation of macromolecule metabolic process	39/847	3928/41075	8.75e-08	n.a.	39	0.00172	0.00168	0.00172	0
.....GO:0016071	BP	p	mRNA metabolic process	3/847	489/41075	0.0158	n.a.	3	1	....GO:0051171	BP	p	regulation of nitrogen compound metabolic process	35/847	3662/41075	9.25e-08	n.a.	35	0.00182	0.00178	0.00182	0
...GO:0006325	BP	p	chromatin organization	3/847	492/41075	0.0158	n.a.	3	1	....GO:0031323	BP	p	regulation of cellular metabolic process	38/847	3856/41075	9.5e-08	n.a.	38	0.00187	0.00183	0.00187	0
...GO:0040008	BP	p	regulation of growth	3/847	502/41075	0.0162	n.a.	3	1	...GO:0048583	BP	p	regulation of response to stimulus	24/847	2864/41075	1.23e-07	n.a.	24	0.00243	0.00237	0.00243	0
.....GO:0034622	BP	p	cellular macromolecular complex assembly	5/847	634/41075	0.0163	n.a.	5	1	.....GO:0010556	BP	p	regulation of macromolecule biosynthetic process	18/847	2381/41075	2.37e-07	n.a.	18	0.00466	0.00455	0.00465	0.002
......GO:0032270	BP	p	positive regulation of cellular protein metabolic process	10/847	974/41075	0.0164	n.a.	10	1	....GO:0080090	BP	p	regulation of primary metabolic process	38/847	3769/41075	2.66e-07	n.a.	38	0.00523	0.0051	0.00522	0.002
....GO:0007399	BP	p	nervous system development	0/847	225/41075	0.0165	n.a.	0	1	...GO:0048519	BP	p	negative regulation of biological process	37/847	3683/41075	2.86e-07	n.a.	37	0.00563	0.00549	0.00562	0.002
.....GO:0006820	BP	p	anion transport	4/847	578/41075	0.0169	n.a.	4	1	...GO:0023051	BP	p	regulation of signaling	19/847	2434/41075	3.17e-07	n.a.	19	0.00625	0.00609	0.00624	0.002
.....GO:0007169	BP	p	transmembrane receptor protein tyrosine kinase signaling pathway	1/847	329/41075	0.0172	n.a.	1	1	...GO:0006810	BP	p	transport	35/847	3552/41075	3.39e-07	n.a.	35	0.00667	0.0065	0.00666	0.002
....GO:0051128	BP	p	regulation of cellular component organization	26/847	1949/41075	0.0177	n.a.	26	1	....GO:0006508	BP	p	proteolysis	3/847	1094/41075	4.21e-07	n.a.	3	0.0083	0.00809	0.00828	0.002
....GO:1901566	BP	p	organonitrogen compound biosynthetic process	8/847	843/41075	0.0191	n.a.	8	1	....GO:0010646	BP	p	regulation of cell communication	19/847	2427/41075	4.29e-07	n.a.	19	0.00845	0.00824	0.00843	0.002
...GO:0043933	BP	p	macromolecular complex subunit organization	18/847	1480/41075	0.0193	n.a.	18	1	......GO:2000112	BP	p	regulation of cellular macromolecule biosynthetic process	17/847	2285/41075	4.35e-07	n.a.	17	0.00857	0.00835	0.00855	0.002
......GO:0051247	BP	p	positive regulation of protein metabolic process	11/847	1032/41075	0.0193	n.a.	11	1	.......GO:1903506	BP	p	regulation of nucleic acid-templated transcription	12/847	1880/41075	4.71e-07	n.a.	12	0.00928	0.00905	0.00926	0.002
......GO:0019220	BP	p	regulation of phosphate metabolic process	13/847	1155/41075	0.0203	n.a.	13	1	......GO:0006355	BP	p	regulation of transcription, DNA-templated	12/847	1876/41075	4.71e-07	n.a.	12	0.00929	0.00905	0.00926	0.002
.....GO:0051174	BP	p	regulation of phosphorus metabolic process	13/847	1160/41075	0.0204	n.a.	13	1	......GO:2001141	BP	p	regulation of RNA biosynthetic process	12/847	1891/41075	4.82e-07	n.a.	12	0.00951	0.00927	0.00948	0.002
....GO:0060341	BP	p	regulation of cellular localization	6/847	695/41075	0.0211	n.a.	6	1	.GO:0071840	BP	p	cellular component organization or biogenesis	51/847	4541/41075	5.43e-07	n.a.	51	0.0107	0.0104	0.0107	0.002
....GO:0065003	BP	p	macromolecular complex assembly	15/847	1286/41075	0.0211	n.a.	15	1	..GO:0009056	BP	p	catabolic process	16/847	2192/41075	5.79e-07	n.a.	16	0.0114	0.0111	0.0114	0.002
.....GO:0010564	BP	p	regulation of cell cycle process	3/847	467/41075	0.0215	n.a.	3	1	.....GO:0051252	BP	p	regulation of RNA metabolic process	14/847	2013/41075	7.15e-07	n.a.	14	0.0141	0.0137	0.014	0.002
...GO:0008219	BP	p	cell death	5/847	624/41075	0.0219	n.a.	5	1	.....GO:0019219	BP	p	regulation of nucleobase-containing compound metabolic process	18/847	2308/41075	7.6e-07	n.a.	18	0.015	0.0146	0.0149	0.002
....GO:1901701	BP	p	cellular response to oxygen-containing compound	4/847	543/41075	0.022	n.a.	4	1	...GO:0044248	BP	p	cellular catabolic process	11/847	1774/41075	8.25e-07	n.a.	11	0.0163	0.0159	0.0162	0.002
.....GO:0006812	BP	p	cation transport	5/847	626/41075	0.022	n.a.	5	1	...GO:1901575	BP	p	organic substance catabolic process	13/847	1914/41075	9.22e-07	n.a.	13	0.0182	0.0177	0.0181	0.002
....GO:0032101	BP	p	regulation of response to external stimulus	5/847	627/41075	0.0221	n.a.	5	1	..GO:0016043	BP	p	cellular component organization	51/847	4476/41075	1.1e-06	n.a.	51	0.0216	0.0211	0.0216	0.002
.....GO:0015711	BP	p	organic anion transport	3/847	482/41075	0.0221	n.a.	3	1	....GO:0009889	BP	p	regulation of biosynthetic process	22/847	2559/41075	1.23e-06	n.a.	22	0.0242	0.0236	0.0241	0.002
........GO:0000122	BP	p	negative regulation of transcription from RNA polymerase II promoter	3/847	484/41075	0.0223	n.a.	3	1	.....GO:0031326	BP	p	regulation of cellular biosynthetic process	21/847	2492/41075	1.28e-06	n.a.	21	0.0253	0.0247	0.0252	0.004
...GO:0050793	BP	p	regulation of developmental process	27/847	1993/41075	0.0232	n.a.	27	1	..GO:0051716	BP	p	cellular response to stimulus	17/847	2197/41075	1.36e-06	n.a.	17	0.0269	0.0262	0.0268	0.004
.....GO:0032103	BP	p	positive regulation of response to external stimulus	0/847	202/41075	0.0243	n.a.	0	1	...GO:0043170	BP	p	macromolecule metabolic process	75/847	5881/41075	1.41e-06	n.a.	75	0.0277	0.027	0.0276	0.004
...GO:0002764	BP	p	immune response-regulating signaling pathway	0/847	205/41075	0.0244	n.a.	0	1	...GO:0048518	BP	p	positive regulation of biological process	46/847	4127/41075	1.45e-06	n.a.	46	0.0286	0.0279	0.0285	0.004
....GO:0071826	BP	p	ribonucleoprotein complex subunit organization	0/847	207/41075	0.0245	n.a.	0	1	.....GO:0010468	BP	p	regulation of gene expression	25/847	2747/41075	1.9e-06	n.a.	25	0.0374	0.0364	0.0372	0.004
.....GO:0006913	BP	p	nucleocytoplasmic transport	0/847	214/41075	0.0254	n.a.	0	1	.GO:0051179	BP	p	localization	48/847	4130/41075	6.02e-06	n.a.	48	0.119	0.116	0.118	0.022
....GO:0006643	BP	p	membrane lipid metabolic process	0/847	214/41075	0.0254	n.a.	0	1	..GO:0051234	BP	p	establishment of localization	41/847	3662/41075	7.82e-06	n.a.	41	0.154	0.15	0.153	0.026
....GO:0051169	BP	p	nuclear transport	0/847	214/41075	0.0254	n.a.	0	1	....GO:0048522	BP	p	positive regulation of cellular process	42/847	3702/41075	8.88e-06	n.a.	42	0.175	0.17	0.174	0.038
...GO:0006082	BP	p	organic acid metabolic process	13/847	1139/41075	0.0256	n.a.	13	1	....GO:0048523	BP	p	negative regulation of cellular process	36/847	3296/41075	1.26e-05	n.a.	36	0.249	0.243	0.248	0.052
...GO:0044281	BP	p	small molecule metabolic process	26/847	1920/41075	0.0259	n.a.	26	1	...GO:0044260	BP	p	cellular macromolecule metabolic process	69/847	5272/41075	1.56e-05	n.a.	69	0.307	0.3	0.306	0.056
...GO:0019637	BP	p	organophosphate metabolic process	7/847	748/41075	0.0262	n.a.	7	1	....GO:0071705	BP	p	nitrogen compound transport	11/847	1573/41075	1.72e-05	n.a.	11	0.339	0.331	0.338	0.06
...GO:0048869	BP	p	cellular developmental process	35/847	2419/41075	0.0267	n.a.	35	1	....GO:0009966	BP	p	regulation of signal transduction	19/847	2095/41075	3.56e-05	n.a.	19	0.702	0.685	0.699	0.124
......GO:1902533	BP	p	positive regulation of intracellular signal transduction	6/847	668/41075	0.0275	n.a.	6	1	..GO:0042221	BP	p	response to chemical	19/847	2097/41075	3.58e-05	n.a.	19	0.705	0.687	0.702	0.124
....GO:1902582	BP	p	single-organism intracellular transport	2/847	378/41075	0.0278	n.a.	2	1	......GO:0010557	BP	p	positive regulation of macromolecule biosynthetic process	6/847	1110/41075	3.92e-05	n.a.	6	0.772	0.752	0.768	0.128
...GO:0005975	BP	p	carbohydrate metabolic process	5/847	595/41075	0.0287	n.a.	5	1	....GO:0071702	BP	p	organic substance transport	17/847	1920/41075	5.02e-05	n.a.	17	0.99	0.965	0.985	0.146
...GO:0016477	BP	p	cell migration	5/847	606/41075	0.0292	n.a.	5	1	......GO:0070647	BP	p	protein modification by small protein conjugation or removal	4/847	930/41075	5.45e-05	n.a.	4	1	1	1	0.164
......GO:0010608	BP	p	posttranscriptional regulation of gene expression	2/847	393/41075	0.0293	n.a.	2	1	...GO:0051239	BP	p	regulation of multicellular organismal process	23/847	2315/41075	6.04e-05	n.a.	23	1	1	1	0.174
..GO:0002252	BP	p	immune effector process	3/847	448/41075	0.0293	n.a.	3	1	..GO:0048856	BP	p	anatomical structure development	37/847	3194/41075	7.21e-05	n.a.	37	1	1	1	0.188
...GO:0007049	BP	p	cell cycle	4/847	522/41075	0.0294	n.a.	4	1	..GO:0044710	BP	p	single-organism metabolic process	43/847	3563/41075	7.43e-05	n.a.	43	1	1	1	0.196
.....GO:0034660	BP	p	ncRNA metabolic process	4/847	529/41075	0.0296	n.a.	4	1	..GO:0065008	BP	p	regulation of biological quality	31/847	2815/41075	8.24e-05	n.a.	31	1	1	1	0.214
....GO:0043603	BP	p	cellular amide metabolic process	3/847	461/41075	0.0299	n.a.	3	1	......GO:0051254	BP	p	positive regulation of RNA metabolic process	5/847	974/41075	8.88e-05	n.a.	5	1	1	1	0.254
...GO:0044802	BP	p	single-organism membrane organization	4/847	540/41075	0.0306	n.a.	4	1	...GO:0007166	BP	p	cell surface receptor signaling pathway	10/847	1374/41075	9.65e-05	n.a.	10	1	1	1	0.272
..GO:0065009	BP	p	regulation of molecular function	21/847	1602/41075	0.0308	n.a.	21	1	......GO:0045934	BP	p	negative regulation of nucleobase-containing compound metabolic process	4/847	879/41075	0.000103	n.a.	4	1	1	1	0.28
....GO:0043436	BP	p	oxoacid metabolic process	13/847	1120/41075	0.032	n.a.	13	1	...GO:0044765	BP	p	single-organism transport	16/847	1788/41075	0.000116	n.a.	16	1	1	1	0.306
..GO:0044707	BP	p	single-multicellular organism process	36/847	2449/41075	0.0332	n.a.	36	1	.....GO:0051603	BP	p	proteolysis involved in cellular protein catabolic process	2/847	695/41075	0.00012	n.a.	2	1	1	1	0.312
....GO:0006974	BP	p	cellular response to DNA damage stimulus	7/847	733/41075	0.0343	n.a.	7	1	.....GO:0031325	BP	p	positive regulation of cellular metabolic process	20/847	2068/41075	0.000124	n.a.	20	1	1	1	0.314
...GO:0022412	BP	p	cellular process involved in reproduction in multicellular organism	1/847	287/41075	0.0344	n.a.	1	1	....GO:0009057	BP	p	macromolecule catabolic process	6/847	1031/41075	0.000139	n.a.	6	1	1	1	0.322
....GO:0071417	BP	p	cellular response to organonitrogen compound	1/847	292/41075	0.035	n.a.	1	1	...GO:0044255	BP	p	cellular lipid metabolic process	4/847	869/41075	0.000146	n.a.	4	1	1	1	0.326
.GO:0032501	BP	p	multicellular organismal process	48/847	3115/41075	0.0355	n.a.	48	1	.....GO:0010604	BP	p	positive regulation of macromolecule metabolic process	21/847	2088/41075	0.000188	n.a.	21	1	1	1	0.41
.GO:0022414	BP	p	reproductive process	16/847	1284/41075	0.0356	n.a.	16	1	..GO:0044767	BP	p	single-organism developmental process	57/847	4282/41075	0.000213	n.a.	57	1	1	1	0.44
....GO:0016052	BP	p	carbohydrate catabolic process	0/847	183/41075	0.036	n.a.	0	1	...GO:0044711	BP	p	single-organism biosynthetic process	7/847	1101/41075	0.000214	n.a.	7	1	1	1	0.44
.....GO:0022618	BP	p	ribonucleoprotein complex assembly	0/847	190/41075	0.0365	n.a.	0	1	.....GO:0051173	BP	p	positive regulation of nitrogen compound metabolic process	19/847	1950/41075	0.000217	n.a.	19	1	1	1	0.44
.GO:0040011	BP	p	locomotion	9/847	844/41075	0.0368	n.a.	9	1	....GO:0009892	BP	p	negative regulation of metabolic process	19/847	1950/41075	0.000217	n.a.	19	1	1	1	0.44
.....GO:0051271	BP	p	negative regulation of cellular component movement	0/847	193/41075	0.0371	n.a.	0	1	......GO:0031328	BP	p	positive regulation of cellular biosynthetic process	8/847	1157/41075	0.000217	n.a.	8	1	1	1	0.44
....GO:1903706	BP	p	regulation of hemopoiesis	0/847	194/41075	0.0373	n.a.	0	1	.......GO:0045893	BP	p	positive regulation of transcription, DNA-templated	5/847	923/41075	0.000235	n.a.	5	1	1	1	0.46
..GO:0022402	BP	p	cell cycle process	9/847	855/41075	0.0373	n.a.	9	1	........GO:1903508	BP	p	positive regulation of nucleic acid-templated transcription	5/847	923/41075	0.000235	n.a.	5	1	1	1	0.46
...GO:0002757	BP	p	immune response-activating signal transduction	0/847	197/41075	0.038	n.a.	0	1	.......GO:1902680	BP	p	positive regulation of RNA biosynthetic process	5/847	925/41075	0.000236	n.a.	5	1	1	1	0.462
......GO:0006397	BP	p	mRNA processing	2/847	357/41075	0.0384	n.a.	2	1	..GO:1902578	BP	p	single-organism localization	20/847	2006/41075	0.000263	n.a.	20	1	1	1	0.484
......GO:0034470	BP	p	ncRNA processing	2/847	359/41075	0.0385	n.a.	2	1	.GO:0032502	BP	p	developmental process	63/847	4613/41075	0.000273	n.a.	63	1	1	1	0.496
...GO:1901700	BP	p	response to oxygen-containing compound	11/847	965/41075	0.0386	n.a.	11	1	......GO:0010629	BP	p	negative regulation of gene expression	9/847	1211/41075	0.0003	n.a.	9	1	1	1	0.582
...GO:0051186	BP	p	cofactor metabolic process	2/847	363/41075	0.0388	n.a.	2	1	......GO:0010628	BP	p	positive regulation of gene expression	9/847	1214/41075	0.0003	n.a.	9	1	1	1	0.582
....GO:1901699	BP	p	cellular response to nitrogen compound	2/847	365/41075	0.039	n.a.	2	1	.....GO:1902531	BP	p	regulation of intracellular signal transduction	9/847	1218/41075	0.000301	n.a.	9	1	1	1	0.582
...GO:1902589	BP	p	single-organism organelle organization	11/847	977/41075	0.0391	n.a.	11	1	...GO:0044249	BP	p	cellular biosynthetic process	21/847	2039/41075	0.000307	n.a.	21	1	1	1	0.582
.....GO:0019752	BP	p	carboxylic acid metabolic process	11/847	978/41075	0.0391	n.a.	11	1	.GO:0050896	BP	p	response to stimulus	57/847	4252/41075	0.000316	n.a.	57	1	1	1	0.59
...GO:0030155	BP	p	regulation of cell adhesion	3/847	434/41075	0.0399	n.a.	3	1	........GO:0016567	BP	p	protein ubiquitination	3/847	737/41075	0.000326	n.a.	3	1	1	1	0.59
......GO:0030001	BP	p	metal ion transport	3/847	436/41075	0.04	n.a.	3	1	......GO:0051253	BP	p	negative regulation of RNA metabolic process	3/847	741/41075	0.000333	n.a.	3	1	1	1	0.592
...GO:0010035	BP	p	response to inorganic substance	3/847	440/41075	0.0404	n.a.	3	1	.....GO:0043632	BP	p	modification-dependent macromolecule catabolic process	2/847	628/41075	0.000336	n.a.	2	1	1	1	0.594
..GO:0008283	BP	p	cell proliferation	4/847	518/41075	0.0406	n.a.	4	1	....GO:0048584	BP	p	positive regulation of response to stimulus	13/847	1496/41075	0.000384	n.a.	13	1	1	1	0.628
....GO:0051241	BP	p	negative regulation of multicellular organismal process	8/847	782/41075	0.0406	n.a.	8	1	....GO:0044265	BP	p	cellular macromolecule catabolic process	4/847	806/41075	0.000385	n.a.	4	1	1	1	0.628
...GO:1901135	BP	p	carbohydrate derivative metabolic process	10/847	905/41075	0.043	n.a.	10	1	.......GO:0032446	BP	p	protein modification by small protein conjugation	4/847	807/41075	0.000386	n.a.	4	1	1	1	0.628
....GO:0042127	BP	p	regulation of cell proliferation	12/847	1030/41075	0.0443	n.a.	12	1	..GO:0006950	BP	p	response to stress	29/847	2538/41075	0.000388	n.a.	29	1	1	1	0.628
..GO:0033036	BP	p	macromolecule localization	24/847	1727/41075	0.046	n.a.	24	1	...GO:0032879	BP	p	regulation of localization	21/847	2034/41075	0.000396	n.a.	21	1	1	1	0.632
....GO:0032880	BP	p	regulation of protein localization	9/847	818/41075	0.0466	n.a.	9	1	.....GO:0009891	BP	p	positive regulation of biosynthetic process	9/847	1193/41075	0.0004	n.a.	9	1	1	1	0.632
...GO:0070727	BP	p	cellular macromolecule localization	9/847	829/41075	0.047	n.a.	9	1	..GO:0051641	BP	p	cellular localization	17/847	1771/41075	0.000415	n.a.	17	1	1	1	0.648
...GO:0061024	BP	p	membrane organization	6/847	640/41075	0.0476	n.a.	6	1	.......GO:0045892	BP	p	negative regulation of transcription, DNA-templated	3/847	706/41075	0.000441	n.a.	3	1	1	1	0.808
....GO:0018130	BP	p	heterocycle biosynthetic process	9/847	837/41075	0.0476	n.a.	9	1	........GO:1903507	BP	p	negative regulation of nucleic acid-templated transcription	3/847	709/41075	0.000443	n.a.	3	1	1	1	0.808
....GO:0048638	BP	p	regulation of developmental growth	1/847	260/41075	0.0483	n.a.	1	1	.......GO:1902679	BP	p	negative regulation of RNA biosynthetic process	3/847	711/41075	0.000445	n.a.	3	1	1	1	0.808
.....GO:0016570	BP	p	histone modification	1/847	261/41075	0.0484	n.a.	1	1	.......GO:0006511	BP	p	ubiquitin-dependent protein catabolic process	2/847	611/41075	0.000477	n.a.	2	1	1	1	0.826
....GO:0016569	BP	p	covalent chromatin modification	1/847	264/41075	0.0485	n.a.	1	1	....GO:0120036	BP	p	plasma membrane bounded cell projection organization	2/847	612/41075	0.000477	n.a.	2	1	1	1	0.826
..GO:0043227	CC	p	membrane-bounded organelle	77/847	7562/41075	2.85e-10	n.a.	77	5.61e-06	......GO:0019941	BP	p	modification-dependent protein catabolic process	2/847	616/41075	0.000483	n.a.	2	1	1	1	0.826
..GO:0044446	CC	p	intracellular organelle part	77/847	7465/41075	3.14e-10	n.a.	77	6.18e-06	.....GO:0009890	BP	p	negative regulation of biosynthetic process	7/847	1029/41075	0.00051	n.a.	7	1	1	1	0.826
...GO:0043231	CC	p	intracellular membrane-bounded organelle	65/847	6582/41075	3.26e-10	n.a.	65	6.43e-06	...GO:0051649	BP	p	establishment of localization in cell	12/847	1401/41075	0.000517	n.a.	12	1	1	1	0.826
.GO:0044422	CC	p	organelle part	82/847	7794/41075	3.5e-10	n.a.	82	6.89e-06	...GO:0048513	BP	p	animal organ development	10/847	1243/41075	0.000532	n.a.	10	1	1	1	0.828
.GO:0044464	CC	p	cell part	173/847	15466/41075	3.9e-10	n.a.	173	7.68e-06	...GO:1901576	BP	p	organic substance biosynthetic process	23/847	2126/41075	0.000533	n.a.	23	1	1	1	0.828
.GO:0043226	CC	p	organelle	86/847	8948/41075	3.99e-10	n.a.	86	7.87e-06	...GO:0070887	BP	p	cellular response to chemical stimulus	9/847	1177/41075	0.000535	n.a.	9	1	1	1	0.828
...GO:0044444	CC	p	cytoplasmic part	84/847	8165/41075	4e-10	n.a.	84	7.88e-06	...GO:0033554	BP	p	cellular response to stress	11/847	1333/41075	0.000538	n.a.	11	1	1	1	0.828
GO:0005575	CC	p	cellular_component	226/847	17991/41075	4.09e-10	n.a.	226	8.06e-06	..GO:0009058	BP	p	biosynthetic process	25/847	2245/41075	0.000563	n.a.	25	1	1	1	0.844
..GO:0043229	CC	p	intracellular organelle	76/847	8179/41075	4.11e-10	n.a.	76	8.1e-06	....GO:0009893	BP	p	positive regulation of metabolic process	25/847	2253/41075	0.000565	n.a.	25	1	1	1	0.844
..GO:0044424	CC	p	intracellular part	143/847	13067/41075	4.19e-10	n.a.	143	8.25e-06	....GO:1901565	BP	p	organonitrogen compound catabolic process	6/847	943/41075	0.000666	n.a.	6	1	1	1	0.862
.GO:0044425	CC	p	membrane part	76/847	6629/41075	1.23e-09	n.a.	76	2.42e-05	......GO:0010558	BP	p	negative regulation of macromolecule biosynthetic process	6/847	948/41075	0.00068	n.a.	6	1	1	1	0.88
.GO:0016020	CC	p	membrane	80/847	6642/41075	1.31e-08	n.a.	80	0.000258	...GO:0035556	BP	p	intracellular signal transduction	8/847	1079/41075	0.000703	n.a.	8	1	1	1	0.882
.GO:0032991	CC	p	macromolecular complex	48/847	4514/41075	8.22e-08	n.a.	48	0.00162	.......GO:0006357	BP	p	regulation of transcription from RNA polymerase II promoter	10/847	1238/41075	0.000718	n.a.	10	1	1	1	0.884
..GO:0031224	CC	p	intrinsic component of membrane	66/847	5423/41075	7.57e-07	n.a.	66	0.0149	.......GO:2000113	BP	p	negative regulation of cellular macromolecule biosynthetic process	6/847	911/41075	0.000881	n.a.	6	1	1	1	0.9
....GO:0005634	CC	p	nucleus	44/847	4023/41075	1.1e-06	n.a.	44	0.0217	....GO:0016070	BP	p	RNA metabolic process	11/847	1285/41075	0.000911	n.a.	11	1	1	1	0.902
...GO:0044428	CC	p	nuclear part	32/847	3244/41075	1.18e-06	n.a.	32	0.0233	.....GO:0010605	BP	p	negative regulation of macromolecule metabolic process	19/847	1811/41075	0.000938	n.a.	19	1	1	1	0.904
....GO:0005829	CC	p	cytosol	30/847	3101/41075	1.37e-06	n.a.	30	0.0269	......GO:0031327	BP	p	negative regulation of cellular biosynthetic process	7/847	1000/41075	0.000949	n.a.	7	1	1	1	0.918
...GO:0016021	CC	p	integral component of membrane	65/847	5284/41075	1.65e-06	n.a.	65	0.0326	......GO:0045935	BP	p	positive regulation of nucleobase-containing compound metabolic process	9/847	1146/41075	0.000963	n.a.	9	1	1	1	0.918
....GO:0005654	CC	p	nucleoplasm	12/847	1685/41075	9.78e-06	n.a.	12	0.193	...GO:0022607	BP	p	cellular component assembly	25/847	2184/41075	0.00111	n.a.	25	1	1	1	0.922
...GO:0043232	CC	p	intracellular non-membrane-bounded organelle	19/847	2154/41075	1.59e-05	n.a.	19	0.314	...GO:0030030	BP	p	cell projection organization	5/847	825/41075	0.00113	n.a.	5	1	1	1	0.924
..GO:0043228	CC	p	non-membrane-bounded organelle	19/847	2162/41075	1.62e-05	n.a.	19	0.319	.....GO:0010647	BP	p	positive regulation of cell communication	10/847	1190/41075	0.00122	n.a.	10	1	1	1	0.932
...GO:0098588	CC	p	bounding membrane of organelle	15/847	1759/41075	7.06e-05	n.a.	15	1	....GO:0023056	BP	p	positive regulation of signaling	10/847	1191/41075	0.00123	n.a.	10	1	1	1	0.932
....GO:0000139	CC	p	Golgi membrane	2/847	697/41075	0.000121	n.a.	2	1	....GO:0006811	BP	p	ion transport	11/847	1236/41075	0.00154	n.a.	11	1	1	1	0.984
...GO:0005737	CC	p	cytoplasm	61/847	4563/41075	0.000133	n.a.	61	1	....GO:0030031	BP	p	cell projection assembly	0/847	335/41075	0.00158	n.a.	0	1	1	1	0.984
..GO:0031090	CC	p	organelle membrane	28/847	2534/41075	0.000217	n.a.	28	1	.....GO:0031324	BP	p	negative regulation of cellular metabolic process	18/847	1707/41075	0.00164	n.a.	18	1	1	1	0.984
...GO:0044431	CC	p	Golgi apparatus part	6/847	985/41075	0.000364	n.a.	6	1	....GO:0080134	BP	p	regulation of response to stress	9/847	1104/41075	0.00167	n.a.	9	1	1	1	0.986
..GO:0005886	CC	p	plasma membrane	41/847	3249/41075	0.000491	n.a.	41	1	...GO:0010033	BP	p	response to organic substance	17/847	1631/41075	0.00177	n.a.	17	1	1	1	0.986
..GO:1902494	CC	p	catalytic complex	8/847	1097/41075	0.000526	n.a.	8	1	...GO:0007186	BP	p	G-protein coupled receptor signaling pathway	2/847	536/41075	0.00191	n.a.	2	1	1	1	0.992
...GO:0070013	CC	p	intracellular organelle lumen	3/847	679/41075	0.000889	n.a.	3	1	....GO:0007167	BP	p	enzyme linked receptor protein signaling pathway	1/847	444/41075	0.00201	n.a.	1	1	1	1	0.992
.GO:0031974	CC	p	membrane-enclosed lumen	3/847	680/41075	0.000893	n.a.	3	1	...GO:0046907	BP	p	intracellular transport	11/847	1214/41075	0.00201	n.a.	11	1	1	1	0.992
..GO:0043233	CC	p	organelle lumen	3/847	680/41075	0.000893	n.a.	3	1	.....GO:0042886	BP	p	amide transport	11/847	1217/41075	0.00201	n.a.	11	1	1	1	0.992
..GO:0044459	CC	p	plasma membrane part	31/847	2570/41075	0.000941	n.a.	31	1	....GO:0048585	BP	p	negative regulation of response to stimulus	10/847	1155/41075	0.00213	n.a.	10	1	1	1	0.994
...GO:0044429	CC	p	mitochondrial part	5/847	790/41075	0.00212	n.a.	5	1	.....GO:0051172	BP	p	negative regulation of nitrogen compound metabolic process	17/847	1606/41075	0.00224	n.a.	17	1	1	1	0.998
..GO:0043234	CC	p	protein complex	31/847	2466/41075	0.00265	n.a.	31	1	.....GO:0120031	BP	p	plasma membrane bounded cell projection assembly	0/847	323/41075	0.0024	n.a.	0	1	1	1	0.998
...GO:0030529	CC	p	intracellular ribonucleoprotein complex	5/847	771/41075	0.00288	n.a.	5	1	.....GO:0051246	BP	p	regulation of protein metabolic process	23/847	1974/41075	0.00259	n.a.	23	1	1	1	1
..GO:1990904	CC	p	ribonucleoprotein complex	6/847	832/41075	0.0029	n.a.	6	1	.....GO:0010498	BP	p	proteasomal protein catabolic process	1/847	416/41075	0.00281	n.a.	1	1	1	1	1
...GO:1990234	CC	p	transferase complex	3/847	605/41075	0.00337	n.a.	3	1	...GO:0040012	BP	p	regulation of locomotion	5/847	763/41075	0.00281	n.a.	5	1	1	1	1
.....GO:0005813	CC	p	centrosome	1/847	383/41075	0.00582	n.a.	1	1	...GO:0044712	BP	p	single-organism catabolic process	8/847	984/41075	0.00292	n.a.	8	1	1	1	1
...GO:0031226	CC	p	intrinsic component of plasma membrane	16/847	1454/41075	0.00622	n.a.	16	1	...GO:0006793	BP	p	phosphorus metabolic process	15/847	1449/41075	0.00335	n.a.	15	1	1	1	1
....GO:0044451	CC	p	nucleoplasm part	7/847	859/41075	0.007	n.a.	7	1	.....GO:0015833	BP	p	peptide transport	11/847	1186/41075	0.00344	n.a.	11	1	1	1	1
....GO:0031410	CC	p	cytoplasmic vesicle	11/847	1116/41075	0.00728	n.a.	11	1	........GO:0045944	BP	p	positive regulation of transcription from RNA polymerase II promoter	4/847	677/41075	0.00368	n.a.	4	1	1	1	1
...GO:0097708	CC	p	intracellular vesicle	11/847	1120/41075	0.00731	n.a.	11	1	....GO:0030163	BP	p	protein catabolic process	2/847	496/41075	0.00377	n.a.	2	1	1	1	1
....GO:0005887	CC	p	integral component of plasma membrane	16/847	1432/41075	0.00781	n.a.	16	1	...GO:0002682	BP	p	regulation of immune system process	7/847	889/41075	0.0039	n.a.	7	1	1	1	1
...GO:0044427	CC	p	chromosomal part	5/847	692/41075	0.00948	n.a.	5	1	....GO:0043413	BP	p	macromolecule glycosylation	1/847	400/41075	0.00404	n.a.	1	1	1	1	1
...GO:0031982	CC	p	vesicle	22/847	1774/41075	0.0102	n.a.	22	1	...GO:0006486	BP	p	protein glycosylation	1/847	400/41075	0.00404	n.a.	1	1	1	1	1
..GO:0009986	CC	p	cell surface	3/847	515/41075	0.0116	n.a.	3	1	......GO:0043161	BP	p	proteasome-mediated ubiquitin-dependent protein catabolic process	1/847	404/41075	0.00409	n.a.	1	1	1	1	1
....GO:0005794	CC	p	Golgi apparatus	7/847	786/41075	0.0154	n.a.	7	1	...GO:0070085	BP	p	glycosylation	1/847	405/41075	0.00411	n.a.	1	1	1	1	1
..GO:0098805	CC	p	whole membrane	12/847	1099/41075	0.0176	n.a.	12	1	....GO:0015031	BP	p	protein transport	11/847	1154/41075	0.00438	n.a.	11	1	1	1	1
....GO:0005739	CC	p	mitochondrion	11/847	1006/41075	0.0243	n.a.	11	1	....GO:2000145	BP	p	regulation of cell motility	3/847	572/41075	0.00444	n.a.	3	1	1	1	1
....GO:0042579	CC	p	microbody	0/847	206/41075	0.0244	n.a.	0	1	....GO:0006796	BP	p	phosphate-containing compound metabolic process	14/847	1359/41075	0.00462	n.a.	14	1	1	1	1
...GO:0044432	CC	p	endoplasmic reticulum part	13/847	1125/41075	0.0254	n.a.	13	1	.....GO:0032268	BP	p	regulation of cellular protein metabolic process	21/847	1797/41075	0.0049	n.a.	21	1	1	1	1
...GO:0044437	CC	p	vacuolar part	3/847	463/41075	0.0301	n.a.	3	1	.....GO:0009967	BP	p	positive regulation of signal transduction	9/847	1023/41075	0.00495	n.a.	9	1	1	1	1
.....GO:0005777	CC	p	peroxisome	0/847	183/41075	0.036	n.a.	0	1	.....GO:0010648	BP	p	negative regulation of cell communication	9/847	1024/41075	0.00497	n.a.	9	1	1	1	1
..GO:0005615	CC	p	extracellular space	13/847	1083/41075	0.0394	n.a.	13	1	....GO:0023057	BP	p	negative regulation of signaling	9/847	1025/41075	0.00498	n.a.	9	1	1	1	1
.GO:0044456	CC	p	synapse part	11/847	958/41075	0.0491	n.a.	11	1	....GO:0051270	BP	p	regulation of cellular component movement	4/847	660/41075	0.00508	n.a.	4	1	1	1	1
GO:0003674	MF	p	molecular_function	246/847	17225/41075	4.11e-10	n.a.	246	8.09e-06	....GO:0044782	BP	p	cilium organization	0/847	285/41075	0.00519	n.a.	0	1	1	1	1
.GO:0005488	MF	p	binding	198/847	13134/41075	3.27e-08	n.a.	198	0.000644	.....GO:0006396	BP	p	RNA processing	5/847	734/41075	0.00531	n.a.	5	1	1	1	1
.GO:0003824	MF	p	catalytic activity	123/847	8567/41075	2.42e-06	n.a.	123	0.0478	....GO:0016053	BP	p	organic acid biosynthetic process	0/847	289/41075	0.00533	n.a.	0	1	1	1	1
..GO:0043167	MF	p	ion binding	127/847	8294/41075	9.66e-05	n.a.	127	1	.....GO:0046394	BP	p	carboxylic acid biosynthetic process	0/847	289/41075	0.00533	n.a.	0	1	1	1	1
....GO:0046872	MF	p	metal ion binding	82/847	5815/41075	9.83e-05	n.a.	82	1	....GO:0010941	BP	p	regulation of cell death	11/847	1134/41075	0.00565	n.a.	11	1	1	1	1
...GO:0043169	MF	p	cation binding	85/847	5904/41075	0.000165	n.a.	85	1	....GO:2000026	BP	p	regulation of multicellular organismal development	17/847	1524/41075	0.00568	n.a.	17	1	1	1	1
..GO:0005515	MF	p	protein binding	76/847	5345/41075	0.000293	n.a.	76	1	...GO:0006629	BP	p	lipid metabolic process	12/847	1186/41075	0.00678	n.a.	12	1	1	1	1
....GO:0004842	MF	p	ubiquitin-protein transferase activity	3/847	675/41075	0.000874	n.a.	3	1	....GO:0051726	BP	p	regulation of cell cycle	6/847	777/41075	0.00694	n.a.	6	1	1	1	1
.GO:0000988	MF	p	transcription factor activity, protein binding	0/847	331/41075	0.00157	n.a.	0	1	...GO:0006996	BP	p	organelle organization	25/847	2000/41075	0.00752	n.a.	25	1	1	1	1
....GO:0003723	MF	p	RNA binding	13/847	1373/41075	0.00185	n.a.	13	1	.....GO:0060271	BP	p	cilium assembly	0/847	263/41075	0.00756	n.a.	0	1	1	1	1
...GO:0003712	MF	p	transcription cofactor activity	0/847	323/41075	0.0024	n.a.	0	1	.....GO:0033043	BP	p	regulation of organelle organization	9/847	973/41075	0.00823	n.a.	9	1	1	1	1
..GO:0000989	MF	p	transcription factor activity, transcription factor binding	0/847	326/41075	0.00245	n.a.	0	1	.....GO:0006915	BP	p	apoptotic process	3/847	529/41075	0.0084	n.a.	3	1	1	1	1
..GO:0022857	MF	p	transmembrane transporter activity	15/847	1427/41075	0.00425	n.a.	15	1	....GO:0080135	BP	p	regulation of cellular response to stress	3/847	532/41075	0.00842	n.a.	3	1	1	1	1
..GO:0016787	MF	p	hydrolase activity	52/847	3586/41075	0.00559	n.a.	52	1	.....GO:0030334	BP	p	regulation of cell migration	3/847	538/41075	0.00853	n.a.	3	1	1	1	1
.GO:0005215	MF	p	transporter activity	19/847	1645/41075	0.0059	n.a.	19	1	.........GO:0000209	BP	p	protein polyubiquitination	1/847	370/41075	0.00855	n.a.	1	1	1	1	1
....GO:0004930	MF	p	G-protein coupled receptor activity	3/847	558/41075	0.00621	n.a.	3	1	.GO:0002376	BP	p	immune system process	12/847	1162/41075	0.00864	n.a.	12	1	1	1	1
...GO:0019787	MF	p	ubiquitin-like protein transferase activity	5/847	706/41075	0.00694	n.a.	5	1	.....GO:0046942	BP	p	carboxylic acid transport	1/847	375/41075	0.00884	n.a.	1	1	1	1	1
...GO:0099600	MF	p	transmembrane receptor activity	11/847	1118/41075	0.00729	n.a.	11	1	....GO:0015849	BP	p	organic acid transport	1/847	375/41075	0.00884	n.a.	1	1	1	1	1
.GO:0004871	MF	p	signal transducer activity	17/847	1489/41075	0.00896	n.a.	17	1	...GO:1902580	BP	p	single-organism cellular localization	4/847	620/41075	0.00935	n.a.	4	1	1	1	1
...GO:0022804	MF	p	active transmembrane transporter activity	4/847	610/41075	0.00904	n.a.	4	1	.....GO:0043067	BP	p	regulation of programmed cell death	10/847	1023/41075	0.00999	n.a.	10	1	1	1	1
..GO:0038023	MF	p	signaling receptor activity	16/847	1406/41075	0.00977	n.a.	16	1	....GO:0044283	BP	p	small molecule biosynthetic process	2/847	445/41075	0.0106	n.a.	2	1	1	1	1
...GO:0004888	MF	p	transmembrane signaling receptor activity	11/847	1082/41075	0.0121	n.a.	11	1	.....GO:0009968	BP	p	negative regulation of signal transduction	9/847	950/41075	0.0106	n.a.	9	1	1	1	1
...GO:0008134	MF	p	transcription factor binding	1/847	351/41075	0.0122	n.a.	1	1	..GO:0002253	BP	p	activation of immune response	0/847	247/41075	0.0113	n.a.	0	1	1	1	1
..GO:0004872	MF	p	receptor activity	19/847	1570/41075	0.0141	n.a.	19	1	....GO:0040013	BP	p	negative regulation of locomotion	0/847	252/41075	0.0117	n.a.	0	1	1	1	1
.GO:0060089	MF	p	molecular transducer activity	19/847	1570/41075	0.0141	n.a.	19	1	....GO:0055085	BP	p	transmembrane transport	7/847	805/41075	0.0117	n.a.	7	1	1	1	1
....GO:0016747	MF	p	transferase activity, transferring acyl groups other than amino-acyl groups	0/847	232/41075	0.0171	n.a.	0	1	......GO:0032787	BP	p	monocarboxylic acid metabolic process	3/847	523/41075	0.0119	n.a.	3	1	1	1	1
..GO:0022892	MF	p	substrate-specific transporter activity	17/847	1420/41075	0.0171	n.a.	17	1	..GO:0009653	BP	p	anatomical structure morphogenesis	16/847	1392/41075	0.0122	n.a.	16	1	1	1	1
...GO:0019899	MF	p	enzyme binding	19/847	1547/41075	0.0173	n.a.	19	1	..GO:0003006	BP	p	developmental process involved in reproduction	4/847	595/41075	0.0124	n.a.	4	1	1	1	1
....GO:0042578	MF	p	phosphoric ester hydrolase activity	1/847	330/41075	0.0173	n.a.	1	1	....GO:0012501	BP	p	programmed cell death	4/847	598/41075	0.0125	n.a.	4	1	1	1	1
..GO:1901363	MF	p	heterocyclic compound binding	104/847	6202/41075	0.0199	n.a.	104	1	......GO:0042981	BP	p	regulation of apoptotic process	10/847	1005/41075	0.0129	n.a.	10	1	1	1	1
..GO:0003700	MF	p	transcription factor activity, sequence-specific DNA binding	7/847	769/41075	0.0202	n.a.	7	1	..GO:0044702	BP	p	single organism reproductive process	10/847	1006/41075	0.0129	n.a.	10	1	1	1	1
.GO:0001071	MF	p	nucleic acid binding transcription factor activity	7/847	769/41075	0.0202	n.a.	7	1	....GO:0071310	BP	p	cellular response to organic substance	9/847	938/41075	0.0139	n.a.	9	1	1	1	1
....GO:0015075	MF	p	ion transmembrane transporter activity	13/847	1156/41075	0.0204	n.a.	13	1	......GO:0031399	BP	p	regulation of protein modification process	14/847	1255/41075	0.0149	n.a.	14	1	1	1	1
...GO:0005102	MF	p	receptor binding	10/847	955/41075	0.0209	n.a.	10	1	....GO:0008610	BP	p	lipid biosynthetic process	2/847	431/41075	0.0151	n.a.	2	1	1	1	1
.....GO:0008509	MF	p	anion transmembrane transporter activity	3/847	486/41075	0.0225	n.a.	3	1	.....GO:0016071	BP	p	mRNA metabolic process	3/847	489/41075	0.0158	n.a.	3	1	1	1	1
...GO:0022891	MF	p	substrate-specific transmembrane transporter activity	14/847	1213/41075	0.0233	n.a.	14	1	...GO:0006325	BP	p	chromatin organization	3/847	492/41075	0.0158	n.a.	3	1	1	1	1
...GO:0003676	MF	p	nucleic acid binding	53/847	3441/41075	0.0239	n.a.	53	1	...GO:0040008	BP	p	regulation of growth	3/847	502/41075	0.0162	n.a.	3	1	1	1	1
.....GO:0008234	MF	p	cysteine-type peptidase activity	0/847	202/41075	0.0243	n.a.	0	1	.....GO:0034622	BP	p	cellular macromolecular complex assembly	5/847	634/41075	0.0163	n.a.	5	1	1	1	1
....GO:0003713	MF	p	transcription coactivator activity	0/847	206/41075	0.0244	n.a.	0	1	......GO:0032270	BP	p	positive regulation of cellular protein metabolic process	10/847	974/41075	0.0164	n.a.	10	1	1	1	1
.....GO:0043565	MF	p	sequence-specific DNA binding	7/847	751/41075	0.0263	n.a.	7	1	....GO:0007399	BP	p	nervous system development	0/847	225/41075	0.0165	n.a.	0	1	1	1	1
..GO:0097159	MF	p	organic cyclic compound binding	107/847	6273/41075	0.0299	n.a.	107	1	.....GO:0006820	BP	p	anion transport	4/847	578/41075	0.0169	n.a.	4	1	1	1	1
..GO:0016829	MF	p	lyase activity	1/847	279/41075	0.034	n.a.	1	1	.....GO:0007169	BP	p	transmembrane receptor protein tyrosine kinase signaling pathway	1/847	329/41075	0.0172	n.a.	1	1	1	1	1
.....GO:0046943	MF	p	carboxylic acid transmembrane transporter activity	1/847	286/41075	0.0343	n.a.	1	1	....GO:0051128	BP	p	regulation of cellular component organization	26/847	1949/41075	0.0177	n.a.	26	1	1	1	1
....GO:0005342	MF	p	organic acid transmembrane transporter activity	1/847	287/41075	0.0344	n.a.	1	1	....GO:1901566	BP	p	organonitrogen compound biosynthetic process	8/847	843/41075	0.0191	n.a.	8	1	1	1	1
......GO:0008514	MF	p	organic anion transmembrane transporter activity	2/847	357/41075	0.0384	n.a.	2	1	...GO:0043933	BP	p	macromolecular complex subunit organization	18/847	1480/41075	0.0193	n.a.	18	1	1	1	1
...GO:0000981	MF	p	RNA polymerase II transcription factor activity, sequence-specific DNA binding	5/847	588/41075	0.0387	n.a.	5	1	......GO:0051247	BP	p	positive regulation of protein metabolic process	11/847	1032/41075	0.0193	n.a.	11	1	1	1	1
.....GO:0046914	MF	p	transition metal ion binding	24/847	1715/41075	0.0459	n.a.	24	1	......GO:0019220	BP	p	regulation of phosphate metabolic process	13/847	1155/41075	0.0203	n.a.	13	1	1	1	1
....GO:0016301	MF	p	kinase activity	9/847	821/41075	0.0467	n.a.	9	1	.....GO:0051174	BP	p	regulation of phosphorus metabolic process	13/847	1160/41075	0.0204	n.a.	13	1	1	1	1
....GO:0044389	MF	p	ubiquitin-like protein ligase binding	1/847	265/41075	0.0486	n.a.	1	1	....GO:0060341	BP	p	regulation of cellular localization	6/847	695/41075	0.0211	n.a.	6	1	1	1	1
										....GO:0065003	BP	p	macromolecular complex assembly	15/847	1286/41075	0.0211	n.a.	15	1	1	1	1
										.....GO:0010564	BP	p	regulation of cell cycle process	3/847	467/41075	0.0215	n.a.	3	1	1	1	1
										...GO:0008219	BP	p	cell death	5/847	624/41075	0.0219	n.a.	5	1	1	1	1
										....GO:1901701	BP	p	cellular response to oxygen-containing compound	4/847	543/41075	0.022	n.a.	4	1	1	1	1
										.....GO:0006812	BP	p	cation transport	5/847	626/41075	0.022	n.a.	5	1	1	1	1
										....GO:0032101	BP	p	regulation of response to external stimulus	5/847	627/41075	0.0221	n.a.	5	1	1	1	1
										.....GO:0015711	BP	p	organic anion transport	3/847	482/41075	0.0221	n.a.	3	1	1	1	1
										........GO:0000122	BP	p	negative regulation of transcription from RNA polymerase II promoter	3/847	484/41075	0.0223	n.a.	3	1	1	1	1
										...GO:0050793	BP	p	regulation of developmental process	27/847	1993/41075	0.0232	n.a.	27	1	1	1	1
										.....GO:0032103	BP	p	positive regulation of response to external stimulus	0/847	202/41075	0.0243	n.a.	0	1	1	1	1
										...GO:0002764	BP	p	immune response-regulating signaling pathway	0/847	205/41075	0.0244	n.a.	0	1	1	1	1
										....GO:0071826	BP	p	ribonucleoprotein complex subunit organization	0/847	207/41075	0.0245	n.a.	0	1	1	1	1
										.....GO:0006913	BP	p	nucleocytoplasmic transport	0/847	214/41075	0.0254	n.a.	0	1	1	1	1
										....GO:0006643	BP	p	membrane lipid metabolic process	0/847	214/41075	0.0254	n.a.	0	1	1	1	1
										....GO:0051169	BP	p	nuclear transport	0/847	214/41075	0.0254	n.a.	0	1	1	1	1
										...GO:0006082	BP	p	organic acid metabolic process	13/847	1139/41075	0.0256	n.a.	13	1	1	1	1
										...GO:0044281	BP	p	small molecule metabolic process	26/847	1920/41075	0.0259	n.a.	26	1	1	1	1
										...GO:0019637	BP	p	organophosphate metabolic process	7/847	748/41075	0.0262	n.a.	7	1	1	1	1
										...GO:0048869	BP	p	cellular developmental process	35/847	2419/41075	0.0267	n.a.	35	1	1	1	1
										......GO:1902533	BP	p	positive regulation of intracellular signal transduction	6/847	668/41075	0.0275	n.a.	6	1	1	1	1
										....GO:1902582	BP	p	single-organism intracellular transport	2/847	378/41075	0.0278	n.a.	2	1	1	1	1
										...GO:0005975	BP	p	carbohydrate metabolic process	5/847	595/41075	0.0287	n.a.	5	1	1	1	1
										...GO:0016477	BP	p	cell migration	5/847	606/41075	0.0292	n.a.	5	1	1	1	1
										......GO:0010608	BP	p	posttranscriptional regulation of gene expression	2/847	393/41075	0.0293	n.a.	2	1	1	1	1
										..GO:0002252	BP	p	immune effector process	3/847	448/41075	0.0293	n.a.	3	1	1	1	1
										...GO:0007049	BP	p	cell cycle	4/847	522/41075	0.0294	n.a.	4	1	1	1	1
										.....GO:0034660	BP	p	ncRNA metabolic process	4/847	529/41075	0.0296	n.a.	4	1	1	1	1
										....GO:0043603	BP	p	cellular amide metabolic process	3/847	461/41075	0.0299	n.a.	3	1	1	1	1
										...GO:0044802	BP	p	single-organism membrane organization	4/847	540/41075	0.0306	n.a.	4	1	1	1	1
										..GO:0065009	BP	p	regulation of molecular function	21/847	1602/41075	0.0308	n.a.	21	1	1	1	1
										....GO:0043436	BP	p	oxoacid metabolic process	13/847	1120/41075	0.032	n.a.	13	1	1	1	1
										..GO:0044707	BP	p	single-multicellular organism process	36/847	2449/41075	0.0332	n.a.	36	1	1	1	1
										....GO:0006974	BP	p	cellular response to DNA damage stimulus	7/847	733/41075	0.0343	n.a.	7	1	1	1	1
										...GO:0022412	BP	p	cellular process involved in reproduction in multicellular organism	1/847	287/41075	0.0344	n.a.	1	1	1	1	1
										....GO:0071417	BP	p	cellular response to organonitrogen compound	1/847	292/41075	0.035	n.a.	1	1	1	1	1
										.GO:0032501	BP	p	multicellular organismal process	48/847	3115/41075	0.0355	n.a.	48	1	1	1	1
										.GO:0022414	BP	p	reproductive process	16/847	1284/41075	0.0356	n.a.	16	1	1	1	1
										....GO:0016052	BP	p	carbohydrate catabolic process	0/847	183/41075	0.036	n.a.	0	1	1	1	1
										.....GO:0022618	BP	p	ribonucleoprotein complex assembly	0/847	190/41075	0.0365	n.a.	0	1	1	1	1
										.GO:0040011	BP	p	locomotion	9/847	844/41075	0.0368	n.a.	9	1	1	1	1
										.....GO:0051271	BP	p	negative regulation of cellular component movement	0/847	193/41075	0.0371	n.a.	0	1	1	1	1
										....GO:1903706	BP	p	regulation of hemopoiesis	0/847	194/41075	0.0373	n.a.	0	1	1	1	1
										..GO:0022402	BP	p	cell cycle process	9/847	855/41075	0.0373	n.a.	9	1	1	1	1
										...GO:0002757	BP	p	immune response-activating signal transduction	0/847	197/41075	0.038	n.a.	0	1	1	1	1
										......GO:0006397	BP	p	mRNA processing	2/847	357/41075	0.0384	n.a.	2	1	1	1	1
										......GO:0034470	BP	p	ncRNA processing	2/847	359/41075	0.0385	n.a.	2	1	1	1	1
										...GO:1901700	BP	p	response to oxygen-containing compound	11/847	965/41075	0.0386	n.a.	11	1	1	1	1
										...GO:0051186	BP	p	cofactor metabolic process	2/847	363/41075	0.0388	n.a.	2	1	1	1	1
										....GO:1901699	BP	p	cellular response to nitrogen compound	2/847	365/41075	0.039	n.a.	2	1	1	1	1
										...GO:1902589	BP	p	single-organism organelle organization	11/847	977/41075	0.0391	n.a.	11	1	1	1	1
										.....GO:0019752	BP	p	carboxylic acid metabolic process	11/847	978/41075	0.0391	n.a.	11	1	1	1	1
										...GO:0030155	BP	p	regulation of cell adhesion	3/847	434/41075	0.0399	n.a.	3	1	1	1	1
										......GO:0030001	BP	p	metal ion transport	3/847	436/41075	0.04	n.a.	3	1	1	1	1
										...GO:0010035	BP	p	response to inorganic substance	3/847	440/41075	0.0404	n.a.	3	1	1	1	1
										..GO:0008283	BP	p	cell proliferation	4/847	518/41075	0.0406	n.a.	4	1	1	1	1
										....GO:0051241	BP	p	negative regulation of multicellular organismal process	8/847	782/41075	0.0406	n.a.	8	1	1	1	1
										...GO:1901135	BP	p	carbohydrate derivative metabolic process	10/847	905/41075	0.043	n.a.	10	1	1	1	1
										....GO:0042127	BP	p	regulation of cell proliferation	12/847	1030/41075	0.0443	n.a.	12	1	1	1	1
										..GO:0033036	BP	p	macromolecule localization	24/847	1727/41075	0.046	n.a.	24	1	1	1	1
										....GO:0032880	BP	p	regulation of protein localization	9/847	818/41075	0.0466	n.a.	9	1	1	1	1
										...GO:0070727	BP	p	cellular macromolecule localization	9/847	829/41075	0.047	n.a.	9	1	1	1	1
										...GO:0061024	BP	p	membrane organization	6/847	640/41075	0.0476	n.a.	6	1	1	1	1
										....GO:0018130	BP	p	heterocycle biosynthetic process	9/847	837/41075	0.0476	n.a.	9	1	1	1	1
										....GO:0048638	BP	p	regulation of developmental growth	1/847	260/41075	0.0483	n.a.	1	1	1	1	1
										.....GO:0016570	BP	p	histone modification	1/847	261/41075	0.0484	n.a.	1	1	1	1	1
										....GO:0016569	BP	p	covalent chromatin modification	1/847	264/41075	0.0485	n.a.	1	1	1	1	1
										..GO:0043227	CC	p	membrane-bounded organelle	77/847	7562/41075	2.85e-10	n.a.	77	5.61e-06	5.47e-06	5.61e-06	0
										..GO:0044446	CC	p	intracellular organelle part	77/847	7465/41075	3.14e-10	n.a.	77	6.18e-06	6.03e-06	6.18e-06	0
										...GO:0043231	CC	p	intracellular membrane-bounded organelle	65/847	6582/41075	3.26e-10	n.a.	65	6.43e-06	6.27e-06	6.43e-06	0
										.GO:0044422	CC	p	organelle part	82/847	7794/41075	3.5e-10	n.a.	82	6.89e-06	6.72e-06	6.89e-06	0
										.GO:0044464	CC	p	cell part	173/847	15466/41075	3.9e-10	n.a.	173	7.68e-06	7.49e-06	7.68e-06	0
										.GO:0043226	CC	p	organelle	86/847	8948/41075	3.99e-10	n.a.	86	7.87e-06	7.67e-06	7.86e-06	0
										...GO:0044444	CC	p	cytoplasmic part	84/847	8165/41075	4e-10	n.a.	84	7.88e-06	7.68e-06	7.87e-06	0
										GO:0005575	CC	p	cellular_component	226/847	17991/41075	4.09e-10	n.a.	226	8.06e-06	7.86e-06	8.06e-06	0
										..GO:0043229	CC	p	intracellular organelle	76/847	8179/41075	4.11e-10	n.a.	76	8.1e-06	7.89e-06	8.09e-06	0
										..GO:0044424	CC	p	intracellular part	143/847	13067/41075	4.19e-10	n.a.	143	8.25e-06	8.04e-06	8.25e-06	0
										.GO:0044425	CC	p	membrane part	76/847	6629/41075	1.23e-09	n.a.	76	2.42e-05	2.36e-05	2.42e-05	0
										.GO:0016020	CC	p	membrane	80/847	6642/41075	1.31e-08	n.a.	80	0.000258	0.000251	0.000257	0
										.GO:0032991	CC	p	macromolecular complex	48/847	4514/41075	8.22e-08	n.a.	48	0.00162	0.00158	0.00162	0
										..GO:0031224	CC	p	intrinsic component of membrane	66/847	5423/41075	7.57e-07	n.a.	66	0.0149	0.0145	0.0149	0.002
										....GO:0005634	CC	p	nucleus	44/847	4023/41075	1.1e-06	n.a.	44	0.0217	0.0212	0.0216	0.002
										...GO:0044428	CC	p	nuclear part	32/847	3244/41075	1.18e-06	n.a.	32	0.0233	0.0227	0.0232	0.002
										....GO:0005829	CC	p	cytosol	30/847	3101/41075	1.37e-06	n.a.	30	0.0269	0.0262	0.0268	0.004
										...GO:0016021	CC	p	integral component of membrane	65/847	5284/41075	1.65e-06	n.a.	65	0.0326	0.0318	0.0325	0.004
										....GO:0005654	CC	p	nucleoplasm	12/847	1685/41075	9.78e-06	n.a.	12	0.193	0.188	0.192	0.042
										...GO:0043232	CC	p	intracellular non-membrane-bounded organelle	19/847	2154/41075	1.59e-05	n.a.	19	0.314	0.306	0.313	0.058
										..GO:0043228	CC	p	non-membrane-bounded organelle	19/847	2162/41075	1.62e-05	n.a.	19	0.319	0.311	0.318	0.058
										...GO:0098588	CC	p	bounding membrane of organelle	15/847	1759/41075	7.06e-05	n.a.	15	1	1	1	0.184
										....GO:0000139	CC	p	Golgi membrane	2/847	697/41075	0.000121	n.a.	2	1	1	1	0.312
										...GO:0005737	CC	p	cytoplasm	61/847	4563/41075	0.000133	n.a.	61	1	1	1	0.32
										..GO:0031090	CC	p	organelle membrane	28/847	2534/41075	0.000217	n.a.	28	1	1	1	0.44
										...GO:0044431	CC	p	Golgi apparatus part	6/847	985/41075	0.000364	n.a.	6	1	1	1	0.626
										..GO:0005886	CC	p	plasma membrane	41/847	3249/41075	0.000491	n.a.	41	1	1	1	0.826
										..GO:1902494	CC	p	catalytic complex	8/847	1097/41075	0.000526	n.a.	8	1	1	1	0.828
										...GO:0070013	CC	p	intracellular organelle lumen	3/847	679/41075	0.000889	n.a.	3	1	1	1	0.9
										.GO:0031974	CC	p	membrane-enclosed lumen	3/847	680/41075	0.000893	n.a.	3	1	1	1	0.9
										..GO:0043233	CC	p	organelle lumen	3/847	680/41075	0.000893	n.a.	3	1	1	1	0.9
										..GO:0044459	CC	p	plasma membrane part	31/847	2570/41075	0.000941	n.a.	31	1	1	1	0.904
										...GO:0044429	CC	p	mitochondrial part	5/847	790/41075	0.00212	n.a.	5	1	1	1	0.992
										..GO:0043234	CC	p	protein complex	31/847	2466/41075	0.00265	n.a.	31	1	1	1	1
										...GO:0030529	CC	p	intracellular ribonucleoprotein complex	5/847	771/41075	0.00288	n.a.	5	1	1	1	1
										..GO:1990904	CC	p	ribonucleoprotein complex	6/847	832/41075	0.0029	n.a.	6	1	1	1	1
										...GO:1990234	CC	p	transferase complex	3/847	605/41075	0.00337	n.a.	3	1	1	1	1
										.....GO:0005813	CC	p	centrosome	1/847	383/41075	0.00582	n.a.	1	1	1	1	1
										...GO:0031226	CC	p	intrinsic component of plasma membrane	16/847	1454/41075	0.00622	n.a.	16	1	1	1	1
										....GO:0044451	CC	p	nucleoplasm part	7/847	859/41075	0.007	n.a.	7	1	1	1	1
										....GO:0031410	CC	p	cytoplasmic vesicle	11/847	1116/41075	0.00728	n.a.	11	1	1	1	1
										...GO:0097708	CC	p	intracellular vesicle	11/847	1120/41075	0.00731	n.a.	11	1	1	1	1
										....GO:0005887	CC	p	integral component of plasma membrane	16/847	1432/41075	0.00781	n.a.	16	1	1	1	1
										...GO:0044427	CC	p	chromosomal part	5/847	692/41075	0.00948	n.a.	5	1	1	1	1
										...GO:0031982	CC	p	vesicle	22/847	1774/41075	0.0102	n.a.	22	1	1	1	1
										..GO:0009986	CC	p	cell surface	3/847	515/41075	0.0116	n.a.	3	1	1	1	1
										....GO:0005794	CC	p	Golgi apparatus	7/847	786/41075	0.0154	n.a.	7	1	1	1	1
										..GO:0098805	CC	p	whole membrane	12/847	1099/41075	0.0176	n.a.	12	1	1	1	1
										....GO:0005739	CC	p	mitochondrion	11/847	1006/41075	0.0243	n.a.	11	1	1	1	1
										....GO:0042579	CC	p	microbody	0/847	206/41075	0.0244	n.a.	0	1	1	1	1
										...GO:0044432	CC	p	endoplasmic reticulum part	13/847	1125/41075	0.0254	n.a.	13	1	1	1	1
										...GO:0044437	CC	p	vacuolar part	3/847	463/41075	0.0301	n.a.	3	1	1	1	1
										.....GO:0005777	CC	p	peroxisome	0/847	183/41075	0.036	n.a.	0	1	1	1	1
										..GO:0005615	CC	p	extracellular space	13/847	1083/41075	0.0394	n.a.	13	1	1	1	1
										.GO:0044456	CC	p	synapse part	11/847	958/41075	0.0491	n.a.	11	1	1	1	1
										GO:0003674	MF	p	molecular_function	246/847	17225/41075	4.11e-10	n.a.	246	8.09e-06	7.89e-06	8.09e-06	0
										.GO:0005488	MF	p	binding	198/847	13134/41075	3.27e-08	n.a.	198	0.000644	0.000627	0.000643	0
										.GO:0003824	MF	p	catalytic activity	123/847	8567/41075	2.42e-06	n.a.	123	0.0478	0.0466	0.0476	0.006
										..GO:0043167	MF	p	ion binding	127/847	8294/41075	9.66e-05	n.a.	127	1	1	1	0.272
										....GO:0046872	MF	p	metal ion binding	82/847	5815/41075	9.83e-05	n.a.	82	1	1	1	0.274
										...GO:0043169	MF	p	cation binding	85/847	5904/41075	0.000165	n.a.	85	1	1	1	0.348
										..GO:0005515	MF	p	protein binding	76/847	5345/41075	0.000293	n.a.	76	1	1	1	0.578
										....GO:0004842	MF	p	ubiquitin-protein transferase activity	3/847	675/41075	0.000874	n.a.	3	1	1	1	0.9
										.GO:0000988	MF	p	transcription factor activity, protein binding	0/847	331/41075	0.00157	n.a.	0	1	1	1	0.984
										....GO:0003723	MF	p	RNA binding	13/847	1373/41075	0.00185	n.a.	13	1	1	1	0.988
										...GO:0003712	MF	p	transcription cofactor activity	0/847	323/41075	0.0024	n.a.	0	1	1	1	0.998
										..GO:0000989	MF	p	transcription factor activity, transcription factor binding	0/847	326/41075	0.00245	n.a.	0	1	1	1	0.998
										..GO:0022857	MF	p	transmembrane transporter activity	15/847	1427/41075	0.00425	n.a.	15	1	1	1	1
										..GO:0016787	MF	p	hydrolase activity	52/847	3586/41075	0.00559	n.a.	52	1	1	1	1
										.GO:0005215	MF	p	transporter activity	19/847	1645/41075	0.0059	n.a.	19	1	1	1	1
										....GO:0004930	MF	p	G-protein coupled receptor activity	3/847	558/41075	0.00621	n.a.	3	1	1	1	1
										...GO:0019787	MF	p	ubiquitin-like protein transferase activity	5/847	706/41075	0.00694	n.a.	5	1	1	1	1
										...GO:0099600	MF	p	transmembrane receptor activity	11/847	1118/41075	0.00729	n.a.	11	1	1	1	1
										.GO:0004871	MF	p	signal transducer activity	17/847	1489/41075	0.00896	n.a.	17	1	1	1	1
										...GO:0022804	MF	p	active transmembrane transporter activity	4/847	610/41075	0.00904	n.a.	4	1	1	1	1
										..GO:0038023	MF	p	signaling receptor activity	16/847	1406/41075	0.00977	n.a.	16	1	1	1	1
										...GO:0004888	MF	p	transmembrane signaling receptor activity	11/847	1082/41075	0.0121	n.a.	11	1	1	1	1
										...GO:0008134	MF	p	transcription factor binding	1/847	351/41075	0.0122	n.a.	1	1	1	1	1
										..GO:0004872	MF	p	receptor activity	19/847	1570/41075	0.0141	n.a.	19	1	1	1	1
										.GO:0060089	MF	p	molecular transducer activity	19/847	1570/41075	0.0141	n.a.	19	1	1	1	1
										....GO:0016747	MF	p	transferase activity, transferring acyl groups other than amino-acyl groups	0/847	232/41075	0.0171	n.a.	0	1	1	1	1
										..GO:0022892	MF	p	substrate-specific transporter activity	17/847	1420/41075	0.0171	n.a.	17	1	1	1	1
										...GO:0019899	MF	p	enzyme binding	19/847	1547/41075	0.0173	n.a.	19	1	1	1	1
										....GO:0042578	MF	p	phosphoric ester hydrolase activity	1/847	330/41075	0.0173	n.a.	1	1	1	1	1
										..GO:1901363	MF	p	heterocyclic compound binding	104/847	6202/41075	0.0199	n.a.	104	1	1	1	1
										..GO:0003700	MF	p	transcription factor activity, sequence-specific DNA binding	7/847	769/41075	0.0202	n.a.	7	1	1	1	1
										.GO:0001071	MF	p	nucleic acid binding transcription factor activity	7/847	769/41075	0.0202	n.a.	7	1	1	1	1
										....GO:0015075	MF	p	ion transmembrane transporter activity	13/847	1156/41075	0.0204	n.a.	13	1	1	1	1
										...GO:0005102	MF	p	receptor binding	10/847	955/41075	0.0209	n.a.	10	1	1	1	1
										.....GO:0008509	MF	p	anion transmembrane transporter activity	3/847	486/41075	0.0225	n.a.	3	1	1	1	1
										...GO:0022891	MF	p	substrate-specific transmembrane transporter activity	14/847	1213/41075	0.0233	n.a.	14	1	1	1	1
										...GO:0003676	MF	p	nucleic acid binding	53/847	3441/41075	0.0239	n.a.	53	1	1	1	1
										.....GO:0008234	MF	p	cysteine-type peptidase activity	0/847	202/41075	0.0243	n.a.	0	1	1	1	1
										....GO:0003713	MF	p	transcription coactivator activity	0/847	206/41075	0.0244	n.a.	0	1	1	1	1
										.....GO:0043565	MF	p	sequence-specific DNA binding	7/847	751/41075	0.0263	n.a.	7	1	1	1	1
										..GO:0097159	MF	p	organic cyclic compound binding	107/847	6273/41075	0.0299	n.a.	107	1	1	1	1
										..GO:0016829	MF	p	lyase activity	1/847	279/41075	0.034	n.a.	1	1	1	1	1
										.....GO:0046943	MF	p	carboxylic acid transmembrane transporter activity	1/847	286/41075	0.0343	n.a.	1	1	1	1	1
										....GO:0005342	MF	p	organic acid transmembrane transporter activity	1/847	287/41075	0.0344	n.a.	1	1	1	1	1
										......GO:0008514	MF	p	organic anion transmembrane transporter activity	2/847	357/41075	0.0384	n.a.	2	1	1	1	1
										...GO:0000981	MF	p	RNA polymerase II transcription factor activity, sequence-specific DNA binding	5/847	588/41075	0.0387	n.a.	5	1	1	1	1
										.....GO:0046914	MF	p	transition metal ion binding	24/847	1715/41075	0.0459	n.a.	24	1	1	1	1
										....GO:0016301	MF	p	kinase activity	9/847	821/41075	0.0467	n.a.	9	1	1	1	1
										....GO:0044389	MF	p	ubiquitin-like protein ligase binding	1/847	265/41075	0.0486	n.a.	1	1	1	1	1

## Sheet: PSup
load obo file /projet/externe/ifremer/pauffret/bin/go_enrichment-master/02_go_database/go-basic.obo
/projet/externe/ifremer/pauffret/bin/go_enrichment-master/02_go_database/go-basic.obo: fmt(1.2) rel(2017-07-07) 48,954 GO Terms
19,994 out of 41,075 population items found in association
Calculating uncorrected p-values using fisher
63 out of 122 study items found in association
Running multitest correction: local bonferroni
Running multitest correction: local sidak
Running multitest correction: local holm
Running multitest correction: local fdr
1,167 GO terms are associated with 63 of 122 study items
19,704 GO terms are associated with 19,994 of 41,075 population items
# Generated by GOATOOLS v0.6.10 (2019-04-03)
# min_ratio=None pval=0.05
GO	NS	enrichment	name	ratio_in_study	ratio_in_pop	p_uncorrected	depth	study_count	p_bonferroni	p_sidak	p_holm	p_fdr
.....GO:0015074	BP	e	DNA integration	6/122	386/41075	0.00107	n.a.	6	1	1	1	0.802
.....GO:0003338	BP	e	metanephros morphogenesis	1/122	1/41075	0.00297	n.a.	1	1	1	1	0.958
....GO:1904842	BP	e	response to nitroglycerin	1/122	1/41075	0.00297	n.a.	1	1	1	1	0.958
.....GO:0034308	BP	e	primary alcohol metabolic process	3/122	101/41075	0.00345	n.a.	3	1	1	1	1
...GO:1901615	BP	e	organic hydroxy compound metabolic process	6/122	515/41075	0.00449	n.a.	6	1	1	1	1
........GO:0099116	BP	e	tRNA 5'-end processing	1/122	2/41075	0.00593	n.a.	1	1	1	1	1
.......GO:0097745	BP	e	mitochondrial tRNA 5'-end processing	1/122	2/41075	0.00593	n.a.	1	1	1	1	1
.....GO:0009089	BP	e	lysine biosynthetic process via diaminopimelate	1/122	3/41075	0.00888	n.a.	1	1	1	1	1
......GO:0000964	BP	e	mitochondrial RNA 5'-end processing	1/122	3/41075	0.00888	n.a.	1	1	1	1	1
......GO:0019442	BP	e	tryptophan catabolic process to acetyl-CoA	1/122	3/41075	0.00888	n.a.	1	1	1	1	1
....GO:0046451	BP	e	diaminopimelate metabolic process	1/122	3/41075	0.00888	n.a.	1	1	1	1	1
.......GO:0006068	BP	e	ethanol catabolic process	2/122	49/41075	0.00939	n.a.	2	1	1	1	1
......GO:0006067	BP	e	ethanol metabolic process	2/122	53/41075	0.0109	n.a.	2	1	1	1	1
....GO:0050427	BP	e	3'-phosphoadenosine 5'-phosphosulfate metabolic process	2/122	55/41075	0.0117	n.a.	2	1	1	1	1
...GO:0042246	BP	e	tissue regeneration	2/122	55/41075	0.0117	n.a.	2	1	1	1	1
.......GO:1904207	BP	e	regulation of chemokine (C-C motif) ligand 2 secretion	1/122	4/41075	0.0118	n.a.	1	1	1	1	1
........GO:1904209	BP	e	positive regulation of chemokine (C-C motif) ligand 2 secretion	1/122	4/41075	0.0118	n.a.	1	1	1	1	1
.....GO:0060897	BP	e	neural plate regionalization	1/122	4/41075	0.0118	n.a.	1	1	1	1	1
....GO:0060896	BP	e	neural plate pattern specification	1/122	4/41075	0.0118	n.a.	1	1	1	1	1
.......GO:0006436	BP	e	tryptophanyl-tRNA aminoacylation	1/122	4/41075	0.0118	n.a.	1	1	1	1	1
......GO:0021999	BP	e	neural plate anterior/posterior regionalization	1/122	4/41075	0.0118	n.a.	1	1	1	1	1
......GO:0034310	BP	e	primary alcohol catabolic process	2/122	56/41075	0.0121	n.a.	2	1	1	1	1
.........GO:1903984	BP	e	positive regulation of TRAIL-activated apoptotic signaling pathway	1/122	5/41075	0.0148	n.a.	1	1	1	1	1
.......GO:0009085	BP	e	lysine biosynthetic process	1/122	5/41075	0.0148	n.a.	1	1	1	1	1
......GO:0071307	BP	e	cellular response to vitamin K	1/122	5/41075	0.0148	n.a.	1	1	1	1	1
........GO:1903121	BP	e	regulation of TRAIL-activated apoptotic signaling pathway	1/122	5/41075	0.0148	n.a.	1	1	1	1	1
....GO:0051923	BP	e	sulfation	2/122	67/41075	0.0171	n.a.	2	1	1	1	1
.......GO:0034471	BP	e	ncRNA 5'-end processing	1/122	6/41075	0.0177	n.a.	1	1	1	1	1
.......GO:0021860	BP	e	pyramidal neuron development	1/122	6/41075	0.0177	n.a.	1	1	1	1	1
....GO:0018958	BP	e	phenol-containing compound metabolic process	3/122	187/41075	0.0185	n.a.	3	1	1	1	1
......GO:0034035	BP	e	purine ribonucleoside bisphosphate metabolic process	2/122	72/41075	0.0195	n.a.	2	1	1	1	1
....GO:1990523	BP	e	bone regeneration	1/122	7/41075	0.0206	n.a.	1	1	1	1	1
........GO:0010835	BP	e	regulation of protein ADP-ribosylation	1/122	7/41075	0.0206	n.a.	1	1	1	1	1
......GO:0010940	BP	e	positive regulation of necrotic cell death	1/122	7/41075	0.0206	n.a.	1	1	1	1	1
.....GO:0010917	BP	e	negative regulation of mitochondrial membrane potential	1/122	7/41075	0.0206	n.a.	1	1	1	1	1
.......GO:1904683	BP	e	regulation of metalloendopeptidase activity	1/122	7/41075	0.0206	n.a.	1	1	1	1	1
........GO:1904684	BP	e	negative regulation of metalloendopeptidase activity	1/122	7/41075	0.0206	n.a.	1	1	1	1	1
.....GO:0032571	BP	e	response to vitamin K	1/122	7/41075	0.0206	n.a.	1	1	1	1	1
.......GO:0048813	BP	e	dendrite morphogenesis	2/122	77/41075	0.0221	n.a.	2	1	1	1	1
.......GO:1905049	BP	e	negative regulation of metallopeptidase activity	1/122	8/41075	0.0235	n.a.	1	1	1	1	1
......GO:0000966	BP	e	RNA 5'-end processing	1/122	8/41075	0.0235	n.a.	1	1	1	1	1
....GO:0045837	BP	e	negative regulation of membrane potential	1/122	8/41075	0.0235	n.a.	1	1	1	1	1
.....GO:0035794	BP	e	positive regulation of mitochondrial membrane permeability	1/122	9/41075	0.0264	n.a.	1	1	1	1	1
......GO:1905048	BP	e	regulation of metallopeptidase activity	1/122	9/41075	0.0264	n.a.	1	1	1	1	1
.......GO:2000343	BP	e	positive regulation of chemokine (C-X-C motif) ligand 2 production	1/122	9/41075	0.0264	n.a.	1	1	1	1	1
.....GO:0033865	BP	e	nucleoside bisphosphate metabolic process	2/122	86/41075	0.0272	n.a.	2	1	1	1	1
......GO:0033875	BP	e	ribonucleoside bisphosphate metabolic process	2/122	86/41075	0.0272	n.a.	2	1	1	1	1
.....GO:0034032	BP	e	purine nucleoside bisphosphate metabolic process	2/122	86/41075	0.0272	n.a.	2	1	1	1	1
....GO:1905710	BP	e	positive regulation of membrane permeability	1/122	10/41075	0.0293	n.a.	1	1	1	1	1
...GO:0006725	BP	e	cellular aromatic compound metabolic process	17/122	3389/41075	0.0306	n.a.	17	1	1	1	1
......GO:1900025	BP	e	negative regulation of substrate adhesion-dependent cell spreading	1/122	11/41075	0.0322	n.a.	1	1	1	1	1
...GO:0014850	BP	e	response to muscle activity	1/122	11/41075	0.0322	n.a.	1	1	1	1	1
.......GO:0090197	BP	e	positive regulation of chemokine secretion	1/122	12/41075	0.0351	n.a.	1	1	1	1	1
......GO:0090196	BP	e	regulation of chemokine secretion	1/122	12/41075	0.0351	n.a.	1	1	1	1	1
......GO:0014816	BP	e	skeletal muscle satellite cell differentiation	1/122	12/41075	0.0351	n.a.	1	1	1	1	1
......GO:0021884	BP	e	forebrain neuron development	1/122	12/41075	0.0351	n.a.	1	1	1	1	1
.....GO:0014856	BP	e	skeletal muscle cell proliferation	1/122	12/41075	0.0351	n.a.	1	1	1	1	1
.......GO:0046477	BP	e	glycosylceramide catabolic process	1/122	12/41075	0.0351	n.a.	1	1	1	1	1
....GO:0043403	BP	e	skeletal muscle tissue regeneration	1/122	12/41075	0.0351	n.a.	1	1	1	1	1
....GO:0014719	BP	e	skeletal muscle satellite cell activation	1/122	12/41075	0.0351	n.a.	1	1	1	1	1
......GO:0014841	BP	e	skeletal muscle satellite cell proliferation	1/122	12/41075	0.0351	n.a.	1	1	1	1	1
.....GO:0019441	BP	e	tryptophan catabolic process to kynurenine	1/122	12/41075	0.0351	n.a.	1	1	1	1	1
......GO:2000341	BP	e	regulation of chemokine (C-X-C motif) ligand 2 production	1/122	12/41075	0.0351	n.a.	1	1	1	1	1
.....GO:0046164	BP	e	alcohol catabolic process	2/122	104/41075	0.0385	n.a.	2	1	1	1	1
.....GO:0006310	BP	e	DNA recombination	5/122	629/41075	0.04	n.a.	5	1	1	1	1
........GO:1902043	BP	e	positive regulation of extrinsic apoptotic signaling pathway via death domain receptors	1/122	14/41075	0.0408	n.a.	1	1	1	1	1
....GO:0044344	BP	e	cellular response to fibroblast growth factor stimulus	1/122	15/41075	0.0436	n.a.	1	1	1	1	1
......GO:0038094	BP	e	Fc-gamma receptor signaling pathway	1/122	15/41075	0.0436	n.a.	1	1	1	1	1
....GO:0060993	BP	e	kidney morphogenesis	1/122	15/41075	0.0436	n.a.	1	1	1	1	1
......GO:0006553	BP	e	lysine metabolic process	1/122	16/41075	0.0465	n.a.	1	1	1	1	1
.....GO:0060538	BP	e	skeletal muscle organ development	1/122	16/41075	0.0465	n.a.	1	1	1	1	1
.....GO:0008593	BP	e	regulation of Notch signaling pathway	2/122	119/41075	0.0491	n.a.	2	1	1	1	1
......GO:0046218	BP	e	indolalkylamine catabolic process	1/122	17/41075	0.0493	n.a.	1	1	1	1	1
......GO:0014065	BP	e	phosphatidylinositol 3-kinase signaling	1/122	17/41075	0.0493	n.a.	1	1	1	1	1
......GO:0006569	BP	e	tryptophan catabolic process	1/122	17/41075	0.0493	n.a.	1	1	1	1	1
.....GO:0071295	BP	e	cellular response to vitamin	1/122	17/41075	0.0493	n.a.	1	1	1	1	1
...GO:0005604	CC	e	basement membrane	4/122	207/41075	0.00346	n.a.	4	1	1	1	1
..GO:0044420	CC	e	extracellular matrix component	4/122	279/41075	0.00979	n.a.	4	1	1	1	1
.GO:0005576	CC	e	extracellular region	12/122	1811/41075	0.0118	n.a.	12	1	1	1	1
.....GO:0097441	CC	e	basilar dendrite	1/122	5/41075	0.0148	n.a.	1	1	1	1	1
....GO:0030678	CC	e	mitochondrial ribonuclease P complex	1/122	6/41075	0.0177	n.a.	1	1	1	1	1
.....GO:0097442	CC	e	CA3 pyramidal cell dendrite	1/122	6/41075	0.0177	n.a.	1	1	1	1	1
....GO:0030677	CC	e	ribonuclease P complex	1/122	14/41075	0.0408	n.a.	1	1	1	1	1
......GO:0003964	MF	e	RNA-directed DNA polymerase activity	10/122	721/41075	6.16e-05	n.a.	10	1	1	1	0.138
.....GO:0004519	MF	e	endonuclease activity	9/122	581/41075	6.31e-05	n.a.	9	1	1	1	0.14
.....GO:0034061	MF	e	DNA polymerase activity	10/122	761/41075	9.61e-05	n.a.	10	1	1	1	0.21
.....GO:0043864	MF	e	indoleacetamide hydrolase activity	2/122	6/41075	0.00013	n.a.	2	1	1	1	0.246
....GO:0016779	MF	e	nucleotidyltransferase activity	10/122	864/41075	0.000267	n.a.	10	1	1	1	0.44
....GO:0004518	MF	e	nuclease activity	9/122	714/41075	0.000294	n.a.	9	1	1	1	0.448
.....GO:0004040	MF	e	amidase activity	2/122	11/41075	0.000473	n.a.	2	1	1	1	0.566
......GO:0004190	MF	e	aspartic-type endopeptidase activity	5/122	292/41075	0.00185	n.a.	5	1	1	1	0.908
.....GO:0070001	MF	e	aspartic-type peptidase activity	5/122	294/41075	0.0019	n.a.	5	1	1	1	0.908
.......GO:0008837	MF	e	diaminopimelate epimerase activity	1/122	1/41075	0.00297	n.a.	1	1	1	1	0.958
...GO:0008233	MF	e	peptidase activity	9/122	1051/41075	0.00423	n.a.	9	1	1	1	1
.....GO:0033981	MF	e	D-dopachrome decarboxylase activity	1/122	2/41075	0.00593	n.a.	1	1	1	1	1
......GO:0004867	MF	e	serine-type endopeptidase inhibitor activity	3/122	126/41075	0.00638	n.a.	3	1	1	1	1
...GO:0004857	MF	e	enzyme inhibitor activity	5/122	393/41075	0.0065	n.a.	5	1	1	1	1
.....GO:0004866	MF	e	endopeptidase inhibitor activity	4/122	251/41075	0.00681	n.a.	4	1	1	1	1
....GO:0061135	MF	e	endopeptidase regulator activity	4/122	257/41075	0.00739	n.a.	4	1	1	1	1
....GO:0030414	MF	e	peptidase inhibitor activity	4/122	271/41075	0.00887	n.a.	4	1	1	1	1
......GO:0008456	MF	e	alpha-N-acetylgalactosaminidase activity	1/122	3/41075	0.00888	n.a.	1	1	1	1	1
.....GO:0004062	MF	e	aryl sulfotransferase activity	2/122	54/41075	0.0113	n.a.	2	1	1	1	1
...GO:0061134	MF	e	peptidase regulator activity	4/122	294/41075	0.0117	n.a.	4	1	1	1	1
......GO:0004830	MF	e	tryptophan-tRNA ligase activity	1/122	4/41075	0.0118	n.a.	1	1	1	1	1
......GO:0004557	MF	e	alpha-galactosidase activity	1/122	4/41075	0.0118	n.a.	1	1	1	1	1
..GO:0005201	MF	e	extracellular matrix structural constituent	4/122	306/41075	0.0134	n.a.	4	1	1	1	1
.....GO:0004833	MF	e	tryptophan 2,3-dioxygenase activity	1/122	5/41075	0.0148	n.a.	1	1	1	1	1
...GO:0016788	MF	e	hydrolase activity, acting on ester bonds	9/122	1307/41075	0.0162	n.a.	9	1	1	1	1
...GO:0016772	MF	e	transferase activity, transferring phosphorus-containing groups	11/122	1709/41075	0.0186	n.a.	11	1	1	1	1
......GO:0008510	MF	e	sodium:bicarbonate symporter activity	1/122	7/41075	0.0206	n.a.	1	1	1	1	1
.....GO:0004175	MF	e	endopeptidase activity	6/122	730/41075	0.0221	n.a.	6	1	1	1	1
.....GO:0036361	MF	e	racemase activity, acting on amino acids and derivatives	1/122	8/41075	0.0235	n.a.	1	1	1	1	1
....GO:0016855	MF	e	racemase and epimerase activity, acting on amino acids and derivatives	1/122	8/41075	0.0235	n.a.	1	1	1	1	1
......GO:0047661	MF	e	amino-acid racemase activity	1/122	8/41075	0.0235	n.a.	1	1	1	1	1
.......GO:0004526	MF	e	ribonuclease P activity	1/122	9/41075	0.0264	n.a.	1	1	1	1	1
....GO:0070011	MF	e	peptidase activity, acting on L-amino acid peptides	7/122	977/41075	0.0269	n.a.	7	1	1	1	1
.....GO:0015925	MF	e	galactosidase activity	1/122	10/41075	0.0293	n.a.	1	1	1	1	1
....GO:0016811	MF	e	hydrolase activity, acting on carbon-nitrogen (but not peptide) bonds, in linear amides	2/122	92/41075	0.0308	n.a.	2	1	1	1	1
......GO:0004549	MF	e	tRNA-specific ribonuclease activity	1/122	11/41075	0.0322	n.a.	1	1	1	1	1
.....GO:0005452	MF	e	inorganic anion exchanger activity	1/122	11/41075	0.0322	n.a.	1	1	1	1	1
.......GO:0015106	MF	e	bicarbonate transmembrane transporter activity	1/122	15/41075	0.0436	n.a.	1	1	1	1	1
.....GO:0015349	MF	e	thyroid hormone transmembrane transporter activity	1/122	15/41075	0.0436	n.a.	1	1	1	1	1
....GO:0015129	MF	e	lactate transmembrane transporter activity	1/122	16/41075	0.0465	n.a.	1	1	1	1	1
.....GO:0031325	BP	p	positive regulation of cellular metabolic process	0/122	2068/41075	0.00305	n.a.	0	1	1	1	1
.....GO:0051173	BP	p	positive regulation of nitrogen compound metabolic process	0/122	1950/41075	0.00461	n.a.	0	1	1	1	1
..GO:0051641	BP	p	cellular localization	0/122	1771/41075	0.0111	n.a.	0	1	1	1	1
....GO:0009893	BP	p	positive regulation of metabolic process	1/122	2253/41075	0.0153	n.a.	1	1	1	1	1
.....GO:0010604	BP	p	positive regulation of macromolecule metabolic process	1/122	2088/41075	0.0221	n.a.	1	1	1	1	1
...GO:0051649	BP	p	establishment of localization in cell	0/122	1401/41075	0.0235	n.a.	0	1	1	1	1
...GO:0019222	BP	p	regulation of metabolic process	5/122	4237/41075	0.0238	n.a.	5	1	1	1	1
.GO:0022414	BP	p	reproductive process	0/122	1284/41075	0.0352	n.a.	0	1	1	1	1
..GO:0050789	BP	p	regulation of biological process	15/122	8143/41075	0.0399	n.a.	15	1	1	1	1
....GO:0031323	BP	p	regulation of cellular metabolic process	5/122	3856/41075	0.0425	n.a.	5	1	1	1	1
....GO:0060255	BP	p	regulation of macromolecule metabolic process	5/122	3928/41075	0.0431	n.a.	5	1	1	1	1
..GO:0044446	CC	p	intracellular organelle part	5/122	7465/41075	5.28e-06	n.a.	5	0.104	0.101	0.104	0.01
.GO:0044422	CC	p	organelle part	6/122	7794/41075	1.27e-05	n.a.	6	0.25	0.243	0.25	0.022
..GO:0044424	CC	p	intracellular part	22/122	13067/41075	0.000855	n.a.	22	1	1	1	0.718
...GO:0044428	CC	p	nuclear part	1/122	3244/41075	0.00106	n.a.	1	1	1	1	0.798
..GO:0031090	CC	p	organelle membrane	1/122	2534/41075	0.00724	n.a.	1	1	1	1	1
...GO:0044444	CC	p	cytoplasmic part	13/122	8165/41075	0.0087	n.a.	13	1	1	1	1
..GO:0043234	CC	p	protein complex	1/122	2466/41075	0.0111	n.a.	1	1	1	1	1
.GO:0032991	CC	p	macromolecular complex	5/122	4514/41075	0.0127	n.a.	5	1	1	1	1
.GO:0044464	CC	p	cell part	33/122	15466/41075	0.015	n.a.	33	1	1	1	1
..GO:0043229	CC	p	intracellular organelle	14/122	8179/41075	0.017	n.a.	14	1	1	1	1
.GO:0043226	CC	p	organelle	16/122	8948/41075	0.0205	n.a.	16	1	1	1	1
....GO:0005829	CC	p	cytosol	3/122	3101/41075	0.0255	n.a.	3	1	1	1	1
.GO:0016020	CC	p	membrane	11/122	6642/41075	0.0352	n.a.	11	1	1	1	1
...GO:0044430	CC	p	cytoskeletal part	0/122	1387/41075	0.0378	n.a.	0	1	1	1	1
..GO:0043227	CC	p	membrane-bounded organelle	14/122	7562/41075	0.0468	n.a.	14	1	1	1	1
..GO:0005515	MF	p	protein binding	8/122	5345/41075	0.0307	n.a.	8	1	1	1	1
...GO:1901265	MF	p	nucleoside phosphate binding	3/122	2866/41075	0.0487	n.a.	3	1	1	1	1
...GO:0000166	MF	p	nucleotide binding	3/122	2866/41075	0.0487	n.a.	3	1	1	1	1

## Sheet: PSdown
load obo file /projet/externe/ifremer/pauffret/bin/go_enrichment-master/02_go_database/go-basic.obo
/projet/externe/ifremer/pauffret/bin/go_enrichment-master/02_go_database/go-basic.obo: fmt(1.2) rel(2017-07-07) 48,954 GO Terms
19,994 out of 41,075 population items found in association
Calculating uncorrected p-values using fisher
33 out of 67 study items found in association
Running multitest correction: local bonferroni
Running multitest correction: local sidak
Running multitest correction: local holm
Running multitest correction: local fdr
910 GO terms are associated with 33 of 67 study items
19,704 GO terms are associated with 19,994 of 41,075 population items
# Generated by GOATOOLS v0.6.10 (2019-04-03)
# min_ratio=None pval=0.05
GO	NS	enrichment	name	ratio_in_study	ratio_in_pop	p_uncorrected	depth	study_count	p_bonferroni	p_sidak	p_holm	p_fdr
.......GO:0070981	BP	e	L-asparagine biosynthetic process	2/67	3/41075	7.85e-06	n.a.	2	0.155	0.151	0.155	0.01
......GO:0070982	BP	e	L-asparagine metabolic process	2/67	3/41075	7.85e-06	n.a.	2	0.155	0.151	0.155	0.01
......GO:0006529	BP	e	asparagine biosynthetic process	2/67	5/41075	2.61e-05	n.a.	2	0.515	0.502	0.515	0.056
.....GO:0006528	BP	e	asparagine metabolic process	2/67	9/41075	9.37e-05	n.a.	2	1	1	1	0.148
....GO:1901566	BP	e	organonitrogen compound biosynthetic process	7/67	843/41075	0.000447	n.a.	7	1	1	1	0.45
.....GO:0006310	BP	e	DNA recombination	6/67	629/41075	0.000569	n.a.	6	1	1	1	0.492
....GO:0044283	BP	e	small molecule biosynthetic process	5/67	445/41075	0.000812	n.a.	5	1	1	1	0.596
......GO:0006541	BP	e	glutamine metabolic process	2/67	33/41075	0.00134	n.a.	2	1	1	1	0.736
...GO:1901615	BP	e	organic hydroxy compound metabolic process	5/67	515/41075	0.00155	n.a.	5	1	1	1	0.764
.......GO:0009709	BP	e	terpenoid indole alkaloid biosynthetic process	1/67	1/41075	0.00163	n.a.	1	1	1	1	0.782
.......GO:0006196	BP	e	AMP catabolic process	1/67	1/41075	0.00163	n.a.	1	1	1	1	0.782
...GO:0035837	BP	e	ergot alkaloid biosynthetic process	1/67	1/41075	0.00163	n.a.	1	1	1	1	0.782
....GO:0035836	BP	e	ergot alkaloid metabolic process	1/67	1/41075	0.00163	n.a.	1	1	1	1	0.782
......GO:0035835	BP	e	indole alkaloid biosynthetic process	1/67	1/41075	0.00163	n.a.	1	1	1	1	0.782
.....GO:0035834	BP	e	indole alkaloid metabolic process	1/67	1/41075	0.00163	n.a.	1	1	1	1	0.782
......GO:0046447	BP	e	terpenoid indole alkaloid metabolic process	1/67	1/41075	0.00163	n.a.	1	1	1	1	0.782
....GO:1900566	BP	e	chanoclavine-I biosynthetic process	1/67	1/41075	0.00163	n.a.	1	1	1	1	0.782
...GO:1900564	BP	e	chanoclavine-I metabolic process	1/67	1/41075	0.00163	n.a.	1	1	1	1	0.782
......GO:0009067	BP	e	aspartate family amino acid biosynthetic process	2/67	37/41075	0.00168	n.a.	2	1	1	1	0.982
...GO:0034641	BP	e	cellular nitrogen compound metabolic process	14/67	3664/41075	0.00208	n.a.	14	1	1	1	0.982
...GO:0044711	BP	e	single-organism biosynthetic process	7/67	1101/41075	0.0021	n.a.	7	1	1	1	0.982
....GO:0044271	BP	e	cellular nitrogen compound biosynthetic process	7/67	1113/41075	0.00223	n.a.	7	1	1	1	0.984
.....GO:0009166	BP	e	nucleotide catabolic process	2/67	44/41075	0.00237	n.a.	2	1	1	1	0.984
......GO:0072330	BP	e	monocarboxylic acid biosynthetic process	3/67	163/41075	0.00244	n.a.	3	1	1	1	0.984
....GO:1901292	BP	e	nucleoside phosphate catabolic process	2/67	51/41075	0.00317	n.a.	2	1	1	1	0.992
...GO:0097164	BP	e	ammonium ion metabolic process	3/67	179/41075	0.00318	n.a.	3	1	1	1	0.992
......GO:0034309	BP	e	primary alcohol biosynthetic process	1/67	2/41075	0.00326	n.a.	1	1	1	1	0.992
........GO:0046086	BP	e	adenosine biosynthetic process	1/67	2/41075	0.00326	n.a.	1	1	1	1	0.992
....GO:0042417	BP	e	dopamine metabolic process	2/67	53/41075	0.00342	n.a.	2	1	1	1	0.998
...GO:0044281	BP	e	small molecule metabolic process	9/67	1920/41075	0.00387	n.a.	9	1	1	1	0.998
.....GO:0009821	BP	e	alkaloid biosynthetic process	1/67	3/41075	0.00489	n.a.	1	1	1	1	1
....GO:0038188	BP	e	cholecystokinin signaling pathway	1/67	3/41075	0.00489	n.a.	1	1	1	1	1
....GO:0006584	BP	e	catecholamine metabolic process	2/67	78/41075	0.00727	n.a.	2	1	1	1	1
...GO:1901576	BP	e	organic substance biosynthetic process	9/67	2126/41075	0.00745	n.a.	9	1	1	1	1
.....GO:0009712	BP	e	catechol-containing compound metabolic process	2/67	80/41075	0.00763	n.a.	2	1	1	1	1
.....GO:0009066	BP	e	aspartate family amino acid metabolic process	2/67	81/41075	0.00782	n.a.	2	1	1	1	1
.......GO:0009169	BP	e	purine ribonucleoside monophosphate catabolic process	1/67	5/41075	0.00813	n.a.	1	1	1	1	1
......GO:0009158	BP	e	ribonucleoside monophosphate catabolic process	1/67	5/41075	0.00813	n.a.	1	1	1	1	1
......GO:0009128	BP	e	purine nucleoside monophosphate catabolic process	1/67	5/41075	0.00813	n.a.	1	1	1	1	1
.....GO:0046165	BP	e	alcohol biosynthetic process	2/67	83/41075	0.00819	n.a.	2	1	1	1	1
.....GO:0009064	BP	e	glutamine family amino acid metabolic process	2/67	83/41075	0.00819	n.a.	2	1	1	1	1
....GO:0006259	BP	e	DNA metabolic process	7/67	1430/41075	0.00863	n.a.	7	1	1	1	1
.....GO:1901607	BP	e	alpha-amino acid biosynthetic process	2/67	92/41075	0.00998	n.a.	2	1	1	1	1
..GO:0009058	BP	e	biosynthetic process	9/67	2245/41075	0.0104	n.a.	9	1	1	1	1
....GO:0046434	BP	e	organophosphate catabolic process	2/67	98/41075	0.0113	n.a.	2	1	1	1	1
.....GO:0009125	BP	e	nucleoside monophosphate catabolic process	1/67	7/41075	0.0114	n.a.	1	1	1	1	1
....GO:0016053	BP	e	organic acid biosynthetic process	3/67	289/41075	0.0119	n.a.	3	1	1	1	1
.....GO:0046394	BP	e	carboxylic acid biosynthetic process	3/67	289/41075	0.0119	n.a.	3	1	1	1	1
....GO:0008652	BP	e	cellular amino acid biosynthetic process	2/67	103/41075	0.0124	n.a.	2	1	1	1	1
.......GO:0046085	BP	e	adenosine metabolic process	1/67	8/41075	0.013	n.a.	1	1	1	1	1
....GO:0031104	BP	e	dendrite regeneration	1/67	8/41075	0.013	n.a.	1	1	1	1	1
...GO:0001696	BP	e	gastric acid secretion	1/67	8/41075	0.013	n.a.	1	1	1	1	1
......GO:0046135	BP	e	pyrimidine nucleoside catabolic process	1/67	8/41075	0.013	n.a.	1	1	1	1	1
...GO:0061299	BP	e	retina vasculature morphogenesis in camera-type eye	1/67	9/41075	0.0146	n.a.	1	1	1	1	1
...GO:1901360	BP	e	organic cyclic compound metabolic process	12/67	3635/41075	0.0158	n.a.	12	1	1	1	1
....GO:0006066	BP	e	alcohol metabolic process	3/67	324/41075	0.0161	n.a.	3	1	1	1	1
....GO:0009820	BP	e	alkaloid metabolic process	1/67	10/41075	0.0162	n.a.	1	1	1	1	1
......GO:0032106	BP	e	positive regulation of response to extracellular stimulus	1/67	10/41075	0.0162	n.a.	1	1	1	1	1
....GO:0032100	BP	e	positive regulation of appetite	1/67	10/41075	0.0162	n.a.	1	1	1	1	1
.......GO:0032109	BP	e	positive regulation of response to nutrient levels	1/67	10/41075	0.0162	n.a.	1	1	1	1	1
........GO:0032097	BP	e	positive regulation of response to food	1/67	10/41075	0.0162	n.a.	1	1	1	1	1
.....GO:0072522	BP	e	purine-containing compound biosynthetic process	2/67	122/41075	0.0171	n.a.	2	1	1	1	1
...GO:0044249	BP	e	cellular biosynthetic process	8/67	2039/41075	0.0176	n.a.	8	1	1	1	1
.....GO:0070837	BP	e	dehydroascorbic acid transport	1/67	11/41075	0.0178	n.a.	1	1	1	1	1
....GO:0006089	BP	e	lactate metabolic process	1/67	13/41075	0.021	n.a.	1	1	1	1	1
..GO:0071704	BP	e	organic substance metabolic process	21/67	8102/41075	0.021	n.a.	21	1	1	1	1
....GO:0019439	BP	e	aromatic compound catabolic process	3/67	366/41075	0.0221	n.a.	3	1	1	1	1
......GO:0051275	BP	e	beta-glucan catabolic process	1/67	14/41075	0.0226	n.a.	1	1	1	1	1
.......GO:0030245	BP	e	cellulose catabolic process	1/67	14/41075	0.0226	n.a.	1	1	1	1	1
....GO:1901362	BP	e	organic cyclic compound biosynthetic process	5/67	1004/41075	0.024	n.a.	5	1	1	1	1
........GO:0090050	BP	e	positive regulation of cell migration involved in sprouting angiogenesis	1/67	15/41075	0.0242	n.a.	1	1	1	1	1
.......GO:0030243	BP	e	cellulose metabolic process	1/67	15/41075	0.0242	n.a.	1	1	1	1	1
.....GO:0009261	BP	e	ribonucleotide catabolic process	1/67	15/41075	0.0242	n.a.	1	1	1	1	1
......GO:0009154	BP	e	purine ribonucleotide catabolic process	1/67	15/41075	0.0242	n.a.	1	1	1	1	1
.....GO:0015074	BP	e	DNA integration	3/67	386/41075	0.0253	n.a.	3	1	1	1	1
......GO:0051273	BP	e	beta-glucan metabolic process	1/67	16/41075	0.0258	n.a.	1	1	1	1	1
.....GO:0035815	BP	e	positive regulation of renal sodium excretion	1/67	16/41075	0.0258	n.a.	1	1	1	1	1
.....GO:0072529	BP	e	pyrimidine-containing compound catabolic process	1/67	17/41075	0.0274	n.a.	1	1	1	1	1
......GO:0035825	BP	e	reciprocal DNA recombination	1/67	18/41075	0.029	n.a.	1	1	1	1	1
...GO:0007131	BP	e	reciprocal meiotic recombination	1/67	18/41075	0.029	n.a.	1	1	1	1	1
....GO:1901137	BP	e	carbohydrate derivative biosynthetic process	3/67	411/41075	0.0297	n.a.	3	1	1	1	1
.....GO:0009164	BP	e	nucleoside catabolic process	1/67	19/41075	0.0305	n.a.	1	1	1	1	1
...GO:0043114	BP	e	regulation of vascular permeability	1/67	19/41075	0.0305	n.a.	1	1	1	1	1
...GO:0032098	BP	e	regulation of appetite	1/67	19/41075	0.0305	n.a.	1	1	1	1	1
..GO:0006807	BP	e	nitrogen compound metabolic process	18/67	6834/41075	0.0318	n.a.	18	1	1	1	1
....GO:1901361	BP	e	organic cyclic compound catabolic process	3/67	423/41075	0.032	n.a.	3	1	1	1	1
........GO:0018095	BP	e	protein polyglutamylation	1/67	20/41075	0.0321	n.a.	1	1	1	1	1
.....GO:0035813	BP	e	regulation of renal sodium excretion	1/67	20/41075	0.0321	n.a.	1	1	1	1	1
....GO:1901617	BP	e	organic hydroxy compound biosynthetic process	2/67	175/41075	0.0333	n.a.	2	1	1	1	1
.GO:0008152	BP	e	metabolic process	21/67	8489/41075	0.0349	n.a.	21	1	1	1	1
.......GO:0046033	BP	e	AMP metabolic process	1/67	22/41075	0.0353	n.a.	1	1	1	1	1
.....GO:0006589	BP	e	octopamine biosynthetic process	1/67	22/41075	0.0353	n.a.	1	1	1	1	1
......GO:0006031	BP	e	chitin biosynthetic process	1/67	22/41075	0.0353	n.a.	1	1	1	1	1
.......GO:0032095	BP	e	regulation of response to food	1/67	22/41075	0.0353	n.a.	1	1	1	1	1
.....GO:0035810	BP	e	positive regulation of urine volume	1/67	22/41075	0.0353	n.a.	1	1	1	1	1
....GO:0046333	BP	e	octopamine metabolic process	1/67	22/41075	0.0353	n.a.	1	1	1	1	1
.....GO:0009117	BP	e	nucleotide metabolic process	3/67	446/41075	0.0366	n.a.	3	1	1	1	1
.....GO:0000002	BP	e	mitochondrial genome maintenance	1/67	23/41075	0.0369	n.a.	1	1	1	1	1
.....GO:0042424	BP	e	catecholamine catabolic process	1/67	23/41075	0.0369	n.a.	1	1	1	1	1
.....GO:0042420	BP	e	dopamine catabolic process	1/67	23/41075	0.0369	n.a.	1	1	1	1	1
......GO:0042421	BP	e	norepinephrine biosynthetic process	1/67	23/41075	0.0369	n.a.	1	1	1	1	1
....GO:0018958	BP	e	phenol-containing compound metabolic process	2/67	187/41075	0.0376	n.a.	2	1	1	1	1
....GO:0006753	BP	e	nucleoside phosphate metabolic process	3/67	451/41075	0.0376	n.a.	3	1	1	1	1
......GO:1901073	BP	e	glucosamine-containing compound biosynthetic process	1/67	24/41075	0.0384	n.a.	1	1	1	1	1
.......GO:0046129	BP	e	purine ribonucleoside biosynthetic process	1/67	24/41075	0.0384	n.a.	1	1	1	1	1
......GO:0006195	BP	e	purine nucleotide catabolic process	1/67	24/41075	0.0384	n.a.	1	1	1	1	1
......GO:0042451	BP	e	purine nucleoside biosynthetic process	1/67	24/41075	0.0384	n.a.	1	1	1	1	1
....GO:0043603	BP	e	cellular amide metabolic process	3/67	461/41075	0.0397	n.a.	3	1	1	1	1
...GO:0042439	BP	e	ethanolamine-containing compound metabolic process	1/67	25/41075	0.04	n.a.	1	1	1	1	1
......GO:0061063	BP	e	positive regulation of nematode larval development	1/67	25/41075	0.04	n.a.	1	1	1	1	1
....GO:0031102	BP	e	neuron projection regeneration	1/67	25/41075	0.04	n.a.	1	1	1	1	1
......GO:0019614	BP	e	catechol-containing compound catabolic process	1/67	25/41075	0.04	n.a.	1	1	1	1	1
....GO:0035809	BP	e	regulation of urine volume	1/67	25/41075	0.04	n.a.	1	1	1	1	1
....GO:0007159	BP	e	leukocyte cell-cell adhesion	1/67	26/41075	0.0416	n.a.	1	1	1	1	1
.....GO:0019336	BP	e	phenol-containing compound catabolic process	1/67	26/41075	0.0416	n.a.	1	1	1	1	1
...GO:0050878	BP	e	regulation of body fluid levels	2/67	199/41075	0.042	n.a.	2	1	1	1	1
........GO:0010971	BP	e	positive regulation of G2/M transition of mitotic cell cycle	1/67	27/41075	0.0431	n.a.	1	1	1	1	1
.....GO:0098801	BP	e	regulation of renal system process	1/67	27/41075	0.0431	n.a.	1	1	1	1	1
.....GO:0015882	BP	e	L-ascorbic acid transport	1/67	28/41075	0.0447	n.a.	1	1	1	1	1
......GO:0061062	BP	e	regulation of nematode larval development	1/67	28/41075	0.0447	n.a.	1	1	1	1	1
.....GO:0042415	BP	e	norepinephrine metabolic process	1/67	28/41075	0.0447	n.a.	1	1	1	1	1
......GO:0010669	BP	e	epithelial structure maintenance	1/67	28/41075	0.0447	n.a.	1	1	1	1	1
.....GO:0070904	BP	e	transepithelial L-ascorbic acid transport	1/67	28/41075	0.0447	n.a.	1	1	1	1	1
.....GO:0007168	BP	e	receptor guanylyl cyclase signaling pathway	1/67	29/41075	0.0463	n.a.	1	1	1	1	1
.......GO:0043536	BP	e	positive regulation of blood vessel endothelial cell migration	1/67	29/41075	0.0463	n.a.	1	1	1	1	1
........GO:0006182	BP	e	cGMP biosynthetic process	1/67	29/41075	0.0463	n.a.	1	1	1	1	1
.....GO:0048582	BP	e	positive regulation of post-embryonic development	1/67	29/41075	0.0463	n.a.	1	1	1	1	1
.....GO:0046349	BP	e	amino sugar biosynthetic process	1/67	29/41075	0.0463	n.a.	1	1	1	1	1
........GO:1902751	BP	e	positive regulation of cell cycle G2/M phase transition	1/67	29/41075	0.0463	n.a.	1	1	1	1	1
..GO:0065008	BP	e	regulation of biological quality	9/67	2815/41075	0.0472	n.a.	9	1	1	1	1
....GO:0018130	BP	e	heterocycle biosynthetic process	4/67	837/41075	0.0479	n.a.	4	1	1	1	1
...GO:0055086	BP	e	nucleobase-containing small molecule metabolic process	3/67	501/41075	0.0487	n.a.	3	1	1	1	1
......GO:0048662	BP	e	negative regulation of smooth muscle cell proliferation	1/67	31/41075	0.0494	n.a.	1	1	1	1	1
......GO:0090278	BP	e	negative regulation of peptide hormone secretion	1/67	31/41075	0.0494	n.a.	1	1	1	1	1
....GO:0033063	CC	e	Rad51B-Rad51C-Rad51D-XRCC2 complex	1/67	5/41075	0.00813	n.a.	1	1	1	1	1
...GO:0033061	CC	e	DNA recombinase mediator complex	1/67	6/41075	0.00975	n.a.	1	1	1	1	1
...GO:0031225	CC	e	anchored component of membrane	2/67	135/41075	0.0206	n.a.	2	1	1	1	1
.....GO:0004066	MF	e	asparagine synthase (glutamine-hydrolyzing) activity	2/67	5/41075	2.61e-05	n.a.	2	0.515	0.502	0.515	0.056
.......GO:0008253	MF	e	5'-nucleotidase activity	2/67	10/41075	0.000117	n.a.	2	1	1	1	0.168
......GO:0008252	MF	e	nucleotidase activity	2/67	12/41075	0.000171	n.a.	2	1	1	1	0.226
....GO:0016884	MF	e	carbon-nitrogen ligase activity, with glutamine as amido-N-donor	2/67	20/41075	0.000489	n.a.	2	1	1	1	0.454
.......GO:0031741	MF	e	type B gastrin/cholecystokinin receptor binding	1/67	1/41075	0.00163	n.a.	1	1	1	1	0.782
......GO:0031739	MF	e	cholecystokinin receptor binding	1/67	1/41075	0.00163	n.a.	1	1	1	1	0.782
.....GO:0071855	MF	e	neuropeptide receptor binding	1/67	3/41075	0.00489	n.a.	1	1	1	1	1
......GO:0008768	MF	e	UDP-sugar diphosphatase activity	1/67	3/41075	0.00489	n.a.	1	1	1	1	1
.....GO:0015054	MF	e	gastrin receptor activity	1/67	3/41075	0.00489	n.a.	1	1	1	1	1
...GO:0016879	MF	e	ligase activity, forming carbon-nitrogen bonds	2/67	70/41075	0.00589	n.a.	2	1	1	1	1
...GO:0017046	MF	e	peptide hormone binding	2/67	72/41075	0.00622	n.a.	2	1	1	1	1
....GO:0008528	MF	e	G-protein coupled peptide receptor activity	3/67	239/41075	0.00709	n.a.	3	1	1	1	1
..GO:0016874	MF	e	ligase activity	3/67	241/41075	0.00725	n.a.	3	1	1	1	1
.....GO:0046935	MF	e	1-phosphatidylinositol-3-kinase regulator activity	1/67	5/41075	0.00813	n.a.	1	1	1	1	1
......GO:0036401	MF	e	pyrokinin receptor activity	1/67	5/41075	0.00813	n.a.	1	1	1	1	1
...GO:0001653	MF	e	peptide receptor activity	3/67	266/41075	0.00948	n.a.	3	1	1	1	1
......GO:0047451	MF	e	3-hydroxyoctanoyl-[acyl-carrier-protein] dehydratase activity	1/67	6/41075	0.00975	n.a.	1	1	1	1	1
......GO:0016419	MF	e	S-malonyltransferase activity	1/67	6/41075	0.00975	n.a.	1	1	1	1	1
.....GO:0047117	MF	e	enoyl-[acyl-carrier-protein] reductase (NADPH, A-specific) activity	1/67	6/41075	0.00975	n.a.	1	1	1	1	1
......GO:0004313	MF	e	[acyl-carrier-protein] S-acetyltransferase activity	1/67	6/41075	0.00975	n.a.	1	1	1	1	1
......GO:0004314	MF	e	[acyl-carrier-protein] S-malonyltransferase activity	1/67	6/41075	0.00975	n.a.	1	1	1	1	1
.....GO:0008659	MF	e	(3R)-hydroxymyristoyl-[acyl-carrier-protein] dehydratase activity	1/67	6/41075	0.00975	n.a.	1	1	1	1	1
.....GO:0019171	MF	e	3-hydroxyacyl-[acyl-carrier-protein] dehydratase activity	1/67	6/41075	0.00975	n.a.	1	1	1	1	1
.....GO:0016420	MF	e	malonyltransferase activity	1/67	6/41075	0.00975	n.a.	1	1	1	1	1
.....GO:0003697	MF	e	single-stranded DNA binding	2/67	92/41075	0.00998	n.a.	2	1	1	1	1
..GO:0042562	MF	e	hormone binding	2/67	96/41075	0.0108	n.a.	2	1	1	1	1
......GO:0016418	MF	e	S-acetyltransferase activity	1/67	7/41075	0.0114	n.a.	1	1	1	1	1
......GO:0004320	MF	e	oleoyl-[acyl-carrier-protein] hydrolase activity	1/67	7/41075	0.0114	n.a.	1	1	1	1	1
....GO:0035014	MF	e	phosphatidylinositol 3-kinase regulator activity	1/67	7/41075	0.0114	n.a.	1	1	1	1	1
......GO:0004315	MF	e	3-oxoacyl-[acyl-carrier-protein] synthase activity	1/67	7/41075	0.0114	n.a.	1	1	1	1	1
...GO:0030197	MF	e	extracellular matrix constituent, lubricant activity	1/67	7/41075	0.0114	n.a.	1	1	1	1	1
......GO:0016295	MF	e	myristoyl-[acyl-carrier-protein] hydrolase activity	1/67	7/41075	0.0114	n.a.	1	1	1	1	1
......GO:0016296	MF	e	palmitoyl-[acyl-carrier-protein] hydrolase activity	1/67	7/41075	0.0114	n.a.	1	1	1	1	1
.....GO:0016297	MF	e	acyl-[acyl-carrier-protein] hydrolase activity	1/67	7/41075	0.0114	n.a.	1	1	1	1	1
....GO:0005176	MF	e	ErbB-2 class receptor binding	1/67	8/41075	0.013	n.a.	1	1	1	1	1
....GO:0004930	MF	e	G-protein coupled receptor activity	4/67	558/41075	0.0132	n.a.	4	1	1	1	1
.....GO:0004951	MF	e	cholecystokinin receptor activity	1/67	11/41075	0.0178	n.a.	1	1	1	1	1
.........GO:0008094	MF	e	DNA-dependent ATPase activity	2/67	127/41075	0.0184	n.a.	2	1	1	1	1
..GO:0033218	MF	e	amide binding	3/67	345/41075	0.0189	n.a.	3	1	1	1	1
...GO:0033300	MF	e	dehydroascorbic acid transporter activity	1/67	12/41075	0.0194	n.a.	1	1	1	1	1
...GO:0016788	MF	e	hydrolase activity, acting on ester bonds	6/67	1307/41075	0.0197	n.a.	6	1	1	1	1
.....GO:0004316	MF	e	3-oxoacyl-[acyl-carrier-protein] reductase (NADPH) activity	1/67	13/41075	0.021	n.a.	1	1	1	1	1
.....GO:0102132	MF	e	3-oxo-pimeloyl-[acp] methyl ester reductase activity	1/67	13/41075	0.021	n.a.	1	1	1	1	1
.....GO:0102131	MF	e	3-oxo-glutaryl-[acp] methyl ester reductase activity	1/67	13/41075	0.021	n.a.	1	1	1	1	1
.....GO:0008810	MF	e	cellulase activity	1/67	14/41075	0.0226	n.a.	1	1	1	1	1
..GO:0036094	MF	e	small molecule binding	11/67	3367/41075	0.023	n.a.	11	1	1	1	1
...GO:1901265	MF	e	nucleoside phosphate binding	10/67	2866/41075	0.0252	n.a.	10	1	1	1	1
...GO:0000166	MF	e	nucleotide binding	10/67	2866/41075	0.0252	n.a.	10	1	1	1	1
.....GO:0004500	MF	e	dopamine beta-monooxygenase activity	1/67	21/41075	0.0337	n.a.	1	1	1	1	1
...GO:0031177	MF	e	phosphopantetheine binding	1/67	21/41075	0.0337	n.a.	1	1	1	1	1
.......GO:0004181	MF	e	metallocarboxypeptidase activity	1/67	22/41075	0.0353	n.a.	1	1	1	1	1
.....GO:0004312	MF	e	fatty acid synthase activity	1/67	25/41075	0.04	n.a.	1	1	1	1	1
....GO:0016941	MF	e	natriuretic peptide receptor activity	1/67	26/41075	0.0416	n.a.	1	1	1	1	1
...GO:0015229	MF	e	L-ascorbic acid transporter activity	1/67	28/41075	0.0447	n.a.	1	1	1	1	1
..........GO:0043141	MF	e	ATP-dependent 5'-3' DNA helicase activity	1/67	28/41075	0.0447	n.a.	1	1	1	1	1
....GO:0070890	MF	e	sodium-dependent L-ascorbate transmembrane transporter activity	1/67	28/41075	0.0447	n.a.	1	1	1	1	1
....GO:0008520	MF	e	L-ascorbate:sodium symporter activity	1/67	28/41075	0.0447	n.a.	1	1	1	1	1
......GO:0004100	MF	e	chitin synthase activity	1/67	28/41075	0.0447	n.a.	1	1	1	1	1
..GO:0016787	MF	e	hydrolase activity	11/67	3586/41075	0.046	n.a.	11	1	1	1	1
....GO:0016715	MF	e	oxidoreductase activity, acting on paired donors, with incorporation or reduction of molecular oxygen, reduced ascorbate as one donor, and incorporation of one atom of oxygen	1/67	30/41075	0.0478	n.a.	1	1	1	1	1
...GO:0019222	BP	p	regulation of metabolic process	1/67	4237/41075	0.0135	n.a.	1	1	1	1	1
....GO:0031323	BP	p	regulation of cellular metabolic process	1/67	3856/41075	0.0195	n.a.	1	1	1	1	1
....GO:0080090	BP	p	regulation of primary metabolic process	1/67	3769/41075	0.0195	n.a.	1	1	1	1	1
....GO:0060255	BP	p	regulation of macromolecule metabolic process	1/67	3928/41075	0.0197	n.a.	1	1	1	1	1
....GO:0009889	BP	p	regulation of biosynthetic process	0/67	2559/41075	0.0217	n.a.	0	1	1	1	1
.....GO:0010468	BP	p	regulation of gene expression	0/67	2747/41075	0.0229	n.a.	0	1	1	1	1
....GO:0051171	BP	p	regulation of nitrogen compound metabolic process	1/67	3662/41075	0.029	n.a.	1	1	1	1	1
.....GO:0019219	BP	p	regulation of nucleobase-containing compound metabolic process	0/67	2308/41075	0.0331	n.a.	0	1	1	1	1
.....GO:0010556	BP	p	regulation of macromolecule biosynthetic process	0/67	2381/41075	0.0331	n.a.	0	1	1	1	1
.....GO:0031326	BP	p	regulation of cellular biosynthetic process	0/67	2492/41075	0.0345	n.a.	0	1	1	1	1
..GO:0043229	CC	p	intracellular organelle	5/67	8179/41075	0.00852	n.a.	5	1	1	1	1
.GO:0044422	CC	p	organelle part	5/67	7794/41075	0.0123	n.a.	5	1	1	1	1
...GO:0043231	CC	p	intracellular membrane-bounded organelle	4/67	6582/41075	0.0195	n.a.	4	1	1	1	1
..GO:0044446	CC	p	intracellular organelle part	5/67	7465/41075	0.0248	n.a.	5	1	1	1	1
.GO:0043226	CC	p	organelle	7/67	8948/41075	0.0252	n.a.	7	1	1	1	1
.GO:0032991	CC	p	macromolecular complex	2/67	4514/41075	0.0306	n.a.	2	1	1	1	1
..GO:0044424	CC	p	intracellular part	13/67	13067/41075	0.0347	n.a.	13	1	1	1	1

## Sheet: MJdown
load obo file /projet/externe/ifremer/pauffret/bin/go_enrichment-master/02_go_database/go-basic.obo
/projet/externe/ifremer/pauffret/bin/go_enrichment-master/02_go_database/go-basic.obo: fmt(1.2) rel(2017-07-07) 48,954 GO Terms
19,994 out of 41,075 population items found in association
Calculating uncorrected p-values using fisher
8 out of 17 study items found in association
Running multitest correction: local bonferroni
Running multitest correction: local sidak
Running multitest correction: local holm
Running multitest correction: local fdr
326 GO terms are associated with 8 of 17 study items
19,704 GO terms are associated with 19,994 of 41,075 population items
# Generated by GOATOOLS v0.6.10 (2019-04-03)
# min_ratio=None pval=0.05
GO	NS	enrichment	name	ratio_in_study	ratio_in_pop	p_uncorrected	depth	study_count	p_bonferroni	p_sidak	p_holm	p_fdr
......GO:0070177	BP	e	contractile vacuole discharge	1/17	4/41075	0.00165	n.a.	1	1	1	1	0.886
.....GO:0033298	BP	e	contractile vacuole organization	1/17	4/41075	0.00165	n.a.	1	1	1	1	0.886
......GO:0031038	BP	e	myosin II filament organization	1/17	5/41075	0.00207	n.a.	1	1	1	1	0.944
...GO:0031288	BP	e	sorocarp morphogenesis	1/17	5/41075	0.00207	n.a.	1	1	1	1	0.944
....GO:0015669	BP	e	gas transport	1/17	7/41075	0.00289	n.a.	1	1	1	1	0.98
.....GO:0015670	BP	e	carbon dioxide transport	1/17	7/41075	0.00289	n.a.	1	1	1	1	0.98
...GO:0045061	BP	e	thymic T cell selection	1/17	8/41075	0.00331	n.a.	1	1	1	1	0.986
..GO:0045058	BP	e	T cell selection	1/17	10/41075	0.00413	n.a.	1	1	1	1	0.992
....GO:0019755	BP	e	one-carbon compound transport	1/17	10/41075	0.00413	n.a.	1	1	1	1	0.992
.....GO:0072148	BP	e	epithelial cell fate commitment	1/17	12/41075	0.00496	n.a.	1	1	1	1	0.992
......GO:0009912	BP	e	auditory receptor cell fate commitment	1/17	12/41075	0.00496	n.a.	1	1	1	1	0.992
......GO:0060120	BP	e	inner ear receptor cell fate commitment	1/17	12/41075	0.00496	n.a.	1	1	1	1	0.992
....GO:0006971	BP	e	hypotonic response	1/17	13/41075	0.00537	n.a.	1	1	1	1	0.992
....GO:0031156	BP	e	regulation of sorocarp development	1/17	22/41075	0.00907	n.a.	1	1	1	1	0.998
......GO:0045600	BP	e	positive regulation of fat cell differentiation	1/17	27/41075	0.0111	n.a.	1	1	1	1	1
......GO:0046326	BP	e	positive regulation of glucose import	1/17	28/41075	0.0115	n.a.	1	1	1	1	1
.....GO:0010828	BP	e	positive regulation of glucose transport	1/17	36/41075	0.0148	n.a.	1	1	1	1	1
......GO:0046324	BP	e	regulation of glucose import	1/17	40/41075	0.0164	n.a.	1	1	1	1	1
.....GO:0010827	BP	e	regulation of glucose transport	1/17	52/41075	0.0213	n.a.	1	1	1	1	1
........GO:0006885	BP	e	regulation of pH	1/17	54/41075	0.0221	n.a.	1	1	1	1	1
......GO:0046889	BP	e	positive regulation of lipid biosynthetic process	1/17	54/41075	0.0221	n.a.	1	1	1	1	1
.....GO:0030217	BP	e	T cell differentiation	1/17	54/41075	0.0221	n.a.	1	1	1	1	1
....GO:0008584	BP	e	male gonad development	1/17	55/41075	0.0225	n.a.	1	1	1	1	1
.........GO:0033138	BP	e	positive regulation of peptidyl-serine phosphorylation	1/17	56/41075	0.0229	n.a.	1	1	1	1	1
......GO:0045747	BP	e	positive regulation of Notch signaling pathway	1/17	60/41075	0.0245	n.a.	1	1	1	1	1
....GO:0042060	BP	e	wound healing	1/17	62/41075	0.0254	n.a.	1	1	1	1	1
.....GO:0048663	BP	e	neuron fate commitment	1/17	63/41075	0.0258	n.a.	1	1	1	1	1
.......GO:0018107	BP	e	peptidyl-threonine phosphorylation	1/17	66/41075	0.027	n.a.	1	1	1	1	1
....GO:0001709	BP	e	cell fate determination	1/17	67/41075	0.0274	n.a.	1	1	1	1	1
.....GO:0031033	BP	e	myosin filament organization	1/17	68/41075	0.0278	n.a.	1	1	1	1	1
.......GO:0055067	BP	e	monovalent inorganic cation homeostasis	1/17	73/41075	0.0298	n.a.	1	1	1	1	1
.....GO:0030326	BP	e	embryonic limb morphogenesis	1/17	74/41075	0.0302	n.a.	1	1	1	1	1
........GO:0033135	BP	e	regulation of peptidyl-serine phosphorylation	1/17	77/41075	0.0314	n.a.	1	1	1	1	1
....GO:0035113	BP	e	embryonic appendage morphogenesis	1/17	77/41075	0.0314	n.a.	1	1	1	1	1
...GO:0006970	BP	e	response to osmotic stress	1/17	78/41075	0.0318	n.a.	1	1	1	1	1
.......GO:0018210	BP	e	peptidyl-threonine modification	1/17	79/41075	0.0322	n.a.	1	1	1	1	1
...GO:0008406	BP	e	gonad development	1/17	81/41075	0.033	n.a.	1	1	1	1	1
....GO:0000281	BP	e	mitotic cytokinesis	1/17	85/41075	0.0346	n.a.	1	1	1	1	1
....GO:0035108	BP	e	limb morphogenesis	1/17	88/41075	0.0358	n.a.	1	1	1	1	1
.....GO:0045834	BP	e	positive regulation of lipid metabolic process	1/17	90/41075	0.0366	n.a.	1	1	1	1	1
....GO:0030098	BP	e	lymphocyte differentiation	1/17	90/41075	0.0366	n.a.	1	1	1	1	1
.....GO:0046890	BP	e	regulation of lipid biosynthetic process	1/17	91/41075	0.037	n.a.	1	1	1	1	1
....GO:0042110	BP	e	T cell activation	1/17	93/41075	0.0378	n.a.	1	1	1	1	1
...GO:0000910	BP	e	cytokinesis	1/17	108/41075	0.0438	n.a.	1	1	1	1	1
....GO:0061640	BP	e	cytoskeleton-dependent cytokinesis	1/17	108/41075	0.0438	n.a.	1	1	1	1	1
.....GO:0045598	BP	e	regulation of fat cell differentiation	1/17	114/41075	0.0462	n.a.	1	1	1	1	1
....GO:0050821	BP	e	protein stabilization	1/17	114/41075	0.0462	n.a.	1	1	1	1	1
...GO:0050793	BP	e	regulation of developmental process	3/17	1993/41075	0.0466	n.a.	3	1	1	1	1
.....GO:0008593	BP	e	regulation of Notch signaling pathway	1/17	119/41075	0.0481	n.a.	1	1	1	1	1
....GO:0031164	CC	e	contractile vacuolar membrane	1/17	4/41075	0.00165	n.a.	1	1	1	1	0.886
.....GO:0000331	CC	e	contractile vacuole	1/17	8/41075	0.00331	n.a.	1	1	1	1	0.986
....GO:0048471	CC	e	perinuclear region of cytoplasm	2/17	517/41075	0.019	n.a.	2	1	1	1	1
........GO:0005412	MF	e	glucose:sodium symporter activity	1/17	17/41075	0.00701	n.a.	1	1	1	1	0.998
.....GO:0004089	MF	e	carbonate dehydratase activity	1/17	26/41075	0.0107	n.a.	1	1	1	1	1
....GO:0005112	MF	e	Notch binding	1/17	30/41075	0.0123	n.a.	1	1	1	1	1
.......GO:0005355	MF	e	glucose transmembrane transporter activity	1/17	31/41075	0.0128	n.a.	1	1	1	1	1
......GO:0015149	MF	e	hexose transmembrane transporter activity	1/17	31/41075	0.0128	n.a.	1	1	1	1	1
....GO:0008083	MF	e	growth factor activity	1/17	47/41075	0.0193	n.a.	1	1	1	1	1
.....GO:0015145	MF	e	monosaccharide transmembrane transporter activity	1/17	59/41075	0.0241	n.a.	1	1	1	1	1
....GO:0016836	MF	e	hydro-lyase activity	1/17	75/41075	0.0306	n.a.	1	1	1	1	1
....GO:0051119	MF	e	sugar transmembrane transporter activity	1/17	76/41075	0.031	n.a.	1	1	1	1	1
...GO:0015144	MF	e	carbohydrate transmembrane transporter activity	1/17	81/41075	0.033	n.a.	1	1	1	1	1
..GO:1901476	MF	e	carbohydrate transporter activity	1/17	81/41075	0.033	n.a.	1	1	1	1	1
...GO:0016835	MF	e	carbon-oxygen lyase activity	1/17	94/41075	0.0382	n.a.	1	1	1	1	1

## Sheet: MJup
load obo file /projet/externe/ifremer/pauffret/bin/go_enrichment-master/02_go_database/go-basic.obo
/projet/externe/ifremer/pauffret/bin/go_enrichment-master/02_go_database/go-basic.obo: fmt(1.2) rel(2017-07-07) 48,954 GO Terms
19,994 out of 41,075 population items found in association
Calculating uncorrected p-values using fisher
4 out of 14 study items found in association
Running multitest correction: local bonferroni
Running multitest correction: local sidak
Running multitest correction: local holm
Running multitest correction: local fdr
397 GO terms are associated with 4 of 14 study items
19,704 GO terms are associated with 19,994 of 41,075 population items
# Generated by GOATOOLS v0.6.10 (2019-04-03)
# min_ratio=None pval=0.05
GO	NS	enrichment	name	ratio_in_study	ratio_in_pop	p_uncorrected	depth	study_count	p_bonferroni	p_sidak	p_holm	p_fdr
.....GO:0045191	BP	e	regulation of isotype switching	2/14	29/41075	4.36e-05	n.a.	2	0.858	0.837	0.858	0.052
........GO:0002889	BP	e	regulation of immunoglobulin mediated immune response	2/14	34/41075	6.01e-05	n.a.	2	1	1	1	0.064
.......GO:0002712	BP	e	regulation of B cell mediated immunity	2/14	34/41075	6.01e-05	n.a.	2	1	1	1	0.064
......GO:0050864	BP	e	regulation of B cell activation	2/14	58/41075	0.000176	n.a.	2	1	1	1	0.122
......GO:0002637	BP	e	regulation of immunoglobulin production	2/14	60/41075	0.000189	n.a.	2	1	1	1	0.126
......GO:0002822	BP	e	regulation of adaptive immune response based on somatic recombination of immune receptors built from immunoglobulin superfamily domains	2/14	63/41075	0.000208	n.a.	2	1	1	1	0.13
......GO:0002706	BP	e	regulation of lymphocyte mediated immunity	2/14	65/41075	0.000222	n.a.	2	1	1	1	0.136
.....GO:0002819	BP	e	regulation of adaptive immune response	2/14	69/41075	0.00025	n.a.	2	1	1	1	0.148
......GO:0000018	BP	e	regulation of DNA recombination	2/14	82/41075	0.000353	n.a.	2	1	1	1	0.54
.....GO:0002703	BP	e	regulation of leukocyte mediated immunity	2/14	97/41075	0.000493	n.a.	2	1	1	1	0.562
.....GO:0002700	BP	e	regulation of production of molecular mediator of immune response	2/14	113/41075	0.000668	n.a.	2	1	1	1	0.57
.....GO:0051249	BP	e	regulation of lymphocyte activation	2/14	184/41075	0.00175	n.a.	2	1	1	1	0.918
..........GO:0061086	BP	e	negative regulation of histone H3-K27 methylation	1/14	8/41075	0.00272	n.a.	1	1	1	1	0.952
....GO:0070827	BP	e	chromatin maintenance	1/14	8/41075	0.00272	n.a.	1	1	1	1	0.952
....GO:0002694	BP	e	regulation of leukocyte activation	2/14	235/41075	0.00283	n.a.	2	1	1	1	0.962
......GO:0010793	BP	e	regulation of mRNA export from nucleus	1/14	9/41075	0.00306	n.a.	1	1	1	1	0.962
.....GO:0043570	BP	e	maintenance of DNA repeat elements	1/14	9/41075	0.00306	n.a.	1	1	1	1	0.962
...GO:0000710	BP	e	meiotic mismatch repair	1/14	9/41075	0.00306	n.a.	1	1	1	1	0.962
....GO:0050865	BP	e	regulation of cell activation	2/14	258/41075	0.0034	n.a.	2	1	1	1	0.97
.....GO:2000197	BP	e	regulation of ribonucleoprotein complex localization	1/14	10/41075	0.0034	n.a.	1	1	1	1	0.97
......GO:0051096	BP	e	positive regulation of helicase activity	1/14	10/41075	0.0034	n.a.	1	1	1	1	0.97
.......GO:0032876	BP	e	negative regulation of DNA endoreduplication	1/14	10/41075	0.0034	n.a.	1	1	1	1	0.97
....GO:0002697	BP	e	regulation of immune effector process	2/14	269/41075	0.00369	n.a.	2	1	1	1	0.972
.........GO:0061085	BP	e	regulation of histone H3-K27 methylation	1/14	12/41075	0.00408	n.a.	1	1	1	1	0.974
......GO:0043111	BP	e	replication fork arrest	1/14	12/41075	0.00408	n.a.	1	1	1	1	0.974
......GO:0032875	BP	e	regulation of DNA endoreduplication	1/14	12/41075	0.00408	n.a.	1	1	1	1	0.974
......GO:0006290	BP	e	pyrimidine dimer repair	1/14	14/41075	0.00476	n.a.	1	1	1	1	0.978
...GO:0001825	BP	e	blastocyst formation	1/14	14/41075	0.00476	n.a.	1	1	1	1	0.978
.....GO:0051095	BP	e	regulation of helicase activity	1/14	14/41075	0.00476	n.a.	1	1	1	1	0.978
.......GO:0042789	BP	e	mRNA transcription from RNA polymerase II promoter	1/14	14/41075	0.00476	n.a.	1	1	1	1	0.978
....GO:0002208	BP	e	somatic diversification of immunoglobulins involved in immune response	1/14	15/41075	0.0051	n.a.	1	1	1	1	0.984
.....GO:0002204	BP	e	somatic recombination of immunoglobulin genes involved in immune response	1/14	15/41075	0.0051	n.a.	1	1	1	1	0.984
....GO:0016446	BP	e	somatic hypermutation of immunoglobulin genes	1/14	15/41075	0.0051	n.a.	1	1	1	1	0.984
...GO:0045190	BP	e	isotype switching	1/14	15/41075	0.0051	n.a.	1	1	1	1	0.984
...GO:0002566	BP	e	somatic diversification of immune receptors via somatic mutation	1/14	15/41075	0.0051	n.a.	1	1	1	1	0.984
......GO:0046831	BP	e	regulation of RNA export from nucleus	1/14	17/41075	0.00578	n.a.	1	1	1	1	0.99
.........GO:0031061	BP	e	negative regulation of histone methylation	1/14	17/41075	0.00578	n.a.	1	1	1	1	0.99
.....GO:0007095	BP	e	mitotic G2 DNA damage checkpoint	1/14	18/41075	0.00612	n.a.	1	1	1	1	0.99
.....GO:0031572	BP	e	G2 DNA damage checkpoint	1/14	18/41075	0.00612	n.a.	1	1	1	1	0.99
.....GO:0032239	BP	e	regulation of nucleobase-containing compound transport	1/14	18/41075	0.00612	n.a.	1	1	1	1	0.99
.....GO:0045830	BP	e	positive regulation of isotype switching	1/14	18/41075	0.00612	n.a.	1	1	1	1	0.99
....GO:0016447	BP	e	somatic recombination of immunoglobulin gene segments	1/14	19/41075	0.00646	n.a.	1	1	1	1	0.99
......GO:0009299	BP	e	mRNA transcription	1/14	20/41075	0.0068	n.a.	1	1	1	1	0.99
.....GO:0051052	BP	e	regulation of DNA metabolic process	2/14	379/41075	0.00718	n.a.	2	1	1	1	0.99
....GO:0044818	BP	e	mitotic G2/M transition checkpoint	1/14	23/41075	0.00781	n.a.	1	1	1	1	0.992
.........GO:0002891	BP	e	positive regulation of immunoglobulin mediated immune response	1/14	23/41075	0.00781	n.a.	1	1	1	1	0.992
.......GO:0002639	BP	e	positive regulation of immunoglobulin production	1/14	23/41075	0.00781	n.a.	1	1	1	1	0.992
........GO:0002714	BP	e	positive regulation of B cell mediated immunity	1/14	23/41075	0.00781	n.a.	1	1	1	1	0.992
........GO:2000104	BP	e	negative regulation of DNA-dependent DNA replication	1/14	24/41075	0.00815	n.a.	1	1	1	1	0.994
.........GO:0032968	BP	e	positive regulation of transcription elongation from RNA polymerase II promoter	1/14	26/41075	0.00883	n.a.	1	1	1	1	0.996
...GO:0016445	BP	e	somatic diversification of immunoglobulins	1/14	27/41075	0.00916	n.a.	1	1	1	1	0.998
.......GO:0046825	BP	e	regulation of protein export from nucleus	1/14	28/41075	0.0095	n.a.	1	1	1	1	0.998
......GO:0016444	BP	e	somatic cell DNA recombination	1/14	28/41075	0.0095	n.a.	1	1	1	1	0.998
...GO:0002562	BP	e	somatic diversification of immune receptors via germline recombination within a single locus	1/14	28/41075	0.0095	n.a.	1	1	1	1	0.998
.......GO:0008156	BP	e	negative regulation of DNA replication	1/14	31/41075	0.0105	n.a.	1	1	1	1	1
.......GO:0045910	BP	e	negative regulation of DNA recombination	1/14	32/41075	0.0109	n.a.	1	1	1	1	1
......GO:0006298	BP	e	mismatch repair	1/14	32/41075	0.0109	n.a.	1	1	1	1	1
.....GO:0002312	BP	e	B cell activation involved in immune response	1/14	32/41075	0.0109	n.a.	1	1	1	1	1
........GO:0010972	BP	e	negative regulation of G2/M transition of mitotic cell cycle	1/14	34/41075	0.0115	n.a.	1	1	1	1	1
........GO:0032786	BP	e	positive regulation of DNA-templated transcription, elongation	1/14	35/41075	0.0119	n.a.	1	1	1	1	1
..GO:0002200	BP	e	somatic diversification of immune receptors	1/14	36/41075	0.0122	n.a.	1	1	1	1	1
......GO:0036297	BP	e	interstrand cross-link repair	1/14	36/41075	0.0122	n.a.	1	1	1	1	1
.......GO:0006368	BP	e	transcription elongation from RNA polymerase II promoter	1/14	37/41075	0.0125	n.a.	1	1	1	1	1
.....GO:0044773	BP	e	mitotic DNA damage checkpoint	1/14	37/41075	0.0125	n.a.	1	1	1	1	1
.......GO:0045911	BP	e	positive regulation of DNA recombination	1/14	37/41075	0.0125	n.a.	1	1	1	1	1
........GO:0031057	BP	e	negative regulation of histone modification	1/14	38/41075	0.0129	n.a.	1	1	1	1	1
.......GO:0050871	BP	e	positive regulation of B cell activation	1/14	38/41075	0.0129	n.a.	1	1	1	1	1
......GO:0006354	BP	e	DNA-templated transcription, elongation	1/14	39/41075	0.0132	n.a.	1	1	1	1	1
........GO:0034243	BP	e	regulation of transcription elongation from RNA polymerase II promoter	1/14	39/41075	0.0132	n.a.	1	1	1	1	1
........GO:1905268	BP	e	negative regulation of chromatin organization	1/14	41/41075	0.0139	n.a.	1	1	1	1	1
...GO:0043954	BP	e	cellular component maintenance	1/14	42/41075	0.0142	n.a.	1	1	1	1	1
.......GO:0002824	BP	e	positive regulation of adaptive immune response based on somatic recombination of immune receptors built from immunoglobulin superfamily domains	1/14	43/41075	0.0146	n.a.	1	1	1	1	1
........GO:1902750	BP	e	negative regulation of cell cycle G2/M phase transition	1/14	43/41075	0.0146	n.a.	1	1	1	1	1
....GO:0050776	BP	e	regulation of immune response	2/14	552/41075	0.0147	n.a.	2	1	1	1	1
....GO:0044774	BP	e	mitotic DNA integrity checkpoint	1/14	46/41075	0.0156	n.a.	1	1	1	1	1
.......GO:0002708	BP	e	positive regulation of lymphocyte mediated immunity	1/14	46/41075	0.0156	n.a.	1	1	1	1	1
.....GO:0008630	BP	e	intrinsic apoptotic signaling pathway in response to DNA damage	1/14	47/41075	0.0159	n.a.	1	1	1	1	1
......GO:0002821	BP	e	positive regulation of adaptive immune response	1/14	47/41075	0.0159	n.a.	1	1	1	1	1
.......GO:0032784	BP	e	regulation of DNA-templated transcription, elongation	1/14	50/41075	0.0169	n.a.	1	1	1	1	1
....GO:0000077	BP	e	DNA damage checkpoint	1/14	55/41075	0.0186	n.a.	1	1	1	1	1
........GO:0031060	BP	e	regulation of histone methylation	1/14	59/41075	0.0199	n.a.	1	1	1	1	1
.......GO:0090329	BP	e	regulation of DNA-dependent DNA replication	1/14	59/41075	0.0199	n.a.	1	1	1	1	1
.....GO:0045005	BP	e	DNA-dependent DNA replication maintenance of fidelity	1/14	59/41075	0.0199	n.a.	1	1	1	1	1
....GO:0002285	BP	e	lymphocyte activation involved in immune response	1/14	60/41075	0.0203	n.a.	1	1	1	1	1
......GO:0002705	BP	e	positive regulation of leukocyte mediated immunity	1/14	66/41075	0.0223	n.a.	1	1	1	1	1
...GO:0031570	BP	e	DNA integrity checkpoint	1/14	71/41075	0.0239	n.a.	1	1	1	1	1
......GO:0002702	BP	e	positive regulation of production of molecular mediator of immune response	1/14	75/41075	0.0253	n.a.	1	1	1	1	1
....GO:0034728	BP	e	nucleosome organization	1/14	79/41075	0.0266	n.a.	1	1	1	1	1
....GO:0042113	BP	e	B cell activation	1/14	80/41075	0.0269	n.a.	1	1	1	1	1
...GO:0008340	BP	e	determination of adult lifespan	1/14	85/41075	0.0286	n.a.	1	1	1	1	1
...GO:0007093	BP	e	mitotic cell cycle checkpoint	1/14	87/41075	0.0293	n.a.	1	1	1	1	1
....GO:0097193	BP	e	intrinsic apoptotic signaling pathway	1/14	90/41075	0.0302	n.a.	1	1	1	1	1
....GO:0006338	BP	e	chromatin remodeling	1/14	93/41075	0.0312	n.a.	1	1	1	1	1
.......GO:0010389	BP	e	regulation of G2/M transition of mitotic cell cycle	1/14	96/41075	0.0322	n.a.	1	1	1	1	1
......GO:0006275	BP	e	regulation of DNA replication	1/14	96/41075	0.0322	n.a.	1	1	1	1	1
......GO:0051251	BP	e	positive regulation of lymphocyte activation	1/14	101/41075	0.0339	n.a.	1	1	1	1	1
.......GO:1901991	BP	e	negative regulation of mitotic cell cycle phase transition	1/14	106/41075	0.0355	n.a.	1	1	1	1	1
...GO:0002682	BP	e	regulation of immune system process	2/14	889/41075	0.0358	n.a.	2	1	1	1	1
.......GO:1902749	BP	e	regulation of cell cycle G2/M phase transition	1/14	109/41075	0.0365	n.a.	1	1	1	1	1
....GO:0071824	BP	e	protein-DNA complex subunit organization	1/14	112/41075	0.0375	n.a.	1	1	1	1	1
..GO:0000075	BP	e	cell cycle checkpoint	1/14	113/41075	0.0378	n.a.	1	1	1	1	1
.....GO:0051147	BP	e	regulation of muscle cell differentiation	1/14	115/41075	0.0385	n.a.	1	1	1	1	1
......GO:0050684	BP	e	regulation of mRNA processing	1/14	116/41075	0.0388	n.a.	1	1	1	1	1
.......GO:2001251	BP	e	negative regulation of chromosome organization	1/14	118/41075	0.0395	n.a.	1	1	1	1	1
.......GO:1901988	BP	e	negative regulation of cell cycle phase transition	1/14	119/41075	0.0398	n.a.	1	1	1	1	1
.......GO:0031056	BP	e	regulation of histone modification	1/14	125/41075	0.0418	n.a.	1	1	1	1	1
.....GO:0002699	BP	e	positive regulation of immune effector process	1/14	125/41075	0.0418	n.a.	1	1	1	1	1
.....GO:0009411	BP	e	response to UV	1/14	128/41075	0.0428	n.a.	1	1	1	1	1
.....GO:0002696	BP	e	positive regulation of leukocyte activation	1/14	128/41075	0.0428	n.a.	1	1	1	1	1
.....GO:0051028	BP	e	mRNA transport	1/14	129/41075	0.0431	n.a.	1	1	1	1	1
.....GO:0050867	BP	e	positive regulation of cell activation	1/14	131/41075	0.0437	n.a.	1	1	1	1	1
......GO:1903311	BP	e	regulation of mRNA metabolic process	1/14	144/41075	0.048	n.a.	1	1	1	1	1
..GO:1903046	BP	e	meiotic cell cycle process	1/14	147/41075	0.049	n.a.	1	1	1	1	1
....GO:0032301	CC	e	MutSalpha complex	1/14	8/41075	0.00272	n.a.	1	1	1	1	0.952
....GO:0000785	CC	e	chromatin	2/14	290/41075	0.00427	n.a.	2	1	1	1	0.974
...GO:0032300	CC	e	mismatch repair complex	1/14	19/41075	0.00646	n.a.	1	1	1	1	0.99
.....GO:0035327	CC	e	transcriptionally active chromatin	1/14	24/41075	0.00815	n.a.	1	1	1	1	0.994
..GO:1990391	CC	e	DNA repair complex	1/14	47/41075	0.0159	n.a.	1	1	1	1	1
...GO:0008023	CC	e	transcription elongation factor complex	1/14	50/41075	0.0169	n.a.	1	1	1	1	1
...GO:0044427	CC	e	chromosomal part	2/14	692/41075	0.0226	n.a.	2	1	1	1	1
..GO:0043234	CC	e	protein complex	3/14	2466/41075	0.0478	n.a.	3	1	1	1	1
.........GO:0032142	MF	e	single guanine insertion binding	1/14	4/41075	0.00136	n.a.	1	1	1	1	0.846
.........GO:0032143	MF	e	single thymine insertion binding	1/14	4/41075	0.00136	n.a.	1	1	1	1	0.846
...GO:0042393	MF	e	histone binding	2/14	178/41075	0.00164	n.a.	2	1	1	1	0.884
........GO:0032138	MF	e	single base insertion or deletion binding	1/14	5/41075	0.0017	n.a.	1	1	1	1	0.884
.......GO:0032137	MF	e	guanine/thymine mispair binding	1/14	5/41075	0.0017	n.a.	1	1	1	1	0.884
.......GO:0032135	MF	e	DNA insertion or deletion binding	1/14	6/41075	0.00204	n.a.	1	1	1	1	0.918
.....GO:0032405	MF	e	MutLalpha complex binding	1/14	13/41075	0.00442	n.a.	1	1	1	1	0.974
....GO:0032404	MF	e	mismatch repair complex binding	1/14	15/41075	0.0051	n.a.	1	1	1	1	0.984
.......GO:0032357	MF	e	oxidized purine DNA binding	1/14	19/41075	0.00646	n.a.	1	1	1	1	0.99
......GO:0032356	MF	e	oxidized DNA binding	1/14	20/41075	0.0068	n.a.	1	1	1	1	0.99
......GO:0030983	MF	e	mismatched DNA binding	1/14	24/41075	0.00815	n.a.	1	1	1	1	0.994
..GO:0003682	MF	e	chromatin binding	2/14	412/41075	0.00843	n.a.	2	1	1	1	0.996
......GO:0000400	MF	e	four-way junction DNA binding	1/14	25/41075	0.00849	n.a.	1	1	1	1	0.996
....GO:0043531	MF	e	ADP binding	1/14	26/41075	0.00883	n.a.	1	1	1	1	0.996
...GO:0031491	MF	e	nucleosome binding	1/14	27/41075	0.00916	n.a.	1	1	1	1	0.998
.....GO:0000217	MF	e	DNA secondary structure binding	1/14	32/41075	0.0109	n.a.	1	1	1	1	1
....GO:0140034	MF	e	methylation-dependent protein binding	1/14	54/41075	0.0183	n.a.	1	1	1	1	1
....GO:0035064	MF	e	methylated histone binding	1/14	54/41075	0.0183	n.a.	1	1	1	1	1
.....GO:0003684	MF	e	damaged DNA binding	1/14	73/41075	0.0246	n.a.	1	1	1	1	1
..GO:0044877	MF	e	macromolecular complex binding	2/14	952/41075	0.0406	n.a.	2	1	1	1	1
.........GO:0008094	MF	e	DNA-dependent ATPase activity	1/14	127/41075	0.0424	n.a.	1	1	1	1	1
...GO:0140030	MF	e	modification-dependent protein binding	1/14	144/41075	0.048	n.a.	1	1	1	1	1

## Sheet: MPSup
load obo file /projet/externe/ifremer/pauffret/bin/go_enrichment-master/02_go_database/go-basic.obo
/projet/externe/ifremer/pauffret/bin/go_enrichment-master/02_go_database/go-basic.obo: fmt(1.2) rel(2017-07-07) 48,954 GO Terms
19,994 out of 41,075 population items found in association
Calculating uncorrected p-values using fisher
14 out of 28 study items found in association
Running multitest correction: local bonferroni
Running multitest correction: local sidak
Running multitest correction: local holm
Running multitest correction: local fdr
324 GO terms are associated with 14 of 28 study items
19,704 GO terms are associated with 19,994 of 41,075 population items
# Generated by GOATOOLS v0.6.10 (2019-04-03)
# min_ratio=None pval=0.05
GO	NS	enrichment	name	ratio_in_study	ratio_in_pop	p_uncorrected	depth	study_count	p_bonferroni	p_sidak	p_holm	p_fdr
.....GO:0003338	BP	e	metanephros morphogenesis	1/28	1/41075	0.000682	n.a.	1	1	1	1	0.364
.....GO:0015074	BP	e	DNA integration	3/28	386/41075	0.00227	n.a.	3	1	1	1	0.976
......GO:0010940	BP	e	positive regulation of necrotic cell death	1/28	7/41075	0.00476	n.a.	1	1	1	1	1
.....GO:0010917	BP	e	negative regulation of mitochondrial membrane potential	1/28	7/41075	0.00476	n.a.	1	1	1	1	1
....GO:0045837	BP	e	negative regulation of membrane potential	1/28	8/41075	0.00544	n.a.	1	1	1	1	1
.....GO:0035794	BP	e	positive regulation of mitochondrial membrane permeability	1/28	9/41075	0.00612	n.a.	1	1	1	1	1
....GO:1905710	BP	e	positive regulation of membrane permeability	1/28	10/41075	0.0068	n.a.	1	1	1	1	1
....GO:0060993	BP	e	kidney morphogenesis	1/28	15/41075	0.0102	n.a.	1	1	1	1	1
......GO:0061158	BP	e	3'-UTR-mediated mRNA destabilization	1/28	21/41075	0.0142	n.a.	1	1	1	1	1
........GO:0035196	BP	e	production of miRNAs involved in gene silencing by miRNA	1/28	22/41075	0.0149	n.a.	1	1	1	1	1
......GO:2000637	BP	e	positive regulation of gene silencing by miRNA	1/28	25/41075	0.0169	n.a.	1	1	1	1	1
.....GO:0060148	BP	e	positive regulation of posttranscriptional gene silencing	1/28	29/41075	0.0196	n.a.	1	1	1	1	1
......GO:0031050	BP	e	dsRNA fragmentation	1/28	29/41075	0.0196	n.a.	1	1	1	1	1
....GO:0046902	BP	e	regulation of mitochondrial membrane permeability	1/28	29/41075	0.0196	n.a.	1	1	1	1	1
.......GO:0070918	BP	e	production of small RNA involved in gene silencing by RNA	1/28	29/41075	0.0196	n.a.	1	1	1	1	1
.....GO:0061157	BP	e	mRNA destabilization	1/28	29/41075	0.0196	n.a.	1	1	1	1	1
....GO:0050779	BP	e	RNA destabilization	1/28	30/41075	0.0203	n.a.	1	1	1	1	1
....GO:0043588	BP	e	skin development	1/28	37/41075	0.0249	n.a.	1	1	1	1	1
...GO:0090559	BP	e	regulation of membrane permeability	1/28	41/41075	0.0276	n.a.	1	1	1	1	1
.....GO:0010939	BP	e	regulation of necrotic cell death	1/28	44/41075	0.0296	n.a.	1	1	1	1	1
.........GO:0035278	BP	e	miRNA mediated inhibition of translation	1/28	45/41075	0.0302	n.a.	1	1	1	1	1
.......GO:0045974	BP	e	regulation of translation, ncRNA-mediated	1/28	45/41075	0.0302	n.a.	1	1	1	1	1
........GO:0040033	BP	e	negative regulation of translation, ncRNA-mediated	1/28	45/41075	0.0302	n.a.	1	1	1	1	1
...GO:0060021	BP	e	palate development	1/28	46/41075	0.0309	n.a.	1	1	1	1	1
....GO:0007006	BP	e	mitochondrial membrane organization	1/28	53/41075	0.0355	n.a.	1	1	1	1	1
....GO:0051881	BP	e	regulation of mitochondrial membrane potential	1/28	53/41075	0.0355	n.a.	1	1	1	1	1
......GO:0010586	BP	e	miRNA metabolic process	1/28	55/41075	0.0368	n.a.	1	1	1	1	1
......GO:0060964	BP	e	regulation of gene silencing by miRNA	1/28	64/41075	0.0427	n.a.	1	1	1	1	1
.....GO:0060966	BP	e	regulation of gene silencing by RNA	1/28	68/41075	0.0453	n.a.	1	1	1	1	1
.....GO:0060147	BP	e	regulation of posttranscriptional gene silencing	1/28	69/41075	0.046	n.a.	1	1	1	1	1
....GO:0044843	BP	e	cell cycle G1/S phase transition	1/28	73/41075	0.0486	n.a.	1	1	1	1	1
.....GO:0000082	BP	e	G1/S transition of mitotic cell cycle	1/28	73/41075	0.0486	n.a.	1	1	1	1	1
.....GO:0030326	BP	e	embryonic limb morphogenesis	1/28	74/41075	0.0493	n.a.	1	1	1	1	1
.....GO:0035578	CC	e	azurophil granule lumen	1/28	26/41075	0.0176	n.a.	1	1	1	1	1
...GO:0097225	CC	e	sperm midpiece	1/28	27/41075	0.0182	n.a.	1	1	1	1	1
.....GO:0034774	CC	e	secretory granule lumen	1/28	69/41075	0.046	n.a.	1	1	1	1	1
......GO:0003964	MF	e	RNA-directed DNA polymerase activity	5/28	721/41075	0.000116	n.a.	5	1	1	1	0.146
.....GO:0034061	MF	e	DNA polymerase activity	5/28	761/41075	0.000149	n.a.	5	1	1	1	0.174
....GO:0016779	MF	e	nucleotidyltransferase activity	5/28	864/41075	0.000268	n.a.	5	1	1	1	0.248
...GO:0016772	MF	e	transferase activity, transferring phosphorus-containing groups	5/28	1709/41075	0.00548	n.a.	5	1	1	1	1
.....GO:0004519	MF	e	endonuclease activity	3/28	581/41075	0.00709	n.a.	3	1	1	1	1
....GO:0004518	MF	e	nuclease activity	3/28	714/41075	0.0124	n.a.	3	1	1	1	1
..GO:0030371	MF	e	translation repressor activity	1/28	23/41075	0.0156	n.a.	1	1	1	1	1
......GO:0004190	MF	e	aspartic-type endopeptidase activity	2/28	292/41075	0.0169	n.a.	2	1	1	1	1
.....GO:0070001	MF	e	aspartic-type peptidase activity	2/28	294/41075	0.0171	n.a.	2	1	1	1	1
.GO:0045182	MF	e	translation regulator activity	1/28	40/41075	0.0269	n.a.	1	1	1	1	1
...GO:0008233	MF	e	peptidase activity	3/28	1051/41075	0.034	n.a.	3	1	1	1	1
..GO:0016740	MF	e	transferase activity	6/28	3815/41075	0.0405	n.a.	6	1	1	1	1
.....GO:0035198	MF	e	miRNA binding	1/28	62/41075	0.0414	n.a.	1	1	1	1	1
..GO:0044446	CC	p	intracellular organelle part	1/28	7465/41075	0.0474	n.a.	1	1	1	1	1
..GO:0005515	MF	p	protein binding	0/28	5345/41075	0.043	n.a.	0	1	1	1	1

[truncated: 2 more sheets: summary, readme]
