# Supplementary material for: Tracing key genes associated with the Pinctada margaritifera albino phenotype from juvenile to cultured pearl harvest stages using multiple whole transcriptome sequencing
Source: BMC Genomics. 2020 Sep 25;21:662. doi: 10.1186/s12864-020-07015-w (PMC7517651; doi:10.1186/s12864-020-07015-w)
Supplement: Supplementary file 5 — Additional file 5. List of tyrosinase-related transcripts in P. margaritifera reference transcriptome. [file 12864_2020_7015_MOESM5_ESM.xlsx]

## Sheet: Feuille1
Name	Accession	Fullname	Altnames	Pfam	GO
TRINITY_DN77929_c11_g1_i1	P06845	Tyrosinase	Monophenol monooxygenase;	PF00264;	GO:0046872;GO:0004503;GO:0042438;
TRINITY_DN88295_c1_g2_i1	P55023	Tyrosinase	Monophenol monooxygenase;	PF00264;	GO:0046872;GO:0004503;GO:0042438;
TRINITY_DN31846_c0_g1_i1	P34269 P34270	Putative tyrosinase-like protein tyr-1		PF01549;PF00264;	GO:0046872;GO:0004497;
TRINITY_DN64596_c0_g2_i1	P34269 P34270	Putative tyrosinase-like protein tyr-1		PF01549;PF00264;	GO:0046872;GO:0004497;
TRINITY_DN67048_c1_g3_i1	P34269 P34270	Putative tyrosinase-like protein tyr-1		PF01549;PF00264;	GO:0046872;GO:0004497;
TRINITY_DN68038_c5_g1_i3	P34269 P34270	Putative tyrosinase-like protein tyr-1		PF01549;PF00264;	GO:0046872;GO:0004497;
TRINITY_DN77372_c1_g1_i7	P34269 P34270	Putative tyrosinase-like protein tyr-1		PF01549;PF00264;	GO:0046872;GO:0004497;
TRINITY_DN38371_c0_g2_i1	H2A0L0	Tyrosinase-like protein 1	Tyrosinase 1;	PF00264;	GO:0005576;GO:0046872;GO:0016491;
TRINITY_DN42888_c0_g2_i1	H2A0L0	Tyrosinase-like protein 1	Tyrosinase 1;	PF00264;	GO:0005576;GO:0046872;GO:0016491;
TRINITY_DN57958_c0_g2_i1	H2A0L0	Tyrosinase-like protein 1	Tyrosinase 1;	PF00264;	GO:0005576;GO:0046872;GO:0016491;
TRINITY_DN58037_c0_g1_i1	H2A0L0	Tyrosinase-like protein 1	Tyrosinase 1;	PF00264;	GO:0005576;GO:0046872;GO:0016491;
TRINITY_DN59277_c0_g1_i2	H2A0L0	Tyrosinase-like protein 1	Tyrosinase 1;	PF00264;	GO:0005576;GO:0046872;GO:0016491;
TRINITY_DN60268_c0_g1_i1	H2A0L0	Tyrosinase-like protein 1	Tyrosinase 1;	PF00264;	GO:0005576;GO:0046872;GO:0016491;
TRINITY_DN60406_c4_g2_i1	H2A0L0	Tyrosinase-like protein 1	Tyrosinase 1;	PF00264;	GO:0005576;GO:0046872;GO:0016491;
TRINITY_DN60619_c0_g1_i1	H2A0L0	Tyrosinase-like protein 1	Tyrosinase 1;	PF00264;	GO:0005576;GO:0046872;GO:0016491;
TRINITY_DN60619_c0_g3_i1	H2A0L0	Tyrosinase-like protein 1	Tyrosinase 1;	PF00264;	GO:0005576;GO:0046872;GO:0016491;
TRINITY_DN62081_c1_g1_i7	H2A0L0	Tyrosinase-like protein 1	Tyrosinase 1;	PF00264;	GO:0005576;GO:0046872;GO:0016491;
TRINITY_DN62649_c0_g1_i10	H2A0L0	Tyrosinase-like protein 1	Tyrosinase 1;	PF00264;	GO:0005576;GO:0046872;GO:0016491;
TRINITY_DN63223_c0_g1_i2	H2A0L0	Tyrosinase-like protein 1	Tyrosinase 1;	PF00264;	GO:0005576;GO:0046872;GO:0016491;
TRINITY_DN64309_c0_g1_i3	H2A0L0	Tyrosinase-like protein 1	Tyrosinase 1;	PF00264;	GO:0005576;GO:0046872;GO:0016491;
TRINITY_DN66763_c6_g1_i1	H2A0L0	Tyrosinase-like protein 1	Tyrosinase 1;	PF00264;	GO:0005576;GO:0046872;GO:0016491;
TRINITY_DN66906_c0_g1_i1	H2A0L0	Tyrosinase-like protein 1	Tyrosinase 1;	PF00264;	GO:0005576;GO:0046872;GO:0016491;
TRINITY_DN67457_c0_g1_i7	H2A0L0	Tyrosinase-like protein 1	Tyrosinase 1;	PF00264;	GO:0005576;GO:0046872;GO:0016491;
TRINITY_DN74847_c0_g3_i3	H2A0L0	Tyrosinase-like protein 1	Tyrosinase 1;	PF00264;	GO:0005576;GO:0046872;GO:0016491;
TRINITY_DN78430_c0_g1_i2	H2A0L0	Tyrosinase-like protein 1	Tyrosinase 1;	PF00264;	GO:0005576;GO:0046872;GO:0016491;
TRINITY_DN83953_c12_g2_i1	H2A0L0	Tyrosinase-like protein 1	Tyrosinase 1;	PF00264;	GO:0005576;GO:0046872;GO:0016491;
TRINITY_DN84381_c1_g2_i1	H2A0L0	Tyrosinase-like protein 1	Tyrosinase 1;	PF00264;	GO:0005576;GO:0046872;GO:0016491;
TRINITY_DN84381_c1_g1_i10	H2A0L0	Tyrosinase-like protein 1	Tyrosinase 1;	PF00264;	GO:0005576;GO:0046872;GO:0016491;
TRINITY_DN84747_c2_g3_i1	H2A0L0	Tyrosinase-like protein 1	Tyrosinase 1;	PF00264;	GO:0005576;GO:0046872;GO:0016491;
TRINITY_DN86182_c1_g1_i1	H2A0L0	Tyrosinase-like protein 1	Tyrosinase 1;	PF00264;	GO:0005576;GO:0046872;GO:0016491;
TRINITY_DN86182_c1_g3_i2	H2A0L0	Tyrosinase-like protein 1	Tyrosinase 1;	PF00264;	GO:0005576;GO:0046872;GO:0016491;
TRINITY_DN56873_c0_g1_i1	P86952	Tyrosinase-like protein	Tyrosinase-2;	PF00264;	GO:0005576;GO:0046872;GO:0016491;
TRINITY_DN60619_c0_g2_i1	P86952	Tyrosinase-like protein	Tyrosinase-2;	PF00264;	GO:0005576;GO:0046872;GO:0016491;
TRINITY_DN63548_c0_g1_i2	P86952	Tyrosinase-like protein	Tyrosinase-2;	PF00264;	GO:0005576;GO:0046872;GO:0016491;
TRINITY_DN64309_c0_g5_i1	P86952	Tyrosinase-like protein	Tyrosinase-2;	PF00264;	GO:0005576;GO:0046872;GO:0016491;
TRINITY_DN75844_c0_g1_i2	P86952	Tyrosinase-like protein	Tyrosinase-2;	PF00264;	GO:0005576;GO:0046872;GO:0016491;
TRINITY_DN84842_c0_g1_i9	P86952	Tyrosinase-like protein	Tyrosinase-2;	PF00264;	GO:0005576;GO:0046872;GO:0016491;
TRINITY_DN86182_c0_g1_i16	P86952	Tyrosinase-like protein	Tyrosinase-2;	PF00264;	GO:0005576;GO:0046872;GO:0016491;
TRINITY_DN45944_c0_g1_i1	H2A0L1	Tyrosinase-like protein 2	Tyrosinase 2;	PF00264;	GO:0005576;GO:0046872;GO:0016491;
TRINITY_DN68635_c1_g2_i1	H2A0L1	Tyrosinase-like protein 2	Tyrosinase 2;	PF00264;	GO:0005576;GO:0046872;GO:0016491;
TRINITY_DN77547_c0_g1_i1	H2A0L1	Tyrosinase-like protein 2	Tyrosinase 2;	PF00264;	GO:0005576;GO:0046872;GO:0016491;
TRINITY_DN82987_c1_g1_i1	H2A0L1	Tyrosinase-like protein 2	Tyrosinase 2;	PF00264;	GO:0005576;GO:0046872;GO:0016491;
TRINITY_DN86182_c1_g2_i5	H2A0L1	Tyrosinase-like protein 2	Tyrosinase 2;	PF00264;	GO:0005576;GO:0046872;GO:0016491;
TRINITY_DN86425_c1_g1_i1	H2A0L1	Tyrosinase-like protein 2	Tyrosinase 2;	PF00264;	GO:0005576;GO:0046872;GO:0016491;
TRINITY_DN64596_c0_g1_i1	Q19673	Putative tyrosinase-like protein tyr-3		PF01549;PF00264;	GO:0046872;GO:0004497;
TRINITY_DN64596_c0_g3_i1	Q19673	Putative tyrosinase-like protein tyr-3		PF01549;PF00264;	GO:0046872;GO:0004497;
TRINITY_DN65245_c3_g1_i1	Q19673	Putative tyrosinase-like protein tyr-3		PF01549;PF00264;	GO:0046872;GO:0004497;
TRINITY_DN66906_c1_g1_i1	Q19673	Putative tyrosinase-like protein tyr-3		PF01549;PF00264;	GO:0046872;GO:0004497;
TRINITY_DN66906_c1_g2_i3	Q19673	Putative tyrosinase-like protein tyr-3		PF01549;PF00264;	GO:0046872;GO:0004497;
TRINITY_DN72159_c4_g1_i1	Q19673	Putative tyrosinase-like protein tyr-3		PF01549;PF00264;	GO:0046872;GO:0004497;
TRINITY_DN78630_c0_g2_i1	Q19673	Putative tyrosinase-like protein tyr-3		PF01549;PF00264;	GO:0046872;GO:0004497;
TRINITY_DN82206_c0_g2_i1	Q19673	Putative tyrosinase-like protein tyr-3		PF01549;PF00264;	GO:0046872;GO:0004497;
TRINITY_DN87341_c2_g2_i1	Q19673	Putative tyrosinase-like protein tyr-3		PF01549;PF00264;	GO:0046872;GO:0004497;
TRINITY_DN96425_c0_g1_i1	Q19673	Putative tyrosinase-like protein tyr-3		PF01549;PF00264;	GO:0046872;GO:0004497;

## Sheet: readme
Table S5 List of tyrosinase related transcripts in P. margaritifera reference transcriptome
See Le Luyer et al (2019) for details about reference P. margaritifera transcriptome and annotation.
P. Auffret et al., 04/2019
Tracing key genes associated with Pinctada margaritifera albino phenotype from juvenile to cultured pearl harvest stages by multiple whole transcriptome sequencing
