# Supplementary material for: Tracing key genes associated with the Pinctada margaritifera albino phenotype from juvenile to cultured pearl harvest stages using multiple whole transcriptome sequencing
Source: BMC Genomics. 2020 Sep 25;21:662. doi: 10.1186/s12864-020-07015-w (PMC7517651; doi:10.1186/s12864-020-07015-w)
Supplement: Supplementary file 6 — Additional file 6. List of 159 candidate SNPs, i.e., common SNPs among outliers detected with PCAdapt and phenotype-associated SNPs detected with lfmm, based on filtered SNPs called with Freebayes in both Juvenile and Mantle datasets. [file 12864_2020_7015_MOESM6_ESM.xlsx]

## Sheet: Candidate_SNPs_common_lfmm_pcdapt_Juvenile&Mantle
CHROM	POS	REF	ALT	Accession	Fullname	Altnames	Pfam	GO
TRINITY_DN78642_c1_g1_i2	1617	A	T	Q6P6Z8 Q6GP46	2-oxoglutarate dehydrogenase, mitochondrial	2-oxoglutarate dehydrogenase complex component E1;Alpha-ketoglutarate dehydrogenase;	PF16078;PF00676;PF16870;PF02779;	GO:0005759;GO:0046872;GO:0004591;GO:0030976;GO:0006096;GO:0006099;
TRINITY_DN86791_c4_g3_i1	1296	A	G	Q3TXS7 B2RRP8	26S proteasome non-ATPase regulatory subunit 1	26S proteasome regulatory subunit RPN2;26S proteasome regulatory subunit S1;	PF01851;	GO:0070062;GO:0016020;GO:0005634;GO:0022624;GO:0000502;GO:0008540;GO:0034515;GO:0030234;GO:0043161;GO:0042176;
TRINITY_DN83167_c1_g1_i1	235	A	G	Q96I12	26S proteasome non-ATPase regulatory subunit 2	26S proteasome regulatory subunit RPN1;26S proteasome regulatory subunit S2;26S proteasome subunit p97;Protein 55.11;Tumor necrosis factor type 1 receptor-associated protein 2;	PF01851;	GO:0005829;GO:0070062;GO:0005576;GO:1904813;GO:0016020;GO:0005654;GO:0005634;GO:0022624;GO:0000502;GO:0005838;GO:0008540;GO:0034515;GO:0034774;GO:0030234;GO:0031145;GO:0002479;GO:0038095;GO:0000165;GO:0090090;GO:0010972;GO:0051436;GO:0043312;GO:0038061;GO:0090263;GO:0051437;GO:0043687;GO:0043161;GO:0016579;GO:0000209;GO:0006521;GO:0043488;GO:0061418;GO:0031146;GO:0002223;GO:0050852;GO:0055085;GO:…
TRINITY_DN72037_c5_g3_i1	671	G	C	Q9VJ38 B7FNL2	39S ribosomal protein L13, mitochondrial		PF00572;	GO:0005762;GO:0005739;GO:0003729;GO:0003735;GO:0032543;GO:0006412;
TRINITY_DN83987_c1_g1_i3	1066	G	A	Q8BK64 Q8R3E6	Activator of 90 kDa heat shock protein ATPase homolog 1		PF09229;PF08327;	GO:0005737;GO:0005829;GO:0005783;GO:0070062;GO:0001671;GO:0045296;GO:0051087;GO:0006457;GO:0006950;
TRINITY_DN66644_c8_g1_i4	560	G	A	Q9SF85 B3LFB3	Adenosine kinase 1	Adenosine 5'-phosphotransferase 1;	PF00294;	GO:0048046;GO:0009507;GO:0005829;GO:0016020;GO:0005634;GO:0005886;GO:0009506;GO:0004001;GO:0005524;GO:0005507;GO:0006169;GO:0044209;GO:0046686;GO:0080094;GO:0016032;
TRINITY_DN66644_c8_g1_i4	844	C	T	Q9SF85 B3LFB3	Adenosine kinase 1	Adenosine 5'-phosphotransferase 1;	PF00294;	GO:0048046;GO:0009507;GO:0005829;GO:0016020;GO:0005634;GO:0005886;GO:0009506;GO:0004001;GO:0005524;GO:0005507;GO:0006169;GO:0044209;GO:0046686;GO:0080094;GO:0016032;
TRINITY_DN88284_c5_g1_i1	12023	G	A	Q9U943	Apolipophorins		PF08742;PF06448;PF09172;PF01347;PF00094;	GO:0005576;GO:0008289;GO:0005319;GO:0016055;
TRINITY_DN87758_c2_g1_i1	1973	A	G	Q9VGG5 Q8MQL5	Cadherin-87A		PF00028;	GO:0005887;GO:0005509;GO:0016339;GO:0044331;GO:0007156;
TRINITY_DN87758_c2_g1_i1	4127	T	C	Q9VGG5 Q8MQL5	Cadherin-87A		PF00028;	GO:0005887;GO:0005509;GO:0016339;GO:0044331;GO:0007156;
TRINITY_DN67349_c1_g1_i6	844	G	T	P49069 A1L3Y3	Calcium signal-modulating cyclophilin ligand		PF14963;	GO:0005783;GO:0016021;GO:0016020;GO:0050839;GO:0006952;GO:0007173;GO:0001881;GO:0007165;GO:0016032;
TRINITY_DN60483_c0_g1_i1	952	G	A	P37801	Calponin homolog OV9M		PF00402;
TRINITY_DN86295_c3_g1_i8	648	A	G	Q5F362	Cell cycle control protein 50A	P4-ATPase flippase complex beta subunit TMEM30A;Transmembrane protein 30A;	PF03381;	GO:0016324;GO:0005794;GO:0016021;GO:0030658;GO:0015914;
TRINITY_DN76271_c0_g1_i2	1428	G	A	Q8BTU1 P70212 Q3T9D6	Cilia- and flagella-associated protein 20	Gene trap locus 3 protein;	PF05018;	GO:0005814;GO:0036064;GO:0005929;GO:0070062;GO:0005874;GO:0005634;GO:0003723;GO:0060271;GO:2000147;GO:2000253;GO:0018095;GO:0060296;
TRINITY_DN84841_c3_g2_i3	937	A	T	Q9UL16 C9JH28 Q05BA3 Q5VU18	Cilia- and flagella-associated protein 45 {ECO:0000312|HGNC:HGNC:17229}	Coiled-coil domain-containing protein 19 {ECO:0000312|HGNC:HGNC:17229};Nasopharyngeal epithelium-specific protein 1 {ECO:0000312|EMBL:AAD55817.1};		GO:0005929;GO:0005654;GO:0005634;
TRINITY_DN65955_c1_g1_i5	384	C	T	Q9UBI1 D3DRU7 Q5T8Y9	COMM domain-containing protein 3	Protein Bup;Protein PIL;	PF07258;	GO:0005576;GO:1904813;GO:0005634;GO:0043312;GO:0006355;GO:0006814;GO:0006351;
TRINITY_DN65955_c1_g1_i5	429	G	A	Q9UBI1 D3DRU7 Q5T8Y9	COMM domain-containing protein 3	Protein Bup;Protein PIL;	PF07258;	GO:0005576;GO:1904813;GO:0005634;GO:0043312;GO:0006355;GO:0006814;GO:0006351;
TRINITY_DN86578_c1_g1_i5	3360	C	T	Q64430 A2AG69 O35101 P97422 Q64431	Copper-transporting ATPase 1	Copper pump 1;Menkes disease-associated protein homolog;	PF00403;	GO:0016323;GO:0031410;GO:0005783;GO:0005794;GO:0016021;GO:0005770;GO:0016020;GO:0043005;GO:0043025;GO:0048471;GO:0005886;GO:0005802;GO:0030140;GO:0005524;GO:0005507;GO:0005375;GO:0032767;GO:0004008;GO:1903136;GO:0016532;GO:0046034;GO:0001568;GO:0001974;GO:0051216;GO:0006584;GO:0006878;GO:0021954;GO:0021702;GO:0030199;GO:0060003;GO:0015677;GO:0006825;GO:0048813;GO:0010273;GO:0042417;GO:0048251;GO:…
TRINITY_DN79548_c0_g2_i2	1040	G	A	Q54TR1	Counting factor associated protein D		PF08246;PF00112;	GO:0031410;GO:0005576;GO:0005615;GO:0005764;GO:1903665;GO:1903669;GO:0072659;GO:0031288;GO:0030435;
TRINITY_DN79548_c0_g2_i2	1808	C	T	Q54TR1	Counting factor associated protein D		PF08246;PF00112;	GO:0031410;GO:0005576;GO:0005615;GO:0005764;GO:1903665;GO:1903669;GO:0072659;GO:0031288;GO:0030435;
TRINITY_DN78269_c1_g2_i2	120	A	G	Q64459	Cytochrome P450 3A11	CYPIIIA11;Cytochrome P-450IIIAM1;Cytochrome P-450UT;	PF00067;	GO:0005789;GO:0031090;GO:0070330;GO:0101020;GO:0020037;GO:0005506;GO:0004497;GO:0016491;
TRINITY_DN81370_c2_g3_i4	1752	A	G	Q1HG43 Q8N6K9 Q96MI4	Dual oxidase maturation factor 1	Dual oxidase activator 1;Numb-interacting protein;	PF10204;	GO:0005789;GO:0016021;GO:0016020;GO:0005886;GO:0042743;GO:0045666;GO:2000379;GO:0015031;GO:0050727;GO:2000609;
TRINITY_DN57672_c0_g1_i1	294	C	T	Q9BVJ7 Q9NX48	Dual specificity protein phosphatase 23	Low molecular mass dual specificity phosphatase 3;VH1-like phosphatase Z;	PF00782;	GO:0005737;GO:0005829;GO:0070062;GO:0005654;GO:0005634;GO:0016791;GO:0004722;GO:0004725;GO:0008138;GO:0016311;
TRINITY_DN80304_c0_g1_i1	2699	G	A	P52800	Ephrin-B2	ELF-2;EPH-related receptor tyrosine kinase ligand 5;HTK ligand;	PF00812;	GO:0005925;GO:0016021;GO:0005886;GO:0046875;GO:0004713;GO:0005102;GO:0009887;GO:0007411;GO:0048514;GO:0007155;GO:0016477;GO:0002042;GO:0048013;GO:0007611;GO:0001945;GO:0010839;GO:1904782;GO:0072178;GO:0018108;GO:1903849;GO:2000727;GO:0008284;GO:0010628;GO:1900273;GO:1904783;GO:1903078;GO:0050920;GO:0048167;GO:0031295;GO:0048845;
TRINITY_DN66692_c0_g1_i1	505	A	G	Q4V7E1	ETS-related transcription factor Elf-3	E74-like factor 3;	PF00178;PF02198;	GO:0005829;GO:0005794;GO:0005654;GO:0005634;GO:0000978;GO:0000981;GO:0003713;GO:0001077;GO:0001824;GO:0030154;GO:0030855;GO:0030198;GO:0006954;GO:0060056;GO:0045892;GO:0006357;
TRINITY_DN68460_c0_g1_i1	460	C	T	Q9CRA8 Q8K1J2	Exosome complex component RRP46	Exosome component 5;Ribosomal RNA-processing protein 46;	PF01138;PF03725;	GO:0000177;GO:0000178;GO:0000176;GO:0005730;GO:0005634;GO:0035327;GO:0003723;GO:0051607;GO:0045006;GO:0043928;GO:0071028;GO:0034427;GO:0071051;GO:0006401;GO:0031125;GO:0016075;GO:0034475;
TRINITY_DN66745_c4_g1_i10	1551	A	G	P49013	Fibropellin-3	Epidermal growth factor-related protein 3;Fibropellin III;Fibropellin-c;SpEGF III;	PF01382;PF00431;PF00008;	GO:0005615;GO:0005509;
TRINITY_DN70152_c0_g1_i4	1306	C	T	Q8NFG4 A6NJJ8 Q6ZRX1 Q96BD2 Q96BE4	Folliculin	BHD skin lesion fibrofolliculoma protein;Birt-Hogg-Dube syndrome protein;	PF16692;	GO:0005929;GO:0005737;GO:0005829;GO:0005764;GO:0005634;GO:0005886;GO:0005085;GO:0032403;GO:0007043;GO:0030097;GO:0001701;GO:2001170;GO:0030308;GO:0030336;GO:1901723;GO:2000506;GO:0070373;GO:0010629;GO:0010823;GO:0051898;GO:1900181;GO:0035024;GO:0032007;GO:0000122;GO:0043065;GO:0010508;GO:0045785;GO:0001934;GO:0032008;GO:0045944;GO:0030511;GO:0032465;GO:0035065;GO:2000973;GO:0001932;GO:0032006;GO:…
TRINITY_DN67933_c3_g1_i3	1216	T	C	O09160	Galactoside 2-alpha-L-fucosyltransferase 1	Alpha(1,2)FT 1;Fucosyltransferase 1;GDP-L-fucose:beta-D-galactoside 2-alpha-L-fucosyltransferase 1;	PF01531;	GO:0032580;GO:0016021;GO:0008107;GO:0005975;GO:0036065;GO:0006486;
TRINITY_DN85479_c1_g2_i6	223	T	C	Q8BUV3 E9QKJ1	Gephyrin		PF00994;PF03454;PF03453;	GO:0030054;GO:0005737;GO:0005856;GO:0030425;GO:0019897;GO:0060077;GO:0005622;GO:0043025;GO:0098794;GO:0045211;GO:0099572;GO:0005524;GO:0008092;GO:0046872;GO:0061598;GO:0043546;GO:0061599;GO:0008940;GO:0098879;GO:0007529;GO:0097112;GO:0072579;GO:0098880;GO:0006777;GO:0018315;GO:0032324;GO:0098970;GO:0010038;
TRINITY_DN74402_c0_g1_i10	239	G	A	P46409	Glutathione S-transferase Mu 1	GST Mu I;GST class-mu;	PF00043;PF02798;	GO:0005737;GO:0004364;GO:0008152;
TRINITY_DN82647_c0_g1_i1	486	G	A	Q04451	Glycine--tRNA ligase	Diadenosine tetraphosphate synthetase;Glycyl-tRNA synthetase;	PF03129;PF00587;PF00458;	GO:0005737;GO:0005524;GO:0004820;GO:0046983;GO:0015966;GO:0006426;
TRINITY_DN84683_c0_g1_i3	2882	G	T	A4IHD2	Helicase ARIP4	Androgen receptor-interacting protein 4;RAD54-like protein 2;	PF00271;PF00176;	GO:0005634;GO:0005524;GO:0003677;GO:0004386;
TRINITY_DN84683_c0_g1_i3	4685	T	C	A4IHD2	Helicase ARIP4	Androgen receptor-interacting protein 4;RAD54-like protein 2;	PF00271;PF00176;	GO:0005634;GO:0005524;GO:0003677;GO:0004386;
TRINITY_DN82456_c0_g2_i4	777	T	C	Q8R081 O54789 Q499X2 Q8K0S7	Heterogeneous nuclear ribonucleoprotein L		PF00076;	GO:0005737;GO:0070062;GO:0030529;GO:0016020;GO:0005654;GO:0005634;GO:0045120;GO:0035770;GO:0097157;GO:0003723;GO:0044212;GO:0006397;GO:0000381;
TRINITY_DN88119_c5_g2_i4	1606	T	C	Q9UG75	Heterogeneous nuclear ribonucleoprotein U-like protein 1	Adenovirus early region 1B-associated protein 5;E1B-55 kDa-associated protein 5;	PF02037;PF00622;	GO:0030529;GO:0005654;GO:0005634;GO:0019899;GO:0003723;GO:0000398;GO:0006355;GO:0009615;GO:0006396;GO:0006351;
TRINITY_DN67991_c0_g1_i3	1328	A	G	Q24537 A4V4L8 Q23998 Q24285 Q95SD7	High mobility group protein DSP1	Protein dorsal switch 1;	PF00505;PF09011;	GO:0005634;GO:0005700;GO:0003677;GO:0008301;GO:0003697;GO:0017025;GO:0008134;GO:0006338;GO:0032502;GO:0006268;GO:0035218;GO:0008348;GO:0017055;GO:0000122;GO:0045892;GO:0043388;GO:0007379;
TRINITY_DN70897_c1_g1_i2	1424	G	A	P07746 Q91200	High mobility group-T protein	HMG-T1;	PF00505;PF09011;	GO:0000790;GO:0003690;
TRINITY_DN84149_c1_g1_i8	1514	T	A	Q9WVG6 Q3TYB9 Q8K1Y5 Q91W24 Q99KX8	Histone-arginine methyltransferase CARM1	Coactivator-associated arginine methyltransferase 1;Protein arginine N-methyltransferase 4;	PF11531;	GO:0005737;GO:0005829;GO:0005654;GO:0005634;GO:0043234;GO:0090575;GO:0042054;GO:0035642;GO:0008469;GO:0030374;GO:0070577;GO:0042803;GO:0008276;GO:0016274;GO:0035242;GO:0001105;GO:0003713;GO:0044212;GO:0007568;GO:0060350;GO:0034969;GO:0034971;GO:0034970;GO:0016571;GO:0030520;GO:0030518;GO:2000171;GO:0032091;GO:0008284;GO:0045600;GO:0051092;GO:0045944;GO:0071168;GO:0006479;GO:0003420;GO:0033146;GO:…
TRINITY_DN69584_c1_g4_i1	251	C	T	Q9UGU5 O75672 O75673 Q9UMT5	HMG domain-containing protein 4	HMG box-containing protein 4;High mobility group protein 2-like 1;Protein HMGBCG;	PF13775;PF00505;	GO:0016589;GO:0003677;GO:0008333;GO:0030178;GO:0016055;
TRINITY_DN61184_c0_g1_i1	1418	A	C	Q9UIU6 Q4QQH5 Q4V764	Homeobox protein SIX4	Sine oculis homeobox homolog 4;	PF00046;PF16878;	GO:0005737;GO:0005634;GO:0000978;GO:0001077;GO:0009653;GO:0048701;GO:0061197;GO:0048699;GO:0042472;GO:0008584;GO:0030238;GO:0046661;GO:0072075;GO:0051451;GO:0061055;GO:0043066;GO:0043524;GO:1902725;GO:0045892;GO:0030910;GO:0060037;GO:0090190;GO:0045893;GO:0072107;GO:0034504;GO:0072095;GO:0050678;GO:0032880;GO:0008582;GO:0045214;GO:0098528;GO:0007519;GO:0048538;GO:0043586;GO:0061551;
TRINITY_DN87348_c7_g6_i1	1408	C	T	Q9H2X6 Q75MR7 Q8WWI4 Q9H2Y1	Homeodomain-interacting protein kinase 2		PF00069;	GO:0005737;GO:0016604;GO:0005654;GO:0005634;GO:0016605;GO:0090575;GO:0005524;GO:0004672;GO:0004674;GO:0001102;GO:0001105;GO:0046332;GO:0003714;GO:0046790;GO:0007628;GO:0009952;GO:0071456;GO:0006978;GO:0048596;GO:0060059;GO:0030218;GO:0001654;GO:0097193;GO:0042771;GO:0061072;GO:0060235;GO:0019048;GO:0030514;GO:0043524;GO:0030182;GO:0018105;GO:0018107;GO:0030578;GO:0045766;GO:0008284;GO:0043388;GO:…
TRINITY_DN84559_c0_g1_i2	1793	T	C	Q8BL06 Q149D8 Q149D9 Q6NZE1 Q8BZ28 Q9D2I9	Inactive ubiquitin carboxyl-terminal hydrolase 54	Inactive ubiquitin-specific peptidase 54;	PF00443;	GO:0036459;GO:0016579;
TRINITY_DN87989_c7_g1_i2	3465	T	C	B0FYY4	Integrin beta-1 {ECO:0000250|UniProtKB:P05556}	Fibronectin receptor subunit beta {ECO:0000250|UniProtKB:P05556};Integrin subunit beta-1 {ECO:0000312|EMBL:ABY71046.1};VLA-4 subunit beta;	PF07974;PF08725;PF07965;PF00362;PF17205;	GO:0009986;GO:0005925;GO:0008305;GO:0071438;GO:0030027;GO:0042470;GO:0016020;GO:0055037;GO:0032587;GO:0046872;GO:0046982;GO:0004872;GO:0033627;GO:0007160;GO:0071404;GO:0007229;GO:0090004;GO:0031623;GO:0010710;
TRINITY_DN85223_c1_g4_i3	1103	A	G	Q8VE79 Q99KS4 Q9D2Z5	Interferon-induced helicase C domain-containing protein 1	Helicase with 2 CARD domains;Interferon induced with helicase C domain protein 1;Melanoma differentiation-associated protein 5;RIG-I-like receptor 2;	PF16739;PF00271;PF04851;PF11648;	GO:0005737;GO:0005634;GO:0005524;GO:0003677;GO:0003725;GO:0004386;GO:0042802;GO:0043021;GO:0003727;GO:0008270;GO:0071360;GO:0045087;GO:0039530;GO:0032727;GO:1902741;GO:0032728;GO:0035549;GO:2000778;GO:0060760;GO:1904469;GO:0016925;GO:0009615;
TRINITY_DN85223_c1_g4_i3	1127	A	G	Q8VE79 Q99KS4 Q9D2Z5	Interferon-induced helicase C domain-containing protein 1	Helicase with 2 CARD domains;Interferon induced with helicase C domain protein 1;Melanoma differentiation-associated protein 5;RIG-I-like receptor 2;	PF16739;PF00271;PF04851;PF11648;	GO:0005737;GO:0005634;GO:0005524;GO:0003677;GO:0003725;GO:0004386;GO:0042802;GO:0043021;GO:0003727;GO:0008270;GO:0071360;GO:0045087;GO:0039530;GO:0032727;GO:1902741;GO:0032728;GO:0035549;GO:2000778;GO:0060760;GO:1904469;GO:0016925;GO:0009615;
TRINITY_DN85223_c1_g4_i3	1664	G	A	Q8VE79 Q99KS4 Q9D2Z5	Interferon-induced helicase C domain-containing protein 1	Helicase with 2 CARD domains;Interferon induced with helicase C domain protein 1;Melanoma differentiation-associated protein 5;RIG-I-like receptor 2;	PF16739;PF00271;PF04851;PF11648;	GO:0005737;GO:0005634;GO:0005524;GO:0003677;GO:0003725;GO:0004386;GO:0042802;GO:0043021;GO:0003727;GO:0008270;GO:0071360;GO:0045087;GO:0039530;GO:0032727;GO:1902741;GO:0032728;GO:0035549;GO:2000778;GO:0060760;GO:1904469;GO:0016925;GO:0009615;
TRINITY_DN85223_c1_g4_i3	758	A	G	Q8VE79 Q99KS4 Q9D2Z5	Interferon-induced helicase C domain-containing protein 1	Helicase with 2 CARD domains;Interferon induced with helicase C domain protein 1;Melanoma differentiation-associated protein 5;RIG-I-like receptor 2;	PF16739;PF00271;PF04851;PF11648;	GO:0005737;GO:0005634;GO:0005524;GO:0003677;GO:0003725;GO:0004386;GO:0042802;GO:0043021;GO:0003727;GO:0008270;GO:0071360;GO:0045087;GO:0039530;GO:0032727;GO:1902741;GO:0032728;GO:0035549;GO:2000778;GO:0060760;GO:1904469;GO:0016925;GO:0009615;
TRINITY_DN74020_c1_g1_i9	1002	G	A	P20695	Interferon-related developmental regulator 1	IRPR;Nerve growth factor-inducible protein PC4;	PF05004;PF04836;	GO:0005737;GO:0005634;GO:0005886;GO:0061629;GO:0014009;GO:0042692;GO:0007405;GO:0051091;GO:0045944;
TRINITY_DN84662_c0_g1_i1	1385	C	T	Q6VH22 Q6NZK1 Q80TI4 Q80W19 Q9DAB0	Intraflagellar transport protein 172 homolog	Protein wimple;	PF00400;	GO:0005930;GO:0036064;GO:0005929;GO:1903561;GO:0030992;GO:0031514;GO:0097598;GO:0097225;GO:0097228;GO:0060348;GO:0007420;GO:0060271;GO:0031122;GO:0007368;GO:0009953;GO:0008544;GO:0007507;GO:0001947;GO:0061525;GO:0035735;GO:0070986;GO:0060173;GO:0050680;GO:0001843;GO:0021915;GO:0001841;GO:1905515;GO:0007219;GO:0060021;GO:0045880;GO:0016485;GO:0008589;GO:0007224;GO:0021522;
TRINITY_DN84662_c0_g1_i1	1430	T	C	Q6VH22 Q6NZK1 Q80TI4 Q80W19 Q9DAB0	Intraflagellar transport protein 172 homolog	Protein wimple;	PF00400;	GO:0005930;GO:0036064;GO:0005929;GO:1903561;GO:0030992;GO:0031514;GO:0097598;GO:0097225;GO:0097228;GO:0060348;GO:0007420;GO:0060271;GO:0031122;GO:0007368;GO:0009953;GO:0008544;GO:0007507;GO:0001947;GO:0061525;GO:0035735;GO:0070986;GO:0060173;GO:0050680;GO:0001843;GO:0021915;GO:0001841;GO:1905515;GO:0007219;GO:0060021;GO:0045880;GO:0016485;GO:0008589;GO:0007224;GO:0021522;
TRINITY_DN84662_c0_g1_i1	1448	T	C	Q6VH22 Q6NZK1 Q80TI4 Q80W19 Q9DAB0	Intraflagellar transport protein 172 homolog	Protein wimple;	PF00400;	GO:0005930;GO:0036064;GO:0005929;GO:1903561;GO:0030992;GO:0031514;GO:0097598;GO:0097225;GO:0097228;GO:0060348;GO:0007420;GO:0060271;GO:0031122;GO:0007368;GO:0009953;GO:0008544;GO:0007507;GO:0001947;GO:0061525;GO:0035735;GO:0070986;GO:0060173;GO:0050680;GO:0001843;GO:0021915;GO:0001841;GO:1905515;GO:0007219;GO:0060021;GO:0045880;GO:0016485;GO:0008589;GO:0007224;GO:0021522;
TRINITY_DN84662_c0_g1_i1	1643	T	C	Q6VH22 Q6NZK1 Q80TI4 Q80W19 Q9DAB0	Intraflagellar transport protein 172 homolog	Protein wimple;	PF00400;	GO:0005930;GO:0036064;GO:0005929;GO:1903561;GO:0030992;GO:0031514;GO:0097598;GO:0097225;GO:0097228;GO:0060348;GO:0007420;GO:0060271;GO:0031122;GO:0007368;GO:0009953;GO:0008544;GO:0007507;GO:0001947;GO:0061525;GO:0035735;GO:0070986;GO:0060173;GO:0050680;GO:0001843;GO:0021915;GO:0001841;GO:1905515;GO:0007219;GO:0060021;GO:0045880;GO:0016485;GO:0008589;GO:0007224;GO:0021522;
TRINITY_DN84662_c0_g1_i1	2066	C	T	Q6VH22 Q6NZK1 Q80TI4 Q80W19 Q9DAB0	Intraflagellar transport protein 172 homolog	Protein wimple;	PF00400;	GO:0005930;GO:0036064;GO:0005929;GO:1903561;GO:0030992;GO:0031514;GO:0097598;GO:0097225;GO:0097228;GO:0060348;GO:0007420;GO:0060271;GO:0031122;GO:0007368;GO:0009953;GO:0008544;GO:0007507;GO:0001947;GO:0061525;GO:0035735;GO:0070986;GO:0060173;GO:0050680;GO:0001843;GO:0021915;GO:0001841;GO:1905515;GO:0007219;GO:0060021;GO:0045880;GO:0016485;GO:0008589;GO:0007224;GO:0021522;
TRINITY_DN84662_c0_g1_i1	2078	T	C	Q6VH22 Q6NZK1 Q80TI4 Q80W19 Q9DAB0	Intraflagellar transport protein 172 homolog	Protein wimple;	PF00400;	GO:0005930;GO:0036064;GO:0005929;GO:1903561;GO:0030992;GO:0031514;GO:0097598;GO:0097225;GO:0097228;GO:0060348;GO:0007420;GO:0060271;GO:0031122;GO:0007368;GO:0009953;GO:0008544;GO:0007507;GO:0001947;GO:0061525;GO:0035735;GO:0070986;GO:0060173;GO:0050680;GO:0001843;GO:0021915;GO:0001841;GO:1905515;GO:0007219;GO:0060021;GO:0045880;GO:0016485;GO:0008589;GO:0007224;GO:0021522;
TRINITY_DN84662_c0_g1_i1	314	C	T	Q6VH22 Q6NZK1 Q80TI4 Q80W19 Q9DAB0	Intraflagellar transport protein 172 homolog	Protein wimple;	PF00400;	GO:0005930;GO:0036064;GO:0005929;GO:1903561;GO:0030992;GO:0031514;GO:0097598;GO:0097225;GO:0097228;GO:0060348;GO:0007420;GO:0060271;GO:0031122;GO:0007368;GO:0009953;GO:0008544;GO:0007507;GO:0001947;GO:0061525;GO:0035735;GO:0070986;GO:0060173;GO:0050680;GO:0001843;GO:0021915;GO:0001841;GO:1905515;GO:0007219;GO:0060021;GO:0045880;GO:0016485;GO:0008589;GO:0007224;GO:0021522;
TRINITY_DN84662_c0_g1_i1	826	T	C	Q6VH22 Q6NZK1 Q80TI4 Q80W19 Q9DAB0	Intraflagellar transport protein 172 homolog	Protein wimple;	PF00400;	GO:0005930;GO:0036064;GO:0005929;GO:1903561;GO:0030992;GO:0031514;GO:0097598;GO:0097225;GO:0097228;GO:0060348;GO:0007420;GO:0060271;GO:0031122;GO:0007368;GO:0009953;GO:0008544;GO:0007507;GO:0001947;GO:0061525;GO:0035735;GO:0070986;GO:0060173;GO:0050680;GO:0001843;GO:0021915;GO:0001841;GO:1905515;GO:0007219;GO:0060021;GO:0045880;GO:0016485;GO:0008589;GO:0007224;GO:0021522;
TRINITY_DN85128_c1_g1_i12	891	A	T	Q4R7Z9 Q4R6T1	Intraflagellar transport protein 56 {ECO:0000250|UniProtKB:Q8BS45}	Tetratricopeptide repeat protein 26;		GO:0005929;GO:0030992;GO:0060271;GO:0042073;GO:0007224;
TRINITY_DN85627_c1_g1_i1	146	C	G	Q14678 A2A2W8 D3DRH3 Q5W0W0 Q8IY65 Q8WX74	KN motif and ankyrin repeat domain-containing protein 1	Ankyrin repeat domain-containing protein 15;Kidney ankyrin repeat-containing protein;	PF12796;PF12075;	GO:0005737;GO:0005634;GO:0005886;GO:0032587;GO:0008013;GO:0030837;GO:0030336;GO:0046627;GO:2000393;GO:0010977;GO:0035024;GO:1900028;GO:1900025;GO:0035413;GO:0030177;GO:0090303;GO:2000114;GO:0006355;GO:0006351;
TRINITY_DN71668_c4_g1_i1	1504	T	A	O75439 O60416 Q96FV4	Mitochondrial-processing peptidase subunit beta	Beta-MPP;P-52;	PF00675;PF05193;	GO:0005743;GO:0005759;GO:0005750;GO:0005739;GO:0004222;GO:0008270;GO:0009060;GO:0006851;GO:0006122;GO:0016485;
TRINITY_DN85835_c1_g1_i1	1014	C	T	Q9Y2G1 O43582 Q9P1Q6	Myelin regulatory factor	Myelin gene regulatory factor;	PF13887;PF13888;PF05224;PF13884;	GO:0005829;GO:0005789;GO:0005794;GO:0016021;GO:0005654;GO:0005634;GO:0003677;GO:0008233;GO:0003700;GO:0032286;GO:0022010;GO:0014003;GO:0048709;GO:0031643;GO:0045893;GO:0006351;
TRINITY_DN85835_c1_g1_i1	3468	C	T	Q9Y2G1 O43582 Q9P1Q6	Myelin regulatory factor	Myelin gene regulatory factor;	PF13887;PF13888;PF05224;PF13884;	GO:0005829;GO:0005789;GO:0005794;GO:0016021;GO:0005654;GO:0005634;GO:0003677;GO:0008233;GO:0003700;GO:0032286;GO:0022010;GO:0014003;GO:0048709;GO:0031643;GO:0045893;GO:0006351;
TRINITY_DN87672_c2_g1_i1	6443	C	G	Q8IX68 Q96N94	Myosin-IIIb		PF00612;PF00063;PF00069;	GO:0005737;GO:0016459;GO:0003779;GO:0005524;GO:0003774;GO:0004674;GO:0050896;GO:0007601;
TRINITY_DN66148_c2_g10_i1	740	T	C	Q3MHC1 Q7TMZ6	N-alpha-acetyltransferase 60	Histone acetyltransferase type B protein 4 {ECO:0000250|UniProtKB:Q9H7X0};N-acetyltransferase 15;N-alpha-acetyltransferase F;	PF00583;	GO:0000139;GO:0010485;GO:0004402;GO:0004596;GO:0042803;GO:0008283;GO:0007059;GO:0043967;GO:0017196;GO:0006474;GO:0006334;
TRINITY_DN73259_c0_g1_i3	39	T	C	P25708 Q148I2	NADH dehydrogenase [ubiquinone] flavoprotein 1, mitochondrial	Complex I-51kD;NADH dehydrogenase flavoprotein 1;NADH-ubiquinone oxidoreductase 51 kDa subunit;	PF01512;PF10589;PF10531;	GO:0005829;GO:0005747;GO:0051539;GO:0010181;GO:0046872;GO:0051287;GO:0008137;GO:0042775;
TRINITY_DN71405_c1_g1_i4	364	A	G	Q5SSH8 A0AUN6 Q0VGS6 Q8BHV3	Neuferricin	Cytochrome b5 domain-containing protein 2;	PF00173;	GO:0012505;GO:0005576;GO:0016020;GO:0020037;GO:0045666;
TRINITY_DN85247_c1_g1_i5	1173	T	C	Q8R322 A3KGV8 Q3TT10 Q3TU23 Q3UD65 Q8BT16 Q9D4A6	Nucleoporin GLE1	GLE1-like protein;	PF07817;	GO:0005737;GO:0005829;GO:0005615;GO:0016020;GO:0031965;GO:0044614;GO:0005730;GO:0042802;GO:0000822;GO:0005543;GO:0031369;GO:0006406;GO:0016973;GO:0006446;GO:0006449;
TRINITY_DN73650_c0_g1_i3	457	G	A	Q5R9W4	Oxysterol-binding protein-related protein 9		PF01237;PF00169;	GO:0005794;GO:0031902;GO:0008289;GO:0006869;
TRINITY_DN69157_c0_g1_i2	1185	C	G	Q5R8W8	Pentatricopeptide repeat domain-containing protein 3, mitochondrial	28S ribosomal protein S39, mitochondrial;	PF13041;PF13812;	GO:0005739;GO:0005840;GO:0043024;GO:0019843;GO:0032543;GO:0006417;
TRINITY_DN80030_c0_g1_i3	2375	A	T	Q29XZ0 Q3KPJ5 Q5VSY5 Q8IZF9	Periostin	Osteoblast-specific factor 2;	PF02469;	GO:0031012;GO:0005615;GO:0031594;GO:0005578;GO:0005802;GO:0008201;GO:0046872;GO:1990523;GO:0007155;GO:0044344;GO:0071560;GO:0071356;GO:0071307;GO:0030198;GO:0001953;GO:1900025;GO:1990138;GO:1904209;GO:0014911;GO:0008593;GO:0003073;GO:0032355;GO:0001666;GO:0009612;GO:0014850;GO:0001501;
TRINITY_DN83655_c1_g3_i2	174	A	T	Q1JPZ7 Q801W4	Pre-mRNA-processing factor 39	PRP39 homolog;		GO:0000243;GO:0005685;GO:0071004;GO:0000395;
TRINITY_DN87552_c1_g1_i2	3258	C	T	Q95SX7	Probable RNA-directed DNA polymerase from transposon BS	Reverse transcriptase;	PF14529;PF00078;	GO:0003964;GO:0006313;
TRINITY_DN84929_c1_g1_i2	2518	G	A	Q60716 Q8VBU4	Prolyl 4-hydroxylase subunit alpha-2	Procollagen-proline,2-oxoglutarate-4-dioxygenase subunit alpha-2;	PF13640;PF08336;	GO:0005829;GO:0005783;GO:0005788;GO:0043231;GO:0005654;GO:0016222;GO:0005506;GO:0031418;GO:0016702;GO:0004656;GO:0018401;
TRINITY_DN85208_c0_g1_i4	448	G	A	Q63722 P70640	Protein jagged-1		PF01414;PF00008;PF07645;PF12661;PF07657;	GO:0005912;GO:0016324;GO:0016021;GO:0005886;GO:0005509;GO:0005112;GO:0031100;GO:0042491;GO:0001709;GO:0072015;GO:0045596;GO:0072006;GO:0007219;GO:0045747;GO:0042127;
TRINITY_DN79732_c0_g1_i2	602	T	C	A4ZNR4	Protein naked cuticle homolog 2	Protein naked cuticle homolog 2-A;		GO:0005737;GO:0005886;GO:0005509;GO:0070121;GO:0090090;GO:0060061;GO:0016055;
TRINITY_DN85649_c0_g1_i4	2248	T	C	H2A0N4	Protein PIF		PF01607;PF00092;	GO:0005576;GO:0008061;GO:0006030;
TRINITY_DN85649_c0_g1_i4	2466	T	C	H2A0N4	Protein PIF		PF01607;PF00092;	GO:0005576;GO:0008061;GO:0006030;
TRINITY_DN78835_c0_g1_i11	71	T	C	P55735 A8MV37 B4DXJ1 Q5BJF0 Q9BRM6 Q9BUG7	Protein SEC13 homolog {ECO:0000305}	GATOR complex protein SEC13 {ECO:0000305};SEC13-like protein 1;SEC13-related protein;	PF00400;	GO:0005829;GO:0005789;GO:0012507;GO:0070062;GO:0061700;GO:0000139;GO:0043231;GO:0005765;GO:0005635;GO:0031080;GO:0005654;GO:0042802;GO:0019886;GO:0002474;GO:0048208;GO:0006886;GO:0051028;GO:0032008;GO:0007062;
TRINITY_DN87852_c5_g1_i6	706	A	C	Q24524 Q9W3L8	Protein singed		PF06268;	GO:0015629;GO:0005737;GO:0043005;GO:0043025;GO:0003779;GO:0051015;GO:0030674;GO:0030036;GO:0051017;GO:0007015;GO:0048800;GO:0008407;GO:0035017;GO:0016358;GO:0009913;GO:0007163;GO:0046847;GO:0035099;GO:0035317;GO:0030034;GO:0048812;GO:0048477;GO:0042060;
TRINITY_DN87852_c5_g1_i6	902	C	T	Q24524 Q9W3L8	Protein singed		PF06268;	GO:0015629;GO:0005737;GO:0043005;GO:0043025;GO:0003779;GO:0051015;GO:0030674;GO:0030036;GO:0051017;GO:0007015;GO:0048800;GO:0008407;GO:0035017;GO:0016358;GO:0009913;GO:0007163;GO:0046847;GO:0035099;GO:0035317;GO:0030034;GO:0048812;GO:0048477;GO:0042060;
TRINITY_DN67787_c1_g3_i2	1018	T	C	Q5UQ35	Putative ariadne-like RING finger protein R811		PF01485;	GO:0046872;
TRINITY_DN67787_c1_g3_i2	1162	A	G	Q5UQ35	Putative ariadne-like RING finger protein R811		PF01485;	GO:0046872;
TRINITY_DN71304_c1_g1_i1	1202	T	C	H2A0L6	Putative beta-hexosaminidase {ECO:0000250|UniProtKB:Q04786}	Beta-N-acetylhexosaminidase {ECO:0000250|UniProtKB:Q04786};Chitobiase {ECO:0000250|UniProtKB:Q04786};N-acetyl-beta-glucosaminidase {ECO:0000250|UniProtKB:Q04786};	PF03173;PF00728;	GO:0005576;GO:0004563;GO:0030246;GO:0005975;GO:0006032;
TRINITY_DN71304_c1_g1_i1	3104	A	G	H2A0L6	Putative beta-hexosaminidase {ECO:0000250|UniProtKB:Q04786}	Beta-N-acetylhexosaminidase {ECO:0000250|UniProtKB:Q04786};Chitobiase {ECO:0000250|UniProtKB:Q04786};N-acetyl-beta-glucosaminidase {ECO:0000250|UniProtKB:Q04786};	PF03173;PF00728;	GO:0005576;GO:0004563;GO:0030246;GO:0005975;GO:0006032;
TRINITY_DN71304_c1_g1_i1	3134	C	T	H2A0L6	Putative beta-hexosaminidase {ECO:0000250|UniProtKB:Q04786}	Beta-N-acetylhexosaminidase {ECO:0000250|UniProtKB:Q04786};Chitobiase {ECO:0000250|UniProtKB:Q04786};N-acetyl-beta-glucosaminidase {ECO:0000250|UniProtKB:Q04786};	PF03173;PF00728;	GO:0005576;GO:0004563;GO:0030246;GO:0005975;GO:0006032;
TRINITY_DN71304_c1_g1_i1	3142	T	C	H2A0L6	Putative beta-hexosaminidase {ECO:0000250|UniProtKB:Q04786}	Beta-N-acetylhexosaminidase {ECO:0000250|UniProtKB:Q04786};Chitobiase {ECO:0000250|UniProtKB:Q04786};N-acetyl-beta-glucosaminidase {ECO:0000250|UniProtKB:Q04786};	PF03173;PF00728;	GO:0005576;GO:0004563;GO:0030246;GO:0005975;GO:0006032;
TRINITY_DN71304_c1_g1_i1	3179	C	A	H2A0L6	Putative beta-hexosaminidase {ECO:0000250|UniProtKB:Q04786}	Beta-N-acetylhexosaminidase {ECO:0000250|UniProtKB:Q04786};Chitobiase {ECO:0000250|UniProtKB:Q04786};N-acetyl-beta-glucosaminidase {ECO:0000250|UniProtKB:Q04786};	PF03173;PF00728;	GO:0005576;GO:0004563;GO:0030246;GO:0005975;GO:0006032;
TRINITY_DN71304_c1_g1_i1	3196	A	G	H2A0L6	Putative beta-hexosaminidase {ECO:0000250|UniProtKB:Q04786}	Beta-N-acetylhexosaminidase {ECO:0000250|UniProtKB:Q04786};Chitobiase {ECO:0000250|UniProtKB:Q04786};N-acetyl-beta-glucosaminidase {ECO:0000250|UniProtKB:Q04786};	PF03173;PF00728;	GO:0005576;GO:0004563;GO:0030246;GO:0005975;GO:0006032;
TRINITY_DN86534_c0_g1_i8	262	C	T	A4QP81	Putative ferric-chelate reductase 1		PF03351;PF02014;	GO:0016021;GO:0016491;
TRINITY_DN86534_c1_g1_i1	2331	C	T	Q6INU7	Putative ferric-chelate reductase 1		PF03188;PF03351;PF02014;	GO:0016021;GO:0016491;
TRINITY_DN73926_c0_g1_i3	1192	T	G	Q17R89 A6NCP5 A8MQB2 O75160 Q7Z5Z7 Q9Y4Q4	Rho GTPase-activating protein 44	NPC-A-10;Rho-type GTPase-activating protein RICH2;RhoGAP interacting with CIP4 homologs protein 2;	PF03114;PF00620;	GO:0030054;GO:0005829;GO:0043197;GO:0031256;GO:0055037;GO:0005096;GO:0005543;GO:0048365;GO:0006887;GO:0098886;GO:0035021;GO:0098887;GO:0032956;GO:0061001;GO:0051056;GO:0007165;
TRINITY_DN73926_c0_g1_i3	967	G	A	Q17R89 A6NCP5 A8MQB2 O75160 Q7Z5Z7 Q9Y4Q4	Rho GTPase-activating protein 44	NPC-A-10;Rho-type GTPase-activating protein RICH2;RhoGAP interacting with CIP4 homologs protein 2;	PF03114;PF00620;	GO:0030054;GO:0005829;GO:0043197;GO:0031256;GO:0055037;GO:0005096;GO:0005543;GO:0048365;GO:0006887;GO:0098886;GO:0035021;GO:0098887;GO:0032956;GO:0061001;GO:0051056;GO:0007165;
TRINITY_DN85390_c1_g1_i4	1057	G	C	Q8WXA3 B3KXB2 B4DFR0 Q5TC48 Q8IW33 Q96P51 Q9P1Z1	RUN and FYVE domain-containing protein 2	Rab4-interacting protein related;	PF01363;PF02759;	GO:0005634;GO:0046872;
TRINITY_DN59721_c1_g6_i11	281	A	T	Q9H2M3 B7Z516 Q9NXX7	S-methylmethionine--homocysteine S-methyltransferase BHMT2	Betaine--homocysteine S-methyltransferase 2;	PF02574;	GO:0005829;GO:0070062;GO:0061627;GO:0008270;GO:0071267;GO:0046500;GO:0033477;GO:0000096;
TRINITY_DN60730_c0_g2_i2	1062	C	T	P35623	Serine hydroxymethyltransferase, cytosolic	Glycine hydroxymethyltransferase;Serine methylase;		GO:0005829;GO:0004372;GO:0030170;GO:0006545;GO:0006544;GO:0006563;GO:0051289;GO:0035999;GO:0046653;
TRINITY_DN60730_c0_g2_i2	1230	G	T	P35623	Serine hydroxymethyltransferase, cytosolic	Glycine hydroxymethyltransferase;Serine methylase;		GO:0005829;GO:0004372;GO:0030170;GO:0006545;GO:0006544;GO:0006563;GO:0051289;GO:0035999;GO:0046653;
TRINITY_DN61758_c1_g1_i6	48	A	C	P18503	Short-chain collagen C4		PF01391;	GO:0005581;GO:0005578;
TRINITY_DN61758_c1_g1_i6	53	G	A	P18503	Short-chain collagen C4		PF01391;	GO:0005581;GO:0005578;
TRINITY_DN83881_c0_g1_i5	2647	A	G	P45954 B4DQ51 Q5SQN6 Q96CX7	Short/branched chain specific acyl-CoA dehydrogenase, mitochondrial	2-methyl branched chain acyl-CoA dehydrogenase;2-methylbutyryl-coenzyme A dehydrogenase;	PF00441;PF02770;PF02771;	GO:0070062;GO:0005759;GO:0005739;GO:0003995;GO:0050660;GO:0009083;GO:0006631;
TRINITY_DN83881_c0_g1_i5	2710	A	G	P45954 B4DQ51 Q5SQN6 Q96CX7	Short/branched chain specific acyl-CoA dehydrogenase, mitochondrial	2-methyl branched chain acyl-CoA dehydrogenase;2-methylbutyryl-coenzyme A dehydrogenase;	PF00441;PF02770;PF02771;	GO:0070062;GO:0005759;GO:0005739;GO:0003995;GO:0050660;GO:0009083;GO:0006631;
TRINITY_DN82967_c0_g1_i1	1650	T	A	P14576 Q3UWX8 Q9CWH7 Q9D008	Signal recognition particle 54 kDa protein		PF00448;PF02881;PF02978;	GO:0005737;GO:0005829;GO:0016607;GO:0005634;GO:0005786;GO:0008312;GO:0008144;GO:0030942;GO:0019003;GO:0005525;GO:0003924;GO:0043021;GO:0003723;GO:0006614;
TRINITY_DN84536_c0_g1_i2	1515	T	C	Q761V0 Q8CFM5 Q91ZQ2	Sodium- and chloride-dependent glycine transporter 2	Solute carrier family 6 member 5;	PF00209;	GO:0005887;GO:0005886;GO:0015375;GO:0046872;GO:0005328;GO:0036233;GO:0060012;
TRINITY_DN77767_c2_g1_i7	961	T	C	Q6AYJ3	Spermatogenesis associated 6-like protein		PF14909;
TRINITY_DN88455_c1_g1_i1	2079	C	G	Q9NY15 A7E297 Q8IUH0 Q8IUH1 Q93072	Stabilin-1	Fasciclin, EGF-like, laminin-type EGF-like and link domain-containing scavenger receptor 1;MS-1 antigen;	PF12947;PF02469;PF00193;	GO:0030666;GO:0005887;GO:0005886;GO:0005509;GO:0005540;GO:0030169;GO:0005041;GO:0015035;GO:0005044;GO:0007155;GO:0007267;GO:0042742;GO:0006954;GO:0016525;GO:0006898;
TRINITY_DN78666_c0_g1_i1	1758	G	T	A0M8U1	Suppressor of tumorigenicity 7 protein homolog		PF04184;	GO:0016021;
TRINITY_DN79203_c0_g1_i2	2534	A	G	Q91YE8 Q8C592	Synaptopodin-2	Myopodin;	PF00595;	GO:0015629;GO:0005829;GO:0005925;GO:0043231;GO:0005634;GO:0001725;GO:0030018;GO:0071889;GO:0003779;GO:0051393;GO:0031005;GO:0051371;GO:0032233;GO:0030335;GO:2000298;
TRINITY_DN79203_c0_g1_i2	2900	C	T	Q91YE8 Q8C592	Synaptopodin-2	Myopodin;	PF00595;	GO:0015629;GO:0005829;GO:0005925;GO:0043231;GO:0005634;GO:0001725;GO:0030018;GO:0071889;GO:0003779;GO:0051393;GO:0031005;GO:0051371;GO:0032233;GO:0030335;GO:2000298;
TRINITY_DN79203_c0_g1_i2	3251	C	A	Q91YE8 Q8C592	Synaptopodin-2	Myopodin;	PF00595;	GO:0015629;GO:0005829;GO:0005925;GO:0043231;GO:0005634;GO:0001725;GO:0030018;GO:0071889;GO:0003779;GO:0051393;GO:0031005;GO:0051371;GO:0032233;GO:0030335;GO:2000298;
TRINITY_DN70680_c4_g3_i1	458	C	T	Q5R4J5	Synaptotagmin-1	Synaptotagmin I;	PF00168;	GO:0030054;GO:0042584;GO:0016021;GO:0030672;GO:0005544;GO:0046872;GO:0030154;GO:0007269;
TRINITY_DN79245_c0_g2_i3	95	C	T	B5FXN8 B5FXP4 B5FXP5 B5FXP6	THO complex subunit 4	Aly/REF export factor;	PF13865;PF00076;	GO:0005737;GO:0016607;GO:0003723;GO:0006397;GO:0051028;GO:0008380;
TRINITY_DN80848_c0_g2_i2	4650	A	G	A7Z019	Transcription activator BRG1	ATP-dependent helicase SMARCA4;BRG1-associated factor 190A;Protein brahma homolog 1;SNF2-beta;SWI/SNF-related matrix-associated actin-dependent regulator of chromatin subfamily A member 4;	PF07533;PF00439;PF00271;PF07529;PF08880;PF14619;PF00176;	GO:0071565;GO:0071564;GO:0016514;GO:0005524;GO:0016887;GO:0003682;GO:0004386;GO:0042393;GO:0043044;GO:0016569;GO:0007399;GO:0006355;GO:0006351;
TRINITY_DN87973_c4_g1_i2	1052	G	T	Q96AH3 Q9BTH9 Q9BTI2	Transcription elongation factor SPT6	Histone chaperone suppressor of Ty6;Tat-cotransactivator 2 protein;	PF14878;PF14635;PF14641;PF00575;PF14633;PF14632;PF14639;	GO:0005654;GO:0005634;GO:0008023;GO:0035327;GO:0003677;GO:0042393;GO:0031491;GO:0003723;GO:0000991;GO:0003700;GO:0070827;GO:0006338;GO:0006342;GO:0006397;GO:0042789;GO:0051028;GO:0061086;GO:0034728;GO:0032968;GO:0045191;GO:0010793;GO:0050684;GO:0051147;GO:0006355;GO:0008380;GO:0006368;GO:0006366;GO:0016032;
TRINITY_DN87973_c4_g1_i2	3570	G	A	Q96AH3 Q9BTH9 Q9BTI2	Transcription elongation factor SPT6	Histone chaperone suppressor of Ty6;Tat-cotransactivator 2 protein;	PF14878;PF14635;PF14641;PF00575;PF14633;PF14632;PF14639;	GO:0005654;GO:0005634;GO:0008023;GO:0035327;GO:0003677;GO:0042393;GO:0031491;GO:0003723;GO:0000991;GO:0003700;GO:0070827;GO:0006338;GO:0006342;GO:0006397;GO:0042789;GO:0051028;GO:0061086;GO:0034728;GO:0032968;GO:0045191;GO:0010793;GO:0050684;GO:0051147;GO:0006355;GO:0008380;GO:0006368;GO:0006366;GO:0016032;
TRINITY_DN85502_c1_g1_i1	1722	T	C	Q6Y685 Q05A66 Q6Y686	Transforming acidic coiled-coil-containing protein 1		PF05010;	GO:0005737;GO:0015630;GO:0005815;GO:0030496;GO:0005634;GO:0019904;GO:0007049;GO:0051301;GO:0008283;GO:0021987;GO:0022027;GO:0000226;GO:0022008;GO:0032886;
TRINITY_DN88352_c8_g1_i4	4619	A	G	Q5JRB0 Q5JRB1 Q5JRB2 Q6UVY8 Q86Y60 Q8N8M5 Q92580	Transport and Golgi organization protein 1 homolog {ECO:0000305}	C219-reactive peptide {ECO:0000303|PubMed:7758977};D320 {ECO:0000303|PubMed:7758977};Melanoma inhibitory activity protein 3 {ECO:0000312|HGNC:HGNC:24008};	PF07653;	GO:0070971;GO:0005788;GO:0005789;GO:0000139;GO:0016021;GO:0016020;GO:0042954;GO:0090110;GO:0044267;GO:0006888;GO:0006887;GO:0042953;GO:0007162;GO:0030336;GO:0002687;GO:0043687;GO:0015031;GO:0042060;
TRINITY_DN77264_c2_g2_i1	753	T	C	P11833	Tubulin beta chain	Beta-tubulin;	PF00091;PF03953;	GO:0005737;GO:0005874;GO:0005525;GO:0003924;GO:0005200;GO:0007017;
TRINITY_DN72709_c0_g1_i7	1055	T	C	P27446	Tyrosine-protein kinase Fyn	Proto-oncogene c-Fyn;p59-Fyn;	PF07714;PF00017;PF00018;	GO:0005524;GO:0046872;GO:0004715;GO:0007275;
TRINITY_DN72709_c0_g1_i7	1484	T	C	P27446	Tyrosine-protein kinase Fyn	Proto-oncogene c-Fyn;p59-Fyn;	PF07714;PF00017;PF00018;	GO:0005524;GO:0046872;GO:0004715;GO:0007275;
TRINITY_DN72709_c0_g1_i7	1634	A	G	P27446	Tyrosine-protein kinase Fyn	Proto-oncogene c-Fyn;p59-Fyn;	PF07714;PF00017;PF00018;	GO:0005524;GO:0046872;GO:0004715;GO:0007275;
TRINITY_DN86787_c2_g2_i6	1168	T	C	Q8IWH7 Q9NYN9 Q9UDA8	Tyrosine-protein phosphatase non-receptor type 13	Fas-associated protein-tyrosine phosphatase 1;PTP-BAS;Protein-tyrosine phosphatase 1E;Protein-tyrosine phosphatase PTPL1;	PF09380;PF00373;PF09379;PF00595;PF00102;	GO:0044297;GO:0005737;GO:0005856;GO:0070062;GO:0030027;GO:0043005;GO:0005634;GO:0005886;GO:0036312;GO:0004725;GO:0035335;GO:0006661;GO:0006470;GO:0014066;
TRINITY_DN66332_c6_g1_i2	718	T	G	Q2KIR1	U1 small nuclear ribonucleoprotein A		PF00076;	GO:0005654;GO:0005681;GO:0005685;GO:0042802;GO:0003723;GO:0035614;GO:0030619;GO:0000398;
TRINITY_DN66332_c6_g1_i2	759	C	T	Q2KIR1	U1 small nuclear ribonucleoprotein A		PF00076;	GO:0005654;GO:0005681;GO:0005685;GO:0042802;GO:0003723;GO:0035614;GO:0030619;GO:0000398;
TRINITY_DN81767_c0_g1_i2	1052	T	A	P72745	Universal stress protein Slr1101		PF00582;	GO:0006950;
TRINITY_DN81767_c0_g1_i2	1073	C	T	P72745	Universal stress protein Slr1101		PF00582;	GO:0006950;
TRINITY_DN81767_c0_g1_i2	1094	T	C	P72745	Universal stress protein Slr1101		PF00582;	GO:0006950;
TRINITY_DN73205_c0_g1_i1	377	A	G	O35015 Q799L9	UPF0748 protein YngK		PF02638;
TRINITY_DN80532_c1_g1_i1	318	T	C	Q8C1Y8 Q3U891	Vacuolar fusion protein CCZ1 homolog		PF08217;	GO:0016235;GO:0005829;GO:0043231;GO:0005765;GO:0031982;GO:0005085;GO:0016192;
TRINITY_DN87602_c4_g1_i2	1672	A	G	Q7Z570 A7E253 Q6ZN26	Zinc finger protein 804A		PF12171;	GO:0046872;GO:0003676;
TRINITY_DN87602_c4_g1_i2	2782	T	C	Q7Z570 A7E253 Q6ZN26	Zinc finger protein 804A		PF12171;	GO:0046872;GO:0003676;
TRINITY_DN54427_c0_g1_i1	419	C	T
TRINITY_DN54427_c0_g1_i1	945	A	G
TRINITY_DN57252_c0_g1_i6	691	T	C
TRINITY_DN57488_c0_g1_i2	231	T	A
TRINITY_DN60195_c2_g1_i11	326	C	T
TRINITY_DN61286_c2_g1_i10	123	C	T
TRINITY_DN61442_c2_g1_i10	111	C	A
TRINITY_DN68595_c8_g2_i4	960	T	C
TRINITY_DN69136_c4_g2_i4	819	G	A
TRINITY_DN72028_c1_g1_i1	112	G	A
TRINITY_DN72028_c1_g1_i1	125	T	A
TRINITY_DN72028_c1_g1_i1	403	G	A
TRINITY_DN74717_c1_g2_i2	599	A	G
TRINITY_DN76940_c1_g1_i1	13	A	G
TRINITY_DN77456_c3_g1_i9	376	C	T
TRINITY_DN78445_c1_g1_i5	861	A	C
TRINITY_DN78991_c1_g1_i2	1214	C	T
TRINITY_DN78991_c1_g1_i2	643	G	A
TRINITY_DN79230_c0_g3_i2	228	C	T
TRINITY_DN81831_c0_g1_i2	107	A	G
TRINITY_DN81843_c0_g1_i8	388	G	A
TRINITY_DN82037_c1_g1_i3	90	T	C
TRINITY_DN82293_c0_g1_i3	1776	A	G
TRINITY_DN82293_c0_g1_i3	2264	C	T
TRINITY_DN86668_c2_g1_i3	2373	G	A
TRINITY_DN87477_c7_g1_i4	1828	T	C
TRINITY_DN87693_c4_g2_i7	1319	T	C
TRINITY_DN87693_c4_g2_i7	848	G	A
TRINITY_DN88395_c6_g1_i2	710	T	C
TRINITY_DN88395_c6_g1_i2	792	C	A

## Sheet: Are_candidate_SNPs_synonymous_substitutions
CHROM	ORF_start	ORF_end	syn	strand	orf_nt_seq	orf_prot_seq	mut_nt_seq	mut_prot_seq	aa_ref	aa_mut	CHROM	POS	REF	ALT
TRINITY_DN78642_c1_g1_i2	1152	4187	SYN	-	ATGTTTCGTGTAAAAACTATGGCAGCAGGCCTCACTAGGCCTTTGAAATCAAGGATCTACCATGTCGTCAGCACAAGAGTTTGCTCAAGCAAAGCAGGGAGTGGCAATGATCCCAAGTCAAGACAAATGTCCACAGCAACTGCTAAAGCTGCAGCGGCTGAGCCATTCCTCAGTGGCACTTCTTCAAATTATGCTGATGCCATGTATGCTGCCTGGAAGAAAGACCCAAACTCAGTTCATCAGTCTTGGCGAACCCATTTTGAGCTCGTAGATCAAGGGTTTCAGCCAGGTCAAGCATACCAAAGAGCTCCAGTAATCAGTACTGGCCCGACACAGCCAACAGTCAATGTCTTCCTGGGTCAGGAAAAACTTATATCTGATCATTCAAAAGTTAAGGAC…	MFRVKTMAAGLTRPLKSRIYHVVSTRVCSSKAGSGNDPKSRQMSTATAKAAAAEPFLSGTSSNYADAMYAAWKKDPNSVHQSWRTHFELVDQGFQPGQAYQRAPVISTGPTQPTVNVFLGQEKLISDHSKVKDLITAYQSRGHQFASLDPLGLSKPIIHKQDKEAELTIYNYQFDDADLEKEYMLPSNTYIGGTDKVLPLKEIVHRLEDVYCQHIGVDYTHTNNAEQIDWIRQKFETPRVKEMSVEEKNIILARLVRSQRFEEFLAKKFPSEKRFGLEGCEVLIPGLKSIIDTSTEFGVDTFFIGMPHRGRLNVLANVCRMDLEKIFIQFDSKLYDKDEGSGDVKYHLGMCTTRLNRLTNKEIRLAVVANPSHLEAVNPVVQGKTRAEQELRGDENGKM…	ATGTTTCGTGTAAAAACTATGGCAGCAGGCCTCACTAGGCCTTTGAAATCAAGGATCTACCATGTCGTCAGCACAAGAGTTTGCTCAAGCAAAGCAGGGAGTGGCAATGATCCCAAGTCAAGACAAATGTCCACAGCAACTGCTAAAGCTGCAGCGGCTGAGCCATTCCTCAGTGGCACTTCTTCAAATTATGCTGATGCCATGTATGCTGCCTGGAAGAAAGACCCAAACTCAGTTCATCAGTCTTGGCGAACCCATTTTGAGCTCGTAGATCAAGGGTTTCAGCCAGGTCAAGCATACCAAAGAGCTCCAGTAATCAGTACTGGCCCGACACAGCCAACAGTCAATGTCTTCCTGGGTCAGGAAAAACTTATATCTGATCATTCAAAAGTTAAGGAC…	MFRVKTMAAGLTRPLKSRIYHVVSTRVCSSKAGSGNDPKSRQMSTATAKAAAAEPFLSGTSSNYADAMYAAWKKDPNSVHQSWRTHFELVDQGFQPGQAYQRAPVISTGPTQPTVNVFLGQEKLISDHSKVKDLITAYQSRGHQFASLDPLGLSKPIIHKQDKEAELTIYNYQFDDADLEKEYMLPSNTYIGGTDKVLPLKEIVHRLEDVYCQHIGVDYTHTNNAEQIDWIRQKFETPRVKEMSVEEKNIILARLVRSQRFEEFLAKKFPSEKRFGLEGCEVLIPGLKSIIDTSTEFGVDTFFIGMPHRGRLNVLANVCRMDLEKIFIQFDSKLYDKDEGSGDVKYHLGMCTTRLNRLTNKEIRLAVVANPSHLEAVNPVVQGKTRAEQELRGDENGKM…	K	K	TRINITY_DN78642_c1_g1_i2	1617	A	T
TRINITY_DN78642_c1_g1_i2	2980	3414	NOT IN ORF	+	NA	NA	NA	NA	NA	NA	TRINITY_DN78642_c1_g1_i2	1617	A	T
TRINITY_DN78642_c1_g1_i2	2335	2676	NOT IN ORF	+	NA	NA	NA	NA	NA	NA	TRINITY_DN78642_c1_g1_i2	1617	A	T
TRINITY_DN78642_c1_g1_i2	3356	3664	NOT IN ORF	-	NA	NA	NA	NA	NA	NA	TRINITY_DN78642_c1_g1_i2	1617	A	T
TRINITY_DN86791_c4_g3_i1	3	2873	SYN	-	ATGAAGATGAACATCACCTCAGCTGCAGGAGTTATCTCCCTGCTTGATGAACCAGAACCTCAGCTTAAGGTTTTTGCCTTGGAGAAGCTGGACAAAATTGTGAATGTTTTCTGGGCAGAAATATCGGAGAATGTTGACAAAATAGAAGTATTGTATGAAGATCAAGGATTCAAGAACCGGGAATTGGCTGCTTTGGTAGCCTCCAAGGTGTATTATCATCTCGGTGCCTTTGAAGAGTCGCTTACATTTGCCCTTGGAGCAGGCAATTTGTTCAACGTCAATGCCACATCAGAATACGTTGAAACCATCATAGCCAAATGTATAGACTACTATACGAAACAGAGAGTGGGTTTGATTGATGAGACGGATGACTCCAAGAAAGAAATTGATCCACGTTTG…	MKMNITSAAGVISLLDEPEPQLKVFALEKLDKIVNVFWAEISENVDKIEVLYEDQGFKNRELAALVASKVYYHLGAFEESLTFALGAGNLFNVNATSEYVETIIAKCIDYYTKQRVGLIDETDDSKKEIDPRLEAVVNRMFQRCFDDKQFRQAVGISLETRRTDVFERAIKESDDISFMLSYSLKVCMSLIQNRKFRNTVLNLLTKLYMGLAEPDYINVCQCYIFLDDAQSVANILEKLVGGTEENLLMAYQIAFDMYDSATQQFLQRVQNALRVTTPLAESDEKKSTESTPAQEKEEKSEGMETESSTVSNTTAETTTPKPPSETTTPKPLSESEKKLQDRMKHMHTILSGEITISLHLQFLIRNNKTDTLILKNTKDAVRNSVCHSSTVIANAYMHC…	ATGAAGATGAACATCACCTCAGCTGCAGGAGTTATCTCCCTGCTTGATGAACCAGAACCTCAGCTTAAGGTTTTTGCCTTGGAGAAGCTGGACAAAATTGTGAATGTTTTCTGGGCAGAAATATCGGAGAATGTTGACAAAATAGAAGTATTGTATGAAGATCAAGGATTCAAGAACCGGGAATTGGCTGCTTTGGTAGCCTCCAAGGTGTATTATCATCTCGGTGCCTTTGAAGAGTCGCTTACATTTGCCCTTGGAGCAGGCAATTTGTTCAACGTCAATGCCACATCAGAATACGTTGAAACCATCATAGCCAAATGTATAGACTACTATACGAAACAGAGAGTGGGTTTGATTGATGAGACGGATGACTCCAAGAAAGAAATTGATCCACGTTTG…	MKMNITSAAGVISLLDEPEPQLKVFALEKLDKIVNVFWAEISENVDKIEVLYEDQGFKNRELAALVASKVYYHLGAFEESLTFALGAGNLFNVNATSEYVETIIAKCIDYYTKQRVGLIDETDDSKKEIDPRLEAVVNRMFQRCFDDKQFRQAVGISLETRRTDVFERAIKESDDISFMLSYSLKVCMSLIQNRKFRNTVLNLLTKLYMGLAEPDYINVCQCYIFLDDAQSVANILEKLVGGTEENLLMAYQIAFDMYDSATQQFLQRVQNALRVTTPLAESDEKKSTESTPAQEKEEKSEGMETESSTVSNTTAETTTPKPPSETTTPKPLSESEKKLQDRMKHMHTILSGEITISLHLQFLIRNNKTDTLILKNTKDAVRNSVCHSSTVIANAYMHC…	V	V	TRINITY_DN86791_c4_g3_i1	1296	A	G
TRINITY_DN86791_c4_g3_i1	3	569	NOT IN ORF	+	NA	NA	NA	NA	NA	NA	TRINITY_DN86791_c4_g3_i1	1296	A	G
TRINITY_DN86791_c4_g3_i1	1	381	NOT IN ORF	+	NA	NA	NA	NA	NA	NA	TRINITY_DN86791_c4_g3_i1	1296	A	G
TRINITY_DN86791_c4_g3_i1	445	759	NOT IN ORF	+	NA	NA	NA	NA	NA	NA	TRINITY_DN86791_c4_g3_i1	1296	A	G
TRINITY_DN86791_c4_g3_i1	1756	2067	NOT IN ORF	+	NA	NA	NA	NA	NA	NA	TRINITY_DN86791_c4_g3_i1	1296	A	G
TRINITY_DN83167_c1_g1_i1	187	2895	SYN	-	ATTAAGCCGGCAACAATGGCGGACAAAAAGACAGAGGAAAGCAAGAAAGAAGAAAAAGATGCTAAGAAAAAAGAAGAGAAAGAACAAGAACTATCAGAAGAAGACAAACAACTTCAAGATGAACTTAACATGTTGGTTGAGAGGCTCAAGGAATCTGATCAGAAGTTGTACCGTCCTGCATTAGAGAGTTTACGATCACAGATACGGGCTTCTACAACCTCCATGACCTCTGTCCCTAAGCCACTTAAATTCCTCCGCCCTCATTATGACTCACTGAAAGAAGTATATGAAAAAATAAAAGACATGGAAACAAAGAGATTTTGTGCAGACATCATATCAGTAATGGGAATGACAAAGTCAGGGGAAGAAAGAGACAGTCTCAAGTACCGACTCCTGGGA…	IKPATMADKKTEESKKEEKDAKKKEEKEQELSEEDKQLQDELNMLVERLKESDQKLYRPALESLRSQIRASTTSMTSVPKPLKFLRPHYDSLKEVYEKIKDMETKRFCADIISVMGMTKSGEERDSLKYRLLGSKEEIGSWGHEYVRHLAGQVAQEWQELGEQDSEMREKLLTMTKEIVPYHMDHNAEAEACDLLMEIEKLDLLKNYVDENAYPRVCLYLTSCVPYVPDPENTMLLRTAVELYRKFNQYPQAIRFAMQLNDMALVEEIFMSCKDSLMQKQLAYMLGRQQIFLELNDDTEDFDELTEIMSNAHLNNNFLALARELDIMEPKVPEDIYKSHLEQSRTTIGPSNVDSARQNLAASFVNGFVNAGFGQDKLLMEDGNKWLYKNKEHGMLSATA…	ATTAAGCCGGCAACAATGGCGGACAAAAAGACAGAGGAAAGCAAGAAAGAAGAAAAAGATGCTAAGAAAAAAGAAGAGAAAGAACAAGAACTATCAGAAGAAGACAAACAACTTCAAGATGAACTTAACATGTTGGTTGAGAGGCTCAAGGAATCTGATCAGAAGTTGTACCGTCCTGCATTAGAGAGTTTACGATCACAGATACGGGCTTCTACAACCTCCATGACCTCTGTCCCTAAGCCACTTAAATTCCTCCGCCCTCATTATGACTCACTGAAAGAAGTATATGAAAAAATAAAAGACATGGAAACAAAGAGATTTTGTGCAGACATCATATCAGTAATGGGAATGACAAAGTCAGGGGAAGAAAGAGACAGTCTCAAGTACCGACTCCTGGGA…	IKPATMADKKTEESKKEEKDAKKKEEKEQELSEEDKQLQDELNMLVERLKESDQKLYRPALESLRSQIRASTTSMTSVPKPLKFLRPHYDSLKEVYEKIKDMETKRFCADIISVMGMTKSGEERDSLKYRLLGSKEEIGSWGHEYVRHLAGQVAQEWQELGEQDSEMREKLLTMTKEIVPYHMDHNAEAEACDLLMEIEKLDLLKNYVDENAYPRVCLYLTSCVPYVPDPENTMLLRTAVELYRKFNQYPQAIRFAMQLNDMALVEEIFMSCKDSLMQKQLAYMLGRQQIFLELNDDTEDFDELTEIMSNAHLNNNFLALARELDIMEPKVPEDIYKSHLEQSRTTIGPSNVDSARQNLAASFVNGFVNAGFGQDKLLMEDGNKWLYKNKEHGMLSATA…	K	K	TRINITY_DN83167_c1_g1_i1	235	A	G
TRINITY_DN72037_c5_g3_i1	217	783	SYN	+	ATGGCTAACAACAGAGTTATACAATGGGCCACTATGAGTCGAACTTGGTGGATGTACGATGCCAGATATCAGTGTCCATTCCGCTCTGCTGATCTTCTTGTCAAATATCTACGAGGCAAACACAAACCAGTATATCATAAATACTCGGACGTAGGTGATCATGTCGTGGTGATTAATACAAAACATGTGGCAATGAGAGAAGACTTCTGGAGAACATTTACATATAGTCATCATACAGGATACCCGAAGGGCTTCTCACGCACCTCAGCATGGAGACTGCATGAAATTGAACCAACACAGGTGATGGAAAAAGCAGTTTACTCACGACTTCCAGGTGATCTCCTTCGTAGAACTCTAATGAAAAGACTACATTTATACCCTGAAGAAGATGTTCCAGAG…	MANNRVIQWATMSRTWWMYDARYQCPFRSADLLVKYLRGKHKPVYHKYSDVGDHVVVINTKHVAMREDFWRTFTYSHHTGYPKGFSRTSAWRLHEIEPTQVMEKAVYSRLPGDLLRRTLMKRLHLYPEEDVPEDILANISDQIRQIQIVPKRYDQYTKEEIESFPTLFDWPDEYVIKDKKEPAPPVEDV	ATGGCTAACAACAGAGTTATACAATGGGCCACTATGAGTCGAACTTGGTGGATGTACGATGCCAGATATCAGTGTCCATTCCGCTCTGCTGATCTTCTTGTCAAATATCTACGAGGCAAACACAAACCAGTATATCATAAATACTCGGACGTAGGTGATCATGTCGTGGTGATTAATACAAAACATGTGGCAATGAGAGAAGACTTCTGGAGAACATTTACATATAGTCATCATACAGGATACCCGAAGGGCTTCTCACGCACCTCAGCATGGAGACTGCATGAAATTGAACCAACACAGGTGATGGAAAAAGCAGTTTACTCACGACTTCCAGGTGATCTCCTTCGTAGAACTCTAATGAAAAGACTACATTTATACCCTGAAGAAGATGTTCCAGAG…	MANNRVIQWATMSRTWWMYDARYQCPFRSADLLVKYLRGKHKPVYHKYSDVGDHVVVINTKHVAMREDFWRTFTYSHHTGYPKGFSRTSAWRLHEIEPTQVMEKAVYSRLPGDLLRRTLMKRLHLYPEEDVPEDILANISDQIRQIQIVPKPYDQYTKEEIESFPTLFDWPDEYVIKDKKEPAPPVEDV	K	K	TRINITY_DN72037_c5_g3_i1	671	G	C
TRINITY_DN83987_c1_g1_i3	822	1856	SYN	-	GCATTGATGGCCAAGTGGGGAGAAGGCGATCCAAGGTGGATTGTAGAGGAGAGACCCGATGCAACCAACGTAAACAACTGGCATTGGGTTGAGAAAAATGCTACCGGATGGTCACAAGAACGACTGAAGGAACTACTAACAGGCTTAACGGTTGAAGATGATGAATGTTTTTGTGAATTGAAAGAAGTAACAAAAGTTGAAGGTGAAGCTTCTGCAAACAACAGAAAAGCAAAATTGATATTTTTCTATGAGTTTGTAATTAAAGGAGAATGGTCAGGGAAATTGAAGAGTGGAACCAAGAAGCACAAAGGGAAATTTGAAATACCAAATTTAAGTGAAGAGAATGATCCAGATGAAATCGATTTTTCAGTTACTGTGGACAAAGAAAGTGATGAATCA…	ALMAKWGEGDPRWIVEERPDATNVNNWHWVEKNATGWSQERLKELLTGLTVEDDECFCELKEVTKVEGEASANNRKAKLIFFYEFVIKGEWSGKLKSGTKKHKGKFEIPNLSEENDPDEIDFSVTVDKESDESYKIKEVLRKKGKELVQEKMSQYIKELKEEYGKGVILPTKTDKKSAPKTESEYNKAKEEMNKLVINTGSKTSNVGVKIPTKKFTGTETFKCRAEDLYRVLTTKEMVQAFTGAPADMEVEKGGKFSLLHGNITGEFIELVPEKKIVQRWRVKGWPDAHYSQVTFEFDEKDDSTLLTMTQTGVPDNEVERTKEGWKINYWNRIKQIFGFEARIF*	GCATTGATGGCCAAGTGGGGAGAAGGCGATCCAAGGTGGATTGTAGAGGAGAGACCCGATGCAACCAACGTAAACAACTGGCATTGGGTTGAGAAAAATGCTACCGGATGGTCACAAGAACGACTGAAGGAACTACTAACAGGCTTAACGGTTGAAGATGATGAATGTTTTTGTGAATTGAAAGAAGTAACAAAAGTTGAAGGTGAAGCTTCTGCAAACAACAGAAAAGCAAAATTGATATTTTTCTATGAGTTTGTAATTAAAGGAGAATGGTCAGGGAAATTGAAGAGTGGAACCAAGAAGCACAAAGGGAAATTTGAAATACCAAATTTAAGTGAAGAGAATGATCCAGATGAAATCGATTTTTCAGTTACTGTGGACAAAGAAAGTGATGAATCA…	ALMAKWGEGDPRWIVEERPDATNVNNWHWVEKNATGWSQERLKELLTGLTVEDDECFCELKEVTKVEGEASANNRKAKLIFFYEFVIKGEWSGKLKSGTKKHKGKFEIPNLSEENDPDEIDFSVTVDKESDESYKIKEVLRKKGKELVQEKMSQYIKELKEEYGKGVILPTKTDKKSAPKTESEYNKAKEEMNKLVINTGSKTSNVGVKIPTKKFTGTETFKCRAEDLYRVLTTKEMVQAFTGAPADMEVEKGGKFSLLHGNIMGEFIELVPEKKIVQRWRVKGWPDAHYSQVTFEFDEKDDSTLLTMTQTGVPDNEVERTKEGWKINYWNRIKQIFGFEARIF*	F	F	TRINITY_DN83987_c1_g1_i3	1066	G	A
TRINITY_DN66644_c8_g1_i4	643	1755	NOT IN ORF	-	NA	NA	NA	NA	NA	NA	TRINITY_DN66644_c8_g1_i4	560	G	A
TRINITY_DN66644_c8_g1_i4	643	1755	SYN	-	ATGTCTATTACACCACCTGAAAAAGAAGAGTTAAATGGAGACAAAGGAGACGGGCCTGCTCGTAAGAGAATGAAAAGCAGCGGCGATATAAGAGAAGGCATTCTACTTGGATACGGGAATCCCCTTCTGGATATTTCTGCTCCAGCCAGTCAGAGTTTCCTTGACAAGTATGGACTGAAGCAGGACAATGCCATTTTGGCTGAGGAGAAACATAAACCAATGTACAAAGACATGGTGGATGAATTCTCTGACAAAGTAGAGTATGTACCAGGTGGAGCTACACTAAATTCCATCAGGGTGTGTCAGTGGCTATGTAAAGTTCCAAATGCAACAAGTTTCTTTGGTTGTATCAGTAAGGATGAATTTGGTGAAATATTGGAGAAAAGAGCAAAAGAAAAT…	MSITPPEKEELNGDKGDGPARKRMKSSGDIREGILLGYGNPLLDISAPASQSFLDKYGLKQDNAILAEEKHKPMYKDMVDEFSDKVEYVPGGATLNSIRVCQWLCKVPNATSFFGCISKDEFGEILEKRAKENGVNVKFQITQKEPTGTCAVLITGDKRSLCANLAAANCFTEEHLDVPENWELVEKAQYYYISGFPLTVSPSSILKIAKHANEKRKKFSTNLSAPFLCQVFKESMLKCLPYVDVLFGNETEAETFAETNNFGTKDMHEIALKLAALPKENSSPRTVVITQGDKPTIVAYNGKTKEYPVISIKQEDLLDTNGAGDAFVGGFLSQWIQDKPVDDCVRCGNYAAHTIIQRSGCTFPEKPDFD*	ATGTCTATTACACCACCTGAAAAAGAAGAGTTAAATGGAGACAAAGGAGACGGGCCTGCTCGTAAGAGAATGAAAAGCAGCGGCGATATAAGAGAAGGCATTCTACTTGGATACGGGAATCCCCTTCTGGATATTTCTGCTCCAGCCAGTCAGAGTTTCCTTGACAAGTATGGACTGAAGCAGGACAATGCCATTTTGGCTGAGGAGAAACATAAACCAATGTACAAAGACATGGTGGATGAATTCTCTGACAAAGTAGAGTATGTACCAGGTGGAGCTACACTAAATTCCATCAGGGTGTGTCAGTGGCTATGTAAAGTTCCAAATGCAACAAGTTTCTTTGGTTGTATCAGTAAGGATGAATTTGGTGAAATATTGGAGAAAAGAGCAAAAGAAAAT…	MSITPPEKEELNGDKGDGPARKRMKSSGDIREGILLGYGNPLLDISAPASQSFLDKYGLKQDNAILAEEKHKPMYKDMVDEFSDKVEYVPGGATLNSIRVCQWLCKVPNATSFFGCISKDEFGEILEKRAKENGVNVKFQITQKEPTGTCAVLITGDKRSLCANLAAANCFTEEHLDVPENWELVEKAQYYYISGFPLTVSPSSILKIAKHANEKRKKFSTNLSAPFLCQVFKESMLKCLPYVDVLFGNETEAETFAETNNFGTKDMHEIALKLAALPKENSSPRTVVITQGDKPTIVAYNGKTKEYPVISIKQEDLLDTNGAGDAFVGGFLSQWIQDKPVDDCVRCGNYAAHTIIQRSGCTFPEKPDFD*	A	A	TRINITY_DN66644_c8_g1_i4	844	C	T
TRINITY_DN88284_c5_g1_i1	114	13514	SYN	+	ATGGATTTTAAGATTTTCACGGTGCTTGTTCTAATAGCAGGGACAAACGCGGGTCCAGTAAATCAGAATCTCAATTCAAGGTTGTTAGGGCAAACATCATGTGCTAGACAATGTACAGCAAAAAGCAAATTTGGCTACAAAGACGGCCAGATATACGAATTCTCATATGAAGCAGAGACCAAAACAGGAGTTCATGGAGCTTCAGATGAACAAGCTGGTCTCAAAATTGTAACAACAGCTGAAATTGAAGTATTATCAAAATGTGAATTATCACTGCAGCTGCGTAACACAGCAGTTTATGGATCTGACCCTAATATTCAGAGTAGATTTATTCAAGACAGTCAGACGGGTGAATTCAAACAGGAATTAGAACAATATCCTCTCAGATTCTCATTCCAA…	MDFKIFTVLVLIAGTNAGPVNQNLNSRLLGQTSCARQCTAKSKFGYKDGQIYEFSYEAETKTGVHGASDEQAGLKIVTTAEIEVLSKCELSLQLRNTAVYGSDPNIQSRFIQDSQTGEFKQELEQYPLRFSFQDGIVEELCPTLEESSWSLNIKRGILSAFQNSMDSFDRDQNLVETDVIGKCRTDYKLAQTGWKSKTVKKSKDMISCTERHGYESSIQSSLYNVPANVRSLPLLKSTHDCDQEVSVDGHIQSVECHEMHIFRPFSKGNSGAMTEVTQKLKFLSMKAGGSTRMAEVPRRANILFEHTMGEKQETANKKAAEDKLKELCSTTEQGIQSTTPRLFSELVYLMKKLNANAMDALYKEVKKASFCPKNAEKVKKFYLDAIPMVGTGAAVGQIT…	ATGGATTTTAAGATTTTCACGGTGCTTGTTCTAATAGCAGGGACAAACGCGGGTCCAGTAAATCAGAATCTCAATTCAAGGTTGTTAGGGCAAACATCATGTGCTAGACAATGTACAGCAAAAAGCAAATTTGGCTACAAAGACGGCCAGATATACGAATTCTCATATGAAGCAGAGACCAAAACAGGAGTTCATGGAGCTTCAGATGAACAAGCTGGTCTCAAAATTGTAACAACAGCTGAAATTGAAGTATTATCAAAATGTGAATTATCACTGCAGCTGCGTAACACAGCAGTTTATGGATCTGACCCTAATATTCAGAGTAGATTTATTCAAGACAGTCAGACGGGTGAATTCAAACAGGAATTAGAACAATATCCTCTCAGATTCTCATTCCAA…	MDFKIFTVLVLIAGTNAGPVNQNLNSRLLGQTSCARQCTAKSKFGYKDGQIYEFSYEAETKTGVHGASDEQAGLKIVTTAEIEVLSKCELSLQLRNTAVYGSDPNIQSRFIQDSQTGEFKQELEQYPLRFSFQDGIVEELCPTLEESSWSLNIKRGILSAFQNSMDSFDRDQNLVETDVIGKCRTDYKLAQTGWKSKTVKKSKDMISCTERHGYESSIQSSLYNVPANVRSLPLLKSTHDCDQEVSVDGHIQSVECHEMHIFRPFSKGNSGAMTEVTQKLKFLSMKAGGSTRMAEVPRRANILFEHTMGEKQETANKKAAEDKLKELCSTTEQGIQSTTPRLFSELVYLMKKLNANAMDALYKEVKKASFCPKNAEKVKKFYLDAIPMVGTGAAVGQIT…	K	K	TRINITY_DN88284_c5_g1_i1	12023	G	A
TRINITY_DN88284_c5_g1_i1	10073	10381	NOT IN ORF	-	NA	NA	NA	NA	NA	NA	TRINITY_DN88284_c5_g1_i1	12023	G	A
TRINITY_DN88284_c5_g1_i1	2471	2776	NOT IN ORF	-	NA	NA	NA	NA	NA	NA	TRINITY_DN88284_c5_g1_i1	12023	G	A
TRINITY_DN87758_c2_g1_i1	1043	6523	SYN	-	ATGACTATGTTTCTGCAGATAGTGCTGGGAAGTCTGCTTTTCAGCTGTGTGAGCTGTCAAACCCTAACTTGGGTAGAAGACCTGGATCGGAATTATGTAGCTGAGGATGCAGCTATTGGAACATCAGTTGGTACTCTGGTAGCCACTGGAGATAGCACTATTCAGTATTACGTACTGCAGAGTGACAAGTTTTCAGTGAATGTTGGTACAGGGACTGTTACACTAAAGAGAAAACTGGACTACGAGACCAATGCATTTCTCAGTGTAACTTGGGTAGCTGTTAATTCTGCATTTCAAGAGTTTCCAAGAACTGTTACAATCAATGTGAGAGATGCCAATGATAATCCACCAAGATTTAATCGTACAACAATAGTAGCTACGGTTCCTGAGGATGCTTCG…	MTMFLQIVLGSLLFSCVSCQTLTWVEDLDRNYVAEDAAIGTSVGTLVATGDSTIQYYVLQSDKFSVNVGTGTVTLKRKLDYETNAFLSVTWVAVNSAFQEFPRTVTINVRDANDNPPRFNRTTIVATVPEDASIGYTLIGDLRVTDKDTENSVINVQCDNVTAINSPYTTVCSLFRLQTLSESNRGWEGSLVLNGQLDFEQVQYYQFPAVMRDGQHVETQSIEINVGNIQDAPPVFVKANDITVTEPVPIGRLLDYVSAVDGDTQNPRPIYYEIPAGSDQELFTQFALNGTTGYISNKILLDREDPQFITGVVFFPVKAREIISPGVYGNDALTTAEATIRIIIQDANDNAPIFDPALYNISITEDTPNRTPLPDLTLFVTDRDLGTNAIYNLRLDNYN…	ATGACTATGTTTCTGCAGATAGTGCTGGGAAGTCTGCTTTTCAGCTGTGTGAGCTGTCAAACCCTAACTTGGGTAGAAGACCTGGATCGGAATTATGTAGCTGAGGATGCAGCTATTGGAACATCAGTTGGTACTCTGGTAGCCACTGGAGATAGCACTATTCAGTATTACGTACTGCAGAGTGACAAGTTTTCAGTGAATGTTGGTACAGGGACTGTTACACTAAAGAGAAAACTGGACTACGAGACCAATGCATTTCTCAGTGTAACTTGGGTAGCTGTTAATTCTGCATTTCAAGAGTTTCCAAGAACTGTTACAATCAATGTGAGAGATGCCAATGATAATCCACCAAGATTTAATCGTACAACAATAGTAGCTACGGTTCCTGAGGATGCTTCG…	MTMFLQIVLGSLLFSCVSCQTLTWVEDLDRNYVAEDAAIGTSVGTLVATGDSTIQYYVLQSDKFSVNVGTGTVTLKRKLDYETNAFLSVTWVAVNSAFQEFPRTVTINVRDANDNPPRFNRTTIVATVPEDASIGYTLIGDLRVTDKDTENSVINVQCDNVTAINSPYTTVCSLFRLQTLSESNRGWEGSLVLNGQLDFEQVQYYQFPAVMRDGQHVETQSIEINVGNIQDAPPVFVKANDITVTEPVPIGRLLDYVSAVDGDTQNPRPIYYEIPAGSDQELFTQFALNGTTGYISNKILLDREDPQFITGVVFFPVKAREIISPGVYGNDALTTAEATIRIIIQDANDNAPIFDPALYNISITEDTPNRTPLPDLTLFVTDRDLGTNAIYNLRLDNYN…	T	T	TRINITY_DN87758_c2_g1_i1	1973	A	G
TRINITY_DN87758_c2_g1_i1	1043	6523	SYN	-	ATGACTATGTTTCTGCAGATAGTGCTGGGAAGTCTGCTTTTCAGCTGTGTGAGCTGTCAAACCCTAACTTGGGTAGAAGACCTGGATCGGAATTATGTAGCTGAGGATGCAGCTATTGGAACATCAGTTGGTACTCTGGTAGCCACTGGAGATAGCACTATTCAGTATTACGTACTGCAGAGTGACAAGTTTTCAGTGAATGTTGGTACAGGGACTGTTACACTAAAGAGAAAACTGGACTACGAGACCAATGCATTTCTCAGTGTAACTTGGGTAGCTGTTAATTCTGCATTTCAAGAGTTTCCAAGAACTGTTACAATCAATGTGAGAGATGCCAATGATAATCCACCAAGATTTAATCGTACAACAATAGTAGCTACGGTTCCTGAGGATGCTTCG…	MTMFLQIVLGSLLFSCVSCQTLTWVEDLDRNYVAEDAAIGTSVGTLVATGDSTIQYYVLQSDKFSVNVGTGTVTLKRKLDYETNAFLSVTWVAVNSAFQEFPRTVTINVRDANDNPPRFNRTTIVATVPEDASIGYTLIGDLRVTDKDTENSVINVQCDNVTAINSPYTTVCSLFRLQTLSESNRGWEGSLVLNGQLDFEQVQYYQFPAVMRDGQHVETQSIEINVGNIQDAPPVFVKANDITVTEPVPIGRLLDYVSAVDGDTQNPRPIYYEIPAGSDQELFTQFALNGTTGYISNKILLDREDPQFITGVVFFPVKAREIISPGVYGNDALTTAEATIRIIIQDANDNAPIFDPALYNISITEDTPNRTPLPDLTLFVTDRDLGTNAIYNLRLDNYN…	ATGACTATGTTTCTGCAGATAGTGCTGGGAAGTCTGCTTTTCAGCTGTGTGAGCTGTCAAACCCTAACTTGGGTAGAAGACCTGGATCGGAATTATGTAGCTGAGGATGCAGCTATTGGAACATCAGTTGGTACTCTGGTAGCCACTGGAGATAGCACTATTCAGTATTACGTACTGCAGAGTGACAAGTTTTCAGTGAATGTTGGTACAGGGACTGTTACACTAAAGAGAAAACTGGACTACGAGACCAATGCATTTCTCAGTGTAACTTGGGTAGCTGTTAATTCTGCATTTCAAGAGTTTCCAAGAACTGTTACAATCAATGTGAGAGATGCCAATGATAATCCACCAAGATTTAATCGTACAACAATAGTAGCTACGGTTCCTGAGGATGCTTCG…	MTMFLQIVLGSLLFSCVSCQTLTWVEDLDRNYVAEDAAIGTSVGTLVATGDSTIQYYVLQSDKFSVNVGTGTVTLKRKLDYETNAFLSVTWVAVNSAFQEFPRTVTINVRDANDNPPRFNRTTIVATVPEDASIGYTLIGDLRVTDKDTENSVINVQCDNVTAINSPYTTVCSLFRLQTLSESNRGWEGSLVLNGQLDFEQVQYYQFPAVMRDGQHVETQSIEINVGNIQDAPPVFVKANDITVTEPVPIGRLLDYVSAVDGDTQNPRPIYYEIPAGSDQELFTQFALNGTTGYISNKILLDREDPQFITGVVFFPVKAREIISPGVYGNDALTTAEATIRIIIQDANDNAPIFDPALYNISITEDTPNRTPLPDLTLFVTDRDLGTNAIYNLRLDNYN…	N	N	TRINITY_DN87758_c2_g1_i1	4127	T	C
TRINITY_DN60483_c0_g1_i1	265	1107	SYN	-	TTGTATGAAGGCAGAAATATGGCAATGGTTTTAGCAACAATCCTCCAGCTTGGTACTGAGGCCCAGAGAAATAATTATAATGGTCCAACATGTGGATCGAAACCAGTAGAAAAACACGAAGTACAGTTCAGTTACGAACAGCTCAAAAATTCTCACGGTGTCATTGGATTACAGTCGGGAACCAACAAATTTGCGTCTCAAAAGGGCATGCGTGGAGGTTTTGGTGCAGTACGTCACATCTCGGACATCCGCGCTGATGATCTTAATAGGGATGGTTGTGATACTATAGGTCTTCAAGCCGGATCAAACAAGTTTGCCAGCCAGAGTGGTATGACGGGATTCGGCGCCGTCCGCCATATTGCTGACATCAGAGCAGACGACTACAACAAGGATTCATCA…	LYEGRNMAMVLATILQLGTEAQRNNYNGPTCGSKPVEKHEVQFSYEQLKNSHGVIGLQSGTNKFASQKGMRGGFGAVRHISDIRADDLNRDGCDTIGLQAGSNKFASQSGMTGFGAVRHIADIRADDYNKDSSTDISLQSGTNKFASQKGMRGGFGAVRHISDIRADQYSEEGKSFINLQAGSNQFASQKGMTGFGAVRHIADIRADDLDREAASTVSLQYGTNQFDSQAGMRGFGAQRHVSDIKVNDLAEQLRMQQMGVTPQQYRQIRRDEEDAENVDM*	TTGTATGAAGGCAGAAATATGGCAATGGTTTTAGCAACAATCCTCCAGCTTGGTACTGAGGCCCAGAGAAATAATTATAATGGTCCAACATGTGGATCGAAACCAGTAGAAAAACACGAAGTACAGTTCAGTTACGAACAGCTCAAAAATTCTCATGGTGTCATTGGATTACAGTCGGGAACCAACAAATTTGCGTCTCAAAAGGGCATGCGTGGAGGTTTTGGTGCAGTACGTCACATCTCGGACATCCGCGCTGATGATCTTAATAGGGATGGTTGTGATACTATAGGTCTTCAAGCCGGATCAAACAAGTTTGCCAGCCAGAGTGGTATGACGGGATTCGGCGCCGTCCGCCATATTGCTGACATCAGAGCAGACGACTACAACAAGGATTCATCA…	LYEGRNMAMVLATILQLGTEAQRNNYNGPTCGSKPVEKHEVQFSYEQLKNSHGVIGLQSGTNKFASQKGMRGGFGAVRHISDIRADDLNRDGCDTIGLQAGSNKFASQSGMTGFGAVRHIADIRADDYNKDSSTDISLQSGTNKFASQKGMRGGFGAVRHISDIRADQYSEEGKSFINLQAGSNQFASQKGMTGFGAVRHIADIRADDLDREAASTVSLQYGTNQFDSQAGMRGFGAQRHVSDIKVNDLAEQLRMQQMGVTPQQYRQIRRDEEDAENVDM*	Q	Q	TRINITY_DN60483_c0_g1_i1	952	G	A
TRINITY_DN86295_c3_g1_i8	3108	4259	NOT IN ORF	-	NA	NA	NA	NA	NA	NA	TRINITY_DN86295_c3_g1_i8	648	A	G
TRINITY_DN76271_c0_g1_i2	1005	1586	SYN	-	ATGTTTAAGAATACTTTTCAGAGTGGATTCTTGTCCATATTGTACAGTATAGGCAGCAAGCCTTTACAGATTTGGGACAAAAAGGTCCGAAATGGTCACATAAAACGTATCACAGACAACGATATTCAATCACTAGTGTTAGAAATTGTTGGAACAAACGTCAGTACAACATACATCACATGTCCAGCAGATCCTAAAAAGACACTGGGTATCAAACTTCCGTTTTTGGTGATGATCATCAAAAATTTAAAGAAATACTTCACATTTGAAGTACAGGTGTTAGATGATAAGAACGTAAGGAGGCGTTTCAGAGCCAGCAATTACCAAAGTACAACAAGAGTAAAGCCTTTTATTTGTACGATGCCAATGAGGTTGGACGATGGCTGGAATCAAATTCAG…	MFKNTFQSGFLSILYSIGSKPLQIWDKKVRNGHIKRITDNDIQSLVLEIVGTNVSTTYITCPADPKKTLGIKLPFLVMIIKNLKKYFTFEVQVLDDKNVRRRFRASNYQSTTRVKPFICTMPMRLDDGWNQIQFNLSDFTRRAYGTNYIETLRVQIHANCRIRRVYFSDRLYSEDELPAEFKLYLPVQNKAKA*	ATGTTTAAGAATACTTTTCAGAGTGGATTCTTGTCCATATTGTACAGTATAGGCAGCAAGCCTTTACAGATTTGGGACAAAAAGGTCCGAAATGGTCACATAAAACGTATCACAGACAACGATATTCAATCACTAGTGTTAGAAATTGTTGGAACAAATGTCAGTACAACATACATCACATGTCCAGCAGATCCTAAAAAGACACTGGGTATCAAACTTCCGTTTTTGGTGATGATCATCAAAAATTTAAAGAAATACTTCACATTTGAAGTACAGGTGTTAGATGATAAGAACGTAAGGAGGCGTTTCAGAGCCAGCAATTACCAAAGTACAACAAGAGTAAAGCCTTTTATTTGTACGATGCCAATGAGGTTGGACGATGGCTGGAATCAAATTCAG…	MFKNTFQSGFLSILYSIGSKPLQIWDKKVRNGHIKRITDNDIQSLVLEIVGTNVSTTYITCPADPKKTLGIKLPFLVMIIKNLKKYFTFEVQVLDDKNVRRRFRASNYQSTTRVKPFICTMPMRLDDGWNQIQFNLSDFTRRAYGTNYIETLRVQIHANCRIRRVYFSDRLYSEDELPAEFKLYLPVQNKAKA*	R	R	TRINITY_DN76271_c0_g1_i2	1428	G	A
TRINITY_DN76271_c0_g1_i2	779	1207	NOT IN ORF	-	NA	NA	NA	NA	NA	NA	TRINITY_DN76271_c0_g1_i2	1428	G	A
TRINITY_DN84841_c3_g2_i3	391	2073	SYN	-	ATGCCTGGCAGTGCAATTTCTGCGGCAGGTAGCTCTGCCTCCTCATCTTCATCCAAACGAGGAAAAACTCGTAATTATCGCGTTGTAAGTAACACATCACAAGTAGATGAAACCCTATTTGGACAGCCTAACCATGTGCAACAGCGAGGTGAAATTCTGAAGGAGAAATATGACAATGAAATAACAATAGAAGATTTAGCTAGAGAAAGAAGTTCAAAAAGAAAGAATAGCCGAAAGAAGAGTAACGGAAGTGGCAAGGAAACAGTTCAAGTTATAACAAAAGATTTGATTAGAAACCTAATAGTACCTACAGAGGACCCCTCAGGTCAGTCAATAATCCTACCCAGACATGAGTTCCACAGGATTGTAATGGAAGCTCAGGTCAAAACAAAAGAGCAA…	MPGSAISAAGSSASSSSSKRGKTRNYRVVSNTSQVDETLFGQPNHVQQRGEILKEKYDNEITIEDLARERSSKRKNSRKKSNGSGKETVQVITKDLIRNLIVPTEDPSGQSIILPRHEFHRIVMEAQVKTKEQREMEIESYKREKQEMMEASQDRKNQMKQLDMERRKNEKLNDLEEEAKENAEHLLAKANAMRQEQEDEIKHLNELILNAKCHAIRDAQILEKRQIKGEMTEEEKRLDVMMEVDRQNAIVIQEEIEKKRKEERLLGAAKLLDQIQENEQERLFELERKDQENIQMQKYIEKMMEEDKVSLEKKRSEQLSLRDDLNKANEEMIRRKTIKEEQEKVEEQKVIEYMKQKAERESAFEKEQERIRIEKEKETARLRALQERARDEQAERDAL…	ATGCCTGGCAGTGCAATTTCTGCGGCAGGTAGCTCTGCCTCCTCATCTTCATCCAAACGAGGAAAAACTCGTAATTATCGCGTTGTAAGTAACACATCACAAGTAGATGAAACCCTATTTGGACAGCCTAACCATGTGCAACAGCGAGGTGAAATTCTGAAGGAGAAATATGACAATGAAATAACAATAGAAGATTTAGCTAGAGAAAGAAGTTCAAAAAGAAAGAATAGCCGAAAGAAGAGTAACGGAAGTGGCAAGGAAACAGTTCAAGTTATAACAAAAGATTTGATTAGAAACCTAATAGTACCTACAGAGGACCCCTCAGGTCAGTCAATAATCCTACCCAGACATGAGTTCCACAGGATTGTAATGGAAGCTCAGGTCAAAACAAAAGAGCAA…	MPGSAISAAGSSASSSSSKRGKTRNYRVVSNTSQVDETLFGQPNHVQQRGEILKEKYDNEITIEDLARERSSKRKNSRKKSNGSGKETVQVITKDLIRNLIVPTEDPSGQSIILPRHEFHRIVMEAQVKTKEQREMEIESYKREKQEMMEASQDRKNQMKQLDMERRKNEKLNDLEEEAKENAEHLLAKANAMRQEQEDEIKHLNELILNAKCHAIRDAQILEKRQIKGEMTEEEKRLDVMMEVDRQNAIVIQEEIEKKRKEERLLGAAKLLDQIQENEQERLFELERKDQENIQMQKYIEKMMEEDKVSLEKKRSEQLSLRDDLNKANEEMIRRKTIKEEQEKVEEQKVIEYMKQKAERESAFEKEQERIRIEKEKETARLRALQERARDEQAERDAL…	N	N	TRINITY_DN84841_c3_g2_i3	937	A	T
TRINITY_DN84841_c3_g2_i3	2304	3104	NOT IN ORF	+	NA	NA	NA	NA	NA	NA	TRINITY_DN84841_c3_g2_i3	937	A	T
TRINITY_DN84841_c3_g2_i3	403	879	NOT IN ORF	+	NA	NA	NA	NA	NA	NA	TRINITY_DN84841_c3_g2_i3	937	A	T
TRINITY_DN65955_c1_g1_i5	312	851	SYN	-	TCAGCTCACATACCTGATAAACTGTTCCCAAACTTTGTTGACATTGCATTTAGAGGAATACTTACAGAAGATGAGAGGAACTTAATAGCCGATAACCCAGCATTTTCTGGGGCTGACAAAGCTGTTTTGAAAGAGGGATATTCAGCGATTGTCAGTCTCATTCTAGAGGCAGTGAAGCATGACACAAATGCAGAGTCCCTTAGTGGAATCCTAGAAGATTGCAAGTTTACAAGTGAGAGGATAAAAATATTTGTCAAAACATATCAGGAAAGGAAACAATATGTTCAGCTTCTACTTGGAAATATAGGGAGTCCACCACCTCACATTGTTGACGTAGATTGGAGATTGGATTATTACATAAAGAATAACCATCTGGAGAAGGTGAATGAAGCAGTTTAC…	SAHIPDKLFPNFVDIAFRGILTEDERNLIADNPAFSGADKAVLKEGYSAIVSLILEAVKHDTNAESLSGILEDCKFTSERIKIFVKTYQERKQYVQLLLGNIGSPPPHIVDVDWRLDYYIKNNHLEKVNEAVYLISLKTEVPGNPELQEVQFSCSLEQLQDLVGKLKDASKSLEKISQS*	TCAGCTCACATACCTGATAAACTGTTCCCAAACTTTGTTGACATTGCATTTAGAGGAATACTTACAGAAGATGAGAGGAACTTAATAGCCGATAACCCAGCATTTTCTGGGGCTGACAAAGCTGTTTTGAAAGAGGGATATTCAGCGATTGTCAGTCTCATTCTAGAGGCAGTGAAGCATGACACAAATGCAGAGTCCCTTAGTGGAATCCTAGAAGATTGCAAGTTTACAAGTGAGAGGATAAAAATATTTGTCAAAACATATCAGGAAAGGAAACAATATGTTCAGCTTCTACTTGGAAATATAGGGAGTCCACCACCTCACATTGTTGACGTAGATTGGAGATTGGATTATTACATAAAGAATAACCATCTGGAGAAGGTGAATGAAGCAGTTTAC…	SAHIPDKLFPNFVDIAFRGILTEDERNLIADNPAFSGADKAVLKEGYSAIVSLILEAVKHDTNAESLSGILEDCKFTSERIKIFVKTYQERKQYVQLLLGNIGSPPPHIVDVDWRLDYYIKNNHLEKVNEAVYLISLKTEVPGNPELQEVQFSCSLEQLQDLVGKLKDASKSLEKISQS*	D	D	TRINITY_DN65955_c1_g1_i5	384	C	T
TRINITY_DN65955_c1_g1_i5	312	851	SYN	-	TCAGCTCACATACCTGATAAACTGTTCCCAAACTTTGTTGACATTGCATTTAGAGGAATACTTACAGAAGATGAGAGGAACTTAATAGCCGATAACCCAGCATTTTCTGGGGCTGACAAAGCTGTTTTGAAAGAGGGATATTCAGCGATTGTCAGTCTCATTCTAGAGGCAGTGAAGCATGACACAAATGCAGAGTCCCTTAGTGGAATCCTAGAAGATTGCAAGTTTACAAGTGAGAGGATAAAAATATTTGTCAAAACATATCAGGAAAGGAAACAATATGTTCAGCTTCTACTTGGAAATATAGGGAGTCCACCACCTCACATTGTTGACGTAGATTGGAGATTGGATTATTACATAAAGAATAACCATCTGGAGAAGGTGAATGAAGCAGTTTAC…	SAHIPDKLFPNFVDIAFRGILTEDERNLIADNPAFSGADKAVLKEGYSAIVSLILEAVKHDTNAESLSGILEDCKFTSERIKIFVKTYQERKQYVQLLLGNIGSPPPHIVDVDWRLDYYIKNNHLEKVNEAVYLISLKTEVPGNPELQEVQFSCSLEQLQDLVGKLKDASKSLEKISQS*	TCAGCTCACATACCTGATAAACTGTTCCCAAACTTTGTTGACATTGCATTTAGAGGAATACTTACAGAAGATGAGAGGAACTTAATAGCCGATAACCCAGCATTTTCTGGGGCTGACAAAGCTGTTTTGAAAGAGGGATATTCAGCGATTGTCAGTCTCATTCTAGAGGCAGTGAAGCATGACACAAATGCAGAGTCCCTTAGTGGAATCCTAGAAGATTGCAAGTTTACAAGTGAGAGGATAAAAATATTTGTCAAAACATATCAGGAAAGGAAACAATATGTTCAGCTTCTACTTGGAAATATAGGGAGTCCACCACCTCACATTGTTGACGTAGATTGGAGATTGGATTATTACATAAAGAATAACCATCTGGAGAAGGTGAATGAAGCAGTTTAC…	SAHIPDKLFPNFVDIAFRGILTEDERNLIADNPAFSGADKAVLKEGYSAIVSLILEAVKHDTNAESLSGILEDCKFTSERIKIFVKTYQERKQYVQLLLGNIGSPPPHIVDVDWRLDYYIKNNHLEKVNEAVYLISLKTEVPGNPELQEVQFSCSLEQLQDLVGKLKDASKSLEKISQS*	D	D	TRINITY_DN65955_c1_g1_i5	429	G	A
TRINITY_DN86578_c1_g1_i5	304	4701	SYN	+	ATGGAAAAAGTCACAGTGTTAGACATCCAAGGGATGACATGTAAATCATGTGTCCGGAAAATACAGACCGAGATGTCCGAGGAGAGAGGGGTTATAGATATACAGGTGATATTAGAAAACAAGGAGGCTATAGTACAGTACAGTCCCACTGAGACTTCCCCTCCTATACTGGCTGAGAAAATCTCCGACATGGGGTTCCCTACCAGGATTAAGGAAGTGCGACCCTCCCCCATGGATGGAAAGCCTGATTACTTGGAGGAAGCTGTAATAGATGTCAAAGGAATGACATGCATGTCATGTGTCAAAAACATTCAAAGCAATATAGGCAAAATGAAGGGAGTGAGTAACATAGCCGTGTCCCTGGAAAAGGAGGAAGCAGTCGTTTGTTACAATTCAGTG…	MEKVTVLDIQGMTCKSCVRKIQTEMSEERGVIDIQVILENKEAIVQYSPTETSPPILAEKISDMGFPTRIKEVRPSPMDGKPDYLEEAVIDVKGMTCMSCVKNIQSNIGKMKGVSNIAVSLEKEEAVVCYNSVQTTAEEIADAIDDMGFDAKVKPREKDLIARIHVEGMTCQSCVKNIESTISTKAGVKEIKVSLADKEAVIIYDPELTDQEDLRDQIDDMGFEATIPRESSIELEFDRLSSARSSAREAECTISIKGMTCQSCVKNIEGNITGKPGIKSIEVSLEKENGQVKYDPSMTEPAKIADMIDDMGFEASAKRAPSTEAPETKVETKMCIVRISGMTCNSCVKTIEGKIGENPGVKSIKVSLAESSGKIEFFPNFVTPTMLCEAIEDMGFDAS…	ATGGAAAAAGTCACAGTGTTAGACATCCAAGGGATGACATGTAAATCATGTGTCCGGAAAATACAGACCGAGATGTCCGAGGAGAGAGGGGTTATAGATATACAGGTGATATTAGAAAACAAGGAGGCTATAGTACAGTACAGTCCCACTGAGACTTCCCCTCCTATACTGGCTGAGAAAATCTCCGACATGGGGTTCCCTACCAGGATTAAGGAAGTGCGACCCTCCCCCATGGATGGAAAGCCTGATTACTTGGAGGAAGCTGTAATAGATGTCAAAGGAATGACATGCATGTCATGTGTCAAAAACATTCAAAGCAATATAGGCAAAATGAAGGGAGTGAGTAACATAGCCGTGTCCCTGGAAAAGGAGGAAGCAGTCGTTTGTTACAATTCAGTG…	MEKVTVLDIQGMTCKSCVRKIQTEMSEERGVIDIQVILENKEAIVQYSPTETSPPILAEKISDMGFPTRIKEVRPSPMDGKPDYLEEAVIDVKGMTCMSCVKNIQSNIGKMKGVSNIAVSLEKEEAVVCYNSVQTTAEEIADAIDDMGFDAKVKPREKDLIARIHVEGMTCQSCVKNIESTISTKAGVKEIKVSLADKEAVIIYDPELTDQEDLRDQIDDMGFEATIPRESSIELEFDRLSSARSSAREAECTISIKGMTCQSCVKNIEGNITGKPGIKSIEVSLEKENGQVKYDPSMTEPAKIADMIDDMGFEASAKRAPSTEAPETKVETKMCIVRISGMTCNSCVKTIEGKIGENPGVKSIKVSLAESSGKIEFFPNFVTPTMLCEAIEDMGFDAS…	V	V	TRINITY_DN86578_c1_g1_i5	3360	C	T
TRINITY_DN86578_c1_g1_i5	951	1475	NOT IN ORF	-	NA	NA	NA	NA	NA	NA	TRINITY_DN86578_c1_g1_i5	3360	C	T
TRINITY_DN86578_c1_g1_i5	2421	2756	NOT IN ORF	-	NA	NA	NA	NA	NA	NA	TRINITY_DN86578_c1_g1_i5	3360	C	T
TRINITY_DN79548_c0_g2_i2	246	1886	SYN	-	ATGGCGCGTTCCTTAATGCAGGGGTTTGCGGCAGCTCTGTTTGCGCTTGTTGTTTATGTTGACAGTGCTAGTTTACGTGATACACCCCCACAATGGAGTGCTTCGTACACCATACAGGGCATGCTCAGACTCCCATATGCCGAGATCAGCGAACCATTTTCTGCAATGTATGACAGCAAAAACAAGATGAGCAGGATAGACTACTATGGTACAGTAGTGACCATACAGAGGGCAGACATGAAGCCGTATGGTGTATCCTATAAATTAGCTCCTATGACAACCTACAATGTCACCAACAAAGACATGTGCTTCCAAGTTAATGGCACTGAGGATGGCACAGTTGATATACAGAGTGTTCTCCCAGACCTTACTGGATTTACCAAACAAGGGAACGATACA…	MARSLMQGFAAALFALVVYVDSASLRDTPPQWSASYTIQGMLRLPYAEISEPFSAMYDSKNKMSRIDYYGTVVTIQRADMKPYGVSYKLAPMTTYNVTNKDMCFQVNGTEDGTVDIQSVLPDLTGFTKQGNDTLDGQVFDKWVMVQTIGKKKNTYTMWVNPTDNTPKRYEMMGYDTLLGSHYDKYYLDYLSYDDKSTIKNTSFSVPSNITCGDFPGPGAKVHHVLINPMREYIHRFDQHVEEMFQQFKDKHSKKYNTELEHSQRKHNFRQNIRFIHSKNRAGLSYGLDVNHLTDKSSEELRLMNGYHYSPGSHGGLPFDTSKYRVQDLADHVDWRLNGAVTPVKDQGVCGSCWSFGTTGTIEGAYFLKTGNLVRLSQQELMDCSWGEGNNACDGGEDFR…	ATGGCGCGTTCCTTAATGCAGGGGTTTGCGGCAGCTCTGTTTGCGCTTGTTGTTTATGTTGACAGTGCTAGTTTACGTGATACACCCCCACAATGGAGTGCTTCGTACACCATACAGGGCATGCTCAGACTCCCATATGCCGAGATCAGCGAACCATTTTCTGCAATGTATGACAGCAAAAACAAGATGAGCAGGATAGACTACTATGGTACAGTAGTGACCATACAGAGGGCAGACATGAAGCCGTATGGTGTATCCTATAAATTAGCTCCTATGACAACCTACAATGTCACCAACAAAGACATGTGCTTCCAAGTTAATGGCACTGAGGATGGCACAGTTGATATACAGAGTGTTCTCCCAGACCTTACTGGATTTACCAAACAAGGGAACGATACA…	MARSLMQGFAAALFALVVYVDSASLRDTPPQWSASYTIQGMLRLPYAEISEPFSAMYDSKNKMSRIDYYGTVVTIQRADMKPYGVSYKLAPMTTYNVTNKDMCFQVNGTEDGTVDIQSVLPDLTGFTKQGNDTLDGQVFDKWVMVQTIGKKKNTYTMWVNPTDNTPKRYEMMGYDTLLGSHYDKYYLDYLSYDDKSTIKNTSFSVPSNITCGDFPGPGAKVHHVLINPMREYIHRFDQHVEEMFQQFKDKHSKKYNTELEHSQRKHNFRQNIRFIHSKNRAGLSYGLDVNHLTDKSSEELRLMNGYHYSPGSHGGLPFDTSKYRVQDLADHVDWRLNGAVTPVKDQGVCGSCWSFGTTGTIEGAYFLKTGNLVRLSQQELMDCSWGEGNNACDGGEDFR…	K	K	TRINITY_DN79548_c0_g2_i2	1040	G	A
TRINITY_DN79548_c0_g2_i2	246	1886	SYN	-	ATGGCGCGTTCCTTAATGCAGGGGTTTGCGGCAGCTCTGTTTGCGCTTGTTGTTTATGTTGACAGTGCTAGTTTACGTGATACACCCCCACAATGGAGTGCTTCGTACACCATACAGGGCATGCTCAGACTCCCATATGCCGAGATCAGCGAACCATTTTCTGCAATGTATGACAGCAAAAACAAGATGAGCAGGATAGACTACTATGGTACAGTAGTGACCATACAGAGGGCAGACATGAAGCCGTATGGTGTATCCTATAAATTAGCTCCTATGACAACCTACAATGTCACCAACAAAGACATGTGCTTCCAAGTTAATGGCACTGAGGATGGCACAGTTGATATACAGAGTGTTCTCCCAGACCTTACTGGATTTACCAAACAAGGGAACGATACA…	MARSLMQGFAAALFALVVYVDSASLRDTPPQWSASYTIQGMLRLPYAEISEPFSAMYDSKNKMSRIDYYGTVVTIQRADMKPYGVSYKLAPMTTYNVTNKDMCFQVNGTEDGTVDIQSVLPDLTGFTKQGNDTLDGQVFDKWVMVQTIGKKKNTYTMWVNPTDNTPKRYEMMGYDTLLGSHYDKYYLDYLSYDDKSTIKNTSFSVPSNITCGDFPGPGAKVHHVLINPMREYIHRFDQHVEEMFQQFKDKHSKKYNTELEHSQRKHNFRQNIRFIHSKNRAGLSYGLDVNHLTDKSSEELRLMNGYHYSPGSHGGLPFDTSKYRVQDLADHVDWRLNGAVTPVKDQGVCGSCWSFGTTGTIEGAYFLKTGNLVRLSQQELMDCSWGEGNNACDGGEDFR…	ATGGCGCGTTCCTTAATGCAGGGGTTTGCGGCAGCTCTGTTTGCGCTTGTTGTTTATGTTGACAGTGCTAGTTTACGTAATACACCCCCACAATGGAGTGCTTCGTACACCATACAGGGCATGCTCAGACTCCCATATGCCGAGATCAGCGAACCATTTTCTGCAATGTATGACAGCAAAAACAAGATGAGCAGGATAGACTACTATGGTACAGTAGTGACCATACAGAGGGCAGACATGAAGCCGTATGGTGTATCCTATAAATTAGCTCCTATGACAACCTACAATGTCACCAACAAAGACATGTGCTTCCAAGTTAATGGCACTGAGGATGGCACAGTTGATATACAGAGTGTTCTCCCAGACCTTACTGGATTTACCAAACAAGGGAACGATACA…	MARSLMQGFAAALFALVVYVDSASLRNTPPQWSASYTIQGMLRLPYAEISEPFSAMYDSKNKMSRIDYYGTVVTIQRADMKPYGVSYKLAPMTTYNVTNKDMCFQVNGTEDGTVDIQSVLPDLTGFTKQGNDTLDGQVFDKWVMVQTIGKKKNTYTMWVNPTDNTPKRYEMMGYDTLLGSHYDKYYLDYLSYDDKSTIKNTSFSVPSNITCGDFPGPGAKVHHVLINPMREYIHRFDQHVEEMFQQFKDKHSKKYNTELEHSQRKHNFRQNIRFIHSKNRAGLSYGLDVNHLTDKSSEELRLMNGYHYSPGSHGGLPFDTSKYRVQDLADHVDWRLNGAVTPVKDQGVCGSCWSFGTTGTIEGAYFLKTGNLVRLSQQELMDCSWGEGNNACDGGEDFR…	G	G	TRINITY_DN79548_c0_g2_i2	1808	C	T
TRINITY_DN78269_c1_g2_i2	3	1178	SYN	-	ATGGAGATTTTAGGACTGATAGATCTGCCTTTATGGTTCATAGGAATCCTTTCTTTTGTCTTGTCTTTAATTATATACAGCAAATGGAAGTTGAGTTTCTGGAGAAGATTAGGGGTACCAGGTCCCCCGCCAACCCTCTTTATGGGAAATATGGGAGCTGTCATAAAAAAGGGGATATGGGGAGCAGACCTGGAATTTAGTCAGAAATATGGAAAAGTATACGGATCATACCTAGGACACATTCCACAACTGAATATTTCAGACCCTGAGCTTGTCAAAGAAATCCTTGTCAAAAGATTCAGCACATTTCCAAACCGTTTTAGAATTTCAGAACCACCAGATTCTATGAAGGGAATGCTGACAGTTGCAATCGATGAACACTGGAAATTCATGAGAAAT…	MEILGLIDLPLWFIGILSFVLSLIIYSKWKLSFWRRLGVPGPPPTLFMGNMGAVIKKGIWGADLEFSQKYGKVYGSYLGHIPQLNISDPELVKEILVKRFSTFPNRFRISEPPDSMKGMLTVAIDEHWKFMRNTLTSTFSSGKMRLTSAAIDDCCEKLVENIETQSKDGSGVVEIKNVFGCYTMDVIASTAFGIDVNSQRDPDNEFVKQAKKAFNISFQSPLIILSIIFPSIGKLLRIVDKLKIYKGPFVEIFEFFNKVTMSIIEERKAGKEKRKDFMQIMLNAHNEAVDKEDKANMVDYKDGDAKWRNRGLTTEEVTANSFLFFLAGYDTTANTMSFLAYNLAMNPECQEKCIEEVDRVLGKGKPDYDNVLKMEYLDNCMNETLRLQGPAS	ATGGAGATTTTAGGACTGATAGATCTGCCTTTATGGTTCATAGGAATCCTTTCTTTTGTCTTGTCTTTAATTATATACAGCAAATGGAAGTTGAGTTTCTGGAGAAGATTAGGGGTACCAGGTCCCCCGCCAACCCTCTTTATGGGAAATATGGGAGCTGTCATAAAAAAGGGGATATGGGGAGCAGACCTGGAATTTAGTCAGAAATATGGAAAAGTATACGGATCATACCTAGGACACATTCCACAACTGAATATTTCAGACCCTGAGCTTGTCAAAGAAATCCTTGTCAAAAGATTCAGCACATTTCCAAACCGTTTTAGAATTTCAGAACCACCAGATTCTATGAAGGGAATGCTGACAGTTGCAATCGATGAACACTGGAAATTCATGAGAAAT…	MEILGLIDLPLWFIGILSFVLSLIIYSKWKLSFWRRLGVPGPPPTLFMGNMGAVIKKGIWGADLEFSQKYGKVYGSYLGHIPQLNISDPELVKEILVKRFSTFPNRFRISEPPDSMKGMLTVAIDEHWKFMRNTLTSTFSSGKMRLTSAAIDDCCEKLVENIETQSKDGSGVVEIKNVFGCYTMDVIASTAFGIDVNSQRDPDNEFVKQAKKAFNISFQSPLIILSIIFPSIGKLLRIVDKLKIYKGPFVEIFEFFNKVTMSIIEERKAGKEKRKDFMQIMLNAHNEAVDKEDKANMVDYKDGDAKWRNRGLTTEEVTANSFLFFLAGYDTTANTMSFLAYNLAMNPECQEKCIEEVDRVLGKGKPDYDNVLKMEYLDNCMNETLRLQGPAS	V	V	TRINITY_DN78269_c1_g2_i2	120	A	G
TRINITY_DN81370_c2_g3_i4	194	1498	NOT IN ORF	+	NA	NA	NA	NA	NA	NA	TRINITY_DN81370_c2_g3_i4	1752	A	G
TRINITY_DN57672_c0_g1_i1	164	652	SYN	-	ATGGAAGAAACGTGCCCAAAAAAGCCACCTAACTTTTCATGGATTGTGGAGGGAAAATTGTGTGCCATGGGCTTTCCCGAGGGGGTGGAGCACCTGATGTATCTACAAGAGAACGGGGTGACCCACCTAATTTCCCTCACAGCAGAGAGAGAACCACCGTATGAACGGCTACAGGGAAAATGCATGAAATACTCAAATTTCAAGGTTGTAGACTTCACTCCTCCAAGTATATCTCAAATAGAACGATGTTTGGATATAATAGAGGAAGAAAATAATAAACAAGGGGCAGTAGGGATACATTGTGCTAAAGGTTACGGTAGGACGGGAACTGTAATAGCATGTTACTATGTGAAAATGGGAGGACTATCAGCAAGTCAAGCAATAGAAAAAGTCAGGATA…	MEETCPKKPPNFSWIVEGKLCAMGFPEGVEHLMYLQENGVTHLISLTAEREPPYERLQGKCMKYSNFKVVDFTPPSISQIERCLDIIEEENNKQGAVGIHCAKGYGRTGTVIACYYVKMGGLSASQAIEKVRIDRPGSLETEDQENKVYEFESTNKNKTVIT*	ATGGAAGAAACGTGCCCAAAAAAGCCACCTAACTTTTCATGGATTGTGGAGGGAAAATTGTGTGCCATGGGCTTTCCCGAGGGGGTGGAGCACCTGATGTATCTACAAGAGAACGGGGTGACCCACCTAATTTCCCTCACAGCAGAGAGAGAACCACCGTATGAACGGCTACAGGGAAAATGCATGAAATACTCAAATTTCAAGGTTGTAGACTTCACTCCTCCAAGTATATCTCAAATAGAACGATGTTTGGATATAATAGAGGAAGAAAATAATAAACAAGGGGCAGTAGGGATACATTGTGCTAAAGGTTACGGTAGGACGGGAACTGTAATAGCATGTTACTATGTGAAAATGGAAGGACTATCAGCAAGTCAAGCAATAGAAAAAGTCAGGATA…	MEETCPKKPPNFSWIVEGKLCAMGFPEGVEHLMYLQENGVTHLISLTAEREPPYERLQGKCMKYSNFKVVDFTPPSISQIERCLDIIEEENNKQGAVGIHCAKGYGRTGTVIACYYVKMEGLSASQAIEKVRIDRPGSLETEDQENKVYEFESTNKNKTVIT*	L	L	TRINITY_DN57672_c0_g1_i1	294	C	T
TRINITY_DN68460_c0_g1_i1	2	769	SYN	+	ACCAACTTCCACGCAAGTGTACGTTCTACTTCCGTCCGCGGTTTGCTTTTGTGCAAGATTGTGGAGGACAGACACCACCTGATGGATTCAGATCAATGTGGAAAAGATCGAGTGCGTCCGATGACATGCCAGTTAGGTCAGTTGCAGAGACCTGATGGAGACGGTACCCTGTTTATGGGTGACACTTGTGCCACAGTAGCTGTGTATGGTCCCGGTGAGGTCAGAATGAACAAAGAATTACTGGATAAAGCCACAGTTGAGGTTGTGTACCGATCCAAAGCTGGCTTACCGGGATGTGCTGAGAAAATGATTGAACGTATAATTTGTAATACCTGTCAGACTGCCATACTTACTCAACTACACCCTCGCTCATCCATCAGTCTGACTGTACAGGAGGTT…	TNFHASVRSTSVRGLLLCKIVEDRHHLMDSDQCGKDRVRPMTCQLGQLQRPDGDGTLFMGDTCATVAVYGPGEVRMNKELLDKATVEVVYRSKAGLPGCAEKMIERIICNTCQTAILTQLHPRSSISLTVQEVQNSGSFLACCINASCLALLDASVSLKYLVAAVSCIIDNDGNIILDPNRKQEKTARSSLTFVFDNKDKKIVTINAKGDYRIDELNMCLTLCKEASVSIFDFYRESLKKKLSKSVNLLKGDPET*	ACCAACTTCCACGCAAGTGTACGTTCTACTTCCGTCCGCGGTTTGCTTTTGTGCAAGATTGTGGAGGACAGACACCACCTGATGGATTCAGATCAATGTGGAAAAGATCGAGTGCGTCCGATGACATGCCAGTTAGGTCAGTTGCAGAGACCTGATGGAGACGGTACCCTGTTTATGGGTGACACTTGTGCCACAGTAGCTGTGTATGGTCCCGGTGAGGTCAGAATGAACAAAGAATTACTGGATAAAGCCACAGTTGAGGTTGTGTACCGATCCAAAGCTGGCTTACCGGGATGTGCTGAGAAAATGATTGAACGTATAATTTGTAATACCTGTCAGACTGCCATACTTACTCAACTACACCCTCGCTCATCCATCAGTCTGACTGTACAGGAGGTT…	TNFHASVRSTSVRGLLLCKIVEDRHHLMDSDQCGKDRVRPMTCQLGQLQRPDGDGTLFMGDTCATVAVYGPGEVRMNKELLDKATVEVVYRSKAGLPGCAEKMIERIICNTCQTAILTQLHPRSSISLTVQEVQNSGSFLACCINASCLALLDASVSLKYLVAAVSCIIDNDGNIILDPNRKQEKTARSSLTFVFDNKDKKIVTINAKGDYRIDELNMCLTLCKEASVSIFDFYRESLKKKLSKSVNLLKGDPET*	D	D	TRINITY_DN68460_c0_g1_i1	460	C	T
TRINITY_DN66745_c4_g1_i10	1	900	NOT IN ORF	+	NA	NA	NA	NA	NA	NA	TRINITY_DN66745_c4_g1_i10	1551	A	G
TRINITY_DN70152_c0_g1_i4	89	1552	SYN	+	ATGAATGCTATCATATCCCTGTGCCATTTCTGTGAACTGCATGGCCCCCAGGTCTTATTTTGTACCCAGCCACATCACCCCTTAGAGAGGACTAACTCTTCAGAGTCTGATGACACTGTGACTGGGGGAGAGTATGGAGCCACACGGCGAGTTAAATCCCCCTCAGTGTCCAGTGATCCCCTCACACCCACATCAACAGGACCAAAAAATGATTCCTGTGAGGGATGTTCTTCTGTGAGGACAGGCTTTATCAGTAAAGATGAAGAAGCTCAAGTTCACTACATCAGCAGTAAGCAGCCATTTGACAGAGAGGTTTATAGTATGAGCAGACAAGCGTGTATCAGGAGTCTCAGTGGAGAGGTATGCCCAGGCAGAGATGGTCCTATTTTCTTTGGGAAT…	MNAIISLCHFCELHGPQVLFCTQPHHPLERTNSSESDDTVTGGEYGATRRVKSPSVSSDPLTPTSTGPKNDSCEGCSSVRTGFISKDEEAQVHYISSKQPFDREVYSMSRQACIRSLSGEVCPGRDGPIFFGNEQLGHVLSYTFHIKDSQARGFQKKYSILVVMMDKIYLLNSWPFLVPHLKIVIDHIEKKANIVYEREEIKCPQRAHRLQSSIHPVPLLHHKPARSLVELTDDKNIFKLLHLAFVWILKACANRITETLLEGPPTEDSIIDMEKQEETEEGFCLLFSRKIGTSEEAAHGEEPVEIPPIGGEEEEEETDGPVIKNTRHAMKILGQEKFHILAHHVVIGNQIIVRGAPKSLVKSFLCALKPLLPKGCCRMIAYSSMYEESWRCNFLGLAP…	ATGAATGCTATCATATCCCTGTGCCATTTCTGTGAACTGCATGGCCCCCAGGTCTTATTTTGTACCCAGCCACATCACCCCTTAGAGAGGACTAACTCTTCAGAGTCTGATGACACTGTGACTGGGGGAGAGTATGGAGCCACACGGCGAGTTAAATCCCCCTCAGTGTCCAGTGATCCCCTCACACCCACATCAACAGGACCAAAAAATGATTCCTGTGAGGGATGTTCTTCTGTGAGGACAGGCTTTATCAGTAAAGATGAAGAAGCTCAAGTTCACTACATCAGCAGTAAGCAGCCATTTGACAGAGAGGTTTATAGTATGAGCAGACAAGCGTGTATCAGGAGTCTCAGTGGAGAGGTATGCCCAGGCAGAGATGGTCCTATTTTCTTTGGGAAT…	MNAIISLCHFCELHGPQVLFCTQPHHPLERTNSSESDDTVTGGEYGATRRVKSPSVSSDPLTPTSTGPKNDSCEGCSSVRTGFISKDEEAQVHYISSKQPFDREVYSMSRQACIRSLSGEVCPGRDGPIFFGNEQLGHVLSYTFHIKDSQARGFQKKYSILVVMMDKIYLLNSWPFLVPHLKIVIDHIEKKANIVYEREEIKCPQRAHRLQSSIHPVPLLHHKPARSLVELTDDKNIFKLLHLAFVWILKACANRITETLLEGPPTEDSIIDMEKQEETEEGFCLLFSRKIGTSEEAAHGEEPVEIPPIGGEEEEEETDGPVIKNTRHAMKILGQEKFHILAHHVVIGNQIIVRGAPKSLVKSFLCALKPLLPKGCCRMIAYSSMYEESWRCNFLGLAP…	H	H	TRINITY_DN70152_c0_g1_i4	1306	C	T
TRINITY_DN70152_c0_g1_i4	1102	1524	SYN	-	ATGAGGTACTGTTCCACCACCTCCTGGGTTAGGTTCTCATTCCTCAATGTCATTTTCATCTTCTGTAGAACACTTGGTGTTTTTTCTGATAATTTTGATGGACTAGCCATATTGAAGCTGTATCTATTTAGGGAGTCAGAGTCAGTTGGGGGTTCTGGTGCCTCAGCTTCTGATAAAGGACTTATATCCACAAGTACAAATGCTTCATTTGACATTATGTGTTTTGGGATTGTGACCTCAGGGGCAAGTCCGAGGAAGTTACATCTCCAAGATTCCTCATACATACTGCTGTATGCTATCATACGACAGCATCCCTTTGGTAATAGTGGCTTTAGAGCACAGAGGAAGGACTTCACAAGAGACTTTGGTGCTCCTCTAACTATGATCTGGTTGCCAATG…	MRYCSTTSWVRFSFLNVIFIFCRTLGVFSDNFDGLAILKLYLFRESESVGGSGASASDKGLISTSTNASFDIMCFGIVTSGASPRKLHLQDSSYILLYAIIRQHPFGNSGFRAQRKDFTRDFGAPLTMIWLPMTTWWAKM*	ATGAGGTACTGTTCCACCACCTCCTGGGTTAGGTTCTCATTCCTCAATGTCATTTTCATCTTCTGTAGAACACTTGGTGTTTTTTCTGATAATTTTGATGGACTAGCCATATTGAAGCTGTATCTATTTAGGGAGTCAGAGTCAGTTGGGGGTTCTGGTGCCTCAGCTTCTGATAAAGGACTTATATCCACAAGTACAAATGCTTCATTTGACATTATATGTTTTGGGATTGTGACCTCAGGGGCAAGTCCGAGGAAGTTACATCTCCAAGATTCCTCATACATACTGCTGTATGCTATCATACGACAGCATCCCTTTGGTAATAGTGGCTTTAGAGCACAGAGGAAGGACTTCACAAGAGACTTTGGTGCTCCTCTAACTATGATCTGGTTGCCAATG…	MRYCSTTSWVRFSFLNVIFIFCRTLGVFSDNFDGLAILKLYLFRESESVGGSGASASDKGLISTSTNASFDIICFGIVTSGASPRKLHLQDSSYILLYAIIRQHPFGNSGFRAQRKDFTRDFGAPLTMIWLPMTTWWAKM*	A	A	TRINITY_DN70152_c0_g1_i4	1306	C	T
TRINITY_DN70152_c0_g1_i4	751	1077	NOT IN ORF	-	NA	NA	NA	NA	NA	NA	TRINITY_DN70152_c0_g1_i4	1306	C	T
TRINITY_DN85479_c1_g2_i6	1	375	SYN	-	ATGGCGGATAGTTCGGCAGGGGGGATGCGACTTGCTCGCATTGGCATTTTGACAGTGAGCGACAGCTGCTTCCAGGGGAAAGCAGAGGACACTAGTGGAAGAAATTTAGTCCACCTCATCAAAGATAAACACCTACTGCAAGGAGAAGTAGTAGTAACAGAAACAGTGCCTGATGAGCAGGATCAAATCAAGCACACCCTGACACAGTGGTGTGATGATAAAAAGCTTGACCTCATACTGACCACCGGAGGGACAGGATTTGCTCCTCGTGATATCACACCAGAGGCAACAAAGGCTGTTCTTGAAAAAGAAGCACCAGGGATGACTATAGCCATGATCAAACAGTCACTGGATGTCACTCCCCTAGCCATGTTA	MADSSAGGMRLARIGILTVSDSCFQGKAEDTSGRNLVHLIKDKHLLQGEVVVTETVPDEQDQIKHTLTQWCDDKKLDLILTTGGTGFAPRDITPEATKAVLEKEAPGMTIAMIKQSLDVTPLAML	ATGGCGGATAGTTCGGCAGGGGGGATGCGACTTGCTCGCATTGGCATTTTGACAGTGAGCGACAGCTGCTTCCAGGGGAAAGCAGAGGACACTAGTGGAAGAAATTTAGTCCACCTCATCAAAGATAAACACCTACTGCAAGGAGAAGTAGTGGTAACAGAAACAGTGCCTGATGAGCAGGATCAAATCAAGCACACCCTGACACAGTGGTGTGATGATAAAAAGCTTGACCTCATACTGACCACCGGAGGGACAGGATTTGCTCCTCGTGATATCACACCAGAGGCAACAAAGGCTGTTCTTGAAAAAGAAGCACCAGGGATGACTATAGCCATGATCAAACAGTCACTGGATGTCACTCCCCTAGCCATGTTA	MADSSAGGMRLARIGILTVSDSCFQGKAEDTSGRNLVHLIKDKHLLQGEVVVTETVPDEQDQIKHTLTQWCDDKKLDLILTTGGTGFAPRDITPEATKAVLEKEAPGMTIAMIKQSLDVTPLAML	K	K	TRINITY_DN85479_c1_g2_i6	223	T	C
TRINITY_DN82647_c0_g1_i1	3	1676	SYN	-	ATGAAACAACTCGTCAAGTTGTTGACATCGGGGCACTGTTGGAAGAAACTCTGTGCGAGCACCATAAAGAGACATATTTCACTTAGCACTGTTTGTCCAGCAAAGATAAAGAAGTCTGCAATCGTACAGCTGATGGAGCCTGAGATAGAAGCAATTTTAGCCCCTTTGAGGCTTTCTGTGAAGGAACAGGGAGACTTGGTGAGGAAGCTGAAGGCAGAGAAGGCCCCTGATATAGATTTACAAAGAGCCGTAGCGGAACTCAAAACCAGAAAAAGTGCCCTAGAACAAAAGGAGCTACAACTGACCACAGCAGATGACTTTGACCGCAACAAGCTGGAGGAATTACTCAAACAAAAATTCTTCTATGATCAGTCTTTCTCTATCTATGGTGGTGTTACT…	MKQLVKLLTSGHCWKKLCASTIKRHISLSTVCPAKIKKSAIVQLMEPEIEAILAPLRLSVKEQGDLVRKLKAEKAPDIDLQRAVAELKTRKSALEQKELQLTTADDFDRNKLEELLKQKFFYDQSFSIYGGVTGLYDFGPMGCAVKANLLQAWRNFFVLEEQMLEVDCAMLTPEPVLQASGHVERFQDYMVKDVKNGECFRADHLIEGHFEKLLKDKKVADEVKEEVRNLLPKVDGMSKDDMQAVLRKYNMKSPITNNDLTDPIDFNLMFGISIGPTGYMKGFLRPETAQGIFVNFKRLLEFNQGKLPFAAAQIGNAFRNEISPRSGLLRVREFTMAEIEHFCDPDEKNHHKFSDVADLELVLYSACNQMDGKAPQRVTVGKAVSEKLIANETLGYFMA…	ATGAAACAACTCGTCAAGTTGTTGACATCGGGGCACTGTTGGAAGAAACTCTGTGCGAGCACCATAAAGAGACATATTTCACTTAGCACTGTTTGTCCAGCAAAGATAAAGAAGTCTGCAATCGTACAGCTGATGGAGCCTGAGATAGAAGCAATTTTAGCCCCTTTGAGGCTTTCTGTGAAGGAACAGGGAGACTTGGTGAGGAAGCTGAAGGCAGAGAAGGCCCCTGATATAGATTTACAAAGAGCCGTAGCGGAACTCAAAACCAGAAAAAGTGCCCTAGAACAAAAGGAGCTACAACTGACCACAGCAGATGACTTTGACCGCAACAAGCTGGAGGAATTACTCAAACAAAAATTCTTCTATGATCAGTCTTTCTCTATCTATGGTGGTGTTACT…	MKQLVKLLTSGHCWKKLCASTIKRHISLSTVCPAKIKKSAIVQLMEPEIEAILAPLRLSVKEQGDLVRKLKAEKAPDIDLQRAVAELKTRKSALEQKELQLTTADDFDRNKLEELLKQKFFYDQSFSIYGGVTGLYDFGPMGCAVKANLLQAWRNFFVLEEQMLEVDCAMLTPEPVLQASGHVERFQDYMVKDVKNGECFRADHLIEGHFEKLLKDKKVADEVKEEVRNLLPKVDGMSKDDMQAVLRKYNMKSPITNNDLTDPIDFNLMFGISIGPTGYMKGFLRPETAQGIFVNFKRLLEFNQGKLPFAAAQIGNAFRNEISPRSGLLRVREFTMAEIEHFCDPDEKNHHKFSDVADLELVLYSACNQMDGKAPQRVTVGKAVSEKLIANETLGYFMA…	E	E	TRINITY_DN82647_c0_g1_i1	486	G	A
TRINITY_DN84683_c0_g1_i3	1121	5437	SYN	-	AGCAACTGTGACAATGACATAATAGAGTTGAGCAGTGATGAAGATGATGATGAGGATGAGGATGATGATGATGAGGTTACTATTACCAAAGAAGATGAAGATACTGAGATGGAATCAGAGGATCCAAACAATGCAGGAAGTCACATAAATGATGAAATGAATGTACCAGATGACGAGGGTCGTATATTGGTCAATATAGGTCACTCAGCAGAGGAGGAGGATATTTATTTAGCTCCTCAGATTGCCAGATATATAAAAAGACACCAGATTGGTGGTGTACGGTTTTTGTATGACAACTTGATAGAATCAATAAATCGTTTTAAGTCCAGTCCTGGATTTGGCTGCATTCTAGCTCATAGTATGGGATTAGGAAAAACGATTCAGATGATCTCATTCATT…	SNCDNDIIELSSDEDDDEDEDDDDEVTITKEDEDTEMESEDPNNAGSHINDEMNVPDDEGRILVNIGHSAEEEDIYLAPQIARYIKRHQIGGVRFLYDNLIESINRFKSSPGFGCILAHSMGLGKTIQMISFIDIFLRYAKAKSVLLIVPINTLQNWMAEFNMWCPSKDIVGEGNPEVIPRNFGVFLLNENYKTTSARAKVIDQWYKEGGVLLMGYEMYRLLSSRRGHIADKAKKPGRKPVNPVVIDVEEEYKNKGLLVGVHEALINPGPDLIVCDEGHRIKNSQAGISQSLKNIKTKRRVVLTGYPLQNNLMEYWCMVDFVRPNYLGTKTEFSNMFERPITNGQCHDSTPADEKLMRYRAHVLHSLLEGFVQRRGHTVLRDALPPKQEFIFMIRMSPI…	AGCAACTGTGACAATGACATAATAGAGTTGAGCAGTGATGAAGATGATGATGAGGATGAGGATGATGATGATGAGGTTACTATTACCAAAGAAGATGAAGATACTGAGATGGAATCAGAGGATCCAAACAATGCAGGAAGTCACATAAATGATGAAATGAATGTACCAGATGACGAGGGTCGTATATTGGTCAATATAGGTCACTCAGCAGAGGAGGAGGATATTTATTTAGCTCCTCAGATTGCCAGATATATAAAAAGACACCAGATTGGTGGTGTACGGTTTTTGTATGACAACTTGATAGAATCAATAAATCGTTTTAAGTCCAGTCCTGGATTTGGCTGCATTCTAGCTCATAGTATGGGATTAGGAAAAACGATTCAGATGATCTCATTCATT…	SNCDNDIIELSSDEDDDEDEDDDDEVTITKEDEDTEMESEDPNNAGSHINDEMNVPDDEGRILVNIGHSAEEEDIYLAPQIARYIKRHQIGGVRFLYDNLIESINRFKSSPGFGCILAHSMGLGKTIQMISFIDIFLRYAKAKSVLLIVPINTLQNWMAEFNMWCPSKDIVGEGNPEVIPRNFGVFLLNENYKTTSARAKVIDQWYKEGGVLLMGYEMYRLLSSRRGHIADKAKKPGRKPVNPVVIDVEEEYKNKGLLVGVHEALINPGPDLIVCDEGHRIKNSQAGISQSLKNIKTKRRVVLTGYPLQNNLMEYWCMVDFVRPNYLGTKTEFSNMFERPITNGQCHDSTPADEKLMRYRAHVLHSLLEGFVQRRGHTVLRDALPPKQEFIFMIRMSPI…	I	I	TRINITY_DN84683_c0_g1_i3	2882	G	T
TRINITY_DN84683_c0_g1_i3	2055	2843	NOT IN ORF	+	NA	NA	NA	NA	NA	NA	TRINITY_DN84683_c0_g1_i3	2882	G	T
TRINITY_DN84683_c0_g1_i3	1121	5437	SYN	-	AGCAACTGTGACAATGACATAATAGAGTTGAGCAGTGATGAAGATGATGATGAGGATGAGGATGATGATGATGAGGTTACTATTACCAAAGAAGATGAAGATACTGAGATGGAATCAGAGGATCCAAACAATGCAGGAAGTCACATAAATGATGAAATGAATGTACCAGATGACGAGGGTCGTATATTGGTCAATATAGGTCACTCAGCAGAGGAGGAGGATATTTATTTAGCTCCTCAGATTGCCAGATATATAAAAAGACACCAGATTGGTGGTGTACGGTTTTTGTATGACAACTTGATAGAATCAATAAATCGTTTTAAGTCCAGTCCTGGATTTGGCTGCATTCTAGCTCATAGTATGGGATTAGGAAAAACGATTCAGATGATCTCATTCATT…	SNCDNDIIELSSDEDDDEDEDDDDEVTITKEDEDTEMESEDPNNAGSHINDEMNVPDDEGRILVNIGHSAEEEDIYLAPQIARYIKRHQIGGVRFLYDNLIESINRFKSSPGFGCILAHSMGLGKTIQMISFIDIFLRYAKAKSVLLIVPINTLQNWMAEFNMWCPSKDIVGEGNPEVIPRNFGVFLLNENYKTTSARAKVIDQWYKEGGVLLMGYEMYRLLSSRRGHIADKAKKPGRKPVNPVVIDVEEEYKNKGLLVGVHEALINPGPDLIVCDEGHRIKNSQAGISQSLKNIKTKRRVVLTGYPLQNNLMEYWCMVDFVRPNYLGTKTEFSNMFERPITNGQCHDSTPADEKLMRYRAHVLHSLLEGFVQRRGHTVLRDALPPKQEFIFMIRMSPI…	AGCAACTGTGACAATGACATAATAGAGTTGAGCAGTGATGAAGATGATGATGAGGATGAGGATGATGATGATGAGGTTACTATTACCAAAGAAGATGAAGATACTGAGATGGAATCAGAGGATCCAAACAATGCAGGAAGTCACATAAATGATGAAATGAATGTACCAGATGACGAGGGTCGTATATTGGTCAATATAGGTCACTCAGCAGAGGAGGAGGATATTTATTTAGCTCCTCAGATTGCCAGATATATAAAAAGACACCAGATTGGTGGTGTACGGTTTTTGTATGACAACTTGATAGAATCAATAAATCGTTTTAAGTCCAGTCCTGGATTTGGCTGCATTCTAGCTCATAGTATGGGATTAGGAAAAACGATTCAGATGATCTCATTCATT…	SNCDNDIIELSSDEDDDEDEDDDDEVTITKEDEDTEMESEDPNNAGSHINDEMNVPDDEGRILVNIGHSAEEEDIYLAPQIARYIKRHQIGGVRFLYDNLIESINRFKSSPGFGCILAHSMGLGKTIQMISFIDIFLRYAKAKSVLLIVPINTLQNWMAEFNMWCPSKDIVGEGNPEVIPRNFGVFLLNENYKTTSARAKVIDQWYKEGGVLLMGYEMYRLLSSRRGHIADKAKKPGRKPVNPVVIDVEEEYKNKGLLVGVHEALINPGPDLIVCDEGHRIKNSQAGISQSLKNIKTKRRVVLTGYPLQNNLMEYWCMVDFVRPNYLGTKTEFSNMFERPITNGQCHDSTPADEKLMRYRAHVLHSLLEGFVQRRGHTVLRDALPPKQEFIFMIRMSPI…	M	M	TRINITY_DN84683_c0_g1_i3	4685	T	C
TRINITY_DN84683_c0_g1_i3	2055	2843	NOT IN ORF	+	NA	NA	NA	NA	NA	NA	TRINITY_DN84683_c0_g1_i3	4685	T	C
TRINITY_DN82456_c0_g2_i4	1	1095	SYN	+	AAGGAACCACAGGCTCAACAAGGACGACCTGCTCCATTGCTACAAGACCCTAGATATTCCAACATACCCACCCCCTATGAACAAAAAATGAACTCAGGATATGGAGGGCAACCTCCCCAAGGTGGGTCAGGTGGAGGTGGATCAGGCTATCAGGGCCAGAGTGGCTACAATGGCCCACCCCAGCAGGGTTACGGCAGCCCTCAGGGAGGTTACAGCCCCTCTGCTGGTGGAGGTTACGGCATGTATGACCAGGGGGATGGGTATGGAGGTGGAGGTTACCCTCCATCGTCCAGTAGACAGTATGACATGGGACCACAGGACAGATACCCACCCAGCAAACCTCCCATGCAGCATGTTCCAATGCAACAGGACAGAGGTTATGGCCGGGGTCCACCCCAG…	KEPQAQQGRPAPLLQDPRYSNIPTPYEQKMNSGYGGQPPQGGSGGGGSGYQGQSGYNGPPQQGYGSPQGGYSPSAGGGYGMYDQGDGYGGGGYPPSSSRQYDMGPQDRYPPSKPPMQHVPMQQDRGYGRGPPQNYPDSAPQMGGPPPGGAMIQGSVLMVYGLNLERVNCDKLFNLFCLYGNVVRIKFLKSKEGSAMVQMGDSLALERCMQNLNYCHFFGSKVQLGHSKQAFLQDVPNPHDLPDGSPSFKDFMGSRNNRFANPEAAAKNRIMTPTKTLHYFNAPPSLSKEEIEEMFDKCGTGKPSKIKQFQTKNERSSTGLLQFDSKGDALEALISVNHYSLPNPSGKNPYIFKVCFSGTTVDRD*	AAGGAACCACAGGCTCAACAAGGACGACCTGCTCCATTGCTACAAGACCCTAGATATTCCAACATACCCACCCCCTATGAACAAAAAATGAACTCAGGATATGGAGGGCAACCTCCCCAAGGTGGGTCAGGTGGAGGTGGATCAGGCTATCAGGGCCAGAGTGGCTACAATGGCCCACCCCAGCAGGGTTACGGCAGCCCTCAGGGAGGTTACAGCCCCTCTGCTGGTGGAGGTTACGGCATGTATGACCAGGGGGATGGGTATGGAGGTGGAGGTTACCCTCCATCGTCCAGTAGACAGTATGACATGGGACCACAGGACAGATACCCACCCAGCAAACCTCCCATGCAGCATGTTCCAATGCAACAGGACAGAGGTTATGGCCGGGGTCCACCCCAG…	KEPQAQQGRPAPLLQDPRYSNIPTPYEQKMNSGYGGQPPQGGSGGGGSGYQGQSGYNGPPQQGYGSPQGGYSPSAGGGYGMYDQGDGYGGGGYPPSSSRQYDMGPQDRYPPSKPPMQHVPMQQDRGYGRGPPQNYPDSAPQMGGPPPGGAMIQGSVLMVYGLNLERVNCDKLFNLFCLYGNVVRIKFLKSKEGSAMVQMGDSLALERCMQNLNYCHFFGSKVQLGHSKQAFLQDVPNPHDLPDGSPSFKDFMGSRNNRFANPEAAAKNRIMTPTKTLHYFNAPPSLSKEEIEEMFDKCGTGKPSKIKQFQTKNERSSTGLLQFDSKGDALEALISVNHYSLPNPSGKNPYIFKVCFSGTTVDRD*	F	F	TRINITY_DN82456_c0_g2_i4	777	T	C
TRINITY_DN82456_c0_g2_i4	101	454	NOT IN ORF	+	NA	NA	NA	NA	NA	NA	TRINITY_DN82456_c0_g2_i4	777	T	C
TRINITY_DN88119_c5_g2_i4	1	1485	NOT IN ORF	+	NA	NA	NA	NA	NA	NA	TRINITY_DN88119_c5_g2_i4	1606	T	C
TRINITY_DN88119_c5_g2_i4	2370	3449	NOT IN ORF	+	NA	NA	NA	NA	NA	NA	TRINITY_DN88119_c5_g2_i4	1606	T	C
TRINITY_DN88119_c5_g2_i4	2683	3477	NOT IN ORF	+	NA	NA	NA	NA	NA	NA	TRINITY_DN88119_c5_g2_i4	1606	T	C
TRINITY_DN88119_c5_g2_i4	2512	3150	NOT IN ORF	-	NA	NA	NA	NA	NA	NA	TRINITY_DN88119_c5_g2_i4	1606	T	C
TRINITY_DN88119_c5_g2_i4	204	668	NOT IN ORF	-	NA	NA	NA	NA	NA	NA	TRINITY_DN88119_c5_g2_i4	1606	T	C
TRINITY_DN88119_c5_g2_i4	2643	3101	NOT IN ORF	-	NA	NA	NA	NA	NA	NA	TRINITY_DN88119_c5_g2_i4	1606	T	C
TRINITY_DN88119_c5_g2_i4	25	423	NOT IN ORF	-	NA	NA	NA	NA	NA	NA	TRINITY_DN88119_c5_g2_i4	1606	T	C
TRINITY_DN67991_c0_g1_i3	424	1035	NOT IN ORF	+	NA	NA	NA	NA	NA	NA	TRINITY_DN67991_c0_g1_i3	1328	A	G
TRINITY_DN67991_c0_g1_i3	681	1055	NOT IN ORF	-	NA	NA	NA	NA	NA	NA	TRINITY_DN67991_c0_g1_i3	1328	A	G
TRINITY_DN67991_c0_g1_i3	730	1086	NOT IN ORF	-	NA	NA	NA	NA	NA	NA	TRINITY_DN67991_c0_g1_i3	1328	A	G
TRINITY_DN67991_c0_g1_i3	1700	2026	NOT IN ORF	-	NA	NA	NA	NA	NA	NA	TRINITY_DN67991_c0_g1_i3	1328	A	G
TRINITY_DN67991_c0_g1_i3	1465	1779	NOT IN ORF	-	NA	NA	NA	NA	NA	NA	TRINITY_DN67991_c0_g1_i3	1328	A	G
TRINITY_DN84149_c1_g1_i8	1356	3152	SYN	+	ATGGCGTCAACTTATGACAACGTGCAGGTGTACGTGCTGACGGAAAACAATGAATTCTCACCAATGTCAGAAGAACCTGTCCGAATTGATATGTCAAGACAAGGAGATTGCATAAACTTAGGATTTTCAAAAGCCAATGTGCCCTTTCACAATCTTGCTGTGGACAATGACACAGAATTTGCCAGATTTGGAAAGCAGAGTGTCCTGTTTACCAAAGATCAACATAGCACAAAGCTCACATTTCCTACTATACATATAATGAAGACTTTTCAATTCCGTTTGAGGGAGTTGAGGAATGGATTAAAATCCGTGTTCACAGACAGAACAGACGAAGCCTCAGCAGTGCAATATTTTCAGTTTTATGGCTACCTGTCCCAGCAGCAGAATATGATGCAGGAT…	MASTYDNVQVYVLTENNEFSPMSEEPVRIDMSRQGDCINLGFSKANVPFHNLAVDNDTEFARFGKQSVLFTKDQHSTKLTFPTIHIMKTFQFRLRELRNGLKSVFTDRTDEASAVQYFQFYGYLSQQQNMMQDYIRTSTYQRAMLANLIDFHDKVVLDVGAGSGILSFFAIQAGAKKVYAIEASSMAVHCETLVRNNKMSDKIIVLPGKVEEVDIPEPVDTIISEPMGYMLFNERMLETYLHAKKWLKPGGKMFPTQGDLHISPFTDEALYLEQFSKANFWYQQSFHGIDLTSIRSAAVEEYFKQPVVDTFDMKICLAKSVKYTVDFQSASETDLHVIEIPLTFSMHQSGLVHGLAFWFDVAFLGTAEAVWLSTAPTETLTHWYQVRCLVQTPVLVKQG…	ATGGCGTCAACTTATGACAACGTGCAGGTGTACGTGCTGACGGAAAACAATGAATTCTCACCAATGTCAGAAGAACCTGTCCGAATTGATATGTCAAGACAAGGAGATTGCATAAACTTAGGATTTTCAAAAGCCAATGTGCCCTTTCACAATCTTGCAGTGGACAATGACACAGAATTTGCCAGATTTGGAAAGCAGAGTGTCCTGTTTACCAAAGATCAACATAGCACAAAGCTCACATTTCCTACTATACATATAATGAAGACTTTTCAATTCCGTTTGAGGGAGTTGAGGAATGGATTAAAATCCGTGTTCACAGACAGAACAGACGAAGCCTCAGCAGTGCAATATTTTCAGTTTTATGGCTACCTGTCCCAGCAGCAGAATATGATGCAGGAT…	MASTYDNVQVYVLTENNEFSPMSEEPVRIDMSRQGDCINLGFSKANVPFHNLAVDNDTEFARFGKQSVLFTKDQHSTKLTFPTIHIMKTFQFRLRELRNGLKSVFTDRTDEASAVQYFQFYGYLSQQQNMMQDYIRTSTYQRAMLANLIDFHDKVVLDVGAGSGILSFFAIQAGAKKVYAIEASSMAVHCETLVRNNKMSDKIIVLPGKVEEVDIPEPVDTIISEPMGYMLFNERMLETYLHAKKWLKPGGKMFPTQGDLHISPFTDEALYLEQFSKANFWYQQSFHGIDLTSIRSAAVEEYFKQPVVDTFDMKICLAKSVKYTVDFQSASETDLHVIEIPLTFSMHQSGLVHGLAFWFDVAFLGTAEAVWLSTAPTETLTHWYQVRCLVQTPVLVKQG…	A	A	TRINITY_DN84149_c1_g1_i8	1514	T	A
TRINITY_DN84149_c1_g1_i8	414	1166	NOT IN ORF	-	NA	NA	NA	NA	NA	NA	TRINITY_DN84149_c1_g1_i8	1514	T	A
TRINITY_DN84149_c1_g1_i8	475	942	NOT IN ORF	+	NA	NA	NA	NA	NA	NA	TRINITY_DN84149_c1_g1_i8	1514	T	A
TRINITY_DN69584_c1_g4_i1	3	998	SYN	+	ATGCAGAAGTTATCCACGTCTATGAATGATGGTGATGAAGAAGATGATGATGATGATGATTTAGATGACGTAGATTTGGATGAAGATGATGATCTAGATCCCAGTATAGATGACAGTATGGATTGGGAGTTTGAGACACAGGATGGCAGCCTAATCATTGCTGAAGAAAATAACAGCACTCCACAGACAAAGAAAAAAACTAAGAAACCAACCAGTGTCAAAAAAGCAAAAATGAAGTCCACAAACTCCGCTATCGACAGTACGCAAAATGGATATGCCAAGGCAGTGCCTAAAGAGAAAGAGAAGAAGAAGAAAAAGAGGCTAACAGCATACACAATGTGGTGTAACAGTATGAGGAACAAAGTCCTAAATGACAACCCAGGAATGGACTTTGCCCAT…	MQKLSTSMNDGDEEDDDDDDLDDVDLDEDDDLDPSIDDSMDWEFETQDGSLIIAEENNSTPQTKKKTKKPTSVKKAKMKSTNSAIDSTQNGYAKAVPKEKEKKKKKRLTAYTMWCNSMRNKVLNDNPGMDFAHLSRRLGEIWQTVPSKEKQNWKRKAKREARKLLGKGLLIQTGKQETVTATKKAESSATITTSPPSHMPPAAQPSTSHNPPPIIHAPIRGKGSHSARQAASVQRAVEEAHQASRNLGIEPIDTAAHLKLVGDSLSIIGMRLQEHRGLIAVQGSLSVLLDSMLCALGPLLCLTTQVPELDGCPAETHARTLDNIAYIMPGL*	ATGCAGAAGTTATCCACGTCTATGAATGATGGTGATGAAGAAGATGATGATGATGATGATTTAGATGACGTAGATTTGGATGAAGATGATGATCTAGATCCCAGTATAGATGACAGTATGGATTGGGAGTTTGAGACACAGGATGGCAGCCTAATCATTGCTGAAGAAAATAACAGCACTCCACAGACAAAGAAAAAAACTAAGAAACCAACCAGTGTCAAAAAAGCAAAAATGAAGTCCACAAACTCTGCTATCGACAGTACGCAAAATGGATATGCCAAGGCAGTGCCTAAAGAGAAAGAGAAGAAGAAGAAAAAGAGGCTAACAGCATACACAATGTGGTGTAACAGTATGAGGAACAAAGTCCTAAATGACAACCCAGGAATGGACTTTGCCCAT…	MQKLSTSMNDGDEEDDDDDDLDDVDLDEDDDLDPSIDDSMDWEFETQDGSLIIAEENNSTPQTKKKTKKPTSVKKAKMKSTNSAIDSTQNGYAKAVPKEKEKKKKKRLTAYTMWCNSMRNKVLNDNPGMDFAHLSRRLGEIWQTVPSKEKQNWKRKAKREARKLLGKGLLIQTGKQETVTATKKAESSATITTSPPSHMPPAAQPSTSHNPPPIIHAPIRGKGSHSARQAASVQRAVEEAHQASRNLGIEPIDTAAHLKLVGDSLSIIGMRLQEHRGLIAVQGSLSVLLDSMLCALGPLLCLTTQVPELDGCPAETHARTLDNIAYIMPGL*	S	S	TRINITY_DN69584_c1_g4_i1	251	C	T
TRINITY_DN61184_c0_g1_i1	366	1433	SYN	+	ATGATGGATACGGGTTCGAACGCCAATGCGAGCGTTATGCCGGTAGAGACGGGACCAAATTGTGTTTCAGACATTAGTTCCACACCTTCAGAGGACTTATTAAATATGGACGAAATTAAGAAACATCCCGAGGAAGGGAATGCGATAAACAACGAAAATGTTCCTAATCCAGAATCACCATCATCATCGAATTCAGAAATTACAAATGGTAAAAGTATGACTTTTTCGCCAGAGCATGTCGCTTGCGTTTGCGAGGCTCTTCAACAGAAGGGCGACATCGAGAGACTGGCAAGATTCTTGTGGTCGCTGCCCCCCAGCGAACTTCTGAGAGGCAGCGAAGCGGTGCTCAAAGCGCGTGCCACTGTGGCGTTCCATCGAGGAAGCTATAGGGAACTTTAT…	MMDTGSNANASVMPVETGPNCVSDISSTPSEDLLNMDEIKKHPEEGNAINNENVPNPESPSSSNSEITNGKSMTFSPEHVACVCEALQQKGDIERLARFLWSLPPSELLRGSEAVLKARATVAFHRGSYRELYAILESHKFDESNHTFLQNLWYKAHYNEAQKIRGRPLGAVDKYRLRRKYPLPKTIWDGEETIYCFKEKSRQSLKECYKNNRYPTPDEKRNLAKKTGLTLTQVSNWFKNRRQRDRTPHQNPLNPSMSGKELEETLLHSGYNQHHHHHHHHHHQQYPHQQQQQMHTPTHKYMSCTRDLELSGMMIDEMSARLHTMVKNEPFPNHYLGNPAFDHPNNRLHHAIPPV*	ATGATGGATACGGGTTCGAACGCCAATGCGAGCGTTATGCCGGTAGAGACGGGACCAAATTGTGTTTCAGACATTAGTTCCACACCTTCAGAGGACTTATTAAATATGGACGAAATTAAGAAACATCCCGAGGAAGGGAATGCGATAAACAACGAAAATGTTCCTAATCCAGAATCACCATCATCATCGAATTCAGAAATTACAAATGGTAAAAGTATGACTTTTTCGCCAGAGCATGTCGCTTGCGTTTGCGAGGCTCTTCAACAGAAGGGCGACATCGAGAGACTGGCAAGATTCTTGTGGTCGCTGCCCCCCAGCGAACTTCTGAGAGGCAGCGAAGCGGTGCTCAAAGCGCGTGCCACTGTGGCGTTCCATCGAGGAAGCTATAGGGAACTTTAT…	MMDTGSNANASVMPVETGPNCVSDISSTPSEDLLNMDEIKKHPEEGNAINNENVPNPESPSSSNSEITNGKSMTFSPEHVACVCEALQQKGDIERLARFLWSLPPSELLRGSEAVLKARATVAFHRGSYRELYAILESHKFDESNHTFLQNLWYKAHYNEAQKIRGRPLGAVDKYRLRRKYPLPKTIWDGEETIYCFKEKSRQSLKECYKNNRYPTPDEKRNLAKKTGLTLTQVSNWFKNRRQRDRTPHQNPLNPSMSGKELEETLLHSGYNQHHHHHHHHHHQQYPHQQQQQMHTPTHKYMSCTRDLELSGMMIDEMSARLHTMVKNEPFPNHYLGNPAFDHPNNRLHHAIPPV*	A	A	TRINITY_DN61184_c0_g1_i1	1418	A	C
TRINITY_DN84559_c0_g1_i2	3	4616	SYN	-	ATGGAAGACCCTGAGCCTTTTCCCCCAGGAGGCCGAAGCTTTGCAAACCACCCTCCTCCACCTCATTGGTTTGATACAGTAGAGAGAAATGCCAATTCCCAACTGACCTATAAAGGGCTTCGAAATGCCCCAGGAGAGAACAACTGCTTTCTAAACAGCGCTGTCCAGGTATTTTGGCACCTGGATGTGTTTCGCCGCAGTTACCGTCGACTGACGGGTCATTTATGTATGGGCAATTCCTGCATCTTCTGTGCACTCAAGGTTATTTTCACCCAGTTTCAGTACAGTGACCAGTCCTCTCTCCCTCCTGATGCCCTACGTAAAGCTCTGGCCGACACCTTCATGAACCAGCAGCGGTTCCAATTAGGTCACATGGACGATGCTGCAGAATGCTTTGAA…	MEDPEPFPPGGRSFANHPPPPHWFDTVERNANSQLTYKGLRNAPGENNCFLNSAVQVFWHLDVFRRSYRRLTGHLCMGNSCIFCALKVIFTQFQYSDQSSLPPDALRKALADTFMNQQRFQLGHMDDAAECFENILRRIHFHIANAYHEDSCAAAHCLPHQKFAMTVFDQLVCVCGASSEPLKFHELVHYINTNALVSQYRSMQETGDILHPDRFGLLLRNGGAAGDIRDCPGNCGKRVQIRRTLINSPDVVSIGLVWDSDRPSGDLINDVARSIGTSIHLQDVFHSVMSKDVPKLQLSALVCYYGKHYSTFVYHTKLNVWIYFDDATVKEIGPRWEHVVEKCSRGRYQPLLLLYTNPNASPICTDTAPKKRVMAPGYATPTKGSVDNEKKLDLKTNAV…	ATGGAAGACCCTGAGCCTTTTCCCCCAGGAGGCCGAAGCTTTGCAAACCACCCTCCTCCACCTCATTGGTTTGATACAGTAGAGAGAAATGCCAATTCCCAACTGACCTATAAAGGGCTTCGAAATGCCCCAGGAGAGAACAACTGCTTTCTAAACAGCGCTGTCCAGGTATTTTGGCACCTGGATGTGTTTCGCCGCAGTTACCGTCGACTGACGGGTCATTTATGTATGGGCAATTCCTGCATCTTCTGTGCACTCAAGGTTATTTTCACCCAGTTTCAGTACAGTGACCAGTCCTCTCTCCCTCCTGATGCCCTACGTAAAGCTCTGGCCGACACCTTCATGAACCAGCAGCGGTTCCAATTAGGTCACATGGACGATGCTGCAGAATGCTTTGAA…	MEDPEPFPPGGRSFANHPPPPHWFDTVERNANSQLTYKGLRNAPGENNCFLNSAVQVFWHLDVFRRSYRRLTGHLCMGNSCIFCALKVIFTQFQYSDQSSLPPDALRKALADTFMNQQRFQLGHMDDAAECFENILRRIHFHIANAYHEDSCAAAHCLPHQKFAMTVFDQLVCVCGASSEPLKFHELVHYINTNALVSQYRSMQETGDILHPDRFGLLLRNGGAAGDIRDCPGNCGKRVQIRRTLINSPDVVSIGLVWDSDRPSGDLINDVARSIGTSIHLQDVFHSVMSKDVPKLQLSALVCYYGKHYSTFVYHTKLNVWIYFDDATVKEIGPRWEHVVEKCSRGRYQPLLLLYTNPNASPICTDTAPKKRVMAPGYATPTKGSVDNEKKLDLKTNAV…	H	H	TRINITY_DN84559_c0_g1_i2	1793	T	C
TRINITY_DN87989_c7_g1_i2	2082	4466	SYN	-	ATGAGACTCCTCACCTTAAGTGGATTACTAGCATCTTTAGTTTGTGTTTACGGTCAGCTTAGAGATCCAGATCCATTTTCACCAGCAGGAGATAACAAATGTCTGGATGCTAAAACCTGTGGCGAGTGTATTGCGGCAGCAAATAATTGTGCTTTCTGTACTAAAGCCTCGTACGAGATTGACAACCTTCCAAGATGTGACACTCTAGAGAAGCATGCCGCACAGGGCTGTACAGATGCTGATATACAATTCCCACAAAGTACGCTACGTAGAACAGAGGACAATAATGTAAAAGACGGAGATACAAACGTTGTGGCCATCCAGCTCCAACCCCAGGTCATTGATCTCACGGTCAGACCAAATGACCCCAAGACTTTCACCTTGACCTTTCGCCTTGCG…	MRLLTLSGLLASLVCVYGQLRDPDPFSPAGDNKCLDAKTCGECIAAANNCAFCTKASYEIDNLPRCDTLEKHAAQGCTDADIQFPQSTLRRTEDNNVKDGDTNVVAIQLQPQVIDLTVRPNDPKTFTLTFRLAENYPVDLYYLMDLSNSMADDKKKLADLGVLIATDMNKITKNFKLGFGSFVDKVVMPYVSTAPSKIAKPCDDCEPAYGFKNQLKLDADANKFRDQVNKAQVSGNLDAPEGGFDAIMQAVSCDSQIGWRNQSRRMLLFSTDAGFHYAGDGKLGGIIKPNDGQCHMSNNLYTESSNQDYPSISQVAARVKEKNVNVIFAVTKDQVPIYKQLEPFIAGSETGELASDSSNIVQLVRENYLKITSKVELVVENSDDVIVTFRTKCKTDVEE…	ATGAGACTCCTCACCTTAAGTGGATTACTAGCATCTTTAGTTTGTGTTTACGGTCAGCTTAGAGATCCAGATCCATTTTCACCAGCAGGAGATAACAAATGTCTGGATGCTAAAACCTGTGGCGAGTGTATTGCGGCAGCAAATAATTGTGCTTTCTGTACTAAAGCCTCGTACGAGATTGACAACCTTCCAAGATGTGACACTCTAGAGAAGCATGCCGCACAGGGCTGTACAGATGCTGATATACAATTCCCACAAAGTACGCTACGTAGAACAGAGGACAATAATGTAAAAGACGGAGATACAAACGTTGTGGCCATCCAGCTCCAACCCCAGGTCATTGATCTCACGGTCAGACCAAATGACCCCAAGACTTTCACCTTGACCTTTCGCCTTGCG…	MRLLTLSGLLASLVCVYGQLRDPDPFSPAGDNKCLDAKTCGECIAAANNCAFCTKASYEIDNLPRCDTLEKHAAQGCTDADIQFPQSTLRRTEDNNVKDGDTNVVAIQLQPQVIDLTVRPNDPKTFTLTFRLAENYPVDLYYLMDLSNSMADDKKKLADLGVLIATDMNKITKNFKLGFGSFVDKVVMPYVSTAPSKIAKPCDDCEPAYGFKNQLKLDADANKFRDQVNKAQVSGNLDAPEGGFDAIMQAVSCDSQIGWRNQSRRMLLFSTDAGFHYAGDGKLGGIIKPNDGQCHMSNNLYTESSNQDYPSISQVAARVKEKNVNVIFAVTKDQVPIYKQLEPFIAGSETGELASDSSNIVQLVRENYLKITSKVELVVENSDDVIVTFRTKCKTDVEE…	T	T	TRINITY_DN87989_c7_g1_i2	3465	T	C
TRINITY_DN85223_c1_g4_i3	695	2368	SYN	-	GTATTTGATGAATGTCATCATGCTAGGAAGAAGGAACCGTACAGCATACTGATGAAGAAATATCTAGAGCAAAAATTCCAAAATGGTGGACTACGCCTACCACAGATTGTAGGTCTGACGGCAACCCTGGGGATAGGTGGCGCCACTACAGAGGAGGGAGCTATGGAACACATGATACGACTTTTTGCAAATCTGGACGTTACTGAAATATCCACAGTAAAGAGGAATACATCGGAGTTTCAACAGCACGTCCATCAAGCCACACACGAAACTTTAAAAATGGGAGATAAAGAAAAAGATCCCTGCAAAACAAAACTAGTAGAAGTAATTGGCATCATTGAGAAGGAAATTGAAAGACTGGATGTTACAAACAGACGTGAATTCAAGGAATTTTGGTCG…	VFDECHHARKKEPYSILMKKYLEQKFQNGGLRLPQIVGLTATLGIGGATTEEGAMEHMIRLFANLDVTEISTVKRNTSEFQQHVHQATHETLKMGDKEKDPCKTKLVEVIGIIEKEIERLDVTNRREFKEFWSKKPERKDGPTYQKWARRFKNKAACKIKDDQKLTRMVNSAMDHIVAYNEALDINYLMDIQNVVDFLQEKFASDLNNKDKLIEFERRLFNLLEGLKNTLDDLKPWPENPYLKLVKQRLVDFTTQNETPRGMVFVKTRATAFALAKYLHEELCGLGYDVAPFTGTTNSDSSKGMQETTKNETLQKFRKGEINLLVATTVGSEGIDVPECNFIVTYNFTGNETTVSQMSGRARKPGSKAIHISDASIQQKEETSLQRSIIMKNAFKRLNS…	GTATTTGATGAATGTCATCATGCTAGGAAGAAGGAACCGTACAGCATACTGATGAAGAAATATCTAGAGCAAAAATTCCAAAATGGTGGACTACGCCTACCACAGATTGTAGGTCTGACGGCAACCCTGGGGATAGGTGGCGCCACTACAGAGGAGGGAGCTATGGAACACATGATACGACTTTTTGCAAATCTGGACGTTACTGAAATATCCACAGTAAAGAGGAATACATCGGAGTTTCAACAGCACGTCCATCAAGCCACACACGAAACTTTAAAAATGGGAGATAAAGAAAAAGATCCCTGCAAAACAAAACTAGTAGAAGTAATTGGCATCATTGAGAAGGAAATTGAAAGACTGGATGTTACAAACAGACGTGAATTCAAGGAATTTTGGTCG…	VFDECHHARKKEPYSILMKKYLEQKFQNGGLRLPQIVGLTATLGIGGATTEEGAMEHMIRLFANLDVTEISTVKRNTSEFQQHVHQATHETLKMGDKEKDPCKTKLVEVIGIIEKEIERLDVTNRREFKEFWSKKPERKDGPTYQKWARRFKNKAACKIKDDQKLTRMVNSAMDHIVAYNEALDINYLMDIQNVVDFLQEKFASDLNNKDKLIEFERRLFNLLEGLKNTLDDLKPWPENPYLKLVKQRLVDFTTQNETPRGMVFVKTRATAFALAKYLHEELCGLGYDVAPFTGTTNSDSSKGMQETTKNETLQKFRKGEINLLVATTVGSEGIDVPECNFIVTYNFTGNETTVSQMSGRARKPGSKAIHISDASIQQKEETSLQRSIIMKNAFKRLNS…	P	P	TRINITY_DN85223_c1_g4_i3	1103	A	G
TRINITY_DN85223_c1_g4_i3	992	1402	SYN	+	ATGTTGATTGGTGTACAGGCGAACATCACTTGCTTTTGCTACCTCCGCATGACATTTGAAGCAAATAAGGATAAAACTTTCCTTTTGAGTTCCTTGTTTCTGCTCTGCTTTAGCGGTATTTTGAACTCGATCGCCAGTTTGGTACTGTTTTACCTTTTCTCTCATTTCATCAACTGGTTTCGAATTGAGTCTTTTGAAGGCATTTTTCATAATAATGGATCGCTGAAGACTCGTTTCTTCCTTTTGCTGAATGCTTGCGTCAGATATATGAATTGCCTTGGAACCAGGCTTCCTTGCTCGACCGCTCATTTGAGATACTGTTGTTTCATTCCCTGTAAAGTTATAGGTGACGATAAAGTTACACTCTGGCACATCAATTCCCTCACTTCCTACTGTAGT…	MLIGVQANITCFCYLRMTFEANKDKTFLLSSLFLLCFSGILNSIASLVLFYLFSHFINWFRIESFEGIFHNNGSLKTRFFLLLNACVRYMNCLGTRLPCSTAHLRYCCFIPCKVIGDDKVTLWHINSLTSYCSSHQ*	ATGTTGATTGGTGTACAGGCGAACATCACTTGCTTTTGCTACCTCCGCATGACATTTGAAGCAAATAAGGATAAAACTTTCCTTTTGAGTTCCTTGTTTCTGCTCTGCTTTGGCGGTATTTTGAACTCGATCGCCAGTTTGGTACTGTTTTACCTTTTCTCTCATTTCATCAACTGGTTTCGAATTGAGTCTTTTGAAGGCATTTTTCATAATAATGGATCGCTGAAGACTCGTTTCTTCCTTTTGCTGAATGCTTGCGTCAGATATATGAATTGCCTTGGAACCAGGCTTCCTTGCTCGACCGCTCATTTGAGATACTGTTGTTTCATTCCCTGTAAAGTTATAGGTGACGATAAAGTTACACTCTGGCACATCAATTCCCTCACTTCCTACTGTAGT…	MLIGVQANITCFCYLRMTFEANKDKTFLLSSLFLLCFGGILNSIASLVLFYLFSHFINWFRIESFEGIFHNNGSLKTRFFLLLNACVRYMNCLGTRLPCSTAHLRYCCFIPCKVIGDDKVTLWHINSLTSYCSSHQ*	F	F	TRINITY_DN85223_c1_g4_i3	1103	A	G
TRINITY_DN85223_c1_g4_i3	695	2368	SYN	-	GTATTTGATGAATGTCATCATGCTAGGAAGAAGGAACCGTACAGCATACTGATGAAGAAATATCTAGAGCAAAAATTCCAAAATGGTGGACTACGCCTACCACAGATTGTAGGTCTGACGGCAACCCTGGGGATAGGTGGCGCCACTACAGAGGAGGGAGCTATGGAACACATGATACGACTTTTTGCAAATCTGGACGTTACTGAAATATCCACAGTAAAGAGGAATACATCGGAGTTTCAACAGCACGTCCATCAAGCCACACACGAAACTTTAAAAATGGGAGATAAAGAAAAAGATCCCTGCAAAACAAAACTAGTAGAAGTAATTGGCATCATTGAGAAGGAAATTGAAAGACTGGATGTTACAAACAGACGTGAATTCAAGGAATTTTGGTCG…	VFDECHHARKKEPYSILMKKYLEQKFQNGGLRLPQIVGLTATLGIGGATTEEGAMEHMIRLFANLDVTEISTVKRNTSEFQQHVHQATHETLKMGDKEKDPCKTKLVEVIGIIEKEIERLDVTNRREFKEFWSKKPERKDGPTYQKWARRFKNKAACKIKDDQKLTRMVNSAMDHIVAYNEALDINYLMDIQNVVDFLQEKFASDLNNKDKLIEFERRLFNLLEGLKNTLDDLKPWPENPYLKLVKQRLVDFTTQNETPRGMVFVKTRATAFALAKYLHEELCGLGYDVAPFTGTTNSDSSKGMQETTKNETLQKFRKGEINLLVATTVGSEGIDVPECNFIVTYNFTGNETTVSQMSGRARKPGSKAIHISDASIQQKEETSLQRSIIMKNAFKRLNS…	GTATTTGATGAATGTCATCATGCTAGGAAGAAGGAACCGTACAGCATACTGATGAAGAAATATCTAGAGCAAAAATTCCAAAATGGTGGACTACGCCTACCACAGATTGTAGGTCTGACGGCAACCCTGGGGATAGGTGGCGCCACTACAGAGGAGGGAGCTATGGAACACATGATACGACTTTTTGCAAATCTGGACGTTACTGAAATATCCACAGTAAAGAGGAATACATCGGAGTTTCAACAGCACGTCCATCAAGCCACACACGAAACTTTAAAAATGGGAGATAAAGAAAAAGATCCCTGCAAAACAAAACTAGTAGAAGTAATTGGCATCATTGAGAAGGAAATTGAAAGACTGGATGTTACAAACAGACGTGAATTCAAGGAATTTTGGTCG…	VFDECHHARKKEPYSILMKKYLEQKFQNGGLRLPQIVGLTATLGIGGATTEEGAMEHMIRLFANLDVTEISTVKRNTSEFQQHVHQATHETLKMGDKEKDPCKTKLVEVIGIIEKEIERLDVTNRREFKEFWSKKPERKDGPTYQKWARRFKNKAACKIKDDQKLTRMVNSAMDHIVAYNEALDINYLMDIQNVVDFLQEKFASDLNNKDKLIEFERRLFNLLEGLKNTLDDLKPWPENPYLKLVKQRLVDFTTQNETPRGMVFVKTRATAFALAKYLHEELCGLGYDVAPFTGTTNSDSSKGMQETTKNETLQKFRKGEINLLVATTVGSEGIDVPECNFIVTYNFTGNETTVSQMSGRARKPGSKAIHISDASIQQKEETSLQRSIIMKNAFKRLNS…	Y	Y	TRINITY_DN85223_c1_g4_i3	1127	A	G
TRINITY_DN85223_c1_g4_i3	992	1402	SYN	+	ATGTTGATTGGTGTACAGGCGAACATCACTTGCTTTTGCTACCTCCGCATGACATTTGAAGCAAATAAGGATAAAACTTTCCTTTTGAGTTCCTTGTTTCTGCTCTGCTTTAGCGGTATTTTGAACTCGATCGCCAGTTTGGTACTGTTTTACCTTTTCTCTCATTTCATCAACTGGTTTCGAATTGAGTCTTTTGAAGGCATTTTTCATAATAATGGATCGCTGAAGACTCGTTTCTTCCTTTTGCTGAATGCTTGCGTCAGATATATGAATTGCCTTGGAACCAGGCTTCCTTGCTCGACCGCTCATTTGAGATACTGTTGTTTCATTCCCTGTAAAGTTATAGGTGACGATAAAGTTACACTCTGGCACATCAATTCCCTCACTTCCTACTGTAGT…	MLIGVQANITCFCYLRMTFEANKDKTFLLSSLFLLCFSGILNSIASLVLFYLFSHFINWFRIESFEGIFHNNGSLKTRFFLLLNACVRYMNCLGTRLPCSTAHLRYCCFIPCKVIGDDKVTLWHINSLTSYCSSHQ*	ATGTTGATTGGTGTACAGGCGAACATCACTTGCTTTTGCTACCTCCGCATGACATTTGAAGCAAATAAGGATAAAACTTTCCTTTTGAGTTCCTTGTTTCTGCTCTGCTTTAGCGGTATTTTGAACTCGATCGCCGGTTTGGTACTGTTTTACCTTTTCTCTCATTTCATCAACTGGTTTCGAATTGAGTCTTTTGAAGGCATTTTTCATAATAATGGATCGCTGAAGACTCGTTTCTTCCTTTTGCTGAATGCTTGCGTCAGATATATGAATTGCCTTGGAACCAGGCTTCCTTGCTCGACCGCTCATTTGAGATACTGTTGTTTCATTCCCTGTAAAGTTATAGGTGACGATAAAGTTACACTCTGGCACATCAATTCCCTCACTTCCTACTGTAGT…	MLIGVQANITCFCYLRMTFEANKDKTFLLSSLFLLCFSGILNSIAGLVLFYLFSHFINWFRIESFEGIFHNNGSLKTRFFLLLNACVRYMNCLGTRLPCSTAHLRYCCFIPCKVIGDDKVTLWHINSLTSYCSSHQ*	A	A	TRINITY_DN85223_c1_g4_i3	1127	A	G
TRINITY_DN85223_c1_g4_i3	695	2368	SYN	-	GTATTTGATGAATGTCATCATGCTAGGAAGAAGGAACCGTACAGCATACTGATGAAGAAATATCTAGAGCAAAAATTCCAAAATGGTGGACTACGCCTACCACAGATTGTAGGTCTGACGGCAACCCTGGGGATAGGTGGCGCCACTACAGAGGAGGGAGCTATGGAACACATGATACGACTTTTTGCAAATCTGGACGTTACTGAAATATCCACAGTAAAGAGGAATACATCGGAGTTTCAACAGCACGTCCATCAAGCCACACACGAAACTTTAAAAATGGGAGATAAAGAAAAAGATCCCTGCAAAACAAAACTAGTAGAAGTAATTGGCATCATTGAGAAGGAAATTGAAAGACTGGATGTTACAAACAGACGTGAATTCAAGGAATTTTGGTCG…	VFDECHHARKKEPYSILMKKYLEQKFQNGGLRLPQIVGLTATLGIGGATTEEGAMEHMIRLFANLDVTEISTVKRNTSEFQQHVHQATHETLKMGDKEKDPCKTKLVEVIGIIEKEIERLDVTNRREFKEFWSKKPERKDGPTYQKWARRFKNKAACKIKDDQKLTRMVNSAMDHIVAYNEALDINYLMDIQNVVDFLQEKFASDLNNKDKLIEFERRLFNLLEGLKNTLDDLKPWPENPYLKLVKQRLVDFTTQNETPRGMVFVKTRATAFALAKYLHEELCGLGYDVAPFTGTTNSDSSKGMQETTKNETLQKFRKGEINLLVATTVGSEGIDVPECNFIVTYNFTGNETTVSQMSGRARKPGSKAIHISDASIQQKEETSLQRSIIMKNAFKRLNS…	GTATTTGATGAATGTCATCATGCTAGGAAGAAGGAACCGTACAGCATACTGATGAAGAAATATCTAGAGCAAAAATTCCAAAATGGTGGACTACGCCTACCACAGATTGTAGGTCTGACGGCAACCCTGGGGATAGGTGGCGCCACTACAGAGGAGGGAGCTATGGAACACATGATACGACTTTTTGCAAATCTGGACGTTACTGAAATATCCACAGTAAAGAGGAATACATCGGAGTTTCAACAGCACGTCCATCAAGCCACACACGAAACTTTAAAAATGGGAGATAAAGAAAAAGATCCCTGCAAAACAAAACTAGTAGAAGTAATTGGCATCATTGAGAAGGAAATTGAAAGACTGGATGTTACAAACAGACGTGAATTCAAGGAATTTTGGTCG…	VFDECHHARKKEPYSILMKKYLEQKFQNGGLRLPQIVGLTATLGIGGATTEEGAMEHMIRLFANLDVTEISTVKRNTSEFQQHVHQATHETLKMGDKEKDPCKTKLVEVIGIIEKEIERLDVTNRREFKEFWSKKPERKDGPTYQKWARRFKNKAACKIKDDQKLTRMVNSAMDHIVAYNEALDINYLMDIQNVVDFLQEKFASDLNNKDKLIEFERRLFNLLEGLKNTLDDLKPWPENPYLKLVKQRLVDFTTQNETPRGMVFVKTRATAFALAKYLHEELCGLGYDVAPFTGTTNSDSSKGMQETTKNETLQKFRKGEINLLVATTVGSEGIDVPECNFIVTYNFTGNETTVSQMSGRARKPGSKAIHISDASIQQKEETSLQRSIIMKNAFKRLNS…	L	L	TRINITY_DN85223_c1_g4_i3	1664	G	A
TRINITY_DN85223_c1_g4_i3	992	1402	NOT IN ORF	+	NA	NA	NA	NA	NA	NA	TRINITY_DN85223_c1_g4_i3	1664	G	A
TRINITY_DN85223_c1_g4_i3	695	2368	SYN	-	GTATTTGATGAATGTCATCATGCTAGGAAGAAGGAACCGTACAGCATACTGATGAAGAAATATCTAGAGCAAAAATTCCAAAATGGTGGACTACGCCTACCACAGATTGTAGGTCTGACGGCAACCCTGGGGATAGGTGGCGCCACTACAGAGGAGGGAGCTATGGAACACATGATACGACTTTTTGCAAATCTGGACGTTACTGAAATATCCACAGTAAAGAGGAATACATCGGAGTTTCAACAGCACGTCCATCAAGCCACACACGAAACTTTAAAAATGGGAGATAAAGAAAAAGATCCCTGCAAAACAAAACTAGTAGAAGTAATTGGCATCATTGAGAAGGAAATTGAAAGACTGGATGTTACAAACAGACGTGAATTCAAGGAATTTTGGTCG…	VFDECHHARKKEPYSILMKKYLEQKFQNGGLRLPQIVGLTATLGIGGATTEEGAMEHMIRLFANLDVTEISTVKRNTSEFQQHVHQATHETLKMGDKEKDPCKTKLVEVIGIIEKEIERLDVTNRREFKEFWSKKPERKDGPTYQKWARRFKNKAACKIKDDQKLTRMVNSAMDHIVAYNEALDINYLMDIQNVVDFLQEKFASDLNNKDKLIEFERRLFNLLEGLKNTLDDLKPWPENPYLKLVKQRLVDFTTQNETPRGMVFVKTRATAFALAKYLHEELCGLGYDVAPFTGTTNSDSSKGMQETTKNETLQKFRKGEINLLVATTVGSEGIDVPECNFIVTYNFTGNETTVSQMSGRARKPGSKAIHISDASIQQKEETSLQRSIIMKNAFKRLNS…	GTATTTGATGAATGTCATCATGCTAGGAAGAAGGAACCGTACAGCATACTGATGAAGAAATATCTAGAGCAAAAATTCCAAAATGGTGGACTACGCCTACCACAGATTGTAGGTCTGACGGCAACCCTGGGGATAGGTGGCGCCACTACAGAGGAGGGAGCTATGGAACACATGATACGACTTTTTGCAAATCTGGACGTTACTGAAATATCCACAGTAAAGAGGAATACATCGGAGTTTCAACAGCACGTCCATCAAGCCACACACGAAACTTTAAAAATGGGAGATAAAGAAAAAGATCCCTGCAAAACAAAACTAGTAGAAGTAATTGGCATCATTGAGAAGGAAATTGAAAGACTGGATGTTACAAACAGACGTGAATTCAAGGAATTTTGGTCG…	VFDECHHARKKEPYSILMKKYLEQKFQNGGLRLPQIVGLTATLGIGGATTEEGAMEHMIRLFANLDVTEISTVKRNTSEFQQHVHQATHETLKMGDKEKDPCKTKLVEVIGIIEKEIERLDVTNRREFKEFWSKKPERKDGPTYQKWARRFKNKAACKIKDDQKLTRMVNSAMDHIVAYNEALDINYLMDIQNVVDFLQEKFASDLNNKDKLIEFERRLFNLLEGLKNTLDDLKPWPENPYLKLVKQRLVDFTTQNETPRGMVFVKTRATAFALAKYLHEELCGLGYDVAPFTGTTNSDSSKGMQETTKNETLQKFRKGEINLLVATTVGSEGIDVPECNFIVTYNFTGNETTVSQMSGRARKPGSKAIHISDASIQQKEETSLQRSIIMKNAFKRLNS…	Y	Y	TRINITY_DN85223_c1_g4_i3	758	A	G
TRINITY_DN85223_c1_g4_i3	992	1402	NOT IN ORF	+	NA	NA	NA	NA	NA	NA	TRINITY_DN85223_c1_g4_i3	758	A	G
TRINITY_DN74020_c1_g1_i9	175	1464	SYN	+	ATGCCTAAAAAGAAAAATAAGGGTGGGAAGAAGCAAGGCGGGATGGAGTCGCATCCACCTAGTGATGAGGAAGTGGCAGAAAACTGGAGTACTGCTAGTGTACTGTCTGAAGACCCAAGTCTAGACAGTGTCACAGAGGAAGGTGCAGATGGGGGTACAGAGGAAACAACTGCCCAGGAAAATTTTGAGGACAAGCTGAAGGACTGCATAGAAGGAGTGCTACAGAAAAGTGCTCAAGGTAGGAAAGTGGCAATAGATGGGATATGCAAGGCTTTCTCCAAGAAATATGTGTATGAGTTCCTGCTAGACAGGAAATTAACACTGAGTGATGGTTTGTTGAGAAGCTTGAAACGAGGGAAGGGTGATGAACAATCGCTAGCGGCACGATGTCTCAGTCTA…	MPKKKNKGGKKQGGMESHPPSDEEVAENWSTASVLSEDPSLDSVTEEGADGGTEETTAQENFEDKLKDCIEGVLQKSAQGRKVAIDGICKAFSKKYVYEFLLDRKLTLSDGLLRSLKRGKGDEQSLAARCLSLLCIQLGPEAEDLFDDIKSQLLVVMSDSSAALRARSECAIAVAICNFVACSDIDVVTKVLDALENVFRASYRKGDKSIPTHTPETCRLHASALTGWNLLLSIAPSFLVMKRVESHIARMPDLLHSADVDLRITAGETLALMYELAREENERYRGPDINSLCETLKNLATDSQKHRAKKDRKQQRSSFRDVLRAIEERDCPELCIKFGIESFYVDSWTRKHQYDAFCCALGSGIYQHLQDNMVIREVFDLGPPLIGGIKKSNKATKLE…	ATGCCTAAAAAGAAAAATAAGGGTGGGAAGAAGCAAGGCGGGATGGAGTCGCATCCACCTAGTGATGAGGAAGTGGCAGAAAACTGGAGTACTGCTAGTGTACTGTCTGAAGACCCAAGTCTAGACAGTGTCACAGAGGAAGGTGCAGATGGGGGTACAGAGGAAACAACTGCCCAGGAAAATTTTGAGGACAAGCTGAAGGACTGCATAGAAGGAGTGCTACAGAAAAGTGCTCAAGGTAGGAAAGTGGCAATAGATGGGATATGCAAGGCTTTCTCCAAGAAATATGTGTATGAGTTCCTGCTAGACAGGAAATTAACACTGAGTGATGGTTTGTTGAGAAGCTTGAAACGAGGGAAGGGTGATGAACAATCGCTAGCGGCACGATGTCTCAGTCTA…	MPKKKNKGGKKQGGMESHPPSDEEVAENWSTASVLSEDPSLDSVTEEGADGGTEETTAQENFEDKLKDCIEGVLQKSAQGRKVAIDGICKAFSKKYVYEFLLDRKLTLSDGLLRSLKRGKGDEQSLAARCLSLLCIQLGPEAEDLFDDIKSQLLVVMSDSSAALRARSECAIAVAICNFVACSDIDVVTKVLDALENVFRASYRKGDKSIPTHTPETCRLHASALTGWNLLLSIAPSFLVMKRVESHIARMPDLLHSADVDLRITAGETLALMYELAREENERYRGPDINSLCETLKNLATDSQKHRAKKDRKQQRSSFRDVLRAIEERDCPELCIKFGIESFYVDSWTRKHQYDAFCCALGSGIYQHLQDNMVIREVFDLGPPLIGGIKKSNKATKLE…	L	L	TRINITY_DN74020_c1_g1_i9	1002	G	A
TRINITY_DN84662_c0_g1_i1	248	5563	SYN	-	CTACTTGGCATTCCTCAAACAAAAATTGTGAGAGAGAAACCTGATGAAAGGACGATAGAAATGCAGTTAAAACATATGAAGAATTTGCTTTCCCCACAGGATGGGGCAGCAAAAGTCTGTGCCATTGCCTGGGCTCCAAACAACCAGAAAATGGCTGTCTGTACATCAGATAGAGTCATCCTTTTGTTTGATGAACAGGGAGAGAAGAGAGATAAATTTTCAACCAAACCAGCTGATGCTAAGTTTGGAAAAAAGAGCTACACAGTGAAAGGTCTGGCATTTTCTCCTGATTCAACACGGATTGCTGTAGGACAGACAGACAATATTATTTATGTTTATAAGATAGGGGAAGATTGGAGCGATAAGAAGGTGATTTGCAATAAGTTTGTACAACAGAGC…	LLGIPQTKIVREKPDERTIEMQLKHMKNLLSPQDGAAKVCAIAWAPNNQKMAVCTSDRVILLFDEQGEKRDKFSTKPADAKFGKKSYTVKGLAFSPDSTRIAVGQTDNIIYVYKIGEDWSDKKVICNKFVQQSAVTCMIWPTDQPIVFGLADGKVRAANVKTNKSSTIYGTDSYVVSLASNPSGKGFLSGHADGAIVRYFFDDEGSGDSQGKISTHPCPPYALAFTQNSIVAAGCDKRIIAYGREGRSFQHFDYSREENEHEFTCAVSSPSGQSIVIGSYDKLWVLNWSPRKQTWEEPKVKEIRNLYTITSLAWKKDGSRVTCGTLCGGVELFDCCLKRTIYKNKFEITHVGLSQVIVKNMSSGQRVVLKSHYGYEIDEVRIMGKDRYLVAHTSDTILL…	CTACTTGGCATTCCTCAAACAAAAATTGTGAGAGAGAAACCTGATGAAAGGACGATAGAAATGCAGTTAAAACATATGAAGAATTTGCTTTCCCCACAGGATGGGGCAGCAAAAGTCTGTGCCATTGCCTGGGCTCCAAACAACCAGAAAATGGCTGTCTGTACATCAGATAGAGTCATCCTTTTGTTTGATGAACAGGGAGAGAAGAGAGATAAATTTTCAACCAAACCAGCTGATGCTAAGTTTGGAAAAAAGAGCTACACAGTGAAAGGTCTGGCATTTTCTCCTGATTCAACACGGATTGCTGTAGGACAGACAGACAATATTATTTATGTTTATAAGATAGGGGAAGATTGGAGCGATAAGAAGGTGATTTGCAATAAGTTTGTACAACAGAGC…	LLGIPQTKIVREKPDERTIEMQLKHMKNLLSPQDGAAKVCAIAWAPNNQKMAVCTSDRVILLFDEQGEKRDKFSTKPADAKFGKKSYTVKGLAFSPDSTRIAVGQTDNIIYVYKIGEDWSDKKVICNKFVQQSAVTCMIWPTDQPIVFGLADGKVRAANVKTNKSSTIYGTDSYVVSLASNPSGKGFLSGHADGAIVRYFFDDEGSGDSQGKISTHPCPPYALAFTQNSIVAAGCDKRIIAYGREGRSFQHFDYSREENEHEFTCAVSSPSGQSIVIGSYDKLWVLNWSPRKQTWEEPKVKEIRNLYTITSLAWKKDGSRVTCGTLCGGVELFDCCLKRTIYKNKFEITHVGLSQVIVKNMSSGQRVVLKSHYGYEIDEVRIMGKDRYLVAHTSDTILL…	E	E	TRINITY_DN84662_c0_g1_i1	1385	C	T
TRINITY_DN84662_c0_g1_i1	4735	5058	NOT IN ORF	-	NA	NA	NA	NA	NA	NA	TRINITY_DN84662_c0_g1_i1	1385	C	T
TRINITY_DN84662_c0_g1_i1	537	851	NOT IN ORF	+	NA	NA	NA	NA	NA	NA	TRINITY_DN84662_c0_g1_i1	1385	C	T
TRINITY_DN84662_c0_g1_i1	248	5563	SYN	-	CTACTTGGCATTCCTCAAACAAAAATTGTGAGAGAGAAACCTGATGAAAGGACGATAGAAATGCAGTTAAAACATATGAAGAATTTGCTTTCCCCACAGGATGGGGCAGCAAAAGTCTGTGCCATTGCCTGGGCTCCAAACAACCAGAAAATGGCTGTCTGTACATCAGATAGAGTCATCCTTTTGTTTGATGAACAGGGAGAGAAGAGAGATAAATTTTCAACCAAACCAGCTGATGCTAAGTTTGGAAAAAAGAGCTACACAGTGAAAGGTCTGGCATTTTCTCCTGATTCAACACGGATTGCTGTAGGACAGACAGACAATATTATTTATGTTTATAAGATAGGGGAAGATTGGAGCGATAAGAAGGTGATTTGCAATAAGTTTGTACAACAGAGC…	LLGIPQTKIVREKPDERTIEMQLKHMKNLLSPQDGAAKVCAIAWAPNNQKMAVCTSDRVILLFDEQGEKRDKFSTKPADAKFGKKSYTVKGLAFSPDSTRIAVGQTDNIIYVYKIGEDWSDKKVICNKFVQQSAVTCMIWPTDQPIVFGLADGKVRAANVKTNKSSTIYGTDSYVVSLASNPSGKGFLSGHADGAIVRYFFDDEGSGDSQGKISTHPCPPYALAFTQNSIVAAGCDKRIIAYGREGRSFQHFDYSREENEHEFTCAVSSPSGQSIVIGSYDKLWVLNWSPRKQTWEEPKVKEIRNLYTITSLAWKKDGSRVTCGTLCGGVELFDCCLKRTIYKNKFEITHVGLSQVIVKNMSSGQRVVLKSHYGYEIDEVRIMGKDRYLVAHTSDTILL…	CTACTTGGCATTCCTCAAACAAAAATTGTGAGAGAGAAACCTGATGAAAGGACGATAGAAATGCAGTTAAAACATATGAAGAATTTGCTTTCCCCACAGGATGGGGCAGCAAAAGTCTGTGCCATTGCCTGGGCTCCAAACAACCAGAAAATGGCTGTCTGTACATCAGATAGAGTCATCCTTTTGTTTGATGAACAGGGAGAGAAGAGAGATAAATTTTCAACCAAACCAGCTGATGCTAAGTTTGGAAAAAAGAGCTACACAGTGAAAGGTCTGGCATTTTCTCCTGATTCAACACGGATTGCTGTAGGACAGACAGACAATATTATTTATGTTTATAAGATAGGGGAAGATTGGAGCGATAAGAAGGTGATTTGCAATAAGTTTGTACAACAGAGC…	LLGIPQTKIVREKPDERTIEMQLKHMKNLLSPQDGAAKVCAIAWAPNNQKMAVCTSDRVILLFDEQGEKRDKFSTKPADAKFGKKSYTVKGLAFSPDSTRIAVGQTDNIIYVYKIGEDWSDKKVICNKFVQQSAVTCMIWPTDQPIVFGLADGKVRAANVKTNKSSTIYGTDSYVVSLASNPSGKGFLSGHADGAIVRYFFDDEGSGDSQGKISTHPCPPYALAFTQNSIVAAGCDKRIIAYGREGRSFQHFDYSREENEHEFTCAVSSPSGQSIVIGSYDKLWVLNWSPRKQTWEEPKVKEIRNLYTITSLAWKKDGSRVTCGTLCGGVELFDCCLKRTIYKNKFEITHVGLSQVIVKNMSSGQRVVLKSHYGYEIDEVRIMGKDRYLVAHTSDTILL…	S	S	TRINITY_DN84662_c0_g1_i1	1430	T	C
TRINITY_DN84662_c0_g1_i1	4735	5058	NOT IN ORF	-	NA	NA	NA	NA	NA	NA	TRINITY_DN84662_c0_g1_i1	1430	T	C
TRINITY_DN84662_c0_g1_i1	537	851	NOT IN ORF	+	NA	NA	NA	NA	NA	NA	TRINITY_DN84662_c0_g1_i1	1430	T	C
TRINITY_DN84662_c0_g1_i1	248	5563	SYN	-	CTACTTGGCATTCCTCAAACAAAAATTGTGAGAGAGAAACCTGATGAAAGGACGATAGAAATGCAGTTAAAACATATGAAGAATTTGCTTTCCCCACAGGATGGGGCAGCAAAAGTCTGTGCCATTGCCTGGGCTCCAAACAACCAGAAAATGGCTGTCTGTACATCAGATAGAGTCATCCTTTTGTTTGATGAACAGGGAGAGAAGAGAGATAAATTTTCAACCAAACCAGCTGATGCTAAGTTTGGAAAAAAGAGCTACACAGTGAAAGGTCTGGCATTTTCTCCTGATTCAACACGGATTGCTGTAGGACAGACAGACAATATTATTTATGTTTATAAGATAGGGGAAGATTGGAGCGATAAGAAGGTGATTTGCAATAAGTTTGTACAACAGAGC…	LLGIPQTKIVREKPDERTIEMQLKHMKNLLSPQDGAAKVCAIAWAPNNQKMAVCTSDRVILLFDEQGEKRDKFSTKPADAKFGKKSYTVKGLAFSPDSTRIAVGQTDNIIYVYKIGEDWSDKKVICNKFVQQSAVTCMIWPTDQPIVFGLADGKVRAANVKTNKSSTIYGTDSYVVSLASNPSGKGFLSGHADGAIVRYFFDDEGSGDSQGKISTHPCPPYALAFTQNSIVAAGCDKRIIAYGREGRSFQHFDYSREENEHEFTCAVSSPSGQSIVIGSYDKLWVLNWSPRKQTWEEPKVKEIRNLYTITSLAWKKDGSRVTCGTLCGGVELFDCCLKRTIYKNKFEITHVGLSQVIVKNMSSGQRVVLKSHYGYEIDEVRIMGKDRYLVAHTSDTILL…	CTACTTGGCATTCCTCAAACAAAAATTGTGAGAGAGAAACCTGATGAAAGGACGATAGAAATGCAGTTAAAACATATGAAGAATTTGCTTTCCCCACAGGATGGGGCAGCAAAAGTCTGTGCCATTGCCTGGGCTCCAAACAACCAGAAAATGGCTGTCTGTACATCAGATAGAGTCATCCTTTTGTTTGATGAACAGGGAGAGAAGAGAGATAAATTTTCAACCAAACCAGCTGATGCTAAGTTTGGAAAAAAGAGCTACACAGTGAAAGGTCTGGCATTTTCTCCTGATTCAACACGGATTGCTGTAGGACAGACAGACAATATTATTTATGTTTATAAGATAGGGGAAGATTGGAGCGATAAGAAGGTGATTTGCAATAAGTTTGTACAACAGAGC…	LLGIPQTKIVREKPDERTIEMQLKHMKNLLSPQDGAAKVCAIAWAPNNQKMAVCTSDRVILLFDEQGEKRDKFSTKPADAKFGKKSYTVKGLAFSPDSTRIAVGQTDNIIYVYKIGEDWSDKKVICNKFVQQSAVTCMIWPTDQPIVFGLADGKVRAANVKTNKSSTIYGTDSYVVSLASNPSGKGFLSGHADGAIVRYFFDDEGSGDSQGKISTHPCPPYALAFTQNSIVAAGCDKRIIAYGREGRSFQHFDYSREENEHEFTCAVSSPSGQSIVIGSYDKLWVLNWSPRKQTWEEPKVKEIRNLYTITSLAWKKDGSRVTCGTLCGGVELFDCCLKRTIYKNKFEITHVGLSQVIVKNMSSGQRVVLKSHYGYEIDEVRIMGKDRYLVAHTSDTILL…	G	G	TRINITY_DN84662_c0_g1_i1	1448	T	C
TRINITY_DN84662_c0_g1_i1	4735	5058	NOT IN ORF	-	NA	NA	NA	NA	NA	NA	TRINITY_DN84662_c0_g1_i1	1448	T	C
TRINITY_DN84662_c0_g1_i1	537	851	NOT IN ORF	+	NA	NA	NA	NA	NA	NA	TRINITY_DN84662_c0_g1_i1	1448	T	C
TRINITY_DN84662_c0_g1_i1	248	5563	SYN	-	CTACTTGGCATTCCTCAAACAAAAATTGTGAGAGAGAAACCTGATGAAAGGACGATAGAAATGCAGTTAAAACATATGAAGAATTTGCTTTCCCCACAGGATGGGGCAGCAAAAGTCTGTGCCATTGCCTGGGCTCCAAACAACCAGAAAATGGCTGTCTGTACATCAGATAGAGTCATCCTTTTGTTTGATGAACAGGGAGAGAAGAGAGATAAATTTTCAACCAAACCAGCTGATGCTAAGTTTGGAAAAAAGAGCTACACAGTGAAAGGTCTGGCATTTTCTCCTGATTCAACACGGATTGCTGTAGGACAGACAGACAATATTATTTATGTTTATAAGATAGGGGAAGATTGGAGCGATAAGAAGGTGATTTGCAATAAGTTTGTACAACAGAGC…	LLGIPQTKIVREKPDERTIEMQLKHMKNLLSPQDGAAKVCAIAWAPNNQKMAVCTSDRVILLFDEQGEKRDKFSTKPADAKFGKKSYTVKGLAFSPDSTRIAVGQTDNIIYVYKIGEDWSDKKVICNKFVQQSAVTCMIWPTDQPIVFGLADGKVRAANVKTNKSSTIYGTDSYVVSLASNPSGKGFLSGHADGAIVRYFFDDEGSGDSQGKISTHPCPPYALAFTQNSIVAAGCDKRIIAYGREGRSFQHFDYSREENEHEFTCAVSSPSGQSIVIGSYDKLWVLNWSPRKQTWEEPKVKEIRNLYTITSLAWKKDGSRVTCGTLCGGVELFDCCLKRTIYKNKFEITHVGLSQVIVKNMSSGQRVVLKSHYGYEIDEVRIMGKDRYLVAHTSDTILL…	CTACTTGGCATTCCTCAAACAAAAATTGTGAGAGAGAAACCTGATGAAAGGACGATAGAAATGCAGTTAAAACATATGAAGAATTTGCTTTCCCCACAGGATGGGGCAGCAAAAGTCTGTGCCATTGCCTGGGCTCCAAACAACCAGAAAATGGCTGTCTGTACATCAGATAGAGTCATCCTTTTGTTTGATGAACAGGGAGAGAAGAGAGATAAATTTTCAACCAAACCAGCTGATGCTAAGTTTGGAAAAAAGAGCTACACAGTGAAAGGTCTGGCATTTTCTCCTGATTCAACACGGATTGCTGTAGGACAGACAGACAATATTATTTATGTTTATAAGATAGGGGAAGATTGGAGCGATAAGAAGGTGATTTGCAATAAGTTTGTACAACAGAGC…	LLGIPQTKIVREKPDERTIEMQLKHMKNLLSPQDGAAKVCAIAWAPNNQKMAVCTSDRVILLFDEQGEKRDKFSTKPADAKFGKKSYTVKGLAFSPDSTRIAVGQTDNIIYVYKIGEDWSDKKVICNKFVQQSAVTCMIWPTDQPIVFGLADGKVRAANVKTNKSSTIYGTDSYVVSLASNPSGKGFLSGHADGAIVRYFFDDEGSGDSQGKISTHPCPPYALAFTQNSIVAAGCDKRIIAYGREGRSFQHFDYSREENEHEFTCAVSSPSGQSIVIGSYDKLWVLNWSPRKQTWEEPKVKEIRNLYTITSLAWKKDGSRVTCGTLCGGVELFDCCLKRTIYKNKFEITHVGLSQVIVKNMSSGQRVVLKSHYGYEIDEVRIMGKDRYLVAHTSDTILL…	L	L	TRINITY_DN84662_c0_g1_i1	1643	T	C
TRINITY_DN84662_c0_g1_i1	4735	5058	NOT IN ORF	-	NA	NA	NA	NA	NA	NA	TRINITY_DN84662_c0_g1_i1	1643	T	C
TRINITY_DN84662_c0_g1_i1	537	851	NOT IN ORF	+	NA	NA	NA	NA	NA	NA	TRINITY_DN84662_c0_g1_i1	1643	T	C
TRINITY_DN84662_c0_g1_i1	248	5563	SYN	-	CTACTTGGCATTCCTCAAACAAAAATTGTGAGAGAGAAACCTGATGAAAGGACGATAGAAATGCAGTTAAAACATATGAAGAATTTGCTTTCCCCACAGGATGGGGCAGCAAAAGTCTGTGCCATTGCCTGGGCTCCAAACAACCAGAAAATGGCTGTCTGTACATCAGATAGAGTCATCCTTTTGTTTGATGAACAGGGAGAGAAGAGAGATAAATTTTCAACCAAACCAGCTGATGCTAAGTTTGGAAAAAAGAGCTACACAGTGAAAGGTCTGGCATTTTCTCCTGATTCAACACGGATTGCTGTAGGACAGACAGACAATATTATTTATGTTTATAAGATAGGGGAAGATTGGAGCGATAAGAAGGTGATTTGCAATAAGTTTGTACAACAGAGC…	LLGIPQTKIVREKPDERTIEMQLKHMKNLLSPQDGAAKVCAIAWAPNNQKMAVCTSDRVILLFDEQGEKRDKFSTKPADAKFGKKSYTVKGLAFSPDSTRIAVGQTDNIIYVYKIGEDWSDKKVICNKFVQQSAVTCMIWPTDQPIVFGLADGKVRAANVKTNKSSTIYGTDSYVVSLASNPSGKGFLSGHADGAIVRYFFDDEGSGDSQGKISTHPCPPYALAFTQNSIVAAGCDKRIIAYGREGRSFQHFDYSREENEHEFTCAVSSPSGQSIVIGSYDKLWVLNWSPRKQTWEEPKVKEIRNLYTITSLAWKKDGSRVTCGTLCGGVELFDCCLKRTIYKNKFEITHVGLSQVIVKNMSSGQRVVLKSHYGYEIDEVRIMGKDRYLVAHTSDTILL…	CTACTTGGCATTCCTCAAACAAAAATTGTGAGAGAGAAACCTGATGAAAGGACGATAGAAATGCAGTTAAAACATATGAAGAATTTGCTTTCCCCACAGGATGGGGCAGCAAAAGTCTGTGCCATTGCCTGGGCTCCAAACAACCAGAAAATGGCTGTCTGTACATCAGATAGAGTCATCCTTTTGTTTGATGAACAGGGAGAGAAGAGAGATAAATTTTCAACCAAACCAGCTGATGCTAAGTTTGGAAAAAAGAGCTACACAGTGAAAGGTCTGGCATTTTCTCCTGATTCAACACGGATTGCTGTAGGACAGACAGACAATATTATTTATGTTTATAAGATAGGGGAAGATTGGAGCGATAAGAAGGTGATTTGCAATAAGTTTGTACAACAGAGC…	LLGIPQTKIVREKPDERTIEMQLKHMKNLLSPQDGAAKVCAIAWAPNNQKMAVCTSDRVILLFDEQGEKRDKFSTKPADAKFGKKSYTVKGLAFSPDSTRIAVGQTDNIIYVYKIGEDWSDKKVICNKFVQQSAVTCMIWPTDQPIVFGLADGKVRAANVKTNKSSTIYGTDSYVVSLASNPSGKGFLSGHADGAIVRYFFDDEGSGDSQGKISTHPCPPYALAFTQNSIVAAGCDKRIIAYGREGRSFQHFDYSREENEHEFTCAVSSPSGQSIVIGSYDKLWVLNWSPRKQTWEEPKVKEIRNLYTITSLAWKKDGSRVTCGTLCGGVELFDCCLKRTIYKNKFEITHVGLSQVIVKNMSSGQRVVLKSHYGYEIDEVRIMGKDRYLVAHTSDTILL…	Q	Q	TRINITY_DN84662_c0_g1_i1	2066	C	T
TRINITY_DN84662_c0_g1_i1	4735	5058	NOT IN ORF	-	NA	NA	NA	NA	NA	NA	TRINITY_DN84662_c0_g1_i1	2066	C	T
TRINITY_DN84662_c0_g1_i1	537	851	NOT IN ORF	+	NA	NA	NA	NA	NA	NA	TRINITY_DN84662_c0_g1_i1	2066	C	T
TRINITY_DN84662_c0_g1_i1	248	5563	SYN	-	CTACTTGGCATTCCTCAAACAAAAATTGTGAGAGAGAAACCTGATGAAAGGACGATAGAAATGCAGTTAAAACATATGAAGAATTTGCTTTCCCCACAGGATGGGGCAGCAAAAGTCTGTGCCATTGCCTGGGCTCCAAACAACCAGAAAATGGCTGTCTGTACATCAGATAGAGTCATCCTTTTGTTTGATGAACAGGGAGAGAAGAGAGATAAATTTTCAACCAAACCAGCTGATGCTAAGTTTGGAAAAAAGAGCTACACAGTGAAAGGTCTGGCATTTTCTCCTGATTCAACACGGATTGCTGTAGGACAGACAGACAATATTATTTATGTTTATAAGATAGGGGAAGATTGGAGCGATAAGAAGGTGATTTGCAATAAGTTTGTACAACAGAGC…	LLGIPQTKIVREKPDERTIEMQLKHMKNLLSPQDGAAKVCAIAWAPNNQKMAVCTSDRVILLFDEQGEKRDKFSTKPADAKFGKKSYTVKGLAFSPDSTRIAVGQTDNIIYVYKIGEDWSDKKVICNKFVQQSAVTCMIWPTDQPIVFGLADGKVRAANVKTNKSSTIYGTDSYVVSLASNPSGKGFLSGHADGAIVRYFFDDEGSGDSQGKISTHPCPPYALAFTQNSIVAAGCDKRIIAYGREGRSFQHFDYSREENEHEFTCAVSSPSGQSIVIGSYDKLWVLNWSPRKQTWEEPKVKEIRNLYTITSLAWKKDGSRVTCGTLCGGVELFDCCLKRTIYKNKFEITHVGLSQVIVKNMSSGQRVVLKSHYGYEIDEVRIMGKDRYLVAHTSDTILL…	CTACTTGGCATTCCTCAAACAAAAATTGTGAGAGAGAAACCTGATGAAAGGACGATAGAAATGCAGTTAAAACATATGAAGAATTTGCTTTCCCCACAGGATGGGGCAGCAAAAGTCTGTGCCATTGCCTGGGCTCCAAACAACCAGAAAATGGCTGTCTGTACATCAGATAGAGTCATCCTTTTGTTTGATGAACAGGGAGAGAAGAGAGATAAATTTTCAACCAAACCAGCTGATGCTAAGTTTGGAAAAAAGAGCTACACAGTGAAAGGTCTGGCATTTTCTCCTGATTCAACACGGATTGCTGTAGGACAGACAGACAATATTATTTATGTTTATAAGATAGGGGAAGATTGGAGCGATAAGAAGGTGATTTGCAATAAGTTTGTACAACAGAGC…	LLGIPQTKIVREKPDERTIEMQLKHMKNLLSPQDGAAKVCAIAWAPNNQKMAVCTSDRVILLFDEQGEKRDKFSTKPADAKFGKKSYTVKGLAFSPDSTRIAVGQTDNIIYVYKIGEDWSDKKVICNKFVQQSAVTCMIWPTDQPIVFGLADGKVRAANVKTNKSSTIYGTDSYVVSLASNPSGKGFLSGHADGAIVRYFFDDEGSGDSQGKISTHPCPPYALAFTQNSIVAAGCDKRIIAYGREGRSFQHFDYSREENEHEFTCAVSSPSGQSIVIGSYDKLWVLNWSPRKQTWEEPKVKEIRNLYTITSLAWKKDGSRVTCGTLCGGVELFDCCLKRTIYKNKFEITHVGLSQVIVKNMSSGQRVVLKSHYGYEIDEVRIMGKDRYLVAHTSDTILL…	Y	Y	TRINITY_DN84662_c0_g1_i1	2078	T	C
TRINITY_DN84662_c0_g1_i1	4735	5058	NOT IN ORF	-	NA	NA	NA	NA	NA	NA	TRINITY_DN84662_c0_g1_i1	2078	T	C
TRINITY_DN84662_c0_g1_i1	537	851	NOT IN ORF	+	NA	NA	NA	NA	NA	NA	TRINITY_DN84662_c0_g1_i1	2078	T	C
TRINITY_DN84662_c0_g1_i1	248	5563	SYN	-	CTACTTGGCATTCCTCAAACAAAAATTGTGAGAGAGAAACCTGATGAAAGGACGATAGAAATGCAGTTAAAACATATGAAGAATTTGCTTTCCCCACAGGATGGGGCAGCAAAAGTCTGTGCCATTGCCTGGGCTCCAAACAACCAGAAAATGGCTGTCTGTACATCAGATAGAGTCATCCTTTTGTTTGATGAACAGGGAGAGAAGAGAGATAAATTTTCAACCAAACCAGCTGATGCTAAGTTTGGAAAAAAGAGCTACACAGTGAAAGGTCTGGCATTTTCTCCTGATTCAACACGGATTGCTGTAGGACAGACAGACAATATTATTTATGTTTATAAGATAGGGGAAGATTGGAGCGATAAGAAGGTGATTTGCAATAAGTTTGTACAACAGAGC…	LLGIPQTKIVREKPDERTIEMQLKHMKNLLSPQDGAAKVCAIAWAPNNQKMAVCTSDRVILLFDEQGEKRDKFSTKPADAKFGKKSYTVKGLAFSPDSTRIAVGQTDNIIYVYKIGEDWSDKKVICNKFVQQSAVTCMIWPTDQPIVFGLADGKVRAANVKTNKSSTIYGTDSYVVSLASNPSGKGFLSGHADGAIVRYFFDDEGSGDSQGKISTHPCPPYALAFTQNSIVAAGCDKRIIAYGREGRSFQHFDYSREENEHEFTCAVSSPSGQSIVIGSYDKLWVLNWSPRKQTWEEPKVKEIRNLYTITSLAWKKDGSRVTCGTLCGGVELFDCCLKRTIYKNKFEITHVGLSQVIVKNMSSGQRVVLKSHYGYEIDEVRIMGKDRYLVAHTSDTILL…	CTACTTGGCATTCCTCAAACAAAAATTGTGAGAGAGAAACCTGATGAAAGGACGATAGAAATGCAGTTAAAACATATGAAGAATTTGCTTTCCCCACAGGATGGGGCAGCAAAAGTCTGTGCCATTGCCTGGGCTCCAAACAACCAGAAAATGGCTGTCTGTACATCAGATAGAGTCATCCTTTTGTTTGATGAACAGGGAGAGAAGAGAGATAAATTTTCAACCAAACCAGCTGATGCTAAGTTTGGAAAAAAGAGCTACACAGTGAAAGGTCTGGCATTTTCTCCTGATTCAACACGGATTGCTGTAGGACAGACAGACAATATTATTTATGTTTATAAGATAGGGGAAGATTGGAGCGATAAGAAGGTGATTTGCAATAAGTTTGTACAACAGAGC…	LLGIPQTKIVREKPDERTIEMQLKHMKNLLSPQDGAAKVCAIAWAPNNQKMAVCTSDRVILLFDEQGEKRDKFSTKPADAKFGKKSYTVKGLAFSPDSTRIAVGQTDNIIYVYKIGEDWSDKKVICNKFVQQSAVTCMIWPTDQPIVFGLADGKVRAANVKTNKSSTIYGTDSYVVSLASNPSGKGFLSGHADGAIVRYFFDDEGSGDSQGKISTHPCPPYALAFTQNSIVAAGCDKRIIAYGREGRSFQHFDYSREENEHEFTCAVSSPSGQSIVIGSYDKLWVLNWSPRKQTWEEPKVKEIRNLYTITSLAWKKDGSRVTCGTLCGGVELFDCCLKRTIYKNKFEITHVGLSQVIVKNMSSGQRVVLKSHYGYEIDEVRIMGKDRYLVAHTSDTILL…	Q	Q	TRINITY_DN84662_c0_g1_i1	314	C	T
TRINITY_DN84662_c0_g1_i1	4735	5058	NOT IN ORF	-	NA	NA	NA	NA	NA	NA	TRINITY_DN84662_c0_g1_i1	314	C	T
TRINITY_DN84662_c0_g1_i1	537	851	NOT IN ORF	+	NA	NA	NA	NA	NA	NA	TRINITY_DN84662_c0_g1_i1	314	C	T
TRINITY_DN84662_c0_g1_i1	248	5563	SYN	-	CTACTTGGCATTCCTCAAACAAAAATTGTGAGAGAGAAACCTGATGAAAGGACGATAGAAATGCAGTTAAAACATATGAAGAATTTGCTTTCCCCACAGGATGGGGCAGCAAAAGTCTGTGCCATTGCCTGGGCTCCAAACAACCAGAAAATGGCTGTCTGTACATCAGATAGAGTCATCCTTTTGTTTGATGAACAGGGAGAGAAGAGAGATAAATTTTCAACCAAACCAGCTGATGCTAAGTTTGGAAAAAAGAGCTACACAGTGAAAGGTCTGGCATTTTCTCCTGATTCAACACGGATTGCTGTAGGACAGACAGACAATATTATTTATGTTTATAAGATAGGGGAAGATTGGAGCGATAAGAAGGTGATTTGCAATAAGTTTGTACAACAGAGC…	LLGIPQTKIVREKPDERTIEMQLKHMKNLLSPQDGAAKVCAIAWAPNNQKMAVCTSDRVILLFDEQGEKRDKFSTKPADAKFGKKSYTVKGLAFSPDSTRIAVGQTDNIIYVYKIGEDWSDKKVICNKFVQQSAVTCMIWPTDQPIVFGLADGKVRAANVKTNKSSTIYGTDSYVVSLASNPSGKGFLSGHADGAIVRYFFDDEGSGDSQGKISTHPCPPYALAFTQNSIVAAGCDKRIIAYGREGRSFQHFDYSREENEHEFTCAVSSPSGQSIVIGSYDKLWVLNWSPRKQTWEEPKVKEIRNLYTITSLAWKKDGSRVTCGTLCGGVELFDCCLKRTIYKNKFEITHVGLSQVIVKNMSSGQRVVLKSHYGYEIDEVRIMGKDRYLVAHTSDTILL…	CTACTTGGCATTCCTCAAACAAAAATTGTGAGAGAGAAACCTGATGAAAGGACGATAGAAATGCAGTTAAAACATATGAAGAATTTGCTTTCCCCACAGGATGGGGCAGCAAAAGTCTGTGCCATTGCCTGGGCTCCAAACAACCAGAAAATGGCTGTCTGTACATCAGATAGAGTCATCCTTTTGTTTGATGAACAGGGAGAGAAGAGAGATAAATTTTCAACCAAACCAGCTGATGCTAAGTTTGGAAAAAAGAGCTACACAGTGAAAGGTCTGGCATTTTCTCCTGATTCAACACGGATTGCTGTAGGACAGACAGACAATATTATTTATGTTTATAAGATAGGGGAAGATTGGAGCGATAAGAAGGTGATTTGCAATAAGTTTGTACAACAGAGC…	LLGIPQTKIVREKPDERTIEMQLKHMKNLLSPQDGAAKVCAIAWAPNNQKMAVCTSDRVILLFDEQGEKRDKFSTKPADAKFGKKSYTVKGLAFSPDSTRIAVGQTDNIIYVYKIGEDWSDKKVICNKFVQQSAVTCMIWPTDQPIVFGLADGKVRAANVKTNKSSTIYGTDSYVVSLASNPSGKGFLSGHADGAIVRYFFDDEGSGDSQGKISTHPCPPYALAFTQNSIVAAGCDKRIIAYGREGRSFQHFDYSREENEHEFTCAVSSPSGQSIVIGSYDKLWVLNWSPRKQTWEEPKVKEIRNLYTITSLAWKKDGSRVTCGTLCGGVELFDCCLKRTIYKNKFEITHVGLSQVIVKNMSSGQRVVLKSHYGYEIDEVRIMGKDRYLVAHTSDTILL…	D	D	TRINITY_DN84662_c0_g1_i1	826	T	C
TRINITY_DN84662_c0_g1_i1	4735	5058	NOT IN ORF	-	NA	NA	NA	NA	NA	NA	TRINITY_DN84662_c0_g1_i1	826	T	C
TRINITY_DN84662_c0_g1_i1	537	851	SYN	+	ATGGAAACAGCCAACACCCATTCCTTTACATCCTCATGCTGCTGGGTAGTTAGGTGTGCCTTTTCTGGGAGAGGAATCTCAAATGGAATGTCTGTATCCTGGAAATCACTGTGGTCCAGCATGTCCAAAGACCCCTCCTCAATAGCCTCTGAGATATCTAGATATCTGTTCAAGAAGACAAAACCAGCATTTTCCCATCCAATAGCCCTGCACATCATTCCAGCCTCAAAGAATGCCTTGTCAGCAGGTATAATGTCCGTATGTCTGAGCAGACTGACAGACAGCTTGGTTGCTATAGAGTCAAGGGACTTGTGA	METANTHSFTSSCCWVVRCAFSGRGISNGMSVSWKSLWSSMSKDPSSIASEISRYLFKKTKPAFSHPIALHIIPASKNALSAGIMSVCLSRLTDSLVAIESRDL*	ATGGAAACAGCCAACACCCATTCCTTTACATCCTCATGCTGCTGGGTAGTTAGGTGTGCCTTTTCTGGGAGAGGAATCTCAAATGGAATGTCTGTATCCTGGAAATCACTGTGGTCCAGCATGTCCAAAGACCCCTCCTCAATAGCCTCTGAGATATCTAGATATCTGTTCAAGAAGACAAAACCAGCATTTTCCCATCCAATAGCCCTGCACATCATTCCAGCCTCAAAGAATGCCTTGTCAGCAGGTATAATGTCCGTATGTCTGAGCAGACTGACAGACAGCTTGGCTGCTATAGAGTCAAGGGACTTGTGA	METANTHSFTSSCCWVVRCAFSGRGISNGMSVSWKSLWSSMSKDPSSIASEISRYLFKKTKPAFSHPIALHIIPASKNALSAGIMSVCLSRLTDSLAAIESRDL*	L	L	TRINITY_DN84662_c0_g1_i1	826	T	C
TRINITY_DN85627_c1_g1_i1	2	3652	SYN	-	AAAGAGACAAAAGAACGTATGTTAATAGTACACGAAGCTCCCACTGGAGAAAAAACGTCCAGTACCGTTGAGAAAAGAACGTTTGTGGCTGGCAACATGACGTCGACGGCTGAGGTTCGACATGTGGCAACAGGGAACGCTAAGAATACAGGATGGAATGATTCGCTTACCCGGGGCCCTATAAATGCGACAGCAGAACTCAAACAACTGGACTCCAATCATAACCGCATGAAACAGATAACTGACTTCCCTAACATTCAAACACTTGATCGAAATTTCTCCACTAGCTCAGTGCACGAAGAAAATAAGATGCATTATGGAACTTCAAGCATGAGAAGACATCAATCTGAGGGAGGAGAAATGAGGGTTAATACACTTGGAAGGGAAATGGCGACTGCC…	KETKERMLIVHEAPTGEKTSSTVEKRTFVAGNMTSTAEVRHVATGNAKNTGWNDSLTRGPINATAELKQLDSNHNRMKQITDFPNIQTLDRNFSTSSVHEENKMHYGTSSMRRHQSEGGEMRVNTLGREMATAQIRGQVPPPPPPRRNMASGTAEVRRRENGFHTEKVHQVMTVKEGGRCTCCPYGYHVDLDFVDFCANMSDGNTLQKLKRIQREKRKLRKSMEVFLAQQGDHDVQTSPPPDVVQNVNVHATAFLKNIEQQDSAANKVLEEIDSSVDQTLQSIDTMMYTTKVSSQLVNSDSEGTSSSMSPRDSMKFNTFPKQRGPEIQQEIEKLNSSLEYRGRADSQSSLSSISTMASEFSPGFTQTTTSNIMNESSYSRITQITSEQLAQTMLTHLPS…	AAAGAGACAAAAGAACGTATGTTAATAGTACACGAAGCTCCCACTGGAGAAAAAACGTCCAGTACCGTTGAGAAAAGAACGTTTGTGGCTGGCAACATGACGTCGACGGCTGAGGTTCGACATGTGGCAACAGGGAACGCTAAGAATACAGGATGGAATGATTCGCTTACCCGGGGCCCTATAAATGCGACAGCAGAACTCAAACAACTGGACTCCAATCATAACCGCATGAAACAGATAACTGACTTCCCTAACATTCAAACACTTGATCGAAATTTCTCCACTAGCTCAGTGCACGAAGAAAATAAGATGCATTATGGAACTTCAAGCATGAGAAGACATCAATCTGAGGGAGGAGAAATGAGGGTTAATACACTTGGAAGGGAAATGGCGACTGCC…	KETKERMLIVHEAPTGEKTSSTVEKRTFVAGNMTSTAEVRHVATGNAKNTGWNDSLTRGPINATAELKQLDSNHNRMKQITDFPNIQTLDRNFSTSSVHEENKMHYGTSSMRRHQSEGGEMRVNTLGREMATAQIRGQVPPPPPPRRNMASGTAEVRRRENGFHTEKVHQVMTVKEGGRCTCCPYGYHVDLDFVDFCANMSDGNTLQKLKRIQREKRKLRKSMEVFLAQQGDHDVQTSPPPDVVQNVNVHATAFLKNIEQQDSAANKVLEEIDSSVDQTLQSIDTMMYTTKVSSQLVNSDSEGTSSSMSPRDSMKFNTFPKQRGPEIQQEIEKLNSSLEYRGRADSQSSLSSISTMASEFSPGFTQTTTSNIMNESSYSRITQITSEQLAQTMLTHLPS…	K	K	TRINITY_DN85627_c1_g1_i1	146	C	G
TRINITY_DN85627_c1_g1_i1	1539	1973	NOT IN ORF	+	NA	NA	NA	NA	NA	NA	TRINITY_DN85627_c1_g1_i1	146	C	G
TRINITY_DN71668_c4_g1_i1	229	1659	SYN	-	CTCGTTAAAGCGAAAATGGCTACCCGGCTGCTGAGAACCGTGAATCCTCTCAGAAACATCCTCAAAAACACCAATAGGCAATGTGTGCGTCATAAAGCATCAGAAGCCTTAGCAACTAGACCTACCCTTAATATACCAGAAACAAGGGTGACAACACTGTCTAATGGAATTAGGGTGGCCACAGAGGATTCTGGCATACCAACATGTACAGTTGGTCTGTGGATAGATGCTGGTAGTAGGTATGAAACAGATGAGAACAATGGTGTGGCACATTTCCTGGAACATATGATTTTCAAAGGGACAGAAAAACGGACACGGACAGGTTTAGAGCTAGAGATAGAGAATATGGGAGCTCATTTGAATGCTTACACCTCCAGAGAACAAACAGTTTACTATGCT…	LVKAKMATRLLRTVNPLRNILKNTNRQCVRHKASEALATRPTLNIPETRVTTLSNGIRVATEDSGIPTCTVGLWIDAGSRYETDENNGVAHFLEHMIFKGTEKRTRTGLELEIENMGAHLNAYTSREQTVYYAKCFSKDIDKSVDILSDIVQNSKLDDNAIEAERGVILREMQEVETNIQELIFDELHMAAYQETPLARTILGPTENIMKINQKDLRDYINTHYKGSRIVLAAAGGVNHDELVKLAEKHLGGIDKGEPVHLESCRYTGSQTNMRDDFMPYAHVALAVETPGWIDEDNIALMLANTMLGSWDRSVLGGEFLGSKLTAEVAKKNLAQSFMSFNTTYTDTGLWGCYFVTEEDNVDKMIVALQDNWMLLCNDVSEFSLERGKNLLKTNLKLQL…	CTCGTTAAAGCGAAAATGGCTACCCGGCTGCTGAGAACCGTGAATCCTCTCAGAAACATCCTCAAAAACACCAATAGGCAATGTGTGCGTCATAAAGCATCAGAAGCCTTAGCAACTAGACCTACCCTTAATATACCAGAAACAAGGGTGACAACTCTGTCTAATGGAATTAGGGTGGCCACAGAGGATTCTGGCATACCAACATGTACAGTTGGTCTGTGGATAGATGCTGGTAGTAGGTATGAAACAGATGAGAACAATGGTGTGGCACATTTCCTGGAACATATGATTTTCAAAGGGACAGAAAAACGGACACGGACAGGTTTAGAGCTAGAGATAGAGAATATGGGAGCTCATTTGAATGCTTACACCTCCAGAGAACAAACAGTTTACTATGCT…	LVKAKMATRLLRTVNPLRNILKNTNRQCVRHKASEALATRPTLNIPETRVTTLSNGIRVATEDSGIPTCTVGLWIDAGSRYETDENNGVAHFLEHMIFKGTEKRTRTGLELEIENMGAHLNAYTSREQTVYYAKCFSKDIDKSVDILSDIVQNSKLDDNAIEAERGVILREMQEVETNIQELIFDELHMAAYQETPLARTILGPTENIMKINQKDLRDYINTHYKGSRIVLAAAGGVNHDELVKLAEKHLGGIDKGEPVHLESCRYTGSQTNMRDDFMPYAHVALAVETPGWIDEDNIALMLANTMLGSWDRSVLGGEFLGSKLTAEVAKKNLAQSFMSFNTTYTDTGLWGCYFVTEEDNVDKMIVALQDNWMLLCNDVSEFSLERGKNLLKTNLKLQL…	M	M	TRINITY_DN71668_c4_g1_i1	1504	T	A
TRINITY_DN85835_c1_g1_i1	181	3480	SYN	+	ATGGATGTATTGACCGAGGAGCAGACTATACAAGACGTTCTCGGTCATGGTCTGATAGATTCTGCTCTAAACCAACTTGAAAGCTACCTCAGGGATGACAAACAGTGTCTCCCTGAGGAGGCGATTGCCGCAGCGGCTTACAACCAGGACGGACGCCCACATCATTTGCCACAGTCAGCATTGCCACAACAACTCGACCCCTGCTTCAAACTCAGCAACCTAAACAACTTCCACGCCCCTGTCACCTCGGCTCCACACAACAGCCTTCACGCCCCAGTGACGTCCAGCCCACCACAAACCCAAGGTCACAGCCTGAATGGATACAACTGTCCGCCTCGATACACAGACGGACCACAGGGATATGACAACCCCTTAATCCACCCCACCTTACCTGACAGC…	MDVLTEEQTIQDVLGHGLIDSALNQLESYLRDDKQCLPEEAIAAAAYNQDGRPHHLPQSALPQQLDPCFKLSNLNNFHAPVTSAPHNSLHAPVTSSPPQTQGHSLNGYNCPPRYTDGPQGYDNPLIHPTLPDSPPDSEPYSPPDGHRNAQTVNGQSNHGLTNHSNNAISQESKYGIVNPATTMHQHMYPPHHRPPGLLPHAHKMPPGYNEPLNHLPATHPAPQSSTPLPLPPTQANPSIPLSPPHLSPVNGCNKKRKFSDSPNSSLTNALLAGRNGVLNIKQEPNGSGFMNSYIGDCDDDFGYDPENSSTGYLDSSYQVIKWSQYLQKEWATLKNEQLKDIPPPSYRVDADKGFNFSQPDDSFVCQKKNHFQVTVHTLVNGEPKYVTTPDGVKKVDSFH…	ATGGATGTATTGACCGAGGAGCAGACTATACAAGACGTTCTCGGTCATGGTCTGATAGATTCTGCTCTAAACCAACTTGAAAGCTACCTCAGGGATGACAAACAGTGTCTCCCTGAGGAGGCGATTGCCGCAGCGGCTTACAACCAGGACGGACGCCCACATCATTTGCCACAGTCAGCATTGCCACAACAACTCGACCCCTGCTTCAAACTCAGCAACCTAAACAACTTCCACGCCCCTGTCACCTCGGCTCCACACAACAGCCTTCACGCCCCAGTGACGTCCAGCCCACCACAAACCCAAGGTCACAGCCTGAATGGATACAACTGTCCGCCTCGATACACAGACGGACCACAGGGATATGACAACCCCTTAATCCACCCCACCTTACCTGACAGC…	MDVLTEEQTIQDVLGHGLIDSALNQLESYLRDDKQCLPEEAIAAAAYNQDGRPHHLPQSALPQQLDPCFKLSNLNNFHAPVTSAPHNSLHAPVTSSPPQTQGHSLNGYNCPPRYTDGPQGYDNPLIHPTLPDSPPDSEPYSPPDGHRNAQTVNGQSNHGLTNHSNNAISQESKYGIVNPATTMHQHMYPPHHRPPGLLPHAHKMPPGYNEPLNHLPATHPAPQSSTPLPLPPTQANPSIPLSPPHLSPVNGCNKKRKFSDSPNSSLTNALLAGRNGVLNIKQEPNGSGFMNSYIGDCDDDFGYDPENSSTGYLDSSYQVIKWSQYLQKEWATLKNEQLKDIPPPSYRVDADKGFNFSQPDDSFVCQKKNHFQVTVHTLVNGEPKYVTTPDGVKKVDSFH…	L	L	TRINITY_DN85835_c1_g1_i1	1014	C	T
TRINITY_DN85835_c1_g1_i1	181	3480	SYN	+	ATGGATGTATTGACCGAGGAGCAGACTATACAAGACGTTCTCGGTCATGGTCTGATAGATTCTGCTCTAAACCAACTTGAAAGCTACCTCAGGGATGACAAACAGTGTCTCCCTGAGGAGGCGATTGCCGCAGCGGCTTACAACCAGGACGGACGCCCACATCATTTGCCACAGTCAGCATTGCCACAACAACTCGACCCCTGCTTCAAACTCAGCAACCTAAACAACTTCCACGCCCCTGTCACCTCGGCTCCACACAACAGCCTTCACGCCCCAGTGACGTCCAGCCCACCACAAACCCAAGGTCACAGCCTGAATGGATACAACTGTCCGCCTCGATACACAGACGGACCACAGGGATATGACAACCCCTTAATCCACCCCACCTTACCTGACAGC…	MDVLTEEQTIQDVLGHGLIDSALNQLESYLRDDKQCLPEEAIAAAAYNQDGRPHHLPQSALPQQLDPCFKLSNLNNFHAPVTSAPHNSLHAPVTSSPPQTQGHSLNGYNCPPRYTDGPQGYDNPLIHPTLPDSPPDSEPYSPPDGHRNAQTVNGQSNHGLTNHSNNAISQESKYGIVNPATTMHQHMYPPHHRPPGLLPHAHKMPPGYNEPLNHLPATHPAPQSSTPLPLPPTQANPSIPLSPPHLSPVNGCNKKRKFSDSPNSSLTNALLAGRNGVLNIKQEPNGSGFMNSYIGDCDDDFGYDPENSSTGYLDSSYQVIKWSQYLQKEWATLKNEQLKDIPPPSYRVDADKGFNFSQPDDSFVCQKKNHFQVTVHTLVNGEPKYVTTPDGVKKVDSFH…	ATGGATGTATTGACCGAGGAGCAGACTATACAAGACGTTCTCGGTCATGGTCTGATAGATTCTGCTCTAAACCAACTTGAAAGCTACCTCAGGGATGACAAACAGTGTCTCCCTGAGGAGGCGATTGCCGCAGCGGCTTACAACCAGGACGGACGCCCACATCATTTGCCACAGTCAGCATTGCCACAACAACTCGACCCCTGCTTCAAACTCAGCAACCTAAACAACTTCCACGCCCCTGTCACCTCGGCTCCACACAACAGCCTTCACGCCCCAGTGACGTCCAGCCCACCACAAACCCAAGGTCACAGCCTGAATGGATACAACTGTCCGCCTCGATACACAGACGGACCACAGGGATATGACAACCCCTTAATCCACCCCACCTTACCTGACAGC…	MDVLTEEQTIQDVLGHGLIDSALNQLESYLRDDKQCLPEEAIAAAAYNQDGRPHHLPQSALPQQLDPCFKLSNLNNFHAPVTSAPHNSLHAPVTSSPPQTQGHSLNGYNCPPRYTDGPQGYDNPLIHPTLPDSPPDSEPYSPPDGHRNAQTVNGQSNHGLTNHSNNAISQESKYGIVNPATTMHQHMYPPHHRPPGLLPHAHKMPPGYNEPLNHLPATHPAPQSSTPLPLPPTQANPSIPLSPPHLSPVNGCNKKRKFSDSPNSSLTNALLAGRNGVLNIKQEPNGSGFMNSYIGDCDDDFGYDPENSSTGYLDSSYQVIKWSQYLQKEWATLKNEQLKDIPPPSYRVDADKGFNFSQPDDSFVCQKKNHFQVTVHTLVNGEPKYVTTPDGVKKVDSFH…	G	G	TRINITY_DN85835_c1_g1_i1	3468	C	T
TRINITY_DN87672_c2_g1_i1	539	7369	SYN	-	ATGAAACCGGACGATCTAAGTCATTTAGAAGTTTTAGATGAAAACACCATAGTACAAGCAATAAAAAGTAGATACAACAAAGAAAAATATTACACTTACATTGGGGATATCCTTGTTGCTGTTAATCCTTGCAAATCTCTCAGCCTTTTTGATGACCAGTATCATGCGGACTATGAAAACATCGTCTCGCGTTCCCAGAAACCACCGCATCTGTTCTGGATCGCAGACCACGCCTATAGGGAACTATGTGGAACCGGGAGGAACCAATGCATCCTGGTCAGTGGGGAATCCGGGGCCGGCAAAACGGAGAGCACCAAGTATATGATACGACACCTTATGAAGATCAGCCCCAGCGACGACACAAGGCTCCTGGATAAGATCGTGCAGATAAATCCACTG…	MKPDDLSHLEVLDENTIVQAIKSRYNKEKYYTYIGDILVAVNPCKSLSLFDDQYHADYENIVSRSQKPPHLFWIADHAYRELCGTGRNQCILVSGESGAGKTESTKYMIRHLMKISPSDDTRLLDKIVQINPLLEAFGNAATVMNGNSSRFGKFIELHYTEHGKLLGAKIDDYILEKSRVVHRTCGEKNFHVFYALFAGMSRERLLYYFLEDPDCHRIMRDEEMQCGVFSDSEEYEHYRKMFTELTTIMIQIGFSEEHIQVIFLILAAILHLANIVFMPIETTDGVTVADEYPLHAVAKLLGIEDEVELTEALISNVSNIKGEKIQSWKSLREANDSRDALAKDLYSRLFGWIVGQINRNIWPQRRKSIMTRGPSIGLLDMSGFENFRLNGFDQFLINI…	ATGAAACCGGACGATCTAAGTCATTTAGAAGTTTTAGATGAAAACACCATAGTACAAGCAATAAAAAGTAGATACAACAAAGAAAAATATTACACTTACATTGGGGATATCCTTGTTGCTGTTAATCCTTGCAAATCTCTCAGCCTTTTTGATGACCAGTATCATGCGGACTATGAAAACATCGTCTCGCGTTCCCAGAAACCACCGCATCTGTTCTGGATCGCAGACCACGCCTATAGGGAACTATGTGGAACCGGGAGGAACCAATGCATCCTGGTCAGTGGGGAATCCGGGGCCGGCAAAACGGAGAGCACCAAGTATATGATACGACACCTTATGAAGATCAGCCCCAGCGACGACACAAGGCTCCTGGATAAGATCGTGCAGATAAATCCACTG…	MKPDDLSHLEVLDENTIVQAIKSRYNKEKYYTYIGDILVAVNPCKSLSLFDDQYHADYENIVSRSQKPPHLFWIADHAYRELCGTGRNQCILVSGESGAGKTESTKYMIRHLMKISPSDDTRLLDKIVQINPLLEAFGNAATVMNGNSSRFGKFIELHYTEHGKLLGAKIDDYILEKSRVVHRTCGEKNFHVFYALFAGMSRERLLYYFLEDPDCHRIMRDEEMQCGVFSDSEEYEHYRKMFTELTTIMIQIGFSEEHIQVIFLILAAILHLANIVFMPIETTDGVTVADEYPLHAVAKLLGIEDEVELTEALISNVSNIKGEKIQSWKSLREANDSRDALAKDLYSRLFGWIVGQINRNIWPQRRKSIMTRGPSIGLLDMSGFENFRLNGFDQFLINI…	D	D	TRINITY_DN87672_c2_g1_i1	6443	C	G
TRINITY_DN87672_c2_g1_i1	4245	4760	NOT IN ORF	+	NA	NA	NA	NA	NA	NA	TRINITY_DN87672_c2_g1_i1	6443	C	G
TRINITY_DN71405_c1_g1_i4	185	1057	SYN	+	ATGGGATCTTGGAAATCACTGGTTCTACTTTCACTTCTGGTAGGCGTGATAGCAATACTTTTATCATATGGACCTACTTGTAAAATCTCTGGAATTTTGCAGTATCTGGTAGATTATTTTCCAAAGACAATCAGAGACAAGTTCACAAATGTATCACCCACACGGCATAGTAACCAGAAAGTTGTGCCACTGTTTACAAAGGCAGAGTTACTGCAATACAGGGGAGAAAATGGCTCTCCTATATACATGGCTATTTTAGGACAGGTTTTTGATGTTACAAAAGGAAAGAAGCACTATGGCCCTGGTGGTACCTATCATTTTTTTACAGGAGTGGATGGAACTCGTGGCTTTATAACCGGTGATTTTTCTGAGGAAGGCCTAACAGAACATATAGAGGAC…	MGSWKSLVLLSLLVGVIAILLSYGPTCKISGILQYLVDYFPKTIRDKFTNVSPTRHSNQKVVPLFTKAELLQYRGENGSPIYMAILGQVFDVTKGKKHYGPGGTYHFFTGVDGTRGFITGDFSEEGLTEHIEDFDLQQIKGIAEWVEFYQKQYKFIGKLIGHFYNADGSSTKALEAYKVKLTEASKQQQLDQEDFQKYPPCNSENKPGVFRRLWCSNYSGGIKRDWVGVPREYFRPGQKEPRCACVKNYGPPTEESGSSGPHENVGDLKNPMFKEYSGCDHNSDSCMFKE*	ATGGGATCTTGGAAATCACTGGTTCTACTTTCACTTCTGGTAGGCGTGATAGCAATACTTTTATCATATGGACCTACTTGTAAAATCTCTGGAATTTTGCAGTATCTGGTAGATTATTTTCCAAAGACAATCAGAGACAAGTTCACAAATGTATCACCCACACGGCATAGTAACCAGAAGGTTGTGCCACTGTTTACAAAGGCAGAGTTACTGCAATACAGGGGAGAAAATGGCTCTCCTATATACATGGCTATTTTAGGACAGGTTTTTGATGTTACAAAAGGAAAGAAGCACTATGGCCCTGGTGGTACCTATCATTTTTTTACAGGAGTGGATGGAACTCGTGGCTTTATAACCGGTGATTTTTCTGAGGAAGGCCTAACAGAACATATAGAGGAC…	MGSWKSLVLLSLLVGVIAILLSYGPTCKISGILQYLVDYFPKTIRDKFTNVSPTRHSNQKVVPLFTKAELLQYRGENGSPIYMAILGQVFDVTKGKKHYGPGGTYHFFTGVDGTRGFITGDFSEEGLTEHIEDFDLQQIKGIAEWVEFYQKQYKFIGKLIGHFYNADGSSTKALEAYKVKLTEASKQQQLDQEDFQKYPPCNSENKPGVFRRLWCSNYSGGIKRDWVGVPREYFRPGQKEPRCACVKNYGPPTEESGSSGPHENVGDLKNPMFKEYSGCDHNSDSCMFKE*	K	K	TRINITY_DN71405_c1_g1_i4	364	A	G
TRINITY_DN85247_c1_g1_i5	1	1536	SYN	+	ACAACGTCAGAAATAGAGACAACTGCTCAGAGAAAACTGAGAGAAGTGGAGAGAAAAGAAAGGAACAAGGCTGAGGAACTGGCCAGAGAAACTCAACAAAGACTGGAAGAGGGTTCAAATGAAGTACTTGAGAAGCAGAGAAAAATGAAAGAAGACCATCTAAAACATGCAAAGATGCTGGAGAAAAGGCATGAGAAGATTCAAGAAGAAATGAAGAAAAAGGAAGAAGATCGACTCGAAAAGCTTTTGCATGCAAAAAAAGTATTAATTGATTGCGGAAAAGTTTCGGAGCGAATCACATCGTTGCACAATCAATGCAAGGAGACTTTACCACAGGCGGTTGGAAAAGCAGTAGAACGTGCACAGCAAAAATACACGGAATGTAAAAATATAGTGTCC…	TTSEIETTAQRKLREVERKERNKAEELARETQQRLEEGSNEVLEKQRKMKEDHLKHAKMLEKRHEKIQEEMKKKEEDRLEKLLHAKKVLIDCGKVSERITSLHNQCKETLPQAVGKAVERAQQKYTECKNIVSSLEGAGEISQQSVTQLGENLKFLLNVHDHVKVTIEEILEKRRKEEAEKEALAKAAEEAKKQQQISQTNPDPGRPLTSSTPAPTAQIGASGGTPQDGASGGTPQSTASSTVNTGQIAKDEVLCVDVEVFNMYDSLLKTLKSTESALQIFSSTQQLKKLKFDLQKVINTNINAISAVSGQHLREKLQRILELLAGNSVEVSSRRVSIQDHPQAMMFCKYLLGKMIVKKGEEEVSAKHEAAFPLAAVTVAILSEHKDVTPYLIGQFYAQ…	ACAACGTCAGAAATAGAGACAACTGCTCAGAGAAAACTGAGAGAAGTGGAGAGAAAAGAAAGGAACAAGGCTGAGGAACTGGCCAGAGAAACTCAACAAAGACTGGAAGAGGGTTCAAATGAAGTACTTGAGAAGCAGAGAAAAATGAAAGAAGACCATCTAAAACATGCAAAGATGCTGGAGAAAAGGCATGAGAAGATTCAAGAAGAAATGAAGAAAAAGGAAGAAGATCGACTCGAAAAGCTTTTGCATGCAAAAAAAGTATTAATTGATTGCGGAAAAGTTTCGGAGCGAATCACATCGTTGCACAATCAATGCAAGGAGACTTTACCACAGGCGGTTGGAAAAGCAGTAGAACGTGCACAGCAAAAATACACGGAATGTAAAAATATAGTGTCC…	TTSEIETTAQRKLREVERKERNKAEELARETQQRLEEGSNEVLEKQRKMKEDHLKHAKMLEKRHEKIQEEMKKKEEDRLEKLLHAKKVLIDCGKVSERITSLHNQCKETLPQAVGKAVERAQQKYTECKNIVSSLEGAGEISQQSVTQLGENLKFLLNVHDHVKVTIEEILEKRRKEEAEKEALAKAAEEAKKQQQISQTNPDPGRPLTSSTPAPTAQIGASGGTPQDGASGGTPQSTASSTVNTGQIAKDEVLCVDVEVFNMYDSLLKTLKSTESALQIFSSTQQLKKLKFDLQKVINTNINAISAVSGQHLREKLQRILELLAGNSVEVSSRRVSIQDHPQAMMFCKYLLGKMIVKKGEEEVSAKHEAAFPLAAVTVAILSEHKDVTPYLIGQFYAQ…	Y	Y	TRINITY_DN85247_c1_g1_i5	1173	T	C
TRINITY_DN73650_c0_g1_i3	403	2634	SYN	-	AATAATTTACGGTACACCTTCTTCCGGGACAAAGTGAAAATGGCTGTCATCGAAGGGCCGCTCAGTAAATGGACAAATGTAATGAAAGGTTGGCAGTACCGATGGTTCGTTTTAGATGAATCATCTGGTATTTTATCGTACTACACATCCAAAGAGAAGATGATGAGAGGAACAAGGAGGGGTTGCGTCAGATTAAGAGGAGCAGTAATTGGTATAGATGACGAGGATGACAGTACATTTACAATTACTGTTGACCAGAAAACATTTCACTTTCAAGCTCGTGATGCAGATGAAAGGGAAAAGTGGATACAGGGACTAGAGAATGCAATAGAAAGACACTCACATGTAGCCAAGAAGCAGGAGACTATGCCTGTAGTGACAGCAGCAGACTTTGACAGA…	NNLRYTFFRDKVKMAVIEGPLSKWTNVMKGWQYRWFVLDESSGILSYYTSKEKMMRGTRRGCVRLRGAVIGIDDEDDSTFTITVDQKTFHFQARDADEREKWIQGLENAIERHSHVAKKQETMPVVTAADFDRKLAETDAYLQIMIEQVKTLEARIEACHDVAAKEKYNVIKVTAEAMIEAIKHSIVMLQISKESLKGPVMNGSMHEPIMTVNADYEHFGASTGPYVVYNGIHPTSRPSSSLTDGIELGVEAVTSQSLSCPQQGEECSKADTVPVPETSYSSSEDEDFFDAEEFKGNTPKQSPTAGHINPIPGSLTPGSDASTLTTPSTDGEEKEEPKEKSSTPPPPVIAAKDDYFDELYDDQDNEDLGSLEKHGSIIAHLLSQVRIGMDLTKVVLPTF…	AATAATTTACGGTACACCTTCTTCCGGGACAAAGTGAAAATGGCTGTCATCGAAGGGCCGCTCAGTAAATGGACAAATGTAATGAAAGGTTGGCAGTACCGATGGTTCGTTTTAGATGAATCATCTGGTATTTTATCGTACTACACATCCAAAGAGAAGATGATGAGAGGAACAAGGAGGGGTTGCGTCAGATTAAGAGGAGCAGTAATTGGTATAGATGACGAGGATGACAGTACATTTACAATTACTGTTGACCAGAAAACATTTCACTTTCAAGCTCGTGATGCAGATGAAAGGGAAAAGTGGATACAGGGACTAGAGAATGCAATAGAAAGACACTCACATGTAGCCAAGAAGCAGGAGACTATGCCTGTAGTGACAGCAGCAGACTTTGACAGA…	NNLRYTFFRDKVKMAVIEGPLSKWTNVMKGWQYRWFVLDESSGILSYYTSKEKMMRGTRRGCVRLRGAVIGIDDEDDSTFTITVDQKTFHFQARDADEREKWIQGLENAIERHSHVAKKQETMPVVTAADFDRKLAETDAYLQIMIEQVKTLEARIEACHDVAAKEKYNVIKVTAEAMIEAIKHSIVMLQISKESLKGPVMNGSMHEPIMTVNADYEHFGASTGPYVVYNGIHPTSRPSSSLTDGIELGVEAVTSQSLSCPQQGEECSKADTVPVPETSYSSSEDEDFFDAEEFKGNTPKQSPTAGHINPIPGSLTPGSDASTLTTPSTDGEEKEEPKEKSSTPPPPVIAAKDDYFDELYDDQDNEDLGSLEKHGSIIAHLLSQVRIGMDLTKVVLPTF…	E	E	TRINITY_DN73650_c0_g1_i3	457	G	A
TRINITY_DN80030_c0_g1_i3	3	2936	NSYN	+	GATTTCCAGGATGACGTCACTATAAGGAGTAAGCATCCTGCAGGATATGTCCTACGTCTTAATATCTTTAACGACGACCAGGGACAAATATTCACCATAAACGGGGCTTGTATAGTCGTATCTGACGTCATTGCCAGCAATGGCGTACTTCACATCATAGATACCGTCATAGCTCCGGTGATGTCACCAAAAACGCTGCACGACTACACGTTATATCCGGACATGCCCGGTCTGCAATTTACTTCCATCGCTAGAGCATCCATAATAAATCCACAACTGAAACAGCAGACCAATAATACAGAGTATAGCTTTACATCGCTGGCTCCACACGATAATGTTTTATTCCCAATGCCTAACTACGGTCAGGATCTACTGTTTGGAGATCTCATACTGCTTAAT…	DFQDDVTIRSKHPAGYVLRLNIFNDDQGQIFTINGACIVVSDVIASNGVLHIIDTVIAPVMSPKTLHDYTLYPDMPGLQFTSIARASIINPQLKQQTNNTEYSFTSLAPHDNVLFPMPNYGQDLLFGDLILLNETILAHIVPDKVRFIPKRGRIPKMKAMKGEITFTRENGNVYVTNHMVRAKITHFNIPVINGVMHVLDSLLYFVYKNVVETIKNSVEMSVFASYMDKIPLSYLSFLQGTNTNFTMFVPVDDSFVNLPGSVQQEILADQQLVSDVVGAHIISNGAIDSSQWYNGISWRTINNRTIQIKSSYGEQYVQFENVKAQILRKNIRCTNGIIHLISHVLLKSSFSILDAIKENPQLSEMTKALNDYPDLEQLIGSGMGGITVFAPSDQVLMRM…	GATTTCCAGGATGACGTCACTATAAGGAGTAAGCATCCTGCAGGATATGTCCTACGTCTTAATATCTTTAACGACGACCAGGGACAAATATTCACCATAAACGGGGCTTGTATAGTCGTATCTGACGTCATTGCCAGCAATGGCGTACTTCACATCATAGATACCGTCATAGCTCCGGTGATGTCACCAAAAACGCTGCACGACTACACGTTATATCCGGACATGCCCGGTCTGCAATTTACTTCCATCGCTAGAGCATCCATAATAAATCCACAACTGAAACAGCAGACCAATAATACAGAGTATAGCTTTACATCGCTGGCTCCACACGATAATGTTTTATTCCCAATGCCTAACTACGGTCAGGATCTACTGTTTGGAGATCTCATACTGCTTAAT…	DFQDDVTIRSKHPAGYVLRLNIFNDDQGQIFTINGACIVVSDVIASNGVLHIIDTVIAPVMSPKTLHDYTLYPDMPGLQFTSIARASIINPQLKQQTNNTEYSFTSLAPHDNVLFPMPNYGQDLLFGDLILLNETILAHIVPDKVRFIPKRGRIPKMKAMKGEITFTRENGNVYVTNHMVRAKITHFNIPVINGVMHVLDSLLYFVYKNVVETIKNSVEMSVFASYMDKIPLSYLSFLQGTNTNFTMFVPVDDSFVNLPGSVQQEILADQQLVSDVVGAHIISNGAIDSSQWYNGISWRTINNRTIQIKSSYGEQYVQFENVKAQILRKNIRCTNGIIHLISHVLLKSSFSILDAIKENPQLSEMTKALNDYPDLEQLIGSGMGGITVFAPSDQVLMRM…	Q	H	TRINITY_DN80030_c0_g1_i3	2375	A	T
TRINITY_DN83655_c1_g3_i2	3	920	SYN	-	CGATCTGTAAAAATGTCGACGACAACAGACGGAGACGCTGTTGAAAAGCCGACGACAAATCCAATTGCATCAGAGACACCAGTCAAGGAAGCTAAGGAGCATATCATAGAAAGTAATACAGAGTTAGAGAAATACTGGAAGGCAGTACGTGACAACCCGTTAGACTTTACTGGCTGGACCTATTTATTGCAGTATGTAGAACAAGAGAAAAAGGTTGACTCCGCCCGGCAGGCATATGAGGAATTTTTCACCCATTATCCGTACTGTTATGGATACTGGAAAAAGTATGCTGACATGGAGAGGAGACATATGGGAGCTGATAGAGCCCTAGAGATATTTGAAAAGGGTGTAAAGGCCATTTCCCAGAGTGTAGAGTTGTGGCAGCACTACATTAATTTC…	RSVKMSTTTDGDAVEKPTTNPIASETPVKEAKEHIIESNTELEKYWKAVRDNPLDFTGWTYLLQYVEQEKKVDSARQAYEEFFTHYPYCYGYWKKYADMERRHMGADRALEIFEKGVKAISQSVELWQHYINFYITEFGKVDDGEEGIRSLYERAVAACGMEFRSDKLWDAFIAWEKDPIKVTALYDRILSIPTQLYSHHFDNFKHHVFVHHPKEILPLDEFLRLRQEIVAKATTPGDEDDTGADEAPPGGTGPPGEEVPPGMEAEGTKFDENEAMRLREKIISLREEMFKKTEEEVSKRWNFEEG	CGATCTGTAAAAATGTCGACGACAACAGACGGAGACGCTGTTGAAAAGCCGACGACAAATCCAATTGCATCAGAGACACCAGTCAAGGAAGCTAAGGAGCATATCATAGAAAGTAATACAGAGTTAGAGAAATACTGGAAGGCAGTACGTGACAACCCGTTAGACTTTACTGGCTGGACCTATTTATTGCAGTATGTAGAACAAGAGAAAAAGGTTGACTCCGCCCGGCAGGCATATGAGGAATTTTTCACCCATTATCCGTACTGTTATGGATACTGGAAAAAGTATGCTGACATGGAGAGGAGACATATGGGAGCTGATAGAGCCCTAGAGATATTTGAAAAGGGTGTAAAGGCCATTTCCCAGAGTGTAGAGTTGTGGCAGCACTACATTAATTTC…	RSVKMSTTTDGDAVEKPTTNPIASETPVKEAKEHIIESNTELEKYWKAVRDNPLDFTGWTYLLQYVEQEKKVDSARQAYEEFFTHYPYCYGYWKKYADMERRHMGADRALEIFEKGVKAISQSVELWQHYINFYITEFGKVDDGEEGIRSLYERAVAACGMEFRSDKLWDAFIAWEKDPIKVTALYDRILSIPTQLYSHHFDNFKHHVFVHHPKEILPLDEFLRLRQEIVAKATTPGDEDDTGADEAPPGGTGPPGEEVPPGMEAEGTKFDENEAMRLREKIISLREEMFKKTEEEVSKRWNFEEG	T	T	TRINITY_DN83655_c1_g3_i2	174	A	T
TRINITY_DN83655_c1_g3_i2	1	303	SYN	+	ATCCCTTCCTCAAAATTCCACCTTTTGCTGACTTCTTCCTCTGTTTTTTTAAACATTTCCTCTCTGAGAGAAATAATTTTCTCACGTAACCGCATTGCCTCATTTTCATCAAACTTCGTACCCTCTGCTTCCATACCAGGAGGTACTTCCTCTCCTGGAGGTCCCGTTCCACCAGGGGGTGCCTCATCAGCCCCTGTGTCATCTTCATCACCAGGTGTGGTTGCTTTAGCTACTATTTCCTGTCGTAATCGTAAGAATTCATCCAGAGGCAGAATTTCTTTGGGGTGGTGGACAAACACATGA	IPSSKFHLLLTSSSVFLNISSLREIIFSRNRIASFSSNFVPSASIPGGTSSPGGPVPPGGASSAPVSSSSPGVVALATISCRNRKNSSRGRISLGWWTNT*	ATCCCTTCCTCAAAATTCCACCTTTTGCTGACTTCTTCCTCTGTTTTTTTAAACATTTCCTCTCTGAGAGAAATAATTTTCTCACGTAACCGCATTGCCTCATTTTCATCAAACTTCGTACCCTCTGCTTCCATACCAGGAGGTACTTCCTCTCCTGGAGGTCCCGTTCCACCTGGGGGTGCCTCATCAGCCCCTGTGTCATCTTCATCACCAGGTGTGGTTGCTTTAGCTACTATTTCCTGTCGTAATCGTAAGAATTCATCCAGAGGCAGAATTTCTTTGGGGTGGTGGACAAACACATGA	IPSSKFHLLLTSSSVFLNISSLREIIFSRNRIASFSSNFVPSASIPGGTSSPGGPVPPGGASSAPVSSSSPGVVALATISCRNRKNSSRGRISLGWWTNT*	P	P	TRINITY_DN83655_c1_g3_i2	174	A	T
TRINITY_DN87552_c1_g1_i2	2487	5639	SYN	-	CTTGAATCCCCCTCCCCCAAAGATGAGGTATCTTGCTCAATTTCTCCTGAAAAAGGAAAAGGCAATATAAGGGTAAGTCCCTCCCTGAAAATGACCAAGGCTATGCAGGATTATGATTGTCGTTTTGTTGCATTTAAGATATCAAGAGGTGACAGTTCTTACGAGGTATCAGATTCAGGCGCAGGCAAGAATGTTTTTTCAATCATGATGCAAAGTACAAGAAAGCAGGAAGTAAAATATCTTCCTTTGAAGTATGAGAATCCCAAGCGGGGAGACTGGATATTGTACAATGATTTAGTTGACCTAATTGAGAGAGAGGGTGCTTATTTCAATCACTCTAGTCAAGAGTTAGTTGCGAGGCGTTTTGTGCATCAGCTTTGTGATTGCTTGTATACTGTT…	LESPSPKDEVSCSISPEKGKGNIRVSPSLKMTKAMQDYDCRFVAFKISRGDSSYEVSDSGAGKNVFSIMMQSTRKQEVKYLPLKYENPKRGDWILYNDLVDLIEREGAYFNHSSQELVARRFVHQLCDCLYTVLPHLNKFKGRGHILPAVFLRHLKVNEKDLSQSYNNPTNHKHRIPNLSSESLKEHADSLFCLLTEPFMKMDRFSSVRSGVTELAQIVVKYAQYLDKVNEDMKKTHNAIEPCRNVHDGSSTSFESRHGNFVRSQIIIDRYKSLELELMSKAFYEPVLVNDFAPQNRHKRYAFVHEISLPFSTENYSYSTGNYVGATHFIWRTPPCPDFQASKQVMETIEKNIPVYHTRVMREEFQSRFTGLVKVQPVVLQEMYRYLTGDSTAVINDIS…	CTTGAATCCCCCTCCCCCAAAGATGAGGTATCTTGCTCAATTTCTCCTGAAAAAGGAAAAGGCAATATAAGGGTAAGTCCCTCCCTGAAAATGACCAAGGCTATGCAGGATTATGATTGTCGTTTTGTTGCATTTAAGATATCAAGAGGTGACAGTTCTTACGAGGTATCAGATTCAGGCGCAGGCAAGAATGTTTTTTCAATCATGATGCAAAGTACAAGAAAGCAGGAAGTAAAATATCTTCCTTTGAAGTATGAGAATCCCAAGCGGGGAGACTGGATATTGTACAATGATTTAGTTGACCTAATTGAGAGAGAGGGTGCTTATTTCAATCACTCTAGTCAAGAGTTAGTTGCGAGGCGTTTTGTGCATCAGCTTTGTGATTGCTTGTATACTGTT…	LESPSPKDEVSCSISPEKGKGNIRVSPSLKMTKAMQDYDCRFVAFKISRGDSSYEVSDSGAGKNVFSIMMQSTRKQEVKYLPLKYENPKRGDWILYNDLVDLIEREGAYFNHSSQELVARRFVHQLCDCLYTVLPHLNKFKGRGHILPAVFLRHLKVNEKDLSQSYNNPTNHKHRIPNLSSESLKEHADSLFCLLTEPFMKMDRFSSVRSGVTELAQIVVKYAQYLDKVNEDMKKTHNAIEPCRNVHDGSSTSFESRHGNFVRSQIIIDRYKSLELELMSKAFYEPVLVNDFAPQNRHKRYAFVHEISLPFSTENYSYSTGNYVGATHFIWRTPPCPDFQASKQVMETIEKNIPVYHTRVMREEFQSRFTGLVKVQPVVLQEMYRYLTGDSTAVINDIS…	R	R	TRINITY_DN87552_c1_g1_i2	3258	C	T
TRINITY_DN87552_c1_g1_i2	484	2067	NOT IN ORF	-	NA	NA	NA	NA	NA	NA	TRINITY_DN87552_c1_g1_i2	3258	C	T
TRINITY_DN85208_c0_g1_i4	1	2100	SYN	-	GGTGGACAGGGCGTGGATACTTACAGCAGTCTTATAGAATTGTGGTCAGCTTATGATGTCCTCAATGATGACCAGGCAGCAATAGTGCAGGATACTTACCGTGTCAAGGACATGCCATCCTACAAGTCTAATATAGTCCGCAGTCAATGGGGAAAAGTCAAAATGACAAAAATAGGAATGTACAAGGACGGTCAAGAGTCAGCGTACGTGGTGTTTAACAGTACAAACACTGATATAGAAACATGGTTCAATGCCAGCAGGGTCATACAATCGTCATACACAGATCTGAGCATACCAAAAGCCCACTGTTCTCTTCACAACAATGCTACAGACCGTACCTTCCAGGTGATCTCCACAGCTGAGGGGGCGGGTTGCTCCACTTTTGGGGGTTGGATGATG…	GGQGVDTYSSLIELWSAYDVLNDDQAAIVQDTYRVKDMPSYKSNIVRSQWGKVKMTKIGMYKDGQESAYVVFNSTNTDIETWFNASRVIQSSYTDLSIPKAHCSLHNNATDRTFQVISTAEGAGCSTFGGWMMAVDDGGSSSCHWEYGHRKPFFLYSTGNSAAQFIDGSDVADSFVVFVDDCVSGPCQHEGTCTSSINDYTCQCADQYYGKNCHIHCPCIAGTCVTVSPGDISGAGVIVNGVLINEKPVYPEPGVMIACNCTKGMEGAYCNRSVDDCFPGACMNGGTCVDGDQSYKCVCPAGYFGDTCTNTHVPKEEDSLVAKITLGVVIPLVVGLVIVLVIYGIYMYRHPDKFGRSATYKNYVIAREFVRRSIRRMSGRRPREKLVGNGNKSDEKDLK…	GGTGGACAGGGCGTGGATACTTACAGCAGTCTTATAGAATTGTGGTCAGCTTATGATGTCCTCAATGATGACCAGGCAGCAATAGTGCAGGATACTTACCGTGTCAAGGACATGCCATCCTACAAGTCTAATATAGTCCGCAGTCAATGGGGAAAAGTCAAAATGACAAAAATAGGAATGTACAAGGACGGTCAAGAGTCAGCGTACGTGGTGTTTAACAGTACAAACACTGATATAGAAACATGGTTCAATGCCAGCAGGGTCATACAATCGTCATACACAGATCTGAGCATACCAAAAGCCCACTGTTCTCTTCACAACAATGCTACAGACCGTACCTTCCAGGTGATCTCCACAGCTGAGGGGGCGGGTTGCTCCACTTTTGGGGGTTGGATGATG…	GGQGVDTYSSLIELWSAYDVLNDDQAAIVQDTYRVKDMPSYKSNIVRSQWGKVKMTKIGMYKDGQESAYVVFNSTNTDIETWFNASRVIQSSYTDLSIPKAHCSLHNNATDRTFQVISTAEGAGCSTFGGWMMAVDDGGSSSCHWEYGHRKPFFLYSTGNSAAQFIDGSDVADSFVVFVDDCVSGPCQHEGTCTSSINDYTCQCADQYYGKNCHIHCPCIAGTCVTVSPGDISGAGVIVNGVLINEKPVYPEPGVMIACNCTKGMEGAYCNRSVDDCFPGACMNGGTCVDGDQSYKCVCPAGYFGDTCTNTHVPKEEDSLVAKITLGVVIPLVVGLVIVLVIYGIYMYRHPDKFGRSATYKNYVIAREFVRRSIRRMSGRRPREKLVGNGNKSDEKDLK…	H	H	TRINITY_DN85208_c0_g1_i4	448	G	A
TRINITY_DN85208_c0_g1_i4	3	467	SYN	+	GGTCTTTTGGGTTATATCTTTGGTCTCTGTACCTGGGGTCGTATCGTTGTCCCCTATCGACGGGATCATATCTTTGTCCATCGCCCTGTAATCTGGACTTATTATCTCTTTGTCCATCGCCCTGTAATCTGGACTTATTATCTCTTTCCCCAGAATACTGTATCTGAGATTCCTCCGCGGGATCATTTCGCCTATATCCACCTTCTCTTGGATTATATCTGGGGTCTCTTTGGAGATTCTGTGTATTTCCTCGTGAATCATTGTATTTGTCACTTCTATCAGAACCTACGCTCGGACCCCGCCCACGAGGCTCTGGGTTTGGTCTTTGAACGTTCGGATATAAGGAATAATCGTGCTGCTCGTATGGGCCCTTGCCAGAGGGAGATTTTGGTTTGTAAC…	GLLGYIFGLCTWGRIVVPYRRDHIFVHRPVIWTYYLFVHRPVIWTYYLFPQNTVSEIPPRDHFAYIHLLLDYIWGLFGDSVYFLVNHCICHFYQNLRSDPAHEALGLVFERSDIRNNRAARMGPCQREILVCNQIPYPRRLIQMTACPGPDTAR*	GGTCTTTTGGGTTATATCTTTGGTCTCTGTACCTGGGGTCGTATCGTTGTCCCCTATCGACGGGATCATATCTTTGTCCATCGCCCTGTAATCTGGACTTATTATCTCTTTGTCCATCGCCCTGTAATCTGGACTTATTATCTCTTTCCCCAGAATACTGTATCTGAGATTCCTCCGCGGGATCATTTCGCCTATATCCACCTTCTCTTGGATTATATCTGGGGTCTCTTTGGAGATTCTGTGTATTTCCTCGTGAATCATTGTATTTGTCACTTCTATCAGAACCTACGCTCGGACCCCGCCCACGAGGCTCTGGGTTTGGTCTTTGAACGTTCGGATATAAGGAATAATCGTGCTGCTCGTATGGGCCCTTGCCAGAGGGAGATTTTGGTTTGTAAC…	GLLGYIFGLCTWGRIVVPYRRDHIFVHRPVIWTYYLFVHRPVIWTYYLFPQNTVSEIPPRDHFAYIHLLLDYIWGLFGDSVYFLVNHCICHFYQNLRSDPAHEALGLVFERSDIRNNRAARMGPCQREILVCNQIPYPRRLIQMTACPDPDTAR*	P	P	TRINITY_DN85208_c0_g1_i4	448	G	A
TRINITY_DN85208_c0_g1_i4	288	710	SYN	-	ATGAGAAACCACAGCGACAACTTGGAAGAGCATATAGAAACAAATCAACTAGTAGTTCCGTACCGTCTACTCCTGGCACAGAGCAGAACGCTGTCGTTCCCTCATCCCGCACAATGCACGATAACTCCACGATACCGTCACCCCGTACTCCGGACTCAAGCTACCCCACCCCTTCGCCACGTTTGCCTCCTGCCGATGTACCTGCTTCATCCCCACGATATCCTCCCGGTCAACATGTGTCATCTAGCGGGCAGTATCAGGGCCAGGACAGGCCGTCATCTGTATCAGACGACGAGGGTAGGGGATTTGGTTACAAACCAAAATCTCCCTCTGGCAAGGGCCCATACGAGCAGCACGATTATTCCTTATATCCGAACGTTCAAAGACCAAACCCAGAGC…	MRNHSDNLEEHIETNQLVVPYRLLLAQSRTLSFPHPAQCTITPRYRHPVLRTQATPPLRHVCLLPMYLLHPHDILPVNMCHLAGSIRARTGRHLYQTTRVGDLVTNQNLPLARAHTSSTIIPYIRTFKDQTQSLVGGVRA*	ATGAGAAACCACAGCGACAACTTGGAAGAGCATATAGAAACAAATCAACTAGTAGTTCCGTACCGTCTACTCCTGGCACAGAGCAGAACGCTGTCGTTCCCTCATCCCGCACAATGCACGATAACTCCACGATACCGTCACCCCGTACTCCGGACTCAAGCTACCCCACCCCTTCGCCACGTTTGCCTCCTGCCGATGTACCTGCTTCATCCCCACGATATCCTCCCGGTCAACATGTGTCATCTAGCGGGCAGTATCAGGGTCAGGACAGGCCGTCATCTGTATCAGACGACGAGGGTAGGGGATTTGGTTACAAACCAAAATCTCCCTCTGGCAAGGGCCCATACGAGCAGCACGATTATTCCTTATATCCGAACGTTCAAAGACCAAACCCAGAGC…	MRNHSDNLEEHIETNQLVVPYRLLLAQSRTLSFPHPAQCTITPRYRHPVLRTQATPPLRHVCLLPMYLLHPHDILPVNMCHLAGSIRVRTGRHLYQTTRVGDLVTNQNLPLARAHTSSTIIPYIRTFKDQTQSLVGGVRA*	Q	Q	TRINITY_DN85208_c0_g1_i4	448	G	A
TRINITY_DN85208_c0_g1_i4	1165	1551	NOT IN ORF	+	NA	NA	NA	NA	NA	NA	TRINITY_DN85208_c0_g1_i4	448	G	A
TRINITY_DN79732_c0_g1_i2	161	1762	SYN	+	ATGGGGAAACAAGCGAGTAAACACGCAGAATGTTTCCTCATCAGTGGTCAGCTGAACAAATCATTTGAAGAACAGCTCCTGAAACAATCAAAAACGGGATTTAATCTTGCCAACTACAATCTGGGCTCGTCCATTTCTGAACTATCTGTGAGCGTTGATGACAAACAGGGAAATATCCCATTACGAGTGGAACTCCCCCCTCAAAAAATGGATCTGGAAACCAGTAAGGTTCTCTCCATAGACCAGGATGAAAAACGCCAAAAGGACAAAATCAGCAAAAACAACGAAAATAAGCAGAATCAAAACGAATCAAGGCTCAATATTGAGGAATTTGAATGTGGGGTACAGTTTGAGGGGTCGGAGAAAAACAAACAGGAGTGGTCATTTACTCTGTATGAT…	MGKQASKHAECFLISGQLNKSFEEQLLKQSKTGFNLANYNLGSSISELSVSVDDKQGNIPLRVELPPQKMDLETSKVLSIDQDEKRQKDKISKNNENKQNQNESRLNIEEFECGVQFEGSEKNKQEWSFTLYDFDGHGKITKEDLASLLKALYDAVGSSIKIPSNGTKTLKLRLSVGQDGSQLTSTIKDSPKVKVKDKSKNTDRAKDNSKSKESPSKPKEFSKLNNLTATHVQLPAKQCNSDAQCKDRVKSPCKGQGQCAEGQKPCQGQDSVGTKRIQLTTQEQQQLVELVQENMERNHIKQLRRHHSDCRGATSHDHSHHKRRHGHFTNNHSNVNNVTTVSNNQEERAKESQDRRNYYLDLAGIEHNAKPQPSAQNLTNPIGQSHKEDAPCHQRSKSH…	ATGGGGAAACAAGCGAGTAAACACGCAGAATGTTTCCTCATCAGTGGTCAGCTGAACAAATCATTTGAAGAACAGCTCCTGAAACAATCAAAAACGGGATTTAATCTTGCCAACTACAATCTGGGCTCGTCCATTTCTGAACTATCTGTGAGCGTTGATGACAAACAGGGAAATATCCCATTACGAGTGGAACTCCCCCCTCAAAAAATGGATCTGGAAACCAGTAAGGTTCTCTCCATAGACCAGGATGAAAAACGCCAAAAGGACAAAATCAGCAAAAACAACGAAAATAAGCAGAATCAAAACGAATCAAGGCTCAATATTGAGGAATTTGAATGTGGGGTACAGTTTGAGGGGTCGGAGAAAAACAAACAGGAGTGGTCATTTACTCTGTATGAT…	MGKQASKHAECFLISGQLNKSFEEQLLKQSKTGFNLANYNLGSSISELSVSVDDKQGNIPLRVELPPQKMDLETSKVLSIDQDEKRQKDKISKNNENKQNQNESRLNIEEFECGVQFEGSEKNKQEWSFTLYDFDGHGKITKEDLASLLKALYDAVGSSIKIPSNGTKTLKLRLSVGQDGSQLTSTIKDSPKVKVKDKSKNTDRAKDNSKSKESPSKPKEFSKLNNLTATHVQLPAKQCNSDAQCKDRVKSPCKGQGQCAEGQKPCQGQDSVGTKRIQLTTQEQQQLVELVQENMERNHIKQLRRHHSDCRGATSHDHSHHKRRHGHFTNNHSNVNNVTTVSNNQEERAKESQDRRNYYLDLAGIEHNAKPQPSAQNLTNPIGQSHKEDAPCHQRSKSH…	S	S	TRINITY_DN79732_c0_g1_i2	602	T	C
TRINITY_DN79732_c0_g1_i2	1383	1760	NOT IN ORF	-	NA	NA	NA	NA	NA	NA	TRINITY_DN79732_c0_g1_i2	602	T	C
TRINITY_DN85649_c0_g1_i4	786	3194	SYN	-	ACACCAATAGGCAGTCGTGATGGATCTTTTCAACCACTCCCTTCAACTTTCGTACAAGTGAATAGAGACCCATATGTAGAGACAGGTCCAAATTCTCCTTTACCACCATTAACGGGTAGTTCTCCAACAGATCAAGTTATATCTGATGGCAGATCTTCCGTACCGTTTGATCGATCACATTTAGATCGATTCGACCAAGGGCGTAATACGATTCAAAATGCCAATTTACCGTCAAGGGAAGTATATCTGCCTCAGCATCAAGGTTCCGGAGTAATAGGAATAGCAAACTCTGACCAAGGATCTTCTTCATTGCCATCAGTTATAGGTGTTGGGATAACTGATGAGACCAAACTTGGAACTCCCGTTTCAGGAAGTAACGAAGGCACATTCCATGGTAAA…	TPIGSRDGSFQPLPSTFVQVNRDPYVETGPNSPLPPLTGSSPTDQVISDGRSSVPFDRSHLDRFDQGRNTIQNANLPSREVYLPQHQGSGVIGIANSDQGSSSLPSVIGVGITDETKLGTPVSGSNEGTFHGKPVSTLEDPITGLPHGFVPKDPVRIGTTPVVEEHKTEPTPHTGAEIVTELIGVPPSLAELLNDHGFLDYLNNVIASGDILKFKGQPERFKAPLAILETLAKPAVIEYLNYLVTYLNQQQSASITPPKMPIDLETLLKSKLFIDFITKRKLAGGGPITMDVGTDIVSTTTRDQTASFVVSTTETHKSARDPLFIEGSSGSLDPSLIGEILGIDHSDIHILPIGEKIPEDTSKVGGGDIPTLPTIPDALIKNTEIIPAGVVTEVLPLEL…	ACACCAATAGGCAGTCGTGATGGATCTTTTCAACCACTCCCTTCAACTTTCGTACAAGTGAATAGAGACCCATATGTAGAGACAGGTCCAAATTCTCCTTTACCACCATTAACGGGTAGTTCTCCAACAGATCAAGTTATATCTGATGGCAGATCTTCCGTACCGTTTGATCGATCACATTTAGATCGATTCGACCAAGGGCGTAATACGATTCAAAATGCCAATTTACCGTCAAGGGAAGTATATCTGCCTCAGCATCAAGGTTCCGGAGTAATAGGAATAGCAAACTCTGACCAAGGATCTTCTTCATTGCCATCAGTTATAGGTGTTGGGATAACTGATGAGACCAAACTTGGAACTCCCGTTTCAGGAAGTAACGAAGGCACATTCCATGGTAAA…	TPIGSRDGSFQPLPSTFVQVNRDPYVETGPNSPLPPLTGSSPTDQVISDGRSSVPFDRSHLDRFDQGRNTIQNANLPSREVYLPQHQGSGVIGIANSDQGSSSLPSVIGVGITDETKLGTPVSGSNEGTFHGKPVSTLEDPITGLPHGFVPKDPVRIGTTPVVEEHKTEPTPHTGAEIVTELIGVPPSLAELLNDHGFLDYLNNVIASGDILKFKGQPERFKAPLAILETLAKPAVIEYLNYLVTYLNQQQSASITPPKMPIDLETLLKSKLFIDFITKRKLAGGGPITMDVGTDIVSTTTRDQTASFVVSTTETRKSARDPLFIEGSSGSLDPSLIGEILGIDHSDIHILPIGEKIPEDTSKVGGGDIPTLPTIPDALIKNTEIIPAGVVTEVLPLEL…	K	K	TRINITY_DN85649_c0_g1_i4	2248	T	C
TRINITY_DN85649_c0_g1_i4	786	3194	SYN	-	ACACCAATAGGCAGTCGTGATGGATCTTTTCAACCACTCCCTTCAACTTTCGTACAAGTGAATAGAGACCCATATGTAGAGACAGGTCCAAATTCTCCTTTACCACCATTAACGGGTAGTTCTCCAACAGATCAAGTTATATCTGATGGCAGATCTTCCGTACCGTTTGATCGATCACATTTAGATCGATTCGACCAAGGGCGTAATACGATTCAAAATGCCAATTTACCGTCAAGGGAAGTATATCTGCCTCAGCATCAAGGTTCCGGAGTAATAGGAATAGCAAACTCTGACCAAGGATCTTCTTCATTGCCATCAGTTATAGGTGTTGGGATAACTGATGAGACCAAACTTGGAACTCCCGTTTCAGGAAGTAACGAAGGCACATTCCATGGTAAA…	TPIGSRDGSFQPLPSTFVQVNRDPYVETGPNSPLPPLTGSSPTDQVISDGRSSVPFDRSHLDRFDQGRNTIQNANLPSREVYLPQHQGSGVIGIANSDQGSSSLPSVIGVGITDETKLGTPVSGSNEGTFHGKPVSTLEDPITGLPHGFVPKDPVRIGTTPVVEEHKTEPTPHTGAEIVTELIGVPPSLAELLNDHGFLDYLNNVIASGDILKFKGQPERFKAPLAILETLAKPAVIEYLNYLVTYLNQQQSASITPPKMPIDLETLLKSKLFIDFITKRKLAGGGPITMDVGTDIVSTTTRDQTASFVVSTTETHKSARDPLFIEGSSGSLDPSLIGEILGIDHSDIHILPIGEKIPEDTSKVGGGDIPTLPTIPDALIKNTEIIPAGVVTEVLPLEL…	ACACCAATAGGCAGTCGTGATGGATCTTTTCAACCACTCCCTTCAACTTTCGTACAAGTGAATAGAGACCCATATGTAGAGACAGGTCCAAATTCTCCTTTACCACCATTAACGGGTAGTTCTCCAACAGATCAAGTTATATCTGATGGCAGATCTTCCGTACCGTTTGATCGATCACATTTAGATCGATTCGACCAAGGGCGTAATACGATTCAAAATGCCAATTTACCGTCAAGGGAAGTATATCTGCCTCAGCATCAAGGTTCCGGAGTAATAGGAATAGCAAACTCTGACCAAGGATCTTCTTCATTGCCATCAGTTATAGGTGTTGGGATAACTGATGAGACCAAACTTGGAACTCCCGTTTCAGGAAGTAACGAAGGCACATTCCATGGTAAA…	TPIGSRDGSFQPLPSTFVQVNRDPYVETGPNSPLPPLTGSSPTDQVISDGRSSVPFDRSHLDRFDQGRNTIQNANLPSREVYLPQHQGSGVIGIANSDQGSSSLPSVIGVGITDETKLGTPVSGSNEGTFHGKPVSTLEDPITGLPHGFVPKDPVRIGTTPVVEEHKTEPTPHTGAEIVTELIGVPPSLAELLNDHGFLDYLNNVIASGDILKFKGQPERFKAPLAILETLAKPAVIEYLNYLVTYLNQQQSASITPPKMPIDLETLLKSKLFIDFITKRKLAGGGPITMDVGTDIVSTTTRDQTASFVVSTTETHKSARDPLFIEGSSGSLDPSLIGEILGIDHSDIHILPIGEKIPEDTSKVGGGDIPTLPTIPDALIKNTEIIPAGVVTEVLPLEL…	G	G	TRINITY_DN85649_c0_g1_i4	2466	T	C
TRINITY_DN78835_c0_g1_i11	790	1734	NOT IN ORF	-	NA	NA	NA	NA	NA	NA	TRINITY_DN78835_c0_g1_i11	71	T	C
TRINITY_DN87852_c5_g1_i6	372	1880	SYN	+	ATGTCGGAGGTGAATGGGATTAATGGACACAAGTTCACAGCAGCAGGTCTGCAGTGGAAAGTTGGAATTGTCAGCTCTTCTAATAAGTACTTAACTGCCGAAAAATTCGGATTTAAAGTAAATTGTACTGGTACGTCTTTAAAAAGCAAACAGATATGGATGCTGGAACAAGATATGAAGGAGGAAGTGGTGTATATTAGGAGCTGGTTAGGGCGTTATCTTTCCTCTGACAAATATGGGATACTGACATGCGAAGCAGAAGAACCTGGCCATTCCGAGAAATTTACAATCGAATATGACAAGGATACTGGAAAGTGGCATTTAAAACATGTAGAGCACGGAAATTACCTGTGCTGTAACGATGATAATCTCAAGTGTTTTTCTAAATGTCCTTCTTGC…	MSEVNGINGHKFTAAGLQWKVGIVSSSNKYLTAEKFGFKVNCTGTSLKSKQIWMLEQDMKEEVVYIRSWLGRYLSSDKYGILTCEAEEPGHSEKFTIEYDKDTGKWHLKHVEHGNYLCCNDDNLKCFSKCPSCEESWTVQLSIHPQIHLRNVNRKRYAHLNNNEIQFTQTTPWGQRALIFLEFVGGKYALKTWDGKYLHKNGDLVDDCNNESLFSLEIKSGQNSGLSFKDNEGRYLSPVGATASLRGRNKTISRDELFTIEDSHPQVIFIANNGKKASIKYGVDVSANQDEEETELETFQMEYDQSGDTWSIKTTENKYWAVDAATQGIQAKSDTIKDSGRFRFEWQEDGLLAIRAPNNKYVHTRQNGSLFTSADGIEATEKFRVKLINRPQLVLKSVY…	ATGTCGGAGGTGAATGGGATTAATGGACACAAGTTCACAGCAGCAGGTCTGCAGTGGAAAGTTGGAATTGTCAGCTCTTCTAATAAGTACTTAACTGCCGAAAAATTCGGATTTAAAGTAAATTGTACTGGTACGTCTTTAAAAAGCAAACAGATATGGATGCTGGAACAAGATATGAAGGAGGAAGTGGTGTATATTAGGAGCTGGTTAGGGCGTTATCTTTCCTCTGACAAATATGGGATACTGACATGCGAAGCAGAAGAACCTGGCCATTCCGAGAAATTTACAATCGAATATGACAAGGATACTGGAAAGTGGCATTTAAAACATGTAGCGCACGGAAATTACCTGTGCTGTAACGATGATAATCTCAAGTGTTTTTCTAAATGTCCTTCTTGC…	MSEVNGINGHKFTAAGLQWKVGIVSSSNKYLTAEKFGFKVNCTGTSLKSKQIWMLEQDMKEEVVYIRSWLGRYLSSDKYGILTCEAEEPGHSEKFTIEYDKDTGKWHLKHVAHGNYLCCNDDNLKCFSKCPSCEESWTVQLSIHPQIHLRNVNRKRYAHLNNNEIQFTQTTPWGQRALIFLEFVGGKYALKTWDGKYLHKNGDLVDDCNNESLFSLEIKSGQNSGLSFKDNEGRYLSPVGATASLRGRNKTISRDELFTIEDSHPQVIFIANNGKKASIKYGVDVSANQDEEETELETFQMEYDQSGDTWSIKTTENKYWAVDAATQGIQAKSDTIKDSGRFRFEWQEDGLLAIRAPNNKYVHTRQNGSLFTSADGIEATEKFRVKLINRPQLVLKSVY…	V	V	TRINITY_DN87852_c5_g1_i6	706	A	C
TRINITY_DN87852_c5_g1_i6	372	1880	SYN	+	ATGTCGGAGGTGAATGGGATTAATGGACACAAGTTCACAGCAGCAGGTCTGCAGTGGAAAGTTGGAATTGTCAGCTCTTCTAATAAGTACTTAACTGCCGAAAAATTCGGATTTAAAGTAAATTGTACTGGTACGTCTTTAAAAAGCAAACAGATATGGATGCTGGAACAAGATATGAAGGAGGAAGTGGTGTATATTAGGAGCTGGTTAGGGCGTTATCTTTCCTCTGACAAATATGGGATACTGACATGCGAAGCAGAAGAACCTGGCCATTCCGAGAAATTTACAATCGAATATGACAAGGATACTGGAAAGTGGCATTTAAAACATGTAGAGCACGGAAATTACCTGTGCTGTAACGATGATAATCTCAAGTGTTTTTCTAAATGTCCTTCTTGC…	MSEVNGINGHKFTAAGLQWKVGIVSSSNKYLTAEKFGFKVNCTGTSLKSKQIWMLEQDMKEEVVYIRSWLGRYLSSDKYGILTCEAEEPGHSEKFTIEYDKDTGKWHLKHVEHGNYLCCNDDNLKCFSKCPSCEESWTVQLSIHPQIHLRNVNRKRYAHLNNNEIQFTQTTPWGQRALIFLEFVGGKYALKTWDGKYLHKNGDLVDDCNNESLFSLEIKSGQNSGLSFKDNEGRYLSPVGATASLRGRNKTISRDELFTIEDSHPQVIFIANNGKKASIKYGVDVSANQDEEETELETFQMEYDQSGDTWSIKTTENKYWAVDAATQGIQAKSDTIKDSGRFRFEWQEDGLLAIRAPNNKYVHTRQNGSLFTSADGIEATEKFRVKLINRPQLVLKSVY…	ATGTCGGAGGTGAATGGGATTAATGGACACAAGTTCACAGCAGCAGGTCTGCAGTGGAAAGTTGGAATTGTCAGCTCTTCTAATAAGTACTTAACTGCCGAAAAATTCGGATTTAAAGTAAATTGTACTGGTACGTCTTTAAAAAGCAAACAGATATGGATGCTGGAACAAGATATGAAGGAGGAAGTGGTGTATATTAGGAGCTGGTTAGGGCGTTATCTTTCCTCTGACAAATATGGGATACTGACATGCGAAGCAGAAGAACCTGGCCATTCCGAGAAATTTACAATCGAATATGACAAGGATACTGGAAAGTGGCATTTAAAACATGTAGAGCACGGAAATTACCTGTGCTGTAACGATGATAATCTCAAGTGTTTTTCTAAATGTCCTTCTTGC…	MSEVNGINGHKFTAAGLQWKVGIVSSSNKYLTAEKFGFKVNCTGTSLKSKQIWMLEQDMKEEVVYIRSWLGRYLSSDKYGILTCEAEEPGHSEKFTIEYDKDTGKWHLKHVEHGNYLCCNDDNLKCFSKCPSCEESWTVQLSIHPQIHLRNVNRKRYAHLNNNEIQFTQTTPWGQRALIFLEFVGGKYALKTWDGKYLHKNGDLVDDCNNESLFSLEIKSGQNSGLSFKDNEGRYLSPVGATASLRGRNKTISRDELFTIEDSHPQVIFIANNGKKASIKYGVDVSANQDEEETELETFQMEYDQSGDTWSIKTTENKYWAVDAATQGIQAKSDTIKDSGRFRFEWQEDGLLAIRAPNNKYVHTRQNGSLFTSADGIEATEKFRVKLINRPQLVLKSVY…	A	A	TRINITY_DN87852_c5_g1_i6	902	C	T
TRINITY_DN67787_c1_g3_i2	275	1648	SYN	+	ATGGCAGTTCCTCCAGGAGGTCCTATGGACATCTGTTTTTCATTTGATACGACGGGGTCAATGTCAAGCTCTATAGAAGAGGTCAAGGGCAAAGTTCAAGACATGATACAACGTCTCCAAGCGGATATTCCCGGTATTCACATCGCGGTCTTTGCACATGGCGATTACTGTGACAGGAGAACGTACATTACCACTCACATTGATTTTTCCACTGATGTTAAGGCTTTATGTAAGTGGATAAGGAAAGTTAAAAGTACAAGTGGAGGAGATTCGGACGAATGCTATGAACTAGTATTGCACGAAGTTCAGGACTTATCATGGCGACCTGGGTCACAGAGGGCGCTCATTATGATAGGTGACGCATTACCTCACGAGCCCACATATCCTGACAATAAGCTC…	MAVPPGGPMDICFSFDTTGSMSSSIEEVKGKVQDMIQRLQADIPGIHIAVFAHGDYCDRRTYITTHIDFSTDVKALCKWIRKVKSTSGGDSDECYELVLHEVQDLSWRPGSQRALIMIGDALPHEPTYPDNKLKLDWRKEADKLGKMGVKIYSVQVTNWSTDETTAFYQNIADRTGGCRVELKDFSNTFDFIMAICYCERGAEFLDVYEKEVRARNKGKAIKNDLDKMFGTLRKEASTSSMSGIVPPTLTKKASVKKTSTIPKLTKKAAISKPPTKVVKPLKKKVLSKTKAAKPRKSKVEKPGKLKRENVPETRFSLRRKSWSPWICCLSPELPLDSSKHNSWEARRSGKGYRRRTVFGGKTARPALYEAAVQICPRGKRFVLYHKFSGGFTSGWEQRL…	ATGGCAGTTCCTCCAGGAGGTCCTATGGACATCTGTTTTTCATTTGATACGACGGGGTCAATGTCAAGCTCTATAGAAGAGGTCAAGGGCAAAGTTCAAGACATGATACAACGTCTCCAAGCGGATATTCCCGGTATTCACATCGCGGTCTTTGCACATGGCGATTACTGTGACAGGAGAACGTACATTACCACTCACATTGATTTTTCCACTGATGTTAAGGCTTTATGTAAGTGGATAAGGAAAGTTAAAAGTACAAGTGGAGGAGATTCGGACGAATGCTATGAACTAGTATTGCACGAAGTTCAGGACTTATCATGGCGACCTGGGTCACAGAGGGCGCTCATTATGATAGGTGACGCATTACCTCACGAGCCCACATATCCTGACAATAAGCTC…	MAVPPGGPMDICFSFDTTGSMSSSIEEVKGKVQDMIQRLQADIPGIHIAVFAHGDYCDRRTYITTHIDFSTDVKALCKWIRKVKSTSGGDSDECYELVLHEVQDLSWRPGSQRALIMIGDALPHEPTYPDNKLKLDWRKEADKLGKMGVKIYSVQVTNWSTDETTAFYQNIADRTGGCRVELKDFSNTFDFIMAICYCERGAEFLDVYEKEVRARNKGKAIKNDLDKMFGTLRKEASTSSMSGIVPPTLTKKASVKKTSTIPKLTKKAAISKPPTKVVKPLKKKVLSKTKAAKPRKSKVEKPGKLKRENVPETRFSLRRKSWSPWICCLSPELPLDSSKHNSWEARRSGKGYRRRTVFGGKTARPALYEAAVQICPRGKRFVLYHKFSGGFTSGWEQRL…	T	T	TRINITY_DN67787_c1_g3_i2	1018	T	C
TRINITY_DN67787_c1_g3_i2	862	1488	SYN	-	ATGTCTTTGCCACCAAGCAAACGTTGCTCCCAACCAGATGTAAATCCCCCAGAGAATTTATGGTACAACACAAATCTTTTCCCCCTAGGACATATTTGGACTGCGGCCTCGTACAAAGCTGGACGGGCCGTTTTCCCGCCAAATACTGTTCGTCTCCTGTACCCTTTGCCACTTCTGCGAGCTTCCCATGAATTATGCTTACTTGAATCAAGTGGCAATTCTGGAGAAAGACAACAAATCCACGGGGACCATGACTTTCTTCGCAGACTAAATCTTGTTTCTGGTACATTCTCTCTCTTAAGTTTCCCGGGCTTTTCGACCTTTGATTTCCTCGGCTTTGCGGCTTTTGTTTTGCTGAGAACCTTTTTCTTGAGAGGCTTCACTACTTTTGTTGGTGGT…	MSLPPSKRCSQPDVNPPENLWYNTNLFPLGHIWTAASYKAGRAVFPPNTVRLLYPLPLLRASHELCLLESSGNSGERQQIHGDHDFLRRLNLVSGTFSLLSFPGFSTFDFLGFAAFVLLRTFFLRGFTTFVGGLLMAAFFVNFGIVDVFLTEAFFVRVGGTIPDMEDVDASFLSVPNILSRSFFIAFPLFLALTSFSYTSRNSAPLSQ*	ATGTCTTTGCCACCAAGCAAACGTTGCTCCCAACCAGATGTAAATCCCCCAGAGAATTTATGGTACAACACAAATCTTTTCCCCCTAGGACATATTTGGACTGCGGCCTCGTACAAAGCTGGACGGGCCGTTTTCCCGCCAAATACTGTTCGTCTCCTGTACCCTTTGCCACTTCTGCGAGCTTCCCATGAATTATGCTTACTTGAATCAAGTGGCAATTCTGGAGAAAGACAACAAATCCACGGGGACCATGACTTTCTTCGCAGACTAAATCTTGTTTCTGGTACATTCTCTCTCTTAAGTTTCCCGGGCTTTTCGACCTTTGATTTCCTCGGCTTTGCGGCTTTTGTTTTGCTGAGAACCTTTTTCTTGAGAGGCTTCACTACTTTTGTTGGTGGT…	MSLPPSKRCSQPDVNPPENLWYNTNLFPLGHIWTAASYKAGRAVFPPNTVRLLYPLPLLRASHELCLLESSGNSGERQQIHGDHDFLRRLNLVSGTFSLLSFPGFSTFDFLGFAAFVLLRTFFLRGFTTFVGGLLMAAFFVNFGIVDVFLTEAFFVRVGGTIPDMEDVDASFLSVPNILSRSFFIAFPLFLALTSFSYTSRNSAPLSQ*	L	L	TRINITY_DN67787_c1_g3_i2	1018	T	C
TRINITY_DN67787_c1_g3_i2	1200	1511	NOT IN ORF	+	NA	NA	NA	NA	NA	NA	TRINITY_DN67787_c1_g3_i2	1018	T	C
TRINITY_DN67787_c1_g3_i2	275	1648	SYN	+	ATGGCAGTTCCTCCAGGAGGTCCTATGGACATCTGTTTTTCATTTGATACGACGGGGTCAATGTCAAGCTCTATAGAAGAGGTCAAGGGCAAAGTTCAAGACATGATACAACGTCTCCAAGCGGATATTCCCGGTATTCACATCGCGGTCTTTGCACATGGCGATTACTGTGACAGGAGAACGTACATTACCACTCACATTGATTTTTCCACTGATGTTAAGGCTTTATGTAAGTGGATAAGGAAAGTTAAAAGTACAAGTGGAGGAGATTCGGACGAATGCTATGAACTAGTATTGCACGAAGTTCAGGACTTATCATGGCGACCTGGGTCACAGAGGGCGCTCATTATGATAGGTGACGCATTACCTCACGAGCCCACATATCCTGACAATAAGCTC…	MAVPPGGPMDICFSFDTTGSMSSSIEEVKGKVQDMIQRLQADIPGIHIAVFAHGDYCDRRTYITTHIDFSTDVKALCKWIRKVKSTSGGDSDECYELVLHEVQDLSWRPGSQRALIMIGDALPHEPTYPDNKLKLDWRKEADKLGKMGVKIYSVQVTNWSTDETTAFYQNIADRTGGCRVELKDFSNTFDFIMAICYCERGAEFLDVYEKEVRARNKGKAIKNDLDKMFGTLRKEASTSSMSGIVPPTLTKKASVKKTSTIPKLTKKAAISKPPTKVVKPLKKKVLSKTKAAKPRKSKVEKPGKLKRENVPETRFSLRRKSWSPWICCLSPELPLDSSKHNSWEARRSGKGYRRRTVFGGKTARPALYEAAVQICPRGKRFVLYHKFSGGFTSGWEQRL…	ATGGCAGTTCCTCCAGGAGGTCCTATGGACATCTGTTTTTCATTTGATACGACGGGGTCAATGTCAAGCTCTATAGAAGAGGTCAAGGGCAAAGTTCAAGACATGATACAACGTCTCCAAGCGGATATTCCCGGTATTCACATCGCGGTCTTTGCACATGGCGATTACTGTGACAGGAGAACGTACATTACCACTCACATTGATTTTTCCACTGATGTTAAGGCTTTATGTAAGTGGATAAGGAAAGTTAAAAGTACAAGTGGAGGAGATTCGGACGAATGCTATGAACTAGTATTGCACGAAGTTCAGGACTTATCATGGCGACCTGGGTCACAGAGGGCGCTCATTATGATAGGTGACGCATTACCTCACGAGCCCACATATCCTGACAATAAGCTC…	MAVPPGGPMDICFSFDTTGSMSSSIEEVKGKVQDMIQRLQADIPGIHIAVFAHGDYCDRRTYITTHIDFSTDVKALCKWIRKVKSTSGGDSDECYELVLHEVQDLSWRPGSQRALIMIGDALPHEPTYPDNKLKLDWRKEADKLGKMGVKIYSVQVTNWSTDETTAFYQNIADRTGGCRVELKDFSNTFDFIMAICYCERGAEFLDVYEKEVRARNKGKAIKNDLDKMFGTLRKEASTSSMSGIVPPTLTKKASVKKTSTIPKLTKKAAISKPPTKVVKPLKKKVLSKTKAAKPRKSKVEKPGKLKRENVPETRFSLRRKSWSPWICCLSPELPLDSSKHNSWEARRSGKGYRRRTVFGGKTARPALYEAAVQICPRGKRFVLYHKFSGGFTSGWEQRL…	K	K	TRINITY_DN67787_c1_g3_i2	1162	A	G
TRINITY_DN67787_c1_g3_i2	862	1488	SYN	-	ATGTCTTTGCCACCAAGCAAACGTTGCTCCCAACCAGATGTAAATCCCCCAGAGAATTTATGGTACAACACAAATCTTTTCCCCCTAGGACATATTTGGACTGCGGCCTCGTACAAAGCTGGACGGGCCGTTTTCCCGCCAAATACTGTTCGTCTCCTGTACCCTTTGCCACTTCTGCGAGCTTCCCATGAATTATGCTTACTTGAATCAAGTGGCAATTCTGGAGAAAGACAACAAATCCACGGGGACCATGACTTTCTTCGCAGACTAAATCTTGTTTCTGGTACATTCTCTCTCTTAAGTTTCCCGGGCTTTTCGACCTTTGATTTCCTCGGCTTTGCGGCTTTTGTTTTGCTGAGAACCTTTTTCTTGAGAGGCTTCACTACTTTTGTTGGTGGT…	MSLPPSKRCSQPDVNPPENLWYNTNLFPLGHIWTAASYKAGRAVFPPNTVRLLYPLPLLRASHELCLLESSGNSGERQQIHGDHDFLRRLNLVSGTFSLLSFPGFSTFDFLGFAAFVLLRTFFLRGFTTFVGGLLMAAFFVNFGIVDVFLTEAFFVRVGGTIPDMEDVDASFLSVPNILSRSFFIAFPLFLALTSFSYTSRNSAPLSQ*	ATGTCTTTGCCACCAAGCAAACGTTGCTCCCAACCAGATGTAAATCCCCCAGAGAATTTATGGTACAACACAAATCTTTTCCCCCTAGGACATATTTGGACTGCGGCCTCGTACAAAGCTGGACGGGCCGTTTTCCCGCCAAATACTGTTCGTCTCCTGTACCCTTTGCCACTTCTGCGAGCTTCCCATGAATTATGCTTACTTGAATCAAGTGGCAATTCTGGAGAAAGACAACAAATCCACGGGGACCATGACTTTCTTCGCAGACTAAATCTTGTTTCTGGTACATTCTCTCTCTTAAGTTTCCCGGGCTTTTCGACCTTTGACTTCCTCGGCTTTGCGGCTTTTGTTTTGCTGAGAACCTTTTTCTTGAGAGGCTTCACTACTTTTGTTGGTGGT…	MSLPPSKRCSQPDVNPPENLWYNTNLFPLGHIWTAASYKAGRAVFPPNTVRLLYPLPLLRASHELCLLESSGNSGERQQIHGDHDFLRRLNLVSGTFSLLSFPGFSTFDFLGFAAFVLLRTFFLRGFTTFVGGLLMAAFFVNFGIVDVFLTEAFFVRVGGTIPDMEDVDASFLSVPNILSRSFFIAFPLFLALTSFSYTSRNSAPLSQ*	L	L	TRINITY_DN67787_c1_g3_i2	1162	A	G
TRINITY_DN67787_c1_g3_i2	1200	1511	NOT IN ORF	+	NA	NA	NA	NA	NA	NA	TRINITY_DN67787_c1_g3_i2	1162	A	G
TRINITY_DN71304_c1_g1_i1	56	3490	SYN	+	ATGAACGCACCACAAGAAAAAGTGGAAATGAAGTGGGTAAAATCTGGAGTGGGAATACTAGGAATTTTACTAACTATTTGTCATGCTGTAACATCACAAGGGCATATATTAGACATTACAGACAGCTTAAAGATCACGTTCAAGACACTTTCAAATTTCGGTCCTAGAGCTCAGTCGATACAGAATGTGACCATTGAGAACGTGGGCATCAAGGATATACCTGATTCTGGGTGGCGCTGCTATTTTTGCCATGACCAGTTACTCTTCCCAGGGACCTTTAATCTAGCAAGGAACCAGTATTTCCTACGTCCCATTCTGGATAACTATGTGGTTCTTTCCGATGGATTTCTTCTTGAATTTATCAAAGGCTGCATGTACAGGATAACGCCAATTCCAAGA…	MNAPQEKVEMKWVKSGVGILGILLTICHAVTSQGHILDITDSLKITFKTLSNFGPRAQSIQNVTIENVGIKDIPDSGWRCYFCHDQLLFPGTFNLARNQYFLRPILDNYVVLSDGFLLEFIKGCMYRITPIPRNAPIKTRDKREFTLLAEQFSVSKYDSFPKWYCETISGGNTEVGIIRNTENLKYVEDFDSSYNWFRIPHDFRSVPLQPQDRFSANHKASSVDECKYKVIPTPVKASVSKVQRNFGTTVYYGTTDTSIRGREKLFKVAEQLALKHNLGLVEITPGLTVNNGISLVVTGNYVERNIPSPDEAYSLTVTADLISIEAPALPGLINGIETIHSLSAWDMALPYGGIKDFPRFPFRGIFLDIASNFPGYNYIKKFLTVMAQYKLNKLVLPLY…	ATGAACGCACCACAAGAAAAAGTGGAAATGAAGTGGGTAAAATCTGGAGTGGGAATACTAGGAATTTTACTAACTATTTGTCATGCTGTAACATCACAAGGGCATATATTAGACATTACAGACAGCTTAAAGATCACGTTCAAGACACTTTCAAATTTCGGTCCTAGAGCTCAGTCGATACAGAATGTGACCATTGAGAACGTGGGCATCAAGGATATACCTGATTCTGGGTGGCGCTGCTATTTTTGCCATGACCAGTTACTCTTCCCAGGGACCTTTAATCTAGCAAGGAACCAGTATTTCCTACGTCCCATTCTGGATAACTATGTGGTTCTTTCCGATGGATTTCTTCTTGAATTTATCAAAGGCTGCATGTACAGGATAACGCCAATTCCAAGA…	MNAPQEKVEMKWVKSGVGILGILLTICHAVTSQGHILDITDSLKITFKTLSNFGPRAQSIQNVTIENVGIKDIPDSGWRCYFCHDQLLFPGTFNLARNQYFLRPILDNYVVLSDGFLLEFIKGCMYRITPIPRNAPIKTRDKREFTLLAEQFSVSKYDSFPKWYCETISGGNTEVGIIRNTENLKYVEDFDSSYNWFRIPHDFRSVPLQPQDRFSANHKASSVDECKYKVIPTPVKASVSKVQRNFGTTVYYGTTDTSIRGREKLFKVAEQLALKHNLGLVEITPGLTVNNGISLVVTGNYVERNIPSPDEAYSLTVTADLISIEAPALPGLINGIETIHSLSAWDMALPYGGIKDFPRFPFRGIFLDIASNFPGYNYIKKFLTVMAQYKLNKLVLPLY…	F	F	TRINITY_DN71304_c1_g1_i1	1202	T	C
TRINITY_DN71304_c1_g1_i1	56	3490	SYN	+	ATGAACGCACCACAAGAAAAAGTGGAAATGAAGTGGGTAAAATCTGGAGTGGGAATACTAGGAATTTTACTAACTATTTGTCATGCTGTAACATCACAAGGGCATATATTAGACATTACAGACAGCTTAAAGATCACGTTCAAGACACTTTCAAATTTCGGTCCTAGAGCTCAGTCGATACAGAATGTGACCATTGAGAACGTGGGCATCAAGGATATACCTGATTCTGGGTGGCGCTGCTATTTTTGCCATGACCAGTTACTCTTCCCAGGGACCTTTAATCTAGCAAGGAACCAGTATTTCCTACGTCCCATTCTGGATAACTATGTGGTTCTTTCCGATGGATTTCTTCTTGAATTTATCAAAGGCTGCATGTACAGGATAACGCCAATTCCAAGA…	MNAPQEKVEMKWVKSGVGILGILLTICHAVTSQGHILDITDSLKITFKTLSNFGPRAQSIQNVTIENVGIKDIPDSGWRCYFCHDQLLFPGTFNLARNQYFLRPILDNYVVLSDGFLLEFIKGCMYRITPIPRNAPIKTRDKREFTLLAEQFSVSKYDSFPKWYCETISGGNTEVGIIRNTENLKYVEDFDSSYNWFRIPHDFRSVPLQPQDRFSANHKASSVDECKYKVIPTPVKASVSKVQRNFGTTVYYGTTDTSIRGREKLFKVAEQLALKHNLGLVEITPGLTVNNGISLVVTGNYVERNIPSPDEAYSLTVTADLISIEAPALPGLINGIETIHSLSAWDMALPYGGIKDFPRFPFRGIFLDIASNFPGYNYIKKFLTVMAQYKLNKLVLPLY…	ATGAACGCACCACAAGAAAAAGTGGAAATGAAGTGGGTAAAATCTGGAGTGGGAATACTAGGAATTTTACTAACTATTTGTCATGCTGTAACATCACAAGGGCATATATTAGACATTACAGACAGCTTAAAGATCACGTTCAAGACACTTTCAAATTTCGGTCCTAGAGCTCAGTCGATACAGAATGTGACCATTGAGAACGTGGGCATCAAGGATATACCTGATTCTGGGTGGCGCTGCTATTTTTGCCATGACCAGTTACTCTTCCCAGGGACCTTTAATCTAGCAAGGAACCAGTATTTCCTACGTCCCATTCTGGATAACTATGTGGTTCTTTCCGATGGATTTCTTCTTGAATTTATCAAAGGCTGCATGTACAGGATAACGCCAATTCCAAGA…	MNAPQEKVEMKWVKSGVGILGILLTICHAVTSQGHILDITDSLKITFKTLSNFGPRAQSIQNVTIENVGIKDIPDSGWRCYFCHDQLLFPGTFNLARNQYFLRPILDNYVVLSDGFLLEFIKGCMYRITPIPRNAPIKTRDKREFTLLAEQFSVSKYDSFPKWYCETISGGNTEVGIIRNTENLKYVEDFDSSYNWFRIPHDFRSVPLQPQDRFSANHKASSVDECKYKVIPTPVKASVSKVQRNFGTTVYYGTTDTSIRGREKLFKVAEQLALKHNLGLVEITPGLTVNNGISLVVTGNYVERNIPSPDEAYSLTVTADLISIEAPALPGLINGIETIHSLSAWDMALPYGGIKDFPRFPFRGIFLDIASNFPGYNYIKKFLTVMAQYKLNKLVLPLY…	M	M	TRINITY_DN71304_c1_g1_i1	3104	A	G
TRINITY_DN71304_c1_g1_i1	56	3490	SYN	+	ATGAACGCACCACAAGAAAAAGTGGAAATGAAGTGGGTAAAATCTGGAGTGGGAATACTAGGAATTTTACTAACTATTTGTCATGCTGTAACATCACAAGGGCATATATTAGACATTACAGACAGCTTAAAGATCACGTTCAAGACACTTTCAAATTTCGGTCCTAGAGCTCAGTCGATACAGAATGTGACCATTGAGAACGTGGGCATCAAGGATATACCTGATTCTGGGTGGCGCTGCTATTTTTGCCATGACCAGTTACTCTTCCCAGGGACCTTTAATCTAGCAAGGAACCAGTATTTCCTACGTCCCATTCTGGATAACTATGTGGTTCTTTCCGATGGATTTCTTCTTGAATTTATCAAAGGCTGCATGTACAGGATAACGCCAATTCCAAGA…	MNAPQEKVEMKWVKSGVGILGILLTICHAVTSQGHILDITDSLKITFKTLSNFGPRAQSIQNVTIENVGIKDIPDSGWRCYFCHDQLLFPGTFNLARNQYFLRPILDNYVVLSDGFLLEFIKGCMYRITPIPRNAPIKTRDKREFTLLAEQFSVSKYDSFPKWYCETISGGNTEVGIIRNTENLKYVEDFDSSYNWFRIPHDFRSVPLQPQDRFSANHKASSVDECKYKVIPTPVKASVSKVQRNFGTTVYYGTTDTSIRGREKLFKVAEQLALKHNLGLVEITPGLTVNNGISLVVTGNYVERNIPSPDEAYSLTVTADLISIEAPALPGLINGIETIHSLSAWDMALPYGGIKDFPRFPFRGIFLDIASNFPGYNYIKKFLTVMAQYKLNKLVLPLY…	ATGAACGCACCACAAGAAAAAGTGGAAATGAAGTGGGTAAAATCTGGAGTGGGAATACTAGGAATTTTACTAACTATTTGTCATGCTGTAACATCACAAGGGCATATATTAGACATTACAGACAGCTTAAAGATCACGTTCAAGACACTTTCAAATTTCGGTCCTAGAGCTCAGTCGATACAGAATGTGACCATTGAGAACGTGGGCATCAAGGATATACCTGATTCTGGGTGGCGCTGCTATTTTTGCCATGACCAGTTACTCTTCCCAGGGACCTTTAATCTAGCAAGGAACCAGTATTTCCTACGTCCCATTCTGGATAACTATGTGGTTCTTTCCGATGGATTTCTTCTTGAATTTATCAAAGGCTGCATGTACAGGATAACGCCAATTCCAAGA…	MNAPQEKVEMKWVKSGVGILGILLTICHAVTSQGHILDITDSLKITFKTLSNFGPRAQSIQNVTIENVGIKDIPDSGWRCYFCHDQLLFPGTFNLARNQYFLRPILDNYVVLSDGFLLEFIKGCMYRITPIPRNAPIKTRDKREFTLLAEQFSVSKYDSFPKWYCETISGGNTEVGIIRNTENLKYVEDFDSSYNWFRIPHDFRSVPLQPQDRFSANHKASSVDECKYKVIPTPVKASVSKVQRNFGTTVYYGTTDTSIRGREKLFKVAEQLALKHNLGLVEITPGLTVNNGISLVVTGNYVERNIPSPDEAYSLTVTADLISIEAPALPGLINGIETIHSLSAWDMALPYGGIKDFPRFPFRGIFLDIASNFPGYNYIKKFLTVMAQYKLNKLVLPLY…	A	A	TRINITY_DN71304_c1_g1_i1	3134	C	T
TRINITY_DN71304_c1_g1_i1	56	3490	SYN	+	ATGAACGCACCACAAGAAAAAGTGGAAATGAAGTGGGTAAAATCTGGAGTGGGAATACTAGGAATTTTACTAACTATTTGTCATGCTGTAACATCACAAGGGCATATATTAGACATTACAGACAGCTTAAAGATCACGTTCAAGACACTTTCAAATTTCGGTCCTAGAGCTCAGTCGATACAGAATGTGACCATTGAGAACGTGGGCATCAAGGATATACCTGATTCTGGGTGGCGCTGCTATTTTTGCCATGACCAGTTACTCTTCCCAGGGACCTTTAATCTAGCAAGGAACCAGTATTTCCTACGTCCCATTCTGGATAACTATGTGGTTCTTTCCGATGGATTTCTTCTTGAATTTATCAAAGGCTGCATGTACAGGATAACGCCAATTCCAAGA…	MNAPQEKVEMKWVKSGVGILGILLTICHAVTSQGHILDITDSLKITFKTLSNFGPRAQSIQNVTIENVGIKDIPDSGWRCYFCHDQLLFPGTFNLARNQYFLRPILDNYVVLSDGFLLEFIKGCMYRITPIPRNAPIKTRDKREFTLLAEQFSVSKYDSFPKWYCETISGGNTEVGIIRNTENLKYVEDFDSSYNWFRIPHDFRSVPLQPQDRFSANHKASSVDECKYKVIPTPVKASVSKVQRNFGTTVYYGTTDTSIRGREKLFKVAEQLALKHNLGLVEITPGLTVNNGISLVVTGNYVERNIPSPDEAYSLTVTADLISIEAPALPGLINGIETIHSLSAWDMALPYGGIKDFPRFPFRGIFLDIASNFPGYNYIKKFLTVMAQYKLNKLVLPLY…	ATGAACGCACCACAAGAAAAAGTGGAAATGAAGTGGGTAAAATCTGGAGTGGGAATACTAGGAATTTTACTAACTATTTGTCATGCTGTAACATCACAAGGGCATATATTAGACATTACAGACAGCTTAAAGATCACGTTCAAGACACTTTCAAATTTCGGTCCTAGAGCTCAGTCGATACAGAATGTGACCATTGAGAACGTGGGCATCAAGGATATACCTGATTCTGGGTGGCGCTGCTATTTTTGCCATGACCAGTTACTCTTCCCAGGGACCTTTAATCTAGCAAGGAACCAGTATTTCCTACGTCCCATTCTGGATAACTATGTGGTTCTTTCCGATGGATTTCTTCTTGAATTTATCAAAGGCTGCATGTACAGGATAACGCCAATTCCAAGA…	MNAPQEKVEMKWVKSGVGILGILLTICHAVTSQGHILDITDSLKITFKTLSNFGPRAQSIQNVTIENVGIKDIPDSGWRCYFCHDQLLFPGTFNLARNQYFLRPILDNYVVLSDGFLLEFIKGCMYRITPIPRNAPIKTRDKREFTLLAEQFSVSKYDSFPKWYCETISGGNTEVGIIRNTENLKYVEDFDSSYNWFRIPHDFRSVPLQPQDRFSANHKASSVDECKYKVIPTPVKASVSKVQRNFGTTVYYGTTDTSIRGREKLFKVAEQLALKHNLGLVEITPGLTVNNGISLVVTGNYVERNIPSPDEAYSLTVTADLISIEAPALPGLINGIETIHSLSAWDMALPYGGIKDFPRFPFRGIFLDIASNFPGYNYIKKFLTVMAQYKLNKLVLPLY…	G	G	TRINITY_DN71304_c1_g1_i1	3142	T	C
TRINITY_DN71304_c1_g1_i1	56	3490	SYN	+	ATGAACGCACCACAAGAAAAAGTGGAAATGAAGTGGGTAAAATCTGGAGTGGGAATACTAGGAATTTTACTAACTATTTGTCATGCTGTAACATCACAAGGGCATATATTAGACATTACAGACAGCTTAAAGATCACGTTCAAGACACTTTCAAATTTCGGTCCTAGAGCTCAGTCGATACAGAATGTGACCATTGAGAACGTGGGCATCAAGGATATACCTGATTCTGGGTGGCGCTGCTATTTTTGCCATGACCAGTTACTCTTCCCAGGGACCTTTAATCTAGCAAGGAACCAGTATTTCCTACGTCCCATTCTGGATAACTATGTGGTTCTTTCCGATGGATTTCTTCTTGAATTTATCAAAGGCTGCATGTACAGGATAACGCCAATTCCAAGA…	MNAPQEKVEMKWVKSGVGILGILLTICHAVTSQGHILDITDSLKITFKTLSNFGPRAQSIQNVTIENVGIKDIPDSGWRCYFCHDQLLFPGTFNLARNQYFLRPILDNYVVLSDGFLLEFIKGCMYRITPIPRNAPIKTRDKREFTLLAEQFSVSKYDSFPKWYCETISGGNTEVGIIRNTENLKYVEDFDSSYNWFRIPHDFRSVPLQPQDRFSANHKASSVDECKYKVIPTPVKASVSKVQRNFGTTVYYGTTDTSIRGREKLFKVAEQLALKHNLGLVEITPGLTVNNGISLVVTGNYVERNIPSPDEAYSLTVTADLISIEAPALPGLINGIETIHSLSAWDMALPYGGIKDFPRFPFRGIFLDIASNFPGYNYIKKFLTVMAQYKLNKLVLPLY…	ATGAACGCACCACAAGAAAAAGTGGAAATGAAGTGGGTAAAATCTGGAGTGGGAATACTAGGAATTTTACTAACTATTTGTCATGCTGTAACATCACAAGGGCATATATTAGACATTACAGACAGCTTAAAGATCACGTTCAAGACACTTTCAAATTTCGGTCCTAGAGCTCAGTCGATACAGAATGTGACCATTGAGAACGTGGGCATCAAGGATATACCTGATTCTGGGTGGCGCTGCTATTTTTGCCATGACCAGTTACTCTTCCCAGGGACCTTTAATCTAGCAAGGAACCAGTATTTCCTACGTCCCATTCTGGATAACTATGTGGTTCTTTCCGATGGATTTCTTCTTGAATTTATCAAAGGCTGCATGTACAGGATAACGCCAATTCCAAGA…	MNAPQEKVEMKWVKSGVGILGILLTICHAVTSQGHILDITDSLKITFKTLSNFGPRAQSIQNVTIENVGIKDIPDSGWRCYFCHDQLLFPGTFNLARNQYFLRPILDNYVVLSDGFLLEFIKGCMYRITPIPRNAPIKTRDKREFTLLAEQFSVSKYDSFPKWYCETISGGNTEVGIIRNTENLKYVEDFDSSYNWFRIPHDFRSVPLQPQDRFSANHKASSVDECKYKVIPTPVKASVSKVQRNFGTTVYYGTTDTSIRGREKLFKVAEQLALKHNLGLVEITPGLTVNNGISLVVTGNYVERNIPSPDEAYSLTVTADLISIEAPALPGLINGIETIHSLSAWDMALPYGGIKDFPRFPFRGIFLDIASNFPGYNYIKKFLTVMAQYKLNKLVLPLY…	Q	Q	TRINITY_DN71304_c1_g1_i1	3179	C	A
TRINITY_DN71304_c1_g1_i1	56	3490	SYN	+	ATGAACGCACCACAAGAAAAAGTGGAAATGAAGTGGGTAAAATCTGGAGTGGGAATACTAGGAATTTTACTAACTATTTGTCATGCTGTAACATCACAAGGGCATATATTAGACATTACAGACAGCTTAAAGATCACGTTCAAGACACTTTCAAATTTCGGTCCTAGAGCTCAGTCGATACAGAATGTGACCATTGAGAACGTGGGCATCAAGGATATACCTGATTCTGGGTGGCGCTGCTATTTTTGCCATGACCAGTTACTCTTCCCAGGGACCTTTAATCTAGCAAGGAACCAGTATTTCCTACGTCCCATTCTGGATAACTATGTGGTTCTTTCCGATGGATTTCTTCTTGAATTTATCAAAGGCTGCATGTACAGGATAACGCCAATTCCAAGA…	MNAPQEKVEMKWVKSGVGILGILLTICHAVTSQGHILDITDSLKITFKTLSNFGPRAQSIQNVTIENVGIKDIPDSGWRCYFCHDQLLFPGTFNLARNQYFLRPILDNYVVLSDGFLLEFIKGCMYRITPIPRNAPIKTRDKREFTLLAEQFSVSKYDSFPKWYCETISGGNTEVGIIRNTENLKYVEDFDSSYNWFRIPHDFRSVPLQPQDRFSANHKASSVDECKYKVIPTPVKASVSKVQRNFGTTVYYGTTDTSIRGREKLFKVAEQLALKHNLGLVEITPGLTVNNGISLVVTGNYVERNIPSPDEAYSLTVTADLISIEAPALPGLINGIETIHSLSAWDMALPYGGIKDFPRFPFRGIFLDIASNFPGYNYIKKFLTVMAQYKLNKLVLPLY…	ATGAACGCACCACAAGAAAAAGTGGAAATGAAGTGGGTAAAATCTGGAGTGGGAATACTAGGAATTTTACTAACTATTTGTCATGCTGTAACATCACAAGGGCATATATTAGACATTACAGACAGCTTAAAGATCACGTTCAAGACACTTTCAAATTTCGGTCCTAGAGCTCAGTCGATACAGAATGTGACCATTGAGAACGTGGGCATCAAGGATATACCTGATTCTGGGTGGCGCTGCTATTTTTGCCATGACCAGTTACTCTTCCCAGGGACCTTTAATCTAGCAAGGAACCAGTATTTCCTACGTCCCATTCTGGATAACTATGTGGTTCTTTCCGATGGATTTCTTCTTGAATTTATCAAAGGCTGCATGTACAGGATAACGCCAATTCCAAGA…	MNAPQEKVEMKWVKSGVGILGILLTICHAVTSQGHILDITDSLKITFKTLSNFGPRAQSIQNVTIENVGIKDIPDSGWRCYFCHDQLLFPGTFNLARNQYFLRPILDNYVVLSDGFLLEFIKGCMYRITPIPRNAPIKTRDKREFTLLAEQFSVSKYDSFPKWYCETISGGNTEVGIIRNTENLKYVEDFDSSYNWFRIPHDFRSVPLQPQDRFSANHKASSVDECKYKVIPTPVKASVSKVQRNFGTTVYYGTTDTSIRGREKLFKVAEQLALKHNLGLVEITPGLTVNNGISLVVTGNYVERNIPSPDEAYSLTVTADLISIEAPALPGLINGIETIHSLSAWDMALPYGGIKDFPRFPFRGIFLDIASNFPGYNYIKKFLTVMAQYKLNKLVLPLY…	P	P	TRINITY_DN71304_c1_g1_i1	3196	A	G
TRINITY_DN86534_c0_g1_i8	1	1107	SYN	-	ATGGGACATGTACGATACATATCTGTGCTAGTGACGTTACTTTATTTCTGTGATATTTCCTTCGGAGCTCCAGCCTCACGATGCTGTAATTGTCGGACATTAAATCTGACTTCCGTTCTTCCCGGTACTTCCCCTCAAGTTCTTCCCTCACCATTCCAAATTGTAGTGGACAAGAAAGCCTACAGAGCTGATAATTCCGAAGAAATTAAAGTAAATTTAACTGTCATACCACCAGAAATGGGAGGTAGATTTTTCACCCAGTTCATGCTGCAGGCCAACAACATAGATAGTAAAGGAAACATTATAGACTTTACCCCTCTAGGAGAATTCACTTCTCTCCCAGGAAATGCCGCTACTGACTTAGTCTGTAATGGAAGGAGAGCTATTAAAAATGCAGAT…	MGHVRYISVLVTLLYFCDISFGAPASRCCNCRTLNLTSVLPGTSPQVLPSPFQIVVDKKAYRADNSEEIKVNLTVIPPEMGGRFFTQFMLQANNIDSKGNIIDFTPLGEFTSLPGNAATDLVCNGRRAIKNADDSKKSLLRISWQPKTHAKGPIRFRATFVEDDQKYWIQELSVPIAEIGGTPLDTGVIPQNALPLIDPIHTDTCGSEKGCYRVPEGCWEPYCEYIATWKLVRQGTYMIEMGGYVDGVTDKYVSLALSEDTRWGEDRVFECVHIGGLGVTRVFQARSVDSSTERFSKPQAGIQESCPGMDLECGGQFYQQRLRCRFLVSENNQIETLPLSGEYHLLMSRGAAAEGITAPHKYGHNEYPK	ATGGGACATGTACGATACATATCTGTGCTAGTGACGTTACTTTATTTCTGTGATATTTCCTTCGGAGCTCCAGCCTCACGATGCTGTAATTGTCGGACATTAAATCTGACTTCCGTTCTTCCCGGTACTTCCCCTCAAGTTCTTCCCTCACCATTCCAAATTGTAGTGGACAAGAAAGCCTACAGAGCTGATAATTCCGAAGAAATTAAAGTAAATTTAACTGTCATACCACCAGAAATGGGAGGTAGATTTTTCACCCAGTTCATGCTGCAGGCCAACAACATAGATAGTAAAGGAAACATTATAGACTTTACCCCTCTAGGAGAATTCACTTCTCTCCCAGGAAATGCCGCTACTGACTTAGTCTGTAATGGAAGGAGAGCTATTAAAAATGCAGAT…	MGHVRYISVLVTLLYFCDISFGAPASRCCNCRTLNLTSVLPGTSPQVLPSPFQIVVDKKAYRADNSEEIKVNLTVIPPEMGGRFFTQFMLQANNIDSKGNIIDFTPLGEFTSLPGNAATDLVCNGRRAIKNADDSKKSLLRISWQPKTHAKGPIRFRATFVEDDQKYWIQELSVPIAEIGGTPLDTGVIPQNALPLIDPIHTDTCGSEKGCYRVPEGCWEPYCEYIATWKLVRQGTYMIEMGGYVDGVTDKYVSLALSEDTRWGEDRVFECVHIGGLGVTRVFQARSVDSSTERFSKPQAGIQESCPGMDLECGGQFYQQRLRCRFLVSENNQIETLPLSGEYHLLMSRGAAAEGITAPHKYGHNEYPK	Q	Q	TRINITY_DN86534_c0_g1_i8	262	C	T
TRINITY_DN86534_c1_g1_i1	2127	2954	SYN	-	AGGGGAGCAGCAGCTGAGGGTATAACTGCACCTCACAAATACGGACATAATGAGTACCCCAAGGCTTCTCCTGACCCTGTCACCCTGTATGATACCACAATCAACATAGGAGGCTATGCTAGATACCCGCTTGTCAAGGCGCATGGCATTTTGATGATCCTTGGTTGGTGTTTCTTCGGAACAATTGGCCTTCTCCTCACCAAGTATTACAAACCAATGTGGCCCAATAAAAGATTTTATGGCCAGAGATACTGGTTCATTGGTCACTTCAACTGTATGGCCATGGTGTTTTTGCTGATCGTCATATCTGCCATTCTTATCTTCGTTGAGACAGGAGGGTATAGCAAGGCTAACCATTTACCATATGAGGCACATCCTATTCTAGGAATTATCATTTTG…	RGAAAEGITAPHKYGHNEYPKASPDPVTLYDTTINIGGYARYPLVKAHGILMILGWCFFGTIGLLLTKYYKPMWPNKRFYGQRYWFIGHFNCMAMVFLLIVISAILIFVETGGYSKANHLPYEAHPILGIIILCCVIINPIIALLRPPDDHSCRPCVNWIHWAFGTIAWCLAIPNMFIGMDFGKAHVPWWATWILFIYILFHIIVEITLEVHQCCTHKKNKERRKKYEFQKRENPKAYIPEPEPAGRIFKRNMLIAHFIVTCIVALIMLISIAAS*	AGGGGAGCAGCAGCTGAGGGTATAACTGCACCTCACAAATACGGACATAATGAGTACCCCAAGGCTTCTCCTGACCCTGTCACCCTGTATGATACCACAATCAACATAGGAGGCTATGCTAGATACCCGCTTGTCAAGGCGCATGGCATTTTGATGATCCTTGGTTGGTGTTTCTTCGGAACAATTGGCCTTCTCCTCACCAAGTATTACAAACCAATGTGGCCCAATAAAAGATTTTATGGCCAGAGATACTGGTTCATTGGTCACTTCAACTGTATGGCCATGGTGTTTTTGCTGATCGTCATATCTGCCATTCTTATCTTCGTTGAGACAGGAGGGTATAGCAAGGCTAACCATTTACCATATGAGGCACATCCTATTCTAGGAATTATCATTTTG…	RGAAAEGITAPHKYGHNEYPKASPDPVTLYDTTINIGGYARYPLVKAHGILMILGWCFFGTIGLLLTKYYKPMWPNKRFYGQRYWFIGHFNCMAMVFLLIVISAILIFVETGGYSKANHLPYEAHPILGIIILCCVIINPIIALLRPPDDHSCRPCVNWIHWAFGTIAWCLAIPNMFIGMDFGKAHVPWWATWILFIYILFHIIVEITLEVHQCCTHKKNKERRKKYEFQKRENPKAYIPEPEPAGRIFKRNMLIAHFIVTCIVALIMLISIAAS*	K	K	TRINITY_DN86534_c1_g1_i1	2331	C	T
TRINITY_DN86534_c1_g1_i1	2598	2954	NOT IN ORF	+	NA	NA	NA	NA	NA	NA	TRINITY_DN86534_c1_g1_i1	2331	C	T
TRINITY_DN73926_c0_g1_i3	1	1677	SYN	+	ATTCCACCATACTTGTCACTGCAGAACTGGCAGGTCGAGGAAATTGTCAAATGTTCGTACTTGACAACAGAGAAAGTAAAAGAATATCAAAAGATTAATAATGACTTCATTGCATCATTAAAGATGCTGAAAAAAGAAAATCTGAGGAAAAATTTTCTTCGAGTGAAGCAAATCGCCGACCAGAATCTTGGAAGGGCAGAGAAATCTGAGGTGTTATCGGAGGACCTACAGTCTGTAGAGAAAAGGGTAGAGTTAGTAAGAGTAGTATGTGCCAGTACCACAAAGAAGGTGTCTGCCGGCCTGCAGGGCACGGGACCAGACATGGAAAAAAGAATGAAAAAGTTACCTGAGAGTCAACTAGCTCAGAATATGATAGAAAATGCCAATCTTTTAGGAACA…	IPPYLSLQNWQVEEIVKCSYLTTEKVKEYQKINNDFIASLKMLKKENLRKNFLRVKQIADQNLGRAEKSEVLSEDLQSVEKRVELVRVVCASTTKKVSAGLQGTGPDMEKRMKKLPESQLAQNMIENANLLGTDSIMGSMYQMCGECEYAIARHLLQYEYDIEKNVLQPLQEILDSEIPVINKAKKQLTKLTLDMDSARSRWNEAVKQTQVHGTNVASKSAKADQVKEEYEESCNKMHMARDNLATEMFNFVAKEAEHSNKLLEFLKVQKDYHRKALEEIEKIMPKMNEALECNPHKPVYGVPLEEHLRVTGRDIALVIEACVCTLIEGGLEEEGLFRIAGMASKVKKLKNSFDANVVDMEEYEQDLHSVAGALKQYLRELPDPLLTTSLYPEFMKASQ…	ATTCCACCATACTTGTCACTGCAGAACTGGCAGGTCGAGGAAATTGTCAAATGTTCGTACTTGACAACAGAGAAAGTAAAAGAATATCAAAAGATTAATAATGACTTCATTGCATCATTAAAGATGCTGAAAAAAGAAAATCTGAGGAAAAATTTTCTTCGAGTGAAGCAAATCGCCGACCAGAATCTTGGAAGGGCAGAGAAATCTGAGGTGTTATCGGAGGACCTACAGTCTGTAGAGAAAAGGGTAGAGTTAGTAAGAGTAGTATGTGCCAGTACCACAAAGAAGGTGTCTGCCGGCCTGCAGGGCACGGGACCAGACATGGAAAAAAGAATGAAAAAGTTACCTGAGAGTCAACTAGCTCAGAATATGATAGAAAATGCCAATCTTTTAGGAACA…	IPPYLSLQNWQVEEIVKCSYLTTEKVKEYQKINNDFIASLKMLKKENLRKNFLRVKQIADQNLGRAEKSEVLSEDLQSVEKRVELVRVVCASTTKKVSAGLQGTGPDMEKRMKKLPESQLAQNMIENANLLGTDSIMGSMYQMCGECEYAIARHLLQYEYDIEKNVLQPLQEILDSEIPVINKAKKQLTKLTLDMDSARSRWNEAVKQTQVHGTNVASKSAKADQVKEEYEESCNKMHMARDNLATEMFNFVAKEAEHSNKLLEFLKVQKDYHRKALEEIEKIMPKMNEALECNPHKPVYGVPLEEHLRVTGRDIALVIEACVCTLIEGGLEEEGLFRIAGMASKVKKLKNSFDANVVDMEEYEQDLHSVAGALKQYLRELPDPLLTTSLYPEFMKAAQ…	A	A	TRINITY_DN73926_c0_g1_i3	1192	T	G
TRINITY_DN73926_c0_g1_i3	1	1677	SYN	+	ATTCCACCATACTTGTCACTGCAGAACTGGCAGGTCGAGGAAATTGTCAAATGTTCGTACTTGACAACAGAGAAAGTAAAAGAATATCAAAAGATTAATAATGACTTCATTGCATCATTAAAGATGCTGAAAAAAGAAAATCTGAGGAAAAATTTTCTTCGAGTGAAGCAAATCGCCGACCAGAATCTTGGAAGGGCAGAGAAATCTGAGGTGTTATCGGAGGACCTACAGTCTGTAGAGAAAAGGGTAGAGTTAGTAAGAGTAGTATGTGCCAGTACCACAAAGAAGGTGTCTGCCGGCCTGCAGGGCACGGGACCAGACATGGAAAAAAGAATGAAAAAGTTACCTGAGAGTCAACTAGCTCAGAATATGATAGAAAATGCCAATCTTTTAGGAACA…	IPPYLSLQNWQVEEIVKCSYLTTEKVKEYQKINNDFIASLKMLKKENLRKNFLRVKQIADQNLGRAEKSEVLSEDLQSVEKRVELVRVVCASTTKKVSAGLQGTGPDMEKRMKKLPESQLAQNMIENANLLGTDSIMGSMYQMCGECEYAIARHLLQYEYDIEKNVLQPLQEILDSEIPVINKAKKQLTKLTLDMDSARSRWNEAVKQTQVHGTNVASKSAKADQVKEEYEESCNKMHMARDNLATEMFNFVAKEAEHSNKLLEFLKVQKDYHRKALEEIEKIMPKMNEALECNPHKPVYGVPLEEHLRVTGRDIALVIEACVCTLIEGGLEEEGLFRIAGMASKVKKLKNSFDANVVDMEEYEQDLHSVAGALKQYLRELPDPLLTTSLYPEFMKASQ…	ATTCCACCATACTTGTCACTGCAGAACTGGCAGGTCGAGGAAATTGTCAAATGTTCGTACTTGACAACAGAGAAAGTAAAAGAATATCAAAAGATTAATAATGACTTCATTGCATCATTAAAGATGCTGAAAAAAGAAAATCTGAGGAAAAATTTTCTTCGAGTGAAGCAAATCGCCGACCAGAATCTTGGAAGGGCAGAGAAATCTGAGGTGTTATCGGAGGACCTACAGTCTGTAGAGAAAAGGGTAGAGTTAGTAAGAGTAGTATGTGCCAGTACCACAAAGAAGGTGTCTGCCGGCCTGCAGGGCACGGGACCAGACATGGAAAAAAGAATGAAAAAGTTACCTGAGAGTCAACTAGCTCAGAATATGATAGAAAATGCCAATCTTTTAGGAACA…	IPPYLSLQNWQVEEIVKCSYLTTEKVKEYQKINNDFIASLKMLKKENLRKNFLRVKQIADQNLGRAEKSEVLSEDLQSVEKRVELVRVVCASTTKKVSAGLQGTGPDMEKRMKKLPESQLAQNMIENANLLGTDSIMGSMYQMCGECEYAIARHLLQYEYDIEKNVLQPLQEILDSEIPVINKAKKQLTKLTLDMDSARSRWNEAVKQTQVHGTNVASKSAKADQVKEEYEESCNKMHMARDNLATEMFNFVAKEAEHSNKLLEFLKVQKDYHRKALEEIEKIMPKMNEALECNPHKPVYGVPLEEHLRVTGRDIALVIEACICTLIEGGLEEEGLFRIAGMASKVKKLKNSFDANVVDMEEYEQDLHSVAGALKQYLRELPDPLLTTSLYPEFMKASQ…	C	C	TRINITY_DN73926_c0_g1_i3	967	G	A
TRINITY_DN85390_c1_g1_i4	184	1518	SYN	-	GTGATAGATTGTAACATGTGCATCAAAGAACAAGACCTAGATCAGCCTATGGGAGTTATAGACTTTAGCCTGTATCTTAAGGATGGAAGGATAGGTGATGATGACTCCCCAGATCAAGACAGTGCAGAGACCAGAAACAAAATGGCAACAATATTAGACCAGAAAAATTACTTGGAGGAATTGAACAGACATTTAAATGCCACAGTCACCAACCTACAACAGAAGCTGGAGACTTCACAGACAACAAATGCCTTAATGAAGGAGGACCTTGCCATAGCACAGAACACTATACTGAATTTACAGGAAGAGAATAACACACTGAACGCTAGCCAGACAATAGTAGTCGAGGATGTGCAGAGACAGCTGGAGGCAGCCAAACAGGATATAGAGACAGAGCGA…	VIDCNMCIKEQDLDQPMGVIDFSLYLKDGRIGDDDSPDQDSAETRNKMATILDQKNYLEELNRHLNATVTNLQQKLETSQTTNALMKEDLAIAQNTILNLQEENNTLNASQTIVVEDVQRQLEAAKQDIETERETYQTSRTGLDNMYSDLKKKLEEETHIRLDVEKELELQISMKQETEMALRILEKDIHEKQDTMISLRKQLEEIKAINLEMYQKLQSCESGLKHKTELVSKLEEKTNQLVSTLKEMEKRLKQAEGDKQAAEETARKLGQIIADKDNKRTALETDLKIEREWRGTLQKSLEQEKEKVAVVQNEIHHYKDVEKEYHMLKDRHLQLQHTCEEQEKTLSELGSHLSESKLRVEDMREAQQVIKEAQWKSDQDASHCSNCTKEFSISRRKHH…	GTGATAGATTGTAACATGTGCATCAAAGAACAAGACCTAGATCAGCCTATGGGAGTTATAGACTTTAGCCTGTATCTTAAGGATGGAAGGATAGGTGATGATGACTCCCCAGATCAAGACAGTGCAGAGACCAGAAACAAAATGGCAACAATATTAGACCAGAAAAATTACTTGGAGGAATTGAACAGACATTTAAATGCCACAGTCACCAACCTACAACAGAAGCTGGAGACTTCACAGACAACAAATGCCTTAATGAAGGAGGACCTTGCCATAGCACAGAACACTATACTGAATTTACAGGAAGAGAATAACACACTGAACGCTAGCCAGACAATAGTAGTCGAGGATGTGCAGAGACAGCTGGAGGCAGCCAAACAGGATATAGAGACAGAGCGA…	VIDCNMCIKEQDLDQPMGVIDFSLYLKDGRIGDDDSPDQDSAETRNKMATILDQKNYLEELNRHLNATVTNLQQKLETSQTTNALMKEDLAIAQNTILNLQEENNTLNASQTIVVEDVQRQLEAAKQDIETERETYQTSRTGLDNMYSDLKKKLEEETHIRLDVEKELELQISMKQETEMALRILEKDIHEKQDTMISLRKQLEEIKAINLEMYQKLQSCESGLKHKTELVSKLEEKTNQLVSTLKEMEKRLKQAEGDKQAAEETARKLGQIIADKDNKRTALETDLKIEREWRGTLQKSLEQEKEKVAVVQNEIHHYKDVEKEYHMLKDRHLQLQHTCEEQEKTLSELGSHLSESKLRVEDMREAQQVIKEAQWKSDQDASHCSNCTKEFSISRRKHH…	R	R	TRINITY_DN85390_c1_g1_i4	1057	G	C
TRINITY_DN59721_c1_g6_i11	173	1225	SYN	-	ATGCCTGCAACTGTTAAAGGACTTCGAGAGCGTCTCCGTGACGGAGAGGATGTAGTAGTGGCGGAGGGATATGTATTTGAGTTTGAGAGGAGAGGATACCTACGTGCCGGGTGCTTTGTACCGGAAGTAGTCATTGAACATCCGGAGTATGTGAAACTACTTCATGAAGAGTTTGTGCACGCCGGGAGCGATGTTGTTCTTGCTTTTACATACTACGGACACCGAGAAAAGTTAAAAGTTGTAGGTAGAGAAGACGAGCTGGAGGACCTGAATGTAAAAGCACTTAAAATAGCAAGAGAAGTGGCAGACGATACAGGAACTCTGATGGCAGGCAATATTTGTAATACCACCTTGTTTCAGAGAGACAATCAGAAGGCAATCGATACCACCAGACAAATG…	MPATVKGLRERLRDGEDVVVAEGYVFEFERRGYLRAGCFVPEVVIEHPEYVKLLHEEFVHAGSDVVLAFTYYGHREKLKVVGREDELEDLNVKALKIAREVADDTGTLMAGNICNTTLFQRDNQKAIDTTRQMFKEQIEWAVKYGADYIVAETFSEYAEAKLALECIQQYGNGLPAVVSLVAHAQDTTADGLTFGEACRKLEEAGADVVGINCCRGPDSMMPLVKEVRKACKGPICMLPVPYRTTQEQPTMQCLKEESTGAMAFPFDLPAFACSRTHIARFAREARALGVQYIGLCCGNASHYLRVVAEEYGRKPPASRFTPDMSEHFVYGDEKHVKKYHADNILPAYNT*	ATGCCTGCAACTGTTAAAGGACTTCGAGAGCGTCTCCGTGACGGAGAGGATGTAGTAGTGGCGGAGGGATATGTATTTGAGTTTGAGAGGAGAGGATACCTACGTGCCGGGTGCTTTGTACCGGAAGTAGTCATTGAACATCCGGAGTATGTGAAACTACTTCATGAAGAGTTTGTGCACGCCGGGAGCGATGTTGTTCTTGCTTTTACATACTACGGACACCGAGAAAAGTTAAAAGTTGTAGGTAGAGAAGACGAGCTGGAGGACCTGAATGTAAAAGCACTTAAAATAGCAAGAGAAGTGGCAGACGATACAGGAACTCTGATGGCAGGCAATATTTGTAATACCACCTTGTTTCAGAGAGACAATCAGAAGGCAATCGATACCACCAGACAAATG…	MPATVKGLRERLRDGEDVVVAEGYVFEFERRGYLRAGCFVPEVVIEHPEYVKLLHEEFVHAGSDVVLAFTYYGHREKLKVVGREDELEDLNVKALKIAREVADDTGTLMAGNICNTTLFQRDNQKAIDTTRQMFKEQIEWAVKYGADYIVAETFSEYAEAKLALECIQQYGNGLPAVVSLVAHAQDTTADGLTFGEACRKLEEAGADVVGINCCRGPDSMMPLVKEVRKACKGPICMLPVPYRTTQEQPTMQCLKEESTGAMAFPFDLPAFACSRTHIARFAREARALGVQYIGLCCGNASHYLRVVAEEYGRKPPASRFTPDMSEHFVYGDEKHVKKYHADNILPAYNT*	A	A	TRINITY_DN59721_c1_g6_i11	281	A	T
TRINITY_DN59721_c1_g6_i11	245	736	SYN	+	ATGCTCAGACATGTCAGGTGTAAAGCGGCTGGCTGGAGGCTTCCTACCATACTCCTCTGCTACCACCCGGAGGTAGTGGGAAGCATTTCCACAGCAAAGCCCAATATATTGCACACCCAGGGCTCGGGCCTCTCGGGCGAAGCGGGCTATATGAGTTCTGCTACAAGCAAAAGCCGGCAGATCGAACGGAAATGCCATTGCGCCTGTAGATTCCTCTTTCAGACACTGCATTGTAGGCTGTTCCTGGGTGGTTCTGTAGGGCACAGGCAACATACAAATAGGTCCCTTGCATGCTTTGCGAACCTCCTTAACAAGAGGCATCATAGAGTCAGGACCACGACAACAGTTTATACCGACCACGTCAGCCCCTGCTTCCTCCAGCTTCCTACATGCTTCTCC…	MLRHVRCKAAGWRLPTILLCYHPEVVGSISTAKPNILHTQGSGLSGEAGYMSSATSKSRQIERKCHCACRFLFQTLHCRLFLGGSVGHRQHTNRSLACFANLLNKRHHRVRTTTTVYTDHVSPCFLQLPTCFSKCQSVCRCVLSVGDQRYNRRQTIPILLDTF*	ATGCTCAGACATGTCAGGTGTAAAGCGGCTGGCTGGTGGCTTCCTACCATACTCCTCTGCTACCACCCGGAGGTAGTGGGAAGCATTTCCACAGCAAAGCCCAATATATTGCACACCCAGGGCTCGGGCCTCTCGGGCGAAGCGGGCTATATGAGTTCTGCTACAAGCAAAAGCCGGCAGATCGAACGGAAATGCCATTGCGCCTGTAGATTCCTCTTTCAGACACTGCATTGTAGGCTGTTCCTGGGTGGTTCTGTAGGGCACAGGCAACATACAAATAGGTCCCTTGCATGCTTTGCGAACCTCCTTAACAAGAGGCATCATAGAGTCAGGACCACGACAACAGTTTATACCGACCACGTCAGCCCCTGCTTCCTCCAGCTTCCTACATGCTTCTCC…	MLRHVRCKAAGWWLPTILLCYHPEVVGSISTAKPNILHTQGSGLSGEAGYMSSATSKSRQIERKCHCACRFLFQTLHCRLFLGGSVGHRQHTNRSLACFANLLNKRHHRVRTTTTVYTDHVSPCFLQLPTCFSKCQSVCRCVLSVGDQRYNRRQTIPILLDTF*	W	W	TRINITY_DN59721_c1_g6_i11	281	A	T
TRINITY_DN60730_c0_g2_i2	486	1910	SYN	-	ATGGCTGTGAACAGTGTTAATGGATCAGGGGACCACTTTGATCTACAAACAGACATACATGATGATGATCCAGAGGTTGCAGCAATCATCCATAAAGAAAAGCAGCGACAGCTTCGAGGACTGGAGTTGATCGCCTCTGAAAATTTCACATCCAAAGCAGTGACACAAGCACTTGGTTCATGTCTAACAAACAAGTATTCTGAAGGACAACCAGGTCAAAGATACTATGGAGGAAATGAATTTATAGACCAGGTAGAGGTTCTTTGTCAGAAGAGAGCACTTGAGGCGTATAAGCTGGATCCTGCTGAGTGGGGTGTCAATGTTCAGCCATATTCTGGATCGCCGGCTAATTTTGCTGTCTACACAGCAGTGGTCGGCCCACATGGTCGTATAATGGGA…	MAVNSVNGSGDHFDLQTDIHDDDPEVAAIIHKEKQRQLRGLELIASENFTSKAVTQALGSCLTNKYSEGQPGQRYYGGNEFIDQVEVLCQKRALEAYKLDPAEWGVNVQPYSGSPANFAVYTAVVGPHGRIMGLYLPDGGHLSHGFMTANKKISATSVYFESFPYKVNPETGLIDYDELHRNAKLFLPKMIVAGVSCYSRNLDYKRFKEIASENDAYLLADMAHISGLVAAGVVPSPFEYCDIVTTTTHKSLRGPRSGMIFFRRGVRKVNKDGTKVMYDLERKINEAVFPGLQGGPHNHQIAGVAVALRQSMRPEFRAYQEQVIANAKSISKALQARGYTVVTGGTDNHLILVDLRPNGMDGARAEKVLEDVSIALNKNTCPGDKSALRPSGLRIGTPA…	ATGGCTGTGAACAGTGTTAATGGATCAGGGGACCACTTTGATCTACAAACAGACATACATGATGATGATCCAGAGGTTGCAGCAATCATCCATAAAGAAAAGCAGCGACAGCTTCGAGGACTGGAGTTGATCGCCTCTGAAAATTTCACATCCAAAGCAGTGACACAAGCACTTGGTTCATGTCTAACAAACAAGTATTCTGAAGGACAACCAGGTCAAAGATACTATGGAGGAAATGAATTTATAGACCAGGTAGAGGTTCTTTGTCAGAAGAGAGCACTTGAGGCGTATAAGCTGGATCCTGCTGAGTGGGGTGTCAATGTTCAGCCATATTCTGGATCGCCGGCTAATTTTGCTGTCTACACAGCAGTGGTCGGCCCACATGGTCGTATAATGGGA…	MAVNSVNGSGDHFDLQTDIHDDDPEVAAIIHKEKQRQLRGLELIASENFTSKAVTQALGSCLTNKYSEGQPGQRYYGGNEFIDQVEVLCQKRALEAYKLDPAEWGVNVQPYSGSPANFAVYTAVVGPHGRIMGLYLPDGGHLSHGFMTANKKISATSVYFESFPYKVNPETGLIDYDELHRNAKLFLPKMIVAGVSCYSRNLDYKRFKEIASENDAYLLADMAHISGLVAAGVVPSPFEYCDIVTTTTHKSLRGPRSGMIFFRRGVRKVNKDGTKVMYDLERKINEAVFPGLQGGPHNHQIAGVAVALRQSMRPEFRAYQEQVIANAKSISKALQARGYTVVTGGTDNHLILVDLRPNGMDGARAEKVLEDVSIALNKNTCPGDKSALRPSGLRIGTPA…	V	V	TRINITY_DN60730_c0_g2_i2	1062	C	T
TRINITY_DN60730_c0_g2_i2	486	1910	SYN	-	ATGGCTGTGAACAGTGTTAATGGATCAGGGGACCACTTTGATCTACAAACAGACATACATGATGATGATCCAGAGGTTGCAGCAATCATCCATAAAGAAAAGCAGCGACAGCTTCGAGGACTGGAGTTGATCGCCTCTGAAAATTTCACATCCAAAGCAGTGACACAAGCACTTGGTTCATGTCTAACAAACAAGTATTCTGAAGGACAACCAGGTCAAAGATACTATGGAGGAAATGAATTTATAGACCAGGTAGAGGTTCTTTGTCAGAAGAGAGCACTTGAGGCGTATAAGCTGGATCCTGCTGAGTGGGGTGTCAATGTTCAGCCATATTCTGGATCGCCGGCTAATTTTGCTGTCTACACAGCAGTGGTCGGCCCACATGGTCGTATAATGGGA…	MAVNSVNGSGDHFDLQTDIHDDDPEVAAIIHKEKQRQLRGLELIASENFTSKAVTQALGSCLTNKYSEGQPGQRYYGGNEFIDQVEVLCQKRALEAYKLDPAEWGVNVQPYSGSPANFAVYTAVVGPHGRIMGLYLPDGGHLSHGFMTANKKISATSVYFESFPYKVNPETGLIDYDELHRNAKLFLPKMIVAGVSCYSRNLDYKRFKEIASENDAYLLADMAHISGLVAAGVVPSPFEYCDIVTTTTHKSLRGPRSGMIFFRRGVRKVNKDGTKVMYDLERKINEAVFPGLQGGPHNHQIAGVAVALRQSMRPEFRAYQEQVIANAKSISKALQARGYTVVTGGTDNHLILVDLRPNGMDGARAEKVLEDVSIALNKNTCPGDKSALRPSGLRIGTPA…	ATGGCTGTGAACAGTGTTAATGGATCAGGGGACCACTTTGATCTACAAACAGACATACATGATGATGATCCAGAGGTTGCAGCAATCATCCATAAAGAAAAGCAGCGACAGCTTCGAGGACTGGAGTTGATCGCCTCTGAAAATTTCACATCCAAAGCAGTGACACAAGCACTTGGTTCATGTCTAACAAACAAGTATTCTGAAGGACAACCAGGTCAAAGATACTATGGAGGAAATGAATTTATAGACCAGGTAGAGGTTCTTTGTCAGAAGAGAGCACTTGAGGCGTATAAGCTGGATCCTGCTGAGTGGGGTGTCAATGTTCAGCCATATTCTGGATCGCCGGCTAATTTTGCTGTCTACACAGCAGTGGTCGGCCCACATGGTCGTATAATGGGA…	MAVNSVNGSGDHFDLQTDIHDDDPEVAAIIHKEKQRQLRGLELIASENFTSKAVTQALGSCLTNKYSEGQPGQRYYGGNEFIDQVEVLCQKRALEAYKLDPAEWGVNVQPYSGSPANFAVYTAVVGPHGRIMGLYLPDGGHLSHGFMTANKKISATSVYFESFPYKVNPETGLIDYDELHRNAKLFLPKMIVAGVSCYSRNLDYKRFKEIASENDAYLLADMAHISGLVAAGVVPSPFEYCDIVTTTTHKSLRGPRSGMIFFRRGVRKVNKDGTKVMYDLERKINEAVFPGLQGGPHNHQIAGVAVALRQSMRPEFRAYQEQVIANAKSISKALQARGYTVVTGGTDNHLILVDLRPNGMDGARAEKVLEDVSIALNKNTCPGDKSALRPSGLRIGTPA…	T	T	TRINITY_DN60730_c0_g2_i2	1230	G	T
TRINITY_DN61758_c1_g1_i6	3	575	SYN	+	GACTTTCCTTGGTATAAGGTTGGTGTCACATATACAAGATGGGGAAGAACGACATGCCCAAATAATAGGACGGAACTCGTGTATTCCGGTTATGTGGGCGGGTCTCACTATACACATAAAGGCGCCGCAGTGGATTACCTCTGTATGCCAAAAGACCCAGACTGGTATAGATACAAAGACGGTGCTTCAGGAAGTAAAGGTTACGTGTACGGAGCAGAATATCAAATACATGACGACAGTATTGGAATTGACAAAACTTACACCCAGTGGGATGTACCTTGTGCAGTGTGTAGGGCAGTTGGAATTACTAGTATCCTGATGGTACCAGGCAAAACAAGGTGCAATAAGTCATGGACCACACAGTACAGTGGATATTTGATGGCAGGTTACCATGACCAT…	DFPWYKVGVTYTRWGRTTCPNNRTELVYSGYVGGSHYTHKGAAVDYLCMPKDPDWYRYKDGASGSKGYVYGAEYQIHDDSIGIDKTYTQWDVPCAVCRAVGITSILMVPGKTRCNKSWTTQYSGYLMAGYHDHAAASQYICVDRKAEKIGSYADRNGVLLYPVEAKCGSLPCKHGHYVEGRELTCVVCSK*	GACTTTCCTTGGTATAAGGTTGGTGTCACATATACAAGATGGGGACGAACGACATGCCCAAATAATAGGACGGAACTCGTGTATTCCGGTTATGTGGGCGGGTCTCACTATACACATAAAGGCGCCGCAGTGGATTACCTCTGTATGCCAAAAGACCCAGACTGGTATAGATACAAAGACGGTGCTTCAGGAAGTAAAGGTTACGTGTACGGAGCAGAATATCAAATACATGACGACAGTATTGGAATTGACAAAACTTACACCCAGTGGGATGTACCTTGTGCAGTGTGTAGGGCAGTTGGAATTACTAGTATCCTGATGGTACCAGGCAAAACAAGGTGCAATAAGTCATGGACCACACAGTACAGTGGATATTTGATGGCAGGTTACCATGACCAT…	DFPWYKVGVTYTRWGRTTCPNNRTELVYSGYVGGSHYTHKGAAVDYLCMPKDPDWYRYKDGASGSKGYVYGAEYQIHDDSIGIDKTYTQWDVPCAVCRAVGITSILMVPGKTRCNKSWTTQYSGYLMAGYHDHAAASQYICVDRKAEKIGSYADRNGVLLYPVEAKCGSLPCKHGHYVEGRELTCVVCSK*	G	G	TRINITY_DN61758_c1_g1_i6	48	A	C
TRINITY_DN61758_c1_g1_i6	1	321	NSYN	+	GGGACTTTCCTTGGTATAAGGTTGGTGTCACATATACAAGATGGGGAAGAACGACATGCCCAAATAATAGGACGGAACTCGTGTATTCCGGTTATGTGGGCGGGTCTCACTATACACATAAAGGCGCCGCAGTGGATTACCTCTGTATGCCAAAAGACCCAGACTGGTATAGATACAAAGACGGTGCTTCAGGAAGTAAAGGTTACGTGTACGGAGCAGAATATCAAATACATGACGACAGTATTGGAATTGACAAAACTTACACCCAGTGGGATGTACCTTGTGCAGTGTGTAGGGCAGTTGGAATTACTAGTATCCTGA	GTFLGIRLVSHIQDGEERHAQIIGRNSCIPVMWAGLTIHIKAPQWITSVCQKTQTGIDTKTVLQEVKVTCTEQNIKYMTTVLELTKLTPSGMYLVQCVGQLELLVS*	GGGACTTTCCTTGGTATAAGGTTGGTGTCACATATACAAGATGGGGACGAACGACATGCCCAAATAATAGGACGGAACTCGTGTATTCCGGTTATGTGGGCGGGTCTCACTATACACATAAAGGCGCCGCAGTGGATTACCTCTGTATGCCAAAAGACCCAGACTGGTATAGATACAAAGACGGTGCTTCAGGAAGTAAAGGTTACGTGTACGGAGCAGAATATCAAATACATGACGACAGTATTGGAATTGACAAAACTTACACCCAGTGGGATGTACCTTGTGCAGTGTGTAGGGCAGTTGGAATTACTAGTATCCTGA	GTFLGIRLVSHIQDGDERHAQIIGRNSCIPVMWAGLTIHIKAPQWITSVCQKTQTGIDTKTVLQEVKVTCTEQNIKYMTTVLELTKLTPSGMYLVQCVGQLELLVS*	E	D	TRINITY_DN61758_c1_g1_i6	48	A	C
TRINITY_DN61758_c1_g1_i6	3	575	SYN	+	GACTTTCCTTGGTATAAGGTTGGTGTCACATATACAAGATGGGGAAGAACGACATGCCCAAATAATAGGACGGAACTCGTGTATTCCGGTTATGTGGGCGGGTCTCACTATACACATAAAGGCGCCGCAGTGGATTACCTCTGTATGCCAAAAGACCCAGACTGGTATAGATACAAAGACGGTGCTTCAGGAAGTAAAGGTTACGTGTACGGAGCAGAATATCAAATACATGACGACAGTATTGGAATTGACAAAACTTACACCCAGTGGGATGTACCTTGTGCAGTGTGTAGGGCAGTTGGAATTACTAGTATCCTGATGGTACCAGGCAAAACAAGGTGCAATAAGTCATGGACCACACAGTACAGTGGATATTTGATGGCAGGTTACCATGACCAT…	DFPWYKVGVTYTRWGRTTCPNNRTELVYSGYVGGSHYTHKGAAVDYLCMPKDPDWYRYKDGASGSKGYVYGAEYQIHDDSIGIDKTYTQWDVPCAVCRAVGITSILMVPGKTRCNKSWTTQYSGYLMAGYHDHAAASQYICVDRKAEKIGSYADRNGVLLYPVEAKCGSLPCKHGHYVEGRELTCVVCSK*	GACTTTCCTTGGTATAAGGTTGGTGTCACATATACAAGATGGGGAAGAACAACATGCCCAAATAATAGGACGGAACTCGTGTATTCCGGTTATGTGGGCGGGTCTCACTATACACATAAAGGCGCCGCAGTGGATTACCTCTGTATGCCAAAAGACCCAGACTGGTATAGATACAAAGACGGTGCTTCAGGAAGTAAAGGTTACGTGTACGGAGCAGAATATCAAATACATGACGACAGTATTGGAATTGACAAAACTTACACCCAGTGGGATGTACCTTGTGCAGTGTGTAGGGCAGTTGGAATTACTAGTATCCTGATGGTACCAGGCAAAACAAGGTGCAATAAGTCATGGACCACACAGTACAGTGGATATTTGATGGCAGGTTACCATGACCAT…	DFPWYKVGVTYTRWGRTTCPNNRTELVYSGYVGGSHYTHKGAAVDYLCMPKDPDWYRYKDGASGSKGYVYGAEYQIHDDSIGIDKTYTQWDVPCAVCRAVGITSILMVPGKTRCNKSWTTQYSGYLMAGYHDHAAASQYICVDRKAEKIGSYADRNGVLLYPVEAKCGSLPCKHGHYVEGRELTCVVCSK*	T	T	TRINITY_DN61758_c1_g1_i6	53	G	A
TRINITY_DN61758_c1_g1_i6	1	321	SYN	+	GGGACTTTCCTTGGTATAAGGTTGGTGTCACATATACAAGATGGGGAAGAACGACATGCCCAAATAATAGGACGGAACTCGTGTATTCCGGTTATGTGGGCGGGTCTCACTATACACATAAAGGCGCCGCAGTGGATTACCTCTGTATGCCAAAAGACCCAGACTGGTATAGATACAAAGACGGTGCTTCAGGAAGTAAAGGTTACGTGTACGGAGCAGAATATCAAATACATGACGACAGTATTGGAATTGACAAAACTTACACCCAGTGGGATGTACCTTGTGCAGTGTGTAGGGCAGTTGGAATTACTAGTATCCTGA	GTFLGIRLVSHIQDGEERHAQIIGRNSCIPVMWAGLTIHIKAPQWITSVCQKTQTGIDTKTVLQEVKVTCTEQNIKYMTTVLELTKLTPSGMYLVQCVGQLELLVS*	GGGACTTTCCTTGGTATAAGGTTGGTGTCACATATACAAGATGGGGAAGAACAACATGCCCAAATAATAGGACGGAACTCGTGTATTCCGGTTATGTGGGCGGGTCTCACTATACACATAAAGGCGCCGCAGTGGATTACCTCTGTATGCCAAAAGACCCAGACTGGTATAGATACAAAGACGGTGCTTCAGGAAGTAAAGGTTACGTGTACGGAGCAGAATATCAAATACATGACGACAGTATTGGAATTGACAAAACTTACACCCAGTGGGATGTACCTTGTGCAGTGTGTAGGGCAGTTGGAATTACTAGTATCCTGA	GTFLGIRLVSHIQDGEEQHAQIIGRNSCIPVMWAGLTIHIKAPQWITSVCQKTQTGIDTKTVLQEVKVTCTEQNIKYMTTVLELTKLTPSGMYLVQCVGQLELLVS*	E	E	TRINITY_DN61758_c1_g1_i6	53	G	A
TRINITY_DN83881_c0_g1_i5	1774	3087	SYN	-	ATGGCGGCTTCCATAGCTTTGAGGACAGTATTTGGTACACAGAGATGTTTGAGAAGAGGTGTCACAGCTCAGTTAAGTCAGCGACACTTCAGTAGGTCCAGAATATTGACACAGAATACTGCTGTCAAGACCCGTGGTATGCCGTCACTGGAAGCCATAACAAATCCCCCAGTGGACCTTTTGTCACCAGACGAACAAATGATGAAAGATGCAGTGGGAAAACTAGCACAGGAGAAAATTCTGCCATTGGTTGCCAAAATGGATGCAGAAAGCCAGTTGGATCCATCTGTGTTAAAAGCACTCTTTGAAAATGGATTGATGGGCGTAGAGATAGAGACGGAGTACGGAGGGACAAATTCTACCTTCTTTGTAGCTAATTTGGTGATTGAGGAATTAGCC…	MAASIALRTVFGTQRCLRRGVTAQLSQRHFSRSRILTQNTAVKTRGMPSLEAITNPPVDLLSPDEQMMKDAVGKLAQEKILPLVAKMDAESQLDPSVLKALFENGLMGVEIETEYGGTNSTFFVANLVIEELAKVDPSVSVLVDVHNTLINTLFRKLGTAEQKERYLPKLATDTVGSFCLSEAESGSDAFALRTSAVKQGDYYILNGTKLWITNAEHAGVFLVMANANPTAGYKGITTFIVDRDTEGLIIGKKEDKMCIRASSTCPVTFDHVKIPASNVLGQVGMGYRYAIEMLNEGRIGIGAQMLGLAEGCFNATIPYTMERKQFGRRIFDFQGMQHQIAHVATQIEAARLLVYNAARKKEAGVPFIKEASMAKLYASEVATLTTSKCIEWMGGVGIS…	ATGGCGGCTTCCATAGCTTTGAGGACAGTATTTGGTACACAGAGATGTTTGAGAAGAGGTGTCACAGCTCAGTTAAGTCAGCGACACTTCAGTAGGTCCAGAATATTGACACAGAATACTGCTGTCAAGACCCGTGGTATGCCGTCACTGGAAGCCATAACAAATCCCCCAGTGGACCTTTTGTCACCAGACGAACAAATGATGAAAGATGCAGTGGGAAAACTAGCACAGGAGAAAATTCTGCCATTGGTTGCCAAAATGGATGCAGAAAGCCAGTTGGATCCATCTGTGTTAAAAGCACTCTTTGAAAATGGATTGATGGGCGTAGAGATAGAGACGGAGTACGGAGGGACAAATTCTACCTTCTTTGTAGCTAATTTGGTGATTGAGGAATTAGCC…	MAASIALRTVFGTQRCLRRGVTAQLSQRHFSRSRILTQNTAVKTRGMPSLEAITNPPVDLLSPDEQMMKDAVGKLAQEKILPLVAKMDAESQLDPSVLKALFENGLMGVEIETEYGGTNSTFFVANLVIEELAKVDPSVSVLVDVHNTLINTLFRKLGTAEQKERYLPKLATDTVGSFCLSEAESGSDAFALRTSAVKQGDYYILNGTKLWITNAEHAGVFLVMANANPTAGYKGITTFIVDRDTEGLIIGKKEDKMCIRASSTCPVTFDHVKIPASNVLGQVGMGYRYAIEMLNEGRIGIGAQMLGLAEGCFNATIPYTMERKQFGRRIFDFQGMQHQIAHVATQIEAARLLVYNAARKKEAGVPFIKEASMAKLYASEVATLTTSKCIEWMGGVGIS…	I	I	TRINITY_DN83881_c0_g1_i5	2647	A	G
TRINITY_DN83881_c0_g1_i5	2639	3010	SYN	+	ATGAGGGTATTGTGCACATCTACCAGAACACTGACTGAAGGGTCCACCTTGGCTAATTCCTCAATCACCAAATTAGCTACAAAGAAGGTAGAATTTGTCCCTCCGTACTCCGTCTCTATCTCTACGCCCATCAATCCATTTTCAAAGAGTGCTTTTAACACAGATGGATCCAACTGGCTTTCTGCATCCATTTTGGCAACCAATGGCAGAATTTTCTCCTGTGCTAGTTTTCCCACTGCATCTTTCATCATTTGTTCGTCTGGTGACAAAAGGTCCACTGGGGGATTTGTTATGGCTTCCAGTGACGGCATACCACGGGTCTTGACAGCAGTATTCTGTGTCAATATTCTGGACCTACTGAAGTGTCGCTGA	MRVLCTSTRTLTEGSTLANSSITKLATKKVEFVPPYSVSISTPINPFSKSAFNTDGSNWLSASILATNGRIFSCASFPTASFIICSSGDKRSTGGFVMASSDGIPRVLTAVFCVNILDLLKCR*	ATGAGGGTGTTGTGCACATCTACCAGAACACTGACTGAAGGGTCCACCTTGGCTAATTCCTCAATCACCAAATTAGCTACAAAGAAGGTAGAATTTGTCCCTCCGTACTCCGTCTCTATCTCTACGCCCATCAATCCATTTTCAAAGAGTGCTTTTAACACAGATGGATCCAACTGGCTTTCTGCATCCATTTTGGCAACCAATGGCAGAATTTTCTCCTGTGCTAGTTTTCCCACTGCATCTTTCATCATTTGTTCGTCTGGTGACAAAAGGTCCACTGGGGGATTTGTTATGGCTTCCAGTGACGGCATACCACGGGTCTTGACAGCAGTATTCTGTGTCAATATTCTGGACCTACTGAAGTGTCGCTGA	MRVLCTSTRTLTEGSTLANSSITKLATKKVEFVPPYSVSISTPINPFSKSAFNTDGSNWLSASILATNGRIFSCASFPTASFIICSSGDKRSTGGFVMASSDGIPRVLTAVFCVNILDLLKCR*	V	V	TRINITY_DN83881_c0_g1_i5	2647	A	G
TRINITY_DN83881_c0_g1_i5	1774	3087	SYN	-	ATGGCGGCTTCCATAGCTTTGAGGACAGTATTTGGTACACAGAGATGTTTGAGAAGAGGTGTCACAGCTCAGTTAAGTCAGCGACACTTCAGTAGGTCCAGAATATTGACACAGAATACTGCTGTCAAGACCCGTGGTATGCCGTCACTGGAAGCCATAACAAATCCCCCAGTGGACCTTTTGTCACCAGACGAACAAATGATGAAAGATGCAGTGGGAAAACTAGCACAGGAGAAAATTCTGCCATTGGTTGCCAAAATGGATGCAGAAAGCCAGTTGGATCCATCTGTGTTAAAAGCACTCTTTGAAAATGGATTGATGGGCGTAGAGATAGAGACGGAGTACGGAGGGACAAATTCTACCTTCTTTGTAGCTAATTTGGTGATTGAGGAATTAGCC…	MAASIALRTVFGTQRCLRRGVTAQLSQRHFSRSRILTQNTAVKTRGMPSLEAITNPPVDLLSPDEQMMKDAVGKLAQEKILPLVAKMDAESQLDPSVLKALFENGLMGVEIETEYGGTNSTFFVANLVIEELAKVDPSVSVLVDVHNTLINTLFRKLGTAEQKERYLPKLATDTVGSFCLSEAESGSDAFALRTSAVKQGDYYILNGTKLWITNAEHAGVFLVMANANPTAGYKGITTFIVDRDTEGLIIGKKEDKMCIRASSTCPVTFDHVKIPASNVLGQVGMGYRYAIEMLNEGRIGIGAQMLGLAEGCFNATIPYTMERKQFGRRIFDFQGMQHQIAHVATQIEAARLLVYNAARKKEAGVPFIKEASMAKLYASEVATLTTSKCIEWMGGVGIS…	ATGGCGGCTTCCATAGCTTTGAGGACAGTATTTGGTACACAGAGATGTTTGAGAAGAGGTGTCACAGCTCAGTTAAGTCAGCGACACTTCAGTAGGTCCAGAATATTGACACAGAATACTGCTGTCAAGACCCGTGGTATGCCGTCACTGGAAGCCATAACAAATCCCCCAGTGGACCTTTTGTCACCAGACGAACAAATGATGAAAGATGCAGTGGGAAAACTAGCACAGGAGAAAATTCTGCCATTGGTTGCCAAAATGGATGCAGAAAGCCAGTTGGATCCATCTGTGTTAAAAGCACTCTTTGAAAATGGATTGATGGGCGTAGAGATAGAGACGGAGTACGGAGGGACAAATTCTACCTTCTTTGTAGCTAACTTGGTGATTGAGGAATTAGCC…	MAASIALRTVFGTQRCLRRGVTAQLSQRHFSRSRILTQNTAVKTRGMPSLEAITNPPVDLLSPDEQMMKDAVGKLAQEKILPLVAKMDAESQLDPSVLKALFENGLMGVEIETEYGGTNSTFFVANLVIEELAKVDPSVSVLVDVHNTLINTLFRKLGTAEQKERYLPKLATDTVGSFCLSEAESGSDAFALRTSAVKQGDYYILNGTKLWITNAEHAGVFLVMANANPTAGYKGITTFIVDRDTEGLIIGKKEDKMCIRASSTCPVTFDHVKIPASNVLGQVGMGYRYAIEMLNEGRIGIGAQMLGLAEGCFNATIPYTMERKQFGRRIFDFQGMQHQIAHVATQIEAARLLVYNAARKKEAGVPFIKEASMAKLYASEVATLTTSKCIEWMGGVGIS…	C	C	TRINITY_DN83881_c0_g1_i5	2710	A	G
TRINITY_DN83881_c0_g1_i5	2639	3010	SYN	+	ATGAGGGTATTGTGCACATCTACCAGAACACTGACTGAAGGGTCCACCTTGGCTAATTCCTCAATCACCAAATTAGCTACAAAGAAGGTAGAATTTGTCCCTCCGTACTCCGTCTCTATCTCTACGCCCATCAATCCATTTTCAAAGAGTGCTTTTAACACAGATGGATCCAACTGGCTTTCTGCATCCATTTTGGCAACCAATGGCAGAATTTTCTCCTGTGCTAGTTTTCCCACTGCATCTTTCATCATTTGTTCGTCTGGTGACAAAAGGTCCACTGGGGGATTTGTTATGGCTTCCAGTGACGGCATACCACGGGTCTTGACAGCAGTATTCTGTGTCAATATTCTGGACCTACTGAAGTGTCGCTGA	MRVLCTSTRTLTEGSTLANSSITKLATKKVEFVPPYSVSISTPINPFSKSAFNTDGSNWLSASILATNGRIFSCASFPTASFIICSSGDKRSTGGFVMASSDGIPRVLTAVFCVNILDLLKCR*	ATGAGGGTATTGTGCACATCTACCAGAACACTGACTGAAGGGTCCACCTTGGCTAATTCCTCAATCACCAAGTTAGCTACAAAGAAGGTAGAATTTGTCCCTCCGTACTCCGTCTCTATCTCTACGCCCATCAATCCATTTTCAAAGAGTGCTTTTAACACAGATGGATCCAACTGGCTTTCTGCATCCATTTTGGCAACCAATGGCAGAATTTTCTCCTGTGCTAGTTTTCCCACTGCATCTTTCATCATTTGTTCGTCTGGTGACAAAAGGTCCACTGGGGGATTTGTTATGGCTTCCAGTGACGGCATACCACGGGTCTTGACAGCAGTATTCTGTGTCAATATTCTGGACCTACTGAAGTGTCGCTGA	MRVLCTSTRTLTEGSTLANSSITKLATKKVEFVPPYSVSISTPINPFSKSAFNTDGSNWLSASILATNGRIFSCASFPTASFIICSSGDKRSTGGFVMASSDGIPRVLTAVFCVNILDLLKCR*	K	K	TRINITY_DN83881_c0_g1_i5	2710	A	G
TRINITY_DN82967_c0_g1_i1	114	1628	NOT IN ORF	+	NA	NA	NA	NA	NA	NA	TRINITY_DN82967_c0_g1_i1	1650	T	A
TRINITY_DN77767_c2_g1_i7	110	1297	SYN	+	ATGCCACGTCGCGCACTTAGATGTGTTGTGGACCTTAAAATCCGTGCAGTGACAGCTCCTGGGGTGTGGCTGCCTAGCAGGGAGGATGTGTACCTCAGCATCAGTCTGTTTGGTCAGTACAGGAACACAAACCTCATACCATCTGTCTTTCCTCTCTTTGTGAAGGAAGATTTTAGGTTTGAAAAGACGTATTACACTGCCCTGGATCCCTCAGAAGTATCTGATTACTTGGAAGATGAATTGATTATCTTTGAGCTGCTACAGCTATCTCCGTTTGGCGGGGCTAATCGTTTAGCATCCTACAGCTGTAACGCACGTGATTTCCTATTCCCCTACCCTTCCTTGGCTCCATGTTATGCCTCTACAGCTAGAGAAATTCTACTAGAACGTACATATGAC…	MPRRALRCVVDLKIRAVTAPGVWLPSREDVYLSISLFGQYRNTNLIPSVFPLFVKEDFRFEKTYYTALDPSEVSDYLEDELIIFELLQLSPFGGANRLASYSCNARDFLFPYPSLAPCYASTAREILLERTYDFPGISPKLEFVTVTNVKESLSPELDALEDELEAERRSRRRSRSRSRSRSRASMRSPSPALRRSLTDSFNPKLSSMESRPPFVVRHLENSLIGRTPVGLAPGKKKSKRRSRSLTRRPSSALSDSGGYTSDYTSYPSSLTHKYRLRKDYASGSDEDDNEVASLTKSIDNLTFTRPRSVSPLLYRPTFSERYRPLTPSEKLDLDLRVERAIQRSKSRERLAQLDMEESLRRARLNRTLDDLDLDARIRRIRRYYPYYYPYYYYWL*	ATGCCACGTCGCGCACTTAGATGTGTTGTGGACCTTAAAATCCGTGCAGTGACAGCTCCTGGGGTGTGGCTGCCTAGCAGGGAGGATGTGTACCTCAGCATCAGTCTGTTTGGTCAGTACAGGAACACAAACCTCATACCATCTGTCTTTCCTCTCTTTGTGAAGGAAGATTTTAGGTTTGAAAAGACGTATTACACTGCCCTGGATCCCTCAGAAGTATCTGATTACTTGGAAGATGAATTGATTATCTTTGAGCTGCTACAGCTATCTCCGTTTGGCGGGGCTAATCGTTTAGCATCCTACAGCTGTAACGCACGTGATTTCCTATTCCCCTACCCTTCCTTGGCTCCATGTTATGCCTCTACAGCTAGAGAAATTCTACTAGAACGTACATATGAC…	MPRRALRCVVDLKIRAVTAPGVWLPSREDVYLSISLFGQYRNTNLIPSVFPLFVKEDFRFEKTYYTALDPSEVSDYLEDELIIFELLQLSPFGGANRLASYSCNARDFLFPYPSLAPCYASTAREILLERTYDFPGISPKLEFVTVTNVKESLSPELDALEDELEAERRSRRRSRSRSRSRSRASMRSPSPALRRSLTDSFNPKLSSMESRPPFVVRHLENSLIGRTPVGLAPGKKKSKRRSRSLTRRPSSALSDSGGYTSDYTSYPSSLTHKYRLRKDYASGSDEDDNEVASLTKSIDNLTFTRPRSVSPLLYRPTFSERYRPLTPSEKLDLDLRVERAIQRSKSRERLAQLDMEESLRRARLNRTLDDLDLDARIRRIRRYYPYYYPYYYYWL*	S	S	TRINITY_DN77767_c2_g1_i7	961	T	C
TRINITY_DN88455_c1_g1_i1	213	10892	SYN	-	AGGAACTGTAAAGTCAACAGTAGAACAATATATACAAACTTCACCGGTCACTCGACAACTAACAAACAGACCGGCACCTTCAGGGTTATACAACAAGGCGATTTCCTAGTGGAGGCCCAGTTTATATCCTGTATGAGAAAAGATAAGCTGATTACATGTTTGGGAAGTCTTGCCATTCAGCTACATAACACAACAATAATTGCCATGCGAAATCCAAATACTACAACCAGGGTCAATCAGGGCTACTTTTTCATTAATGGAGTGAAGACGAAAGTGAACAGAAAGGCTAGCCCCATGACTGTAGATGTGCCCGGTGGTTGTCCATTCATCATCACCAGGAAGAACCGGTATAGATGGAACATAACGTCTGATAGCCTTGGTGTTGTTATTACAGTACGT…	RNCKVNSRTIYTNFTGHSTTNKQTGTFRVIQQGDFLVEAQFISCMRKDKLITCLGSLAIQLHNTTIIAMRNPNTTTRVNQGYFFINGVKTKVNRKASPMTVDVPGGCPFIITRKNRYRWNITSDSLGVVITVRWGYSSERLFGYFYVDDPFCCNGITQYGLCGSCASSCGTTATSPTCGLAISSGSGMPTASPPTDSGSVPDNTSIVMETGVSTTAVTGLGPANCLCFEGSSIIGRQLPIFQHSDDVTIEFFVKTCTSSDCSGTILSYTETKTFAVRNILGRIVITMGEREYTTSLTFENEQWNQVSLVYSYNYLDIYYFDHNGFSARDLIDFTQQFSSPSLVFNSTGSLVIGRWQPSTDGLGDQPINDTFRGCIDELRIWSRYFSFPEIREHWNITYS…	AGGAACTGTAAAGTCAACAGTAGAACAATATATACAAACTTCACCGGTCACTCGACAACTAACAAACAGACCGGCACCTTCAGGGTTATACAACAAGGCGATTTCCTAGTGGAGGCCCAGTTTATATCCTGTATGAGAAAAGATAAGCTGATTACATGTTTGGGAAGTCTTGCCATTCAGCTACATAACACAACAATAATTGCCATGCGAAATCCAAATACTACAACCAGGGTCAATCAGGGCTACTTTTTCATTAATGGAGTGAAGACGAAAGTGAACAGAAAGGCTAGCCCCATGACTGTAGATGTGCCCGGTGGTTGTCCATTCATCATCACCAGGAAGAACCGGTATAGATGGAACATAACGTCTGATAGCCTTGGTGTTGTTATTACAGTACGT…	RNCKVNSRTIYTNFTGHSTTNKQTGTFRVIQQGDFLVEAQFISCMRKDKLITCLGSLAIQLHNTTIIAMRNPNTTTRVNQGYFFINGVKTKVNRKASPMTVDVPGGCPFIITRKNRYRWNITSDSLGVVITVRWGYSSERLFGYFYVDDPFCCNGITQYGLCGSCASSCGTTATSPTCGLAISSGSGMPTASPPTDSGSVPDNTSIVMETGVSTTAVTGLGPANCLCFEGSSIIGRQLPIFQHSDDVTIEFFVKTCTSSDCSGTILSYTETKTFAVRNILGRIVITMGEREYTTSLTFENEQWNQVSLVYSYNYLDIYYFDHNGFSARDLIDFTQQFSSPSLVFNSTGSLVIGRWQPSTDGLGDQPINDTFRGCIDELRIWSRYFSFPEIREHWNITYS…	P	P	TRINITY_DN88455_c1_g1_i1	2079	C	G
TRINITY_DN88455_c1_g1_i1	10033	10458	NOT IN ORF	+	NA	NA	NA	NA	NA	NA	TRINITY_DN88455_c1_g1_i1	2079	C	G
TRINITY_DN88455_c1_g1_i1	3571	3972	NOT IN ORF	+	NA	NA	NA	NA	NA	NA	TRINITY_DN88455_c1_g1_i1	2079	C	G
TRINITY_DN88455_c1_g1_i1	9409	9801	NOT IN ORF	+	NA	NA	NA	NA	NA	NA	TRINITY_DN88455_c1_g1_i1	2079	C	G
TRINITY_DN79203_c0_g1_i2	528	2936	SYN	+	ATGGGCAGTGGGGATATTTTTGAAATCACCATTACAGGAGGGGCACCATGGGGATTTCGATTGATGGGAGGGGAAGGATTTCCCTTGGAGGTGGCTAAGGTTCGTAAAAAGAGTAAGGCACAACATGGAGGTCTTCAGGAGGGGGATATTTTATTGGCAATCAACGGAACGACCATGCAGGGAAAGTCACATGAAGATGCTATGTACCTTGTCGACAATGCAAGAGATGCTCTCAGAATCCAGGTTCAAAGACCAGGAGGGAGAAAGATGACACCTGTCCAACCCCAACAACCTACAAAAGTGGCACCGTCTTCTCAAGGGAACATTGTTTCGTCGGCCTCCACAACTTATTCTGTGAAGGAAGGCGACCAGCGAAGAAGTGTCACCCAACACGAATTT…	MGSGDIFEITITGGAPWGFRLMGGEGFPLEVAKVRKKSKAQHGGLQEGDILLAINGTTMQGKSHEDAMYLVDNARDALRIQVQRPGGRKMTPVQPQQPTKVAPSSQGNIVSSASTTYSVKEGDQRRSVTQHEFEEALQDGIKSKTFVKHEEIVNKPSPRVSSQSNMHTFTSDGRSDPMQIYVQVDDQVGHKENISPIPNKFQPHSASSPVPMFSVKNIKDQLQSPVQPAMTPQQPAQQYGPTPFKEQTNNTPMFRVSKFEAHKFQERPQRVESDFARFDPSVNVPLNDIPPAPPAPPAPPLPPTLARDNAAQDEPMFFPVPKYTSEMLRQDALERSRLDQDSDEEEEEHPDHLPIFAPPVQFNAEELALMDSGYDENLLTSGSVERPSDLPDLELTRSH…	ATGGGCAGTGGGGATATTTTTGAAATCACCATTACAGGAGGGGCACCATGGGGATTTCGATTGATGGGAGGGGAAGGATTTCCCTTGGAGGTGGCTAAGGTTCGTAAAAAGAGTAAGGCACAACATGGAGGTCTTCAGGAGGGGGATATTTTATTGGCAATCAACGGAACGACCATGCAGGGAAAGTCACATGAAGATGCTATGTACCTTGTCGACAATGCAAGAGATGCTCTCAGAATCCAGGTTCAAAGACCAGGAGGGAGAAAGATGACACCTGTCCAACCCCAACAACCTACAAAAGTGGCACCGTCTTCTCAAGGGAACATTGTTTCGTCGGCCTCCACAACTTATTCTGTGAAGGAAGGCGACCAGCGAAGAAGTGTCACCCAACACGAATTT…	MGSGDIFEITITGGAPWGFRLMGGEGFPLEVAKVRKKSKAQHGGLQEGDILLAINGTTMQGKSHEDAMYLVDNARDALRIQVQRPGGRKMTPVQPQQPTKVAPSSQGNIVSSASTTYSVKEGDQRRSVTQHEFEEALQDGIKSKTFVKHEEIVNKPSPRVSSQSNMHTFTSDGRSDPMQIYVQVDDQVGHKENISPIPNKFQPHSASSPVPMFSVKNIKDQLQSPVQPAMTPQQPAQQYGPTPFKEQTNNTPMFRVSKFEAHKFQERPQRVESDFARFDPSVNVPLNDIPPAPPAPPAPPLPPTLARDNAAQDEPMFFPVPKYTSEMLRQDALERSRLDQDSDEEEEEHPDHLPIFAPPVQFNAEELALMDSGYDENLLTSGSVERPSDLPDLELTRSH…	T	T	TRINITY_DN79203_c0_g1_i2	2534	A	G
TRINITY_DN79203_c0_g1_i2	1331	1744	NOT IN ORF	-	NA	NA	NA	NA	NA	NA	TRINITY_DN79203_c0_g1_i2	2534	A	G
TRINITY_DN79203_c0_g1_i2	1633	1995	NOT IN ORF	-	NA	NA	NA	NA	NA	NA	TRINITY_DN79203_c0_g1_i2	2534	A	G
TRINITY_DN79203_c0_g1_i2	126	455	NOT IN ORF	-	NA	NA	NA	NA	NA	NA	TRINITY_DN79203_c0_g1_i2	2534	A	G
TRINITY_DN79203_c0_g1_i2	528	2936	SYN	+	ATGGGCAGTGGGGATATTTTTGAAATCACCATTACAGGAGGGGCACCATGGGGATTTCGATTGATGGGAGGGGAAGGATTTCCCTTGGAGGTGGCTAAGGTTCGTAAAAAGAGTAAGGCACAACATGGAGGTCTTCAGGAGGGGGATATTTTATTGGCAATCAACGGAACGACCATGCAGGGAAAGTCACATGAAGATGCTATGTACCTTGTCGACAATGCAAGAGATGCTCTCAGAATCCAGGTTCAAAGACCAGGAGGGAGAAAGATGACACCTGTCCAACCCCAACAACCTACAAAAGTGGCACCGTCTTCTCAAGGGAACATTGTTTCGTCGGCCTCCACAACTTATTCTGTGAAGGAAGGCGACCAGCGAAGAAGTGTCACCCAACACGAATTT…	MGSGDIFEITITGGAPWGFRLMGGEGFPLEVAKVRKKSKAQHGGLQEGDILLAINGTTMQGKSHEDAMYLVDNARDALRIQVQRPGGRKMTPVQPQQPTKVAPSSQGNIVSSASTTYSVKEGDQRRSVTQHEFEEALQDGIKSKTFVKHEEIVNKPSPRVSSQSNMHTFTSDGRSDPMQIYVQVDDQVGHKENISPIPNKFQPHSASSPVPMFSVKNIKDQLQSPVQPAMTPQQPAQQYGPTPFKEQTNNTPMFRVSKFEAHKFQERPQRVESDFARFDPSVNVPLNDIPPAPPAPPAPPLPPTLARDNAAQDEPMFFPVPKYTSEMLRQDALERSRLDQDSDEEEEEHPDHLPIFAPPVQFNAEELALMDSGYDENLLTSGSVERPSDLPDLELTRSH…	ATGGGCAGTGGGGATATTTTTGAAATCACCATTACAGGAGGGGCACCATGGGGATTTCGATTGATGGGAGGGGAAGGATTTCCCTTGGAGGTGGCTAAGGTTCGTAAAAAGAGTAAGGCACAACATGGAGGTCTTCAGGAGGGGGATATTTTATTGGCAATCAACGGAACGACCATGCAGGGAAAGTCACATGAAGATGCTATGTACCTTGTCGACAATGCAAGAGATGCTCTCAGAATCCAGGTTCAAAGACCAGGAGGGAGAAAGATGACACCTGTCCAACCCCAACAACCTACAAAAGTGGCACCGTCTTCTCAAGGGAACATTGTTTCGTCGGCCTCCACAACTTATTCTGTGAAGGAAGGCGACCAGCGAAGAAGTGTCACCCAACACGAATTT…	MGSGDIFEITITGGAPWGFRLMGGEGFPLEVAKVRKKSKAQHGGLQEGDILLAINGTTMQGKSHEDAMYLVDNARDALRIQVQRPGGRKMTPVQPQQPTKVAPSSQGNIVSSASTTYSVKEGDQRRSVTQHEFEEALQDGIKSKTFVKHEEIVNKPSPRVSSQSNMHTFTSDGRSDPMQIYVQVDDQVGHKENISPIPNKFQPHSASSPVPMFSVKNIKDQLQSPVQPAMTPQQPAQQYGPTPFKEQTNNTPMFRVSKFEAHKFQERPQRVESDFARFDPSVNVPLNDIPPAPPAPPAPPLPPTLARDNAAQDEPMFFPVPKYTSEMLRQDALERSRLDQDSDEEEEEHPDHLPIFAPPVQFNAEELALMDSGYDENLLTSGSVERPSDLPDLELTRSH…	S	S	TRINITY_DN79203_c0_g1_i2	2900	C	T
TRINITY_DN79203_c0_g1_i2	1331	1744	NOT IN ORF	-	NA	NA	NA	NA	NA	NA	TRINITY_DN79203_c0_g1_i2	2900	C	T
TRINITY_DN79203_c0_g1_i2	1633	1995	NOT IN ORF	-	NA	NA	NA	NA	NA	NA	TRINITY_DN79203_c0_g1_i2	2900	C	T
TRINITY_DN79203_c0_g1_i2	126	455	NOT IN ORF	-	NA	NA	NA	NA	NA	NA	TRINITY_DN79203_c0_g1_i2	2900	C	T
TRINITY_DN79203_c0_g1_i2	528	2936	NOT IN ORF	+	NA	NA	NA	NA	NA	NA	TRINITY_DN79203_c0_g1_i2	3251	C	A
TRINITY_DN79203_c0_g1_i2	1331	1744	NOT IN ORF	-	NA	NA	NA	NA	NA	NA	TRINITY_DN79203_c0_g1_i2	3251	C	A
TRINITY_DN79203_c0_g1_i2	1633	1995	NOT IN ORF	-	NA	NA	NA	NA	NA	NA	TRINITY_DN79203_c0_g1_i2	3251	C	A
TRINITY_DN79203_c0_g1_i2	126	455	NOT IN ORF	-	NA	NA	NA	NA	NA	NA	TRINITY_DN79203_c0_g1_i2	3251	C	A
TRINITY_DN70680_c4_g3_i1	138	1325	SYN	+	ATGCCAGGAAGAAGGAGTATGGGGTCAACCCCCTCTTCCCCAAATCGTGACGTCAGTGAAAAGTTCTGGGTGCCGCCTGCAGTACTGGAGAGGAAGAGGGCACAGAGCTTGGTACCCGCCCTCTCACAACGGGAGAGTGATGACGACCCTTTCTCAGGTGCGACAACTCCAGGTTCCGCGGGACTGAAAGAGATGTCTTTTAACTTCAGTACTGAAAAGATGGACGGCTTGCCTCCCCTGACCATAAAAAATAACAGACAAAGACGTGCTTCCATGCAGGATGCTATTGATCTCAGAAAGATAGATACCAAACTGTACGACAGAAGGATCCAACGTCACCGATCATTCTGCAGTAGTACAGAGGAGGATGCAAGTCTTGGATCTATAAATCTCCGTCTC…	MPGRRSMGSTPSSPNRDVSEKFWVPPAVLERKRAQSLVPALSQRESDDDPFSGATTPGSAGLKEMSFNFSTEKMDGLPPLTIKNNRQRRASMQDAIDLRKIDTKLYDRRIQRHRSFCSSTEEDASLGSINLRLQYNAETHMLSVEIVQAADLMPQGSGSSANPYCKVTLLPDHPSLLRTRVQETTLDPIFEEEFIFDVSQQKLRSCTLQILVMDSDHCTQDECLGQVKIPLDSVDFSDNSQLEIWRGLVPYEEETPQKTPNGEIMFSLTYLSSAERLTVVIVQARHLRHPDQTKVLDPSVKVSVLQNSKRIKKKKTSTGHGTDNPTYNEALVFSISREILPLVSLEIQVCHENKLGNDDVIGRVRLGLDTTGEEKVHWNDLISSKGAVARWHTLH*	ATGCCAGGAAGAAGGAGTATGGGGTCAACCCCCTCTTCCCCAAATCGTGACGTCAGTGAAAAGTTCTGGGTGCCGCCTGCAGTACTGGAGAGGAAGAGGGCACAGAGCTTGGTACCCGCCCTCTCACAACGGGAGAGTGATGACGACCCTTTCTCAGGTGCGACAACTCCAGGTTCCGCGGGACTGAAAGAGATGTCTTTTAACTTCAGTACTGAAAAGATGGACGGCTTGCCTCCCCTGACCATAAAAAATAACAGACAAAGACGTGCTTCCATGCAGGATGCTATTGATCTCAGAAAGATAGATACCAAACTGTACGATAGAAGGATCCAACGTCACCGATCATTCTGCAGTAGTACAGAGGAGGATGCAAGTCTTGGATCTATAAATCTCCGTCTC…	MPGRRSMGSTPSSPNRDVSEKFWVPPAVLERKRAQSLVPALSQRESDDDPFSGATTPGSAGLKEMSFNFSTEKMDGLPPLTIKNNRQRRASMQDAIDLRKIDTKLYDRRIQRHRSFCSSTEEDASLGSINLRLQYNAETHMLSVEIVQAADLMPQGSGSSANPYCKVTLLPDHPSLLRTRVQETTLDPIFEEEFIFDVSQQKLRSCTLQILVMDSDHCTQDECLGQVKIPLDSVDFSDNSQLEIWRGLVPYEEETPQKTPNGEIMFSLTYLSSAERLTVVIVQARHLRHPDQTKVLDPSVKVSVLQNSKRIKKKKTSTGHGTDNPTYNEALVFSISREILPLVSLEIQVCHENKLGNDDVIGRVRLGLDTTGEEKVHWNDLISSKGAVARWHTLH*	D	D	TRINITY_DN70680_c4_g3_i1	458	C	T
TRINITY_DN70680_c4_g3_i1	101	412	NOT IN ORF	-	NA	NA	NA	NA	NA	NA	TRINITY_DN70680_c4_g3_i1	458	C	T
TRINITY_DN79245_c0_g2_i3	3	533	SYN	+	CCAGATGTATGGCAGCATGATATGTATGAAGGTGGGCCAACTCCCATGAAGAGGTTTGGAGGTGGTGGAGGAAATGATGGAAAGCTTCACATCTCAAATTTGGATTTTGGAGTTAATGATTCAGATATACAGGAACTGTTTGCAGAATTTGGTCCTTTAAAAAAGGCAGCTGTTCATTACGATAGATCTGGTAGATCGCTAGGCACAGCTGAAGTTATATTTGAACGCAGAGCAGATGCACAGAAGGCCTTGAAACAGTATAATAATGTACCTCTAGATGGTAGACCCATGAACATCCAGTTAATAGGTGCTTCAGAAAGTAACGGCAGTATAGGAGGGAGACTAGGAGGTGGAATGGGCGGCGGAGGCAGAGGTGGCGGGCAACGCCAAGGTAGAGGT…	PDVWQHDMYEGGPTPMKRFGGGGGNDGKLHISNLDFGVNDSDIQELFAEFGPLKKAAVHYDRSGRSLGTAEVIFERRADAQKALKQYNNVPLDGRPMNIQLIGASESNGSIGGRLGGGMGGGGRGGGQRQGRGRGGNQRRGGGFRGRGGRGGGGNKTQKTAEELDAELDAYKMDTD*	CCAGATGTATGGCAGCATGATATGTATGAAGGTGGGCCAACTCCCATGAAGAGGTTTGGAGGTGGTGGAGGAAATGATGGAAAGCTTCACATTTCAAATTTGGATTTTGGAGTTAATGATTCAGATATACAGGAACTGTTTGCAGAATTTGGTCCTTTAAAAAAGGCAGCTGTTCATTACGATAGATCTGGTAGATCGCTAGGCACAGCTGAAGTTATATTTGAACGCAGAGCAGATGCACAGAAGGCCTTGAAACAGTATAATAATGTACCTCTAGATGGTAGACCCATGAACATCCAGTTAATAGGTGCTTCAGAAAGTAACGGCAGTATAGGAGGGAGACTAGGAGGTGGAATGGGCGGCGGAGGCAGAGGTGGCGGGCAACGCCAAGGTAGAGGT…	PDVWQHDMYEGGPTPMKRFGGGGGNDGKLHISNLDFGVNDSDIQELFAEFGPLKKAAVHYDRSGRSLGTAEVIFERRADAQKALKQYNNVPLDGRPMNIQLIGASESNGSIGGRLGGGMGGGGRGGGQRQGRGRGGNQRRGGGFRGRGGRGGGGNKTQKTAEELDAELDAYKMDTD*	I	I	TRINITY_DN79245_c0_g2_i3	95	C	T
TRINITY_DN80848_c0_g2_i2	399	5384	SYN	-	ATGGCTTCTGGGGAGGAGAGCGGCATGATGACGGCCACACCTCCTGGTCCAGCATACCCCCCTCAGCAACCACAGCAACCATCACAGCAACAGCAACCTGACAATGTGCAGAAAATACAAAAGGCTATGAATCAGATGGAGGAAAAAGGAATGCAAGGTGATCCTAGATATGCCCAGCTGATGGCTATGGCTGACTTGGCACGATCAGGAGGAATGCATCAAGGGATGGGAGGGGGAGGTCATCCTCAGGGGATGCCAGGAGGACCGCAACACTATGGCATGCAGAACCCACAAGGTCAGAGAATGGGCATGGGAGGGCAGATGATGCCTGGAATGCAGAGTGGGCAGCAGGTCATGAACCAGGGGATGCCAGGAGGGCCGCAGGGCATGCATCAGGGG…	MASGEESGMMTATPPGPAYPPQQPQQPSQQQQPDNVQKIQKAMNQMEEKGMQGDPRYAQLMAMADLARSGGMHQGMGGGGHPQGMPGGPQHYGMQNPQGQRMGMGGQMMPGMQSGQQVMNQGMPGGPQGMHQGMGGPQHRMGMSQQGMQGSGQQGMGNQSMQGSDPNMGNQMMGGPGPNMQGQGNSSNGPSMGPGPQSGGYNTMGGQGMHGGGNMSGSGMTGPQMNPGMQGNMGSGHSMGGPIGNHPMGGPGMQPGSIGGPGPMNRPQQMMPQGQGDQSQGQQSMGQMGQGPPRQNSFSPQQLAQLRTQIMAYKLLSRNQPLPENIKLALEGKRFPPIPRSDSHGQGMQGRMPQQPGQQMPSQSGGYNSGYSGGQMTHGTPDSMMSRQRVPSQQGSSQL…	ATGGCTTCTGGGGAGGAGAGCGGCATGATGACGGCCACACCTCCTGGTCCAGCATACCCCCCTCAGCAACCACAGCAACCATCACAGCAACAGCAACCTGACAATGTGCAGAAAATACAAAAGGCTATGAATCAGATGGAGGAAAAAGGAATGCAAGGTGATCCTAGATATGCCCAGCTGATGGCTATGGCTGACTTGGCACGATCAGGAGGAATGCATCAAGGGATGGGAGGGGGAGGTCATCCTCAGGGGATGCCAGGAGGACCGCAACACTATGGCATGCAGAACCCACAAGGTCAGAGAATGGGCATGGGAGGGCAGATGATGCCTGGAATGCAGAGTGGGCAGCAGGTCATGAACCAGGGGATGCCAGGAGGGCCGCAGGGCATGCATCAGGGG…	MASGEESGMMTATPPGPAYPPQQPQQPSQQQQPDNVQKIQKAMNQMEEKGMQGDPRYAQLMAMADLARSGGMHQGMGGGGHPQGMPGGPQHYGMQNPQGQRMGMGGQMMPGMQSGQQVMNQGMPGGPQGMHQGMGGPQHRMGMSQQGMQGSGQQGMGNQSMQGSDPNMGNQMMGGPGPNMQGQGNSSNGPSMGPGPQSGGYNTMGGQGMHGGGNMSGSGMTGPQMNPGMQGNMGSGHSMGGPIGNHPMGGPGMQPGSIGGPGPMNRPQQMMPQGQGDQSQGQQSMGQMGQGPPRQNSFSPQQLAQLRTQIMAYKLLSRNQPLPENIKLALEGKRFPPIPRSDSHGQGMQGRMPQQPGQQMPSQSGGYNSGYSGGQMTHGTPDSMMSRQRVPSQQGSSQL…	Y	Y	TRINITY_DN80848_c0_g2_i2	4650	A	G
TRINITY_DN87973_c4_g1_i2	996	6563	SYN	-	CAGCACTGGCTATTTCCGGTAAAAAAAATTGAAAGAAACGCAAAGAAAAATATGGACTTTTTGGACAATAAGGCAGATGTTGACGAAGAGTCAGATCACAGCTCAGCTGGAAATAGGTCAAGATCTGCTTCAAGATCTCCTTCAAGATCACGCTCAAGATCTAGGTCAGGTTCAGGATCTAGGTCAGGTTCAGCAAGATCAGGAGCAGGTTCAAGATCAGGCTCAGGTTCCAGGTCACGTTCAAGATCTGGGTCACGTTCGAGATCTGGATCAAGGTCAAGATCTGGTTCACGTTCAAGATCTGGGTCAAGGTCTAGATCTGGGTCACCAAGGTCAGGATCTGGATCACCAAGGTCAAGATCTGGATCACGCTCTAGATCTGGGTCACCTCGATCAAGA…	QHWLFPVKKIERNAKKNMDFLDNKADVDEESDHSSAGNRSRSASRSPSRSRSRSRSGSGSRSGSARSGAGSRSGSGSRSRSRSGSRSRSGSRSRSGSRSRSGSRSRSGSPRSGSGSPRSRSGSRSRSGSPRSRSGSRSRSGSPRSGSGSPKSGSGSGSGNESEKEKEEEKRKKKSKKKKKQMMISDDEDEEEEDDEERIREEMKDLINDEEEEIEEDSDNEESGKRKHEDSDIDDQLEDEDYDLIEENLGVKVKRKPRLKRIRMLSDDEDSDKEDGEEKNKEALAEDLFEGADDDDDDRESIRPRESRTYESIDVDEEEEDDIDDFIVDENGQPISRVKKKKHIIHSDAALQEAQDIFGVDFDFDDFQTYGEDEEDMEEEDEYDDEDTEDEVGRSKKKS…	CAGCACTGGCTATTTCCGGTAAAAAAAATTGAAAGAAACGCAAAGAAAAATATGGACTTTTTGGACAATAAGGCAGATGTTGACGAAGAGTCAGATCACAGCTCAGCTGGAAATAGGTCAAGATCTGCTTCAAGATCTCCTTCAAGATCACGCTCAAGATCTAGGTCAGGTTCAGGATCTAGGTCAGGTTCAGCAAGATCAGGAGCAGGTTCAAGATCAGGCTCAGGTTCCAGGTCACGTTCAAGATCTGGGTCACGTTCGAGATCTGGATCAAGGTCAAGATCTGGTTCACGTTCAAGATCTGGGTCAAGGTCTAGATCTGGGTCACCAAGGTCAGGATCTGGATCACCAAGGTCAAGATCTGGATCACGCTCTAGATCTGGGTCACCTCGATCAAGA…	QHWLFPVKKIERNAKKNMDFLDNKADVDEESDHSSAGNRSRSASRSPSRSRSRSRSGSGSRSGSARSGAGSRSGSGSRSRSRSGSRSRSGSRSRSGSRSRSGSRSRSGSPRSGSGSPRSRSGSRSRSGSPRSRSGSRSRSGSPRSGSGSPKSGSGSGSGNESEKEKEEEKRKKKSKKKKKQMMISDDEDEEEEDDEERIREEMKDLINDEEEEIEEDSDNEESGKRKHEDSDIDDQLEDEDYDLIEENLGVKVKRKPRLKRIRMLSDDEDSDKEDGEEKNKEALAEDLFEGADDDDDDRESIRPRESRTYESIDVDEEEEDDIDDFIVDENGQPISRVKKKKHIIHSDAALQEAQDIFGVDFDFDDFQTYGEDEEDMEEEDEYDDEDTEDEVGRSKKKS…	D	D	TRINITY_DN87973_c4_g1_i2	1052	G	T
TRINITY_DN87973_c4_g1_i2	6017	6487	NOT IN ORF	-	NA	NA	NA	NA	NA	NA	TRINITY_DN87973_c4_g1_i2	1052	G	T
TRINITY_DN87973_c4_g1_i2	3541	3888	NOT IN ORF	+	NA	NA	NA	NA	NA	NA	TRINITY_DN87973_c4_g1_i2	1052	G	T
TRINITY_DN87973_c4_g1_i2	2211	2537	NOT IN ORF	+	NA	NA	NA	NA	NA	NA	TRINITY_DN87973_c4_g1_i2	1052	G	T
TRINITY_DN87973_c4_g1_i2	5201	5521	NOT IN ORF	-	NA	NA	NA	NA	NA	NA	TRINITY_DN87973_c4_g1_i2	1052	G	T
TRINITY_DN87973_c4_g1_i2	996	6563	SYN	-	CAGCACTGGCTATTTCCGGTAAAAAAAATTGAAAGAAACGCAAAGAAAAATATGGACTTTTTGGACAATAAGGCAGATGTTGACGAAGAGTCAGATCACAGCTCAGCTGGAAATAGGTCAAGATCTGCTTCAAGATCTCCTTCAAGATCACGCTCAAGATCTAGGTCAGGTTCAGGATCTAGGTCAGGTTCAGCAAGATCAGGAGCAGGTTCAAGATCAGGCTCAGGTTCCAGGTCACGTTCAAGATCTGGGTCACGTTCGAGATCTGGATCAAGGTCAAGATCTGGTTCACGTTCAAGATCTGGGTCAAGGTCTAGATCTGGGTCACCAAGGTCAGGATCTGGATCACCAAGGTCAAGATCTGGATCACGCTCTAGATCTGGGTCACCTCGATCAAGA…	QHWLFPVKKIERNAKKNMDFLDNKADVDEESDHSSAGNRSRSASRSPSRSRSRSRSGSGSRSGSARSGAGSRSGSGSRSRSRSGSRSRSGSRSRSGSRSRSGSRSRSGSPRSGSGSPRSRSGSRSRSGSPRSRSGSRSRSGSPRSGSGSPKSGSGSGSGNESEKEKEEEKRKKKSKKKKKQMMISDDEDEEEEDDEERIREEMKDLINDEEEEIEEDSDNEESGKRKHEDSDIDDQLEDEDYDLIEENLGVKVKRKPRLKRIRMLSDDEDSDKEDGEEKNKEALAEDLFEGADDDDDDRESIRPRESRTYESIDVDEEEEDDIDDFIVDENGQPISRVKKKKHIIHSDAALQEAQDIFGVDFDFDDFQTYGEDEEDMEEEDEYDDEDTEDEVGRSKKKS…	CAGCACTGGCTATTTCCGGTAAAAAAAATTGAAAGAAACGCAAAGAAAAATATGGACTTTTTGGACAATAAGGCAGATGTTGACGAAGAGTCAGATCACAGCTCAGCTGGAAATAGGTCAAGATCTGCTTCAAGATCTCCTTCAAGATCACGCTCAAGATCTAGGTCAGGTTCAGGATCTAGGTCAGGTTCAGCAAGATCAGGAGCAGGTTCAAGATCAGGCTCAGGTTCCAGGTCACGTTCAAGATCTGGGTCACGTTCGAGATCTGGATCAAGGTCAAGATCTGGTTCACGTTCAAGATCTGGGTCAAGGTCTAGATCTGGGTCACCAAGGTCAGGATCTGGATCACCAAGGTCAAGATCTGGATCACGCTCTAGATCTGGGTCACCTCGATCAAGA…	QHWLFPVKKIERNAKKNMDFLDNKADVDEESDHSSAGNRSRSASRSPSRSRSRSRSGSGSRSGSARSGAGSRSGSGSRSRSRSGSRSRSGSRSRSGSRSRSGSRSRSGSPRSGSGSPRSRSGSRSRSGSPRSRSGSRSRSGSPRSGSGSPKSGSGSGSGNESEKEKEEEKRKKKSKKKKKQMMISDDEDEEEEDDEERIREEMKDLINDEEEEIEEDSDNEESGKRKHEDSDIDDQLEDEDYDLIEENLGVKVKRKPRLKRIRMLSDDEDSDKEDGEEKNKEALAEDLFEGADDDDDDRESIRPRESRTYESIDVDEEEEDDIDDFIVDENGQPISRVKKKKHIIHSDAALQEAQDIFGVDFDFDDFQTYGEDEEDMEEEDEYDDEDTEDEVGRSKKKS…	A	A	TRINITY_DN87973_c4_g1_i2	3570	G	A
TRINITY_DN87973_c4_g1_i2	6017	6487	NOT IN ORF	-	NA	NA	NA	NA	NA	NA	TRINITY_DN87973_c4_g1_i2	3570	G	A
TRINITY_DN87973_c4_g1_i2	3541	3888	SYN	+	ATGGCTAATTCGTTATCCACCAGTTCTACGTTTATGGCGGCCATTTCTTGTGCCTCAGCCATCTGGTTAATGAGATGCTTGATGTCGTCTACAATCATTAACGCGTCACGTGACTCTGCCGTAACTCCTATCACATGTGGTTTCTTTGTGAGAATAAACTCCTTAAGTTTTGCCATATCTTCCTCCTTAGCTTTTTTATCCATTTCTCTCCAAGCATTACGTCTGGTTTTCAGATTTGTCATACGTAAGAAGTCGGTGACCTGTCCATCAGGGTCTATGAGTGCACCAAAAGCTGCCGTGTCTCTCTCCGGAGAGAAGCTGATGCCCAAAACCCTTAATCCCTCATAA	MANSLSTSSTFMAAISCASAIWLMRCLMSSTIINASRDSAVTPITCGFFVRINSLSFAISSSLAFLSISLQALRLVFRFVIRKKSVTCPSGSMSAPKAAVSLSGEKLMPKTLNPS*	ATGGCTAATTCGTTATCCACCAGTTCTACATTTATGGCGGCCATTTCTTGTGCCTCAGCCATCTGGTTAATGAGATGCTTGATGTCGTCTACAATCATTAACGCGTCACGTGACTCTGCCGTAACTCCTATCACATGTGGTTTCTTTGTGAGAATAAACTCCTTAAGTTTTGCCATATCTTCCTCCTTAGCTTTTTTATCCATTTCTCTCCAAGCATTACGTCTGGTTTTCAGATTTGTCATACGTAAGAAGTCGGTGACCTGTCCATCAGGGTCTATGAGTGCACCAAAAGCTGCCGTGTCTCTCTCCGGAGAGAAGCTGATGCCCAAAACCCTTAATCCCTCATAA	MANSLSTSSTFMAAISCASAIWLMRCLMSSTIINASRDSAVTPITCGFFVRINSLSFAISSSLAFLSISLQALRLVFRFVIRKKSVTCPSGSMSAPKAAVSLSGEKLMPKTLNPS*	T	T	TRINITY_DN87973_c4_g1_i2	3570	G	A
TRINITY_DN87973_c4_g1_i2	2211	2537	NOT IN ORF	+	NA	NA	NA	NA	NA	NA	TRINITY_DN87973_c4_g1_i2	3570	G	A
TRINITY_DN87973_c4_g1_i2	5201	5521	NOT IN ORF	-	NA	NA	NA	NA	NA	NA	TRINITY_DN87973_c4_g1_i2	3570	G	A
TRINITY_DN88352_c8_g1_i4	3	5144	SYN	+	CCTCTTGAATCAAAGATGAAACTACAGCTAATCTTTCATTCTGCTACTTTTATTTCTCTTTGGATAACCTCTTTATCTTCAAAGATATCTGATCTTAAATTGTGTGCTGATAAAAATTGTGAGAATGTGATATCATATGCACGCACACTTGCAAAACACAAACAGAATGATCCAGTCTTTCTGAGCTTTGACAGGAACGAGATTGTAGAAATAACAAGTAAATCTGCAGGTTCCAGGCCTGATTTATGGGGAGGAAAAATTGGGGAAAGAAAGGGATATTTTCCAAGATCATTTGTGAGAGAATATAAAGTTGAAGTATCAAATCCTCAGAATGTTATCTCAACTCGGGAACATGTTGCAACAAGAGAACCTGAAAAACCAGTTGAAGAAGATAAAAAA…	PLESKMKLQLIFHSATFISLWITSLSSKISDLKLCADKNCENVISYARTLAKHKQNDPVFLSFDRNEIVEITSKSAGSRPDLWGGKIGERKGYFPRSFVREYKVEVSNPQNVISTREHVATREPEKPVEEDKKKVDEKSKEDDTDETELDDDEEEEDRWWEKEENDEDDGTETGEGTMETKQENTETKDEKADLKEEKTEGTEEKVETKETAADIKKTEESSTEKKLDLTEVDETEILEGNDEEEEEGLKDVKIDAQDEKKTDTVVEMQIDKQESSATAVNQGSQSENDAGEKKIDVDLTRNQEKATVTEDEKEKDENVTESSSKNVPPEAGTPKEADTEIKTQQSLKDKVDENKDLTFEDEDDSDTEIQEENDEEVITEDETEVKEADKIPDTSIKEN…	CCTCTTGAATCAAAGATGAAACTACAGCTAATCTTTCATTCTGCTACTTTTATTTCTCTTTGGATAACCTCTTTATCTTCAAAGATATCTGATCTTAAATTGTGTGCTGATAAAAATTGTGAGAATGTGATATCATATGCACGCACACTTGCAAAACACAAACAGAATGATCCAGTCTTTCTGAGCTTTGACAGGAACGAGATTGTAGAAATAACAAGTAAATCTGCAGGTTCCAGGCCTGATTTATGGGGAGGAAAAATTGGGGAAAGAAAGGGATATTTTCCAAGATCATTTGTGAGAGAATATAAAGTTGAAGTATCAAATCCTCAGAATGTTATCTCAACTCGGGAACATGTTGCAACAAGAGAACCTGAAAAACCAGTTGAAGAAGATAAAAAA…	PLESKMKLQLIFHSATFISLWITSLSSKISDLKLCADKNCENVISYARTLAKHKQNDPVFLSFDRNEIVEITSKSAGSRPDLWGGKIGERKGYFPRSFVREYKVEVSNPQNVISTREHVATREPEKPVEEDKKKVDEKSKEDDTDETELDDDEEEEDRWWEKEENDEDDGTETGEGTMETKQENTETKDEKADLKEEKTEGTEEKVETKETAADIKKTEESSTEKKLDLTEVDETEILEGNDEEEEEGLKDVKIDAQDEKKTDTVVEMQIDKQESSATAVNQGSQSENDAGEKKIDVDLTRNQEKATVTEDEKEKDENVTESSSKNVPPEAGTPKEADTEIKTQQSLKDKVDENKDLTFEDEDDSDTEIQEENDEEVITEDETEVKEADKIPDTSIKEN…	L	L	TRINITY_DN88352_c8_g1_i4	4619	A	G
TRINITY_DN88352_c8_g1_i4	2231	2707	NOT IN ORF	-	NA	NA	NA	NA	NA	NA	TRINITY_DN88352_c8_g1_i4	4619	A	G
TRINITY_DN88352_c8_g1_i4	4735	5166	NOT IN ORF	+	NA	NA	NA	NA	NA	NA	TRINITY_DN88352_c8_g1_i4	4619	A	G
TRINITY_DN88352_c8_g1_i4	2879	3220	NOT IN ORF	-	NA	NA	NA	NA	NA	NA	TRINITY_DN88352_c8_g1_i4	4619	A	G
TRINITY_DN77264_c2_g2_i1	127	1203	SYN	+	ATGAGAGAAATTGTTCACATGCAAGCTGGCCAGTGCGGCAATCAAATTGGTGCTAAGTTCTGGGAAGTAACATCAGATGAACATGGTATAGATCCCACAGGCACATATCACGGAGATTCAGATTTACAGCTTGAGAGAGTTAACGTATATTACAATGAAGCAACTGGTGGTAAATATGTCCCGCGCAGCATCCTCATTGATTTGGAACCCGGCACTATGGACTCTGTCAGATCAGGCCCATTCGGACAGATCTTTCGCCCAGACAACTTTGTGTTCGGACAGAGCGGTGCCGGGAATAATTGGGCTAAAGGTCACTATACGGAAGGAGCCGAATTGATTGATTCAGCACTCGATGTTGTACGGAAAGAAGCGGAAAGTTGCGACTGTATTCAGGGTTTT…	MREIVHMQAGQCGNQIGAKFWEVTSDEHGIDPTGTYHGDSDLQLERVNVYYNEATGGKYVPRSILIDLEPGTMDSVRSGPFGQIFRPDNFVFGQSGAGNNWAKGHYTEGAELIDSALDVVRKEAESCDCIQGFQLTHSLGGGTGAGMGTLLISKIREEYPDRIMNTFSVVPSPKVSDTVVEPYNATLSVHQLVENTDETYCIDNEALYDICFRTLKLTTPTYGDLNHLISATMSGVTTCLRFPGQLNADLRKIAVNMVPFPRLHFFMPGFAPLTSRGSQQYRALTVPELTQQIFDAKNMMAACDPRHGRYLTVSALFRGRMSMKEVDEQMLNVQNKNSSYFVEWIPNNVKTAVCDIPPR	ATGAGAGAAATTGTTCACATGCAAGCTGGCCAGTGCGGCAATCAAATTGGTGCTAAGTTCTGGGAAGTAACATCAGATGAACATGGTATAGATCCCACAGGCACATATCACGGAGATTCAGATTTACAGCTTGAGAGAGTTAACGTATATTACAATGAAGCAACTGGTGGTAAATATGTCCCGCGCAGCATCCTCATTGATTTGGAACCCGGCACTATGGACTCTGTCAGATCAGGCCCATTCGGACAGATCTTTCGCCCAGACAACTTTGTGTTCGGACAGAGCGGTGCCGGGAATAATTGGGCTAAAGGTCACTATACGGAAGGAGCCGAATTGATTGATTCAGCACTCGATGTTGTACGGAAAGAAGCGGAAAGTTGCGACTGTATTCAGGGTTTT…	MREIVHMQAGQCGNQIGAKFWEVTSDEHGIDPTGTYHGDSDLQLERVNVYYNEATGGKYVPRSILIDLEPGTMDSVRSGPFGQIFRPDNFVFGQSGAGNNWAKGHYTEGAELIDSALDVVRKEAESCDCIQGFQLTHSLGGGTGAGMGTLLISKIREEYPDRIMNTFSVVPSPKVSDTVVEPYNATLSVHQLVENTDETYCIDNEALYDICFRTLKLTTPTYGDLNHLISATMSGVTTCLRFPGQLNADLRKIAVNMVPFPRLHFFMPGFAPLTSRGSQQYRALTVPELTQQIFDAKNMMAACDPRHGRYLTVSALFRGRMSMKEVDEQMLNVQNKNSSYFVEWIPNNVKTAVCDIPPR	D	D	TRINITY_DN77264_c2_g2_i1	753	T	C
TRINITY_DN72709_c0_g1_i7	431	1951	SYN	-	ATGGGCCAATGTTTAGGAAAGCCAGAGGAGAAAAAGAAGAAAACAAATACTCTCCCATCCTTGGTGGAGGTGAATCAACCTGTCTCCCCCACTGATGTCAACCCCATTCTAAGTACGAGTCCTGTACGCCCCCTTCCACCCCCACCTTCCTCAGAATCGGCCCTTGTTGTTCGTGCATTGTATGATTTTGATGCCATCAATGAGGATGATCTGTCTTTCAAGAAAGGAGAGCGTATGGAGGTGGAGGAGTCTAGCCAAAATTGTGATTGGTGGATGGCTCGTCACCTTACCACTGGCCAAAGTGGTTATATCCCTAGTAACTATGTCACAAAGGATGACGACACTCCTCAGACACAAGATTGGTGGTACAATGTAGACAGGCGGGAAGCAGATAAACAG…	MGQCLGKPEEKKKKTNTLPSLVEVNQPVSPTDVNPILSTSPVRPLPPPPSSESALVVRALYDFDAINEDDLSFKKGERMEVEESSQNCDWWMARHLTTGQSGYIPSNYVTKDDDTPQTQDWWYNVDRREADKQLLLPGNKLGTFLVREAADKASYVLSIRDHDNKANDACVKHYRIRKMDNGGLYISPRRTFANMIKLIEHYQTVSDGLCCQLSEPCPKVRPTVQFRELEVARESVKLIKKLGNGCFGDVHAGKWRNTVDVAVKTLKPGTMTVEDFLGEAKLMHKLRHRKLVQLLAVCTASEPIWIITELMIHGALLDFLRKDEGRTIKFVVLVDMASQIADGMAYLEHENFVHRDLRAANILVGENNEVKVADFGLARLMQEDIYEAHEHTKFPIKWT…	ATGGGCCAATGTTTAGGAAAGCCAGAGGAGAAAAAGAAGAAAACAAATACTCTCCCATCCTTGGTGGAGGTGAATCAACCTGTCTCCCCCACTGATGTCAACCCCATTCTAAGTACGAGTCCTGTACGCCCCCTTCCACCCCCACCTTCCTCAGAATCGGCCCTTGTTGTTCGTGCATTGTATGATTTTGATGCCATCAATGAGGATGATCTGTCTTTCAAGAAAGGAGAGCGTATGGAGGTGGAGGAGTCTAGCCAAAATTGTGATTGGTGGATGGCTCGTCACCTTACCACTGGCCAAAGTGGTTATATCCCTAGTAACTATGTCACAAAGGATGACGACACTCCTCAGACACAAGATTGGTGGTACAATGTAGACAGGCGGGAAGCAGATAAACAG…	MGQCLGKPEEKKKKTNTLPSLVEVNQPVSPTDVNPILSTSPVRPLPPPPSSESALVVRALYDFDAINEDDLSFKKGERMEVEESSQNCDWWMARHLTTGQSGYIPSNYVTKDDDTPQTQDWWYNVDRREADKQLLLPGNKLGTFLVREAADKASYVLSIRDHDNKANDACVKHYRIRKMDNGGLYISPRRTFANMIKLIEHYQTVSDGLCCQLSEPCPKVRPTVQFRELEVARESVKLIKKLGNGCFGDVHAGKWRNTVDVAVKTLKPGTMTVEDFLGEAKLMHKLRHRKLVQLLAVCTASEPIWIITELMIHGALLDFLRKDEGRTIKFVVLVDMASQIADGMAYLEHENFVHRDLRAANILVGENNEVKVADFGLARLMQEDIYEAHEHTKFPIKWT…	G	G	TRINITY_DN72709_c0_g1_i7	1055	T	C
TRINITY_DN72709_c0_g1_i7	945	1319	SYN	+	ATGTCAACCAAAACAACAAACTTGATTGTCCTTCCTTCATCTTTGCGTAGGAAGTCAAGGAGGGCCCCATGTATCATTAGTTCTGTGATAATCCATATTGGTTCTGAGGCTGTACAAACTGCCAATAATTGCACTAGCTTCCTGTGTCGTAATTTGTGCATTAATTTTGCCTCACCAAGGAAGTCTTCAACAGTCATAGTACCAGGTTTCAGTGTCTTCACAGCAACATCAACAGTGTTTCTCCACTTCCCTGCATGGACATCACCAAAACAACCATTTCCAAGTTTCTTTATGAGTTTGACAGACTCTCTAGCCACCTCTAGTTCACGGAATTGTACTGTAGGACGGACCTTGGGACAGGGCTCTGACAGCTGA	MSTKTTNLIVLPSSLRRKSRRAPCIISSVIIHIGSEAVQTANNCTSFLCRNLCINFASPRKSSTVIVPGFSVFTATSTVFLHFPAWTSPKQPFPSFFMSLTDSLATSSSRNCTVGRTLGQGSDS*	ATGTCAACCAAAACAACAAACTTGATTGTCCTTCCTTCATCTTTGCGTAGGAAGTCAAGGAGGGCCCCATGTATCATTAGTTCTGTGATAATCCATATTGGTTCTGAGGCCGTACAAACTGCCAATAATTGCACTAGCTTCCTGTGTCGTAATTTGTGCATTAATTTTGCCTCACCAAGGAAGTCTTCAACAGTCATAGTACCAGGTTTCAGTGTCTTCACAGCAACATCAACAGTGTTTCTCCACTTCCCTGCATGGACATCACCAAAACAACCATTTCCAAGTTTCTTTATGAGTTTGACAGACTCTCTAGCCACCTCTAGTTCACGGAATTGTACTGTAGGACGGACCTTGGGACAGGGCTCTGACAGCTGA	MSTKTTNLIVLPSSLRRKSRRAPCIISSVIIHIGSEAVQTANNCTSFLCRNLCINFASPRKSSTVIVPGFSVFTATSTVFLHFPAWTSPKQPFPSFFMSLTDSLATSSSRNCTVGRTLGQGSDS*	A	A	TRINITY_DN72709_c0_g1_i7	1055	T	C
TRINITY_DN72709_c0_g1_i7	431	1951	SYN	-	ATGGGCCAATGTTTAGGAAAGCCAGAGGAGAAAAAGAAGAAAACAAATACTCTCCCATCCTTGGTGGAGGTGAATCAACCTGTCTCCCCCACTGATGTCAACCCCATTCTAAGTACGAGTCCTGTACGCCCCCTTCCACCCCCACCTTCCTCAGAATCGGCCCTTGTTGTTCGTGCATTGTATGATTTTGATGCCATCAATGAGGATGATCTGTCTTTCAAGAAAGGAGAGCGTATGGAGGTGGAGGAGTCTAGCCAAAATTGTGATTGGTGGATGGCTCGTCACCTTACCACTGGCCAAAGTGGTTATATCCCTAGTAACTATGTCACAAAGGATGACGACACTCCTCAGACACAAGATTGGTGGTACAATGTAGACAGGCGGGAAGCAGATAAACAG…	MGQCLGKPEEKKKKTNTLPSLVEVNQPVSPTDVNPILSTSPVRPLPPPPSSESALVVRALYDFDAINEDDLSFKKGERMEVEESSQNCDWWMARHLTTGQSGYIPSNYVTKDDDTPQTQDWWYNVDRREADKQLLLPGNKLGTFLVREAADKASYVLSIRDHDNKANDACVKHYRIRKMDNGGLYISPRRTFANMIKLIEHYQTVSDGLCCQLSEPCPKVRPTVQFRELEVARESVKLIKKLGNGCFGDVHAGKWRNTVDVAVKTLKPGTMTVEDFLGEAKLMHKLRHRKLVQLLAVCTASEPIWIITELMIHGALLDFLRKDEGRTIKFVVLVDMASQIADGMAYLEHENFVHRDLRAANILVGENNEVKVADFGLARLMQEDIYEAHEHTKFPIKWT…	ATGGGCCAATGTTTAGGAAAGCCAGAGGAGAAAAAGAAGAAAACAAATACTCTCCCATCCTTGGTGGAGGTGAATCAACCTGTCTCCCCCACTGATGTCAACCCCATTCTAAGTACGAGTCCTGTACGCCCCCTTCCACCCCCACCTTCCTCAGAATCGGCCCTTGTTGTTCGTGCATTGTATGATTTTGATGCCATCAATGAGGATGATCTGTCTTTCAAGAAAGGAGAGCGTATGGAGGTGGAGGAGTCTAGCCAAAATTGTGATTGGTGGATGGCTCGTCACCTTACCACTGGCCAAAGTGGTTATATCCCTAGTAACTATGTCACAAAGGATGACGACACTCCTCAGACACAAGATTGGTGGTACAATGTAGACAGGCGGGAAGCAGATAAACAG…	MGQCLGKPEEKKKKTNTLPSLVEVNQPVSPTDVNPILSTSPVRPLPPPPSSESALVVRALYDFDAINEDDLSFKKGERMEVEESSQNCDWWMARHLTTGQSGYIPSNYVTKDDDTPQTQDWWYNVDRREADKQLLLPGNKLGTFLVREAADKASYVLSIRDHDNKANDACVKHYRIRKMDNGGLYISPRRTFANMIKLIEHYQTVSDGLCCQLSEPCPKVRPTVQFRELEVARESVKLIKKLGNGCFGDVHAGKWRNTVDVAVKTLKPGTMTVEDFLGEAKLMHKLRHRKLVQLLAVCTASEPIWIITELMIHGALLDFLRKDEGRTIKFVVLVDMASQIADGMAYLEHENFVHRDLRAANILVGENNEVKVADFGLARLMQEDIYEAHEHTKFPIKWT…	N	N	TRINITY_DN72709_c0_g1_i7	1484	T	C
TRINITY_DN72709_c0_g1_i7	945	1319	NOT IN ORF	+	NA	NA	NA	NA	NA	NA	TRINITY_DN72709_c0_g1_i7	1484	T	C
TRINITY_DN72709_c0_g1_i7	431	1951	SYN	-	ATGGGCCAATGTTTAGGAAAGCCAGAGGAGAAAAAGAAGAAAACAAATACTCTCCCATCCTTGGTGGAGGTGAATCAACCTGTCTCCCCCACTGATGTCAACCCCATTCTAAGTACGAGTCCTGTACGCCCCCTTCCACCCCCACCTTCCTCAGAATCGGCCCTTGTTGTTCGTGCATTGTATGATTTTGATGCCATCAATGAGGATGATCTGTCTTTCAAGAAAGGAGAGCGTATGGAGGTGGAGGAGTCTAGCCAAAATTGTGATTGGTGGATGGCTCGTCACCTTACCACTGGCCAAAGTGGTTATATCCCTAGTAACTATGTCACAAAGGATGACGACACTCCTCAGACACAAGATTGGTGGTACAATGTAGACAGGCGGGAAGCAGATAAACAG…	MGQCLGKPEEKKKKTNTLPSLVEVNQPVSPTDVNPILSTSPVRPLPPPPSSESALVVRALYDFDAINEDDLSFKKGERMEVEESSQNCDWWMARHLTTGQSGYIPSNYVTKDDDTPQTQDWWYNVDRREADKQLLLPGNKLGTFLVREAADKASYVLSIRDHDNKANDACVKHYRIRKMDNGGLYISPRRTFANMIKLIEHYQTVSDGLCCQLSEPCPKVRPTVQFRELEVARESVKLIKKLGNGCFGDVHAGKWRNTVDVAVKTLKPGTMTVEDFLGEAKLMHKLRHRKLVQLLAVCTASEPIWIITELMIHGALLDFLRKDEGRTIKFVVLVDMASQIADGMAYLEHENFVHRDLRAANILVGENNEVKVADFGLARLMQEDIYEAHEHTKFPIKWT…	ATGGGCCAATGTTTAGGAAAGCCAGAGGAGAAAAAGAAGAAAACAAATACTCTCCCATCCTTGGTGGAGGTGAATCAACCTGTCTCCCCCACTGATGTCAACCCCATTCTAAGTACGAGTCCTGTACGCCCCCTTCCACCCCCACCTTCCTCAGAATCGGCCCTTGTTGTTCGTGCATTGTATGATTTTGATGCCATCAATGAGGATGATCTGTCTTTCAAGAAAGGAGAGCGTATGGAGGTGGAGGAGTCTAGCCAAAATTGTGATTGGTGGATGGCTCGTCACCTTACCACTGGCCAAAGTGGTTATATCCCTAGCAACTATGTCACAAAGGATGACGACACTCCTCAGACACAAGATTGGTGGTACAATGTAGACAGGCGGGAAGCAGATAAACAG…	MGQCLGKPEEKKKKTNTLPSLVEVNQPVSPTDVNPILSTSPVRPLPPPPSSESALVVRALYDFDAINEDDLSFKKGERMEVEESSQNCDWWMARHLTTGQSGYIPSNYVTKDDDTPQTQDWWYNVDRREADKQLLLPGNKLGTFLVREAADKASYVLSIRDHDNKANDACVKHYRIRKMDNGGLYISPRRTFANMIKLIEHYQTVSDGLCCQLSEPCPKVRPTVQFRELEVARESVKLIKKLGNGCFGDVHAGKWRNTVDVAVKTLKPGTMTVEDFLGEAKLMHKLRHRKLVQLLAVCTASEPIWIITELMIHGALLDFLRKDEGRTIKFVVLVDMASQIADGMAYLEHENFVHRDLRAANILVGENNEVKVADFGLARLMQEDIYEAHEHTKFPIKWT…	P	P	TRINITY_DN72709_c0_g1_i7	1634	A	G
TRINITY_DN72709_c0_g1_i7	945	1319	NOT IN ORF	+	NA	NA	NA	NA	NA	NA	TRINITY_DN72709_c0_g1_i7	1634	A	G
TRINITY_DN86787_c2_g2_i6	2	1426	SYN	+	GATGATGATGATGATGACAGTGGTAATGACAGTGTTGATGACAGATCCTCACTTAGTGAAAGAAAATATTTCCTTAAAGCAGCCACAAATGAAGATCAGAATGAAGAAGAAGATAAAAATGTAAACAAAGATATCAGTGACTCTGAAGAAGAGGATATGAATGCACTGGTGAGAGAAGCAGAGAAACTGCTCGCTTCTTCAGAACCATCTGAATGTCATACCGATAGCTTGACAGAAGGAGTTAGTCTTGACAGCATGACATATGTTGACAGGGATAAGTTTAGTCATAATGTTGACGATGTGAATGATAGGGTCAGTAAAGAAAATGATGAAGAAAACACTGCTTGGTCACTTACTGCTGAGTCTAATACAGGAAGCTATGCTGTGGGAATACCACAA…	DDDDDDSGNDSVDDRSSLSERKYFLKAATNEDQNEEEDKNVNKDISDSEEEDMNALVREAEKLLASSEPSECHTDSLTEGVSLDSMTYVDRDKFSHNVDDVNDRVSKENDEENTAWSLTAESNTGSYAVGIPQEELGNEPLSMKNQTYTIVPSQRKLDVDIPDILSSDWLDSLPLLLPAEDVMSKLPGLLSRLQQQVERDDPAEEYKELRNVKSTDECSIAKLPENKPCNRFRNILPYDVNRVELGENAGYINASHILMNVGECEAHFIVTQGPKLETAEDFWQMIWEQNVSVIAMLTLDVENQKIKCHRYWPDFQDLPMFVCDETMRISLISVEALADIDLRKLLLEDVINNESRIVYHVSLTTWPDHGVPQPVAVLQYIQLVHVYHSTGPIVVHCSA…	GATGATGATGATGATGACAGTGGTAATGACAGTGTTGATGACAGATCCTCACTTAGTGAAAGAAAATATTTCCTTAAAGCAGCCACAAATGAAGATCAGAATGAAGAAGAAGATAAAAATGTAAACAAAGATATCAGTGACTCTGAAGAAGAGGATATGAATGCACTGGTGAGAGAAGCAGAGAAACTGCTCGCTTCTTCAGAACCATCTGAATGTCATACCGATAGCTTGACAGAAGGAGTTAGTCTTGACAGCATGACATATGTTGACAGGGATAAGTTTAGTCATAATGTTGACGATGTGAATGATAGGGTCAGTAAAGAAAATGATGAAGAAAACACTGCTTGGTCACTTACTGCTGAGTCTAATACAGGAAGCTATGCTGTGGGAATACCACAA…	DDDDDDSGNDSVDDRSSLSERKYFLKAATNEDQNEEEDKNVNKDISDSEEEDMNALVREAEKLLASSEPSECHTDSLTEGVSLDSMTYVDRDKFSHNVDDVNDRVSKENDEENTAWSLTAESNTGSYAVGIPQEELGNEPLSMKNQTYTIVPSQRKLDVDIPDILSSDWLDSLPLLLPAEDVMSKLPGLLSRLQQQVERDDPAEEYKELRNVKSTDECSIAKLPENKPCNRFRNILPYDVNRVELGENAGYINASHILMNVGECEAHFIVTQGPKLETAEDFWQMIWEQNVSVIAMLTLDVENQKIKCHRYWPDFQDLPMFVCDETMRISLISVEALADIDLRKLLLEDVINNESRIVYHVSLTTWPDHGVPQPVAVLQYIQLVHVYHSTGPIVVHCSA…	S	S	TRINITY_DN86787_c2_g2_i6	1168	T	C
TRINITY_DN86787_c2_g2_i6	442	756	NOT IN ORF	-	NA	NA	NA	NA	NA	NA	TRINITY_DN86787_c2_g2_i6	1168	T	C
TRINITY_DN81767_c0_g1_i2	935	1402	SYN	-	ATGTCAGAGGAACGGACCGTAGTTATCGCCATGGATGGCAGCGAGTATGCAGATTATGCTTTTGAGTGGTACATGCAAAATATTCACAGGAAAAGCGACCATGTTATCTTTGTACATTCACCGGAATACCATACTGTTGTGCAGTCTCCAATGGTAATGGCAGATGTCACAGTATTGACAGACATGTGGAAGGACGAAGAAAAACGTATCAAAGAACTATTGGAACAGTTAGGACAGAAACTAAAAAATCACGGGATTGGAGGAAAAGTGAAAAGTGTTGGAGGAAATCCTGGCGAAGTTATATGCTCAGTTGCTAATGAAGAGCATGCGTCAATTATTATAACAGGAACACGTGGTATGGGGAAGATAAGGAGAACCCTGCTAGGAAGTGTCAGTGAT…	MSEERTVVIAMDGSEYADYAFEWYMQNIHRKSDHVIFVHSPEYHTVVQSPMVMADVTVLTDMWKDEEKRIKELLEQLGQKLKNHGIGGKVKSVGGNPGEVICSVANEEHASIIITGTRGMGKIRRTLLGSVSDYVIHHSHVPVLVAKHKDDHAKH*	ATGTCAGAGGAACGGACCGTAGTTATCGCCATGGATGGCAGCGAGTATGCAGATTATGCTTTTGAGTGGTACATGCAAAATATTCACAGGAAAAGCGACCATGTTATCTTTGTACATTCACCGGAATACCATACTGTTGTGCAGTCTCCAATGGTAATGGCAGATGTCACAGTATTGACAGACATGTGGAAGGACGAAGAAAAACGTATCAAAGAACTATTGGAACAGTTAGGACAGAAACTAAAAAATCACGGGATTGGAGGAAAAGTGAAAAGTGTTGGAGGAAATCCTGGCGAAGTTATATGCTCAGTTGCTAATGAAGAGCATGCGTCAATTATTATAACAGGAACTCGTGGTATGGGGAAGATAAGGAGAACCCTGCTAGGAAGTGTCAGTGAT…	MSEERTVVIAMDGSEYADYAFEWYMQNIHRKSDHVIFVHSPEYHTVVQSPMVMADVTVLTDMWKDEEKRIKELLEQLGQKLKNHGIGGKVKSVGGNPGEVICSVANEEHASIIITGTRGMGKIRRTLLGSVSDYVIHHSHVPVLVAKHKDDHAKH*	H	H	TRINITY_DN81767_c0_g1_i2	1052	T	A
TRINITY_DN81767_c0_g1_i2	935	1402	SYN	-	ATGTCAGAGGAACGGACCGTAGTTATCGCCATGGATGGCAGCGAGTATGCAGATTATGCTTTTGAGTGGTACATGCAAAATATTCACAGGAAAAGCGACCATGTTATCTTTGTACATTCACCGGAATACCATACTGTTGTGCAGTCTCCAATGGTAATGGCAGATGTCACAGTATTGACAGACATGTGGAAGGACGAAGAAAAACGTATCAAAGAACTATTGGAACAGTTAGGACAGAAACTAAAAAATCACGGGATTGGAGGAAAAGTGAAAAGTGTTGGAGGAAATCCTGGCGAAGTTATATGCTCAGTTGCTAATGAAGAGCATGCGTCAATTATTATAACAGGAACACGTGGTATGGGGAAGATAAGGAGAACCCTGCTAGGAAGTGTCAGTGAT…	MSEERTVVIAMDGSEYADYAFEWYMQNIHRKSDHVIFVHSPEYHTVVQSPMVMADVTVLTDMWKDEEKRIKELLEQLGQKLKNHGIGGKVKSVGGNPGEVICSVANEEHASIIITGTRGMGKIRRTLLGSVSDYVIHHSHVPVLVAKHKDDHAKH*	ATGTCAGAGGAACGGACCGTAGTTATCGCCATGGATGGCAGCGAGTATGCAGATTATGCTTTTGAGTGGTACATGCAAAATATTCACAGGAAAAGCGACCATGTTATCTTTGTACATTCACCGGAATACCATACTGTTGTGCAGTCTCCAATGGTAATGGCAGATGTCACAGTATTGACAGACATGTGGAAGGACGAAGAAAAACGTATCAAAGAACTATTGGAACAGTTAGGACAGAAACTAAAAAATCACGGGATTGGAGGAAAAGTGAAAAGTGTTGGAGGAAATCCTGGCGAAGTTATATGCTCAGTTGCTAATGAAGAGCATGCATCAATTATTATAACAGGAACACGTGGTATGGGGAAGATAAGGAGAACCCTGCTAGGAAGTGTCAGTGAT…	MSEERTVVIAMDGSEYADYAFEWYMQNIHRKSDHVIFVHSPEYHTVVQSPMVMADVTVLTDMWKDEEKRIKELLEQLGQKLKNHGIGGKVKSVGGNPGEVICSVANEEHASIIITGTRGMGKIRRTLLGSVSDYVIHHSHVPVLVAKHKDDHAKH*	V	V	TRINITY_DN81767_c0_g1_i2	1073	C	T
TRINITY_DN81767_c0_g1_i2	935	1402	SYN	-	ATGTCAGAGGAACGGACCGTAGTTATCGCCATGGATGGCAGCGAGTATGCAGATTATGCTTTTGAGTGGTACATGCAAAATATTCACAGGAAAAGCGACCATGTTATCTTTGTACATTCACCGGAATACCATACTGTTGTGCAGTCTCCAATGGTAATGGCAGATGTCACAGTATTGACAGACATGTGGAAGGACGAAGAAAAACGTATCAAAGAACTATTGGAACAGTTAGGACAGAAACTAAAAAATCACGGGATTGGAGGAAAAGTGAAAAGTGTTGGAGGAAATCCTGGCGAAGTTATATGCTCAGTTGCTAATGAAGAGCATGCGTCAATTATTATAACAGGAACACGTGGTATGGGGAAGATAAGGAGAACCCTGCTAGGAAGTGTCAGTGAT…	MSEERTVVIAMDGSEYADYAFEWYMQNIHRKSDHVIFVHSPEYHTVVQSPMVMADVTVLTDMWKDEEKRIKELLEQLGQKLKNHGIGGKVKSVGGNPGEVICSVANEEHASIIITGTRGMGKIRRTLLGSVSDYVIHHSHVPVLVAKHKDDHAKH*	ATGTCAGAGGAACGGACCGTAGTTATCGCCATGGATGGCAGCGAGTATGCAGATTATGCTTTTGAGTGGTACATGCAAAATATTCACAGGAAAAGCGACCATGTTATCTTTGTACATTCACCGGAATACCATACTGTTGTGCAGTCTCCAATGGTAATGGCAGATGTCACAGTATTGACAGACATGTGGAAGGACGAAGAAAAACGTATCAAAGAACTATTGGAACAGTTAGGACAGAAACTAAAAAATCACGGGATTGGAGGAAAAGTGAAAAGTGTTGGAGGAAATCCTGGCGAAGTTATATGCTCGGTTGCTAATGAAGAGCATGCGTCAATTATTATAACAGGAACACGTGGTATGGGGAAGATAAGGAGAACCCTGCTAGGAAGTGTCAGTGAT…	MSEERTVVIAMDGSEYADYAFEWYMQNIHRKSDHVIFVHSPEYHTVVQSPMVMADVTVLTDMWKDEEKRIKELLEQLGQKLKNHGIGGKVKSVGGNPGEVICSVANEEHASIIITGTRGMGKIRRTLLGSVSDYVIHHSHVPVLVAKHKDDHAKH*	M	M	TRINITY_DN81767_c0_g1_i2	1094	T	C
TRINITY_DN73205_c0_g1_i1	261	1754	SYN	+	ATGGAAGTAACGGAAAGTATGAGGGTCATCCTGGCATTCTTGCTACTTAATACGGTAATACCTGATGTAACCCTGGGTAAAGACGGTGATGCCTGGCCTGTACGTGAATTCCGGGCAGTATGGATTGCCACCGTATCTAATATTGACTGGCCTTCTTCCGATCATCTGTCTTCTGCACTGCAACAGTCTGAGATAATTACGATGCTGAACAAACTACAAGACCTTAACTTCAATGGCGTGGTGTTCCAGATCAGAACCTCAGGCGATGCACTCTACAACTCCTCCCTTGAACCATGGAGTCAGTATCTTACCGGTGTCCAGGGGAGGGCACCTAGTCCATTTTATGATCCTCTCGAATTCATAATCAAAGAAGCACACAAACGAAACATTGAGGTTCAT…	MEVTESMRVILAFLLLNTVIPDVTLGKDGDAWPVREFRAVWIATVSNIDWPSSDHLSSALQQSEIITMLNKLQDLNFNGVVFQIRTSGDALYNSSLEPWSQYLTGVQGRAPSPFYDPLEFIIKEAHKRNIEVHAWFNPYRARASSTSKQGLAPNHMVFKFPKYAYAYGSNLWMDPGAKEIQDHIVAVYTDVLRRYDVDGIHMDDYFYPYPEKGQTFPDDHTYINSGSTLSLADWRRQNVDSLIQRLKSTIASIKPYVKFGISPFGIWKPGFPPGIQGLSAYDALYADSKRWFQEGWVDYLTPQLYWRIDPPQQSYPALLGWWLQQNPVKRHLYAGNYAAATVTKHWQTSELIRQVQISRKNKNLLSLGNIQFSAKDFMNNTLGLADKFKAELYRYPALV…	ATGGAAGTAACGGAAAGTATGAGGGTCATCCTGGCATTCTTGCTACTTAATACGGTAATACCTGATGTAACCCTGGGTAAAGACGGTGATGCCTGGCCTGTACGTGAATTCCGGGCGGTATGGATTGCCACCGTATCTAATATTGACTGGCCTTCTTCCGATCATCTGTCTTCTGCACTGCAACAGTCTGAGATAATTACGATGCTGAACAAACTACAAGACCTTAACTTCAATGGCGTGGTGTTCCAGATCAGAACCTCAGGCGATGCACTCTACAACTCCTCCCTTGAACCATGGAGTCAGTATCTTACCGGTGTCCAGGGGAGGGCACCTAGTCCATTTTATGATCCTCTCGAATTCATAATCAAAGAAGCACACAAACGAAACATTGAGGTTCAT…	MEVTESMRVILAFLLLNTVIPDVTLGKDGDAWPVREFRAVWIATVSNIDWPSSDHLSSALQQSEIITMLNKLQDLNFNGVVFQIRTSGDALYNSSLEPWSQYLTGVQGRAPSPFYDPLEFIIKEAHKRNIEVHAWFNPYRARASSTSKQGLAPNHMVFKFPKYAYAYGSNLWMDPGAKEIQDHIVAVYTDVLRRYDVDGIHMDDYFYPYPEKGQTFPDDHTYINSGSTLSLADWRRQNVDSLIQRLKSTIASIKPYVKFGISPFGIWKPGFPPGIQGLSAYDALYADSKRWFQEGWVDYLTPQLYWRIDPPQQSYPALLGWWLQQNPVKRHLYAGNYAAATVTKHWQTSELIRQVQISRKNKNLLSLGNIQFSAKDFMNNTLGLADKFKAELYRYPALV…	A	A	TRINITY_DN73205_c0_g1_i1	377	A	G
TRINITY_DN80532_c1_g1_i1	1	486	SYN	+	AGAGCCCACAATGCTAGTGTCTGTATGCTCATTAATGTTGCCACAACAATGACCTTTGACTTGTGTAGAAAGCTAGATGGATTCCTGGGTCCTCAGCTAACACAGCTGGCCTCAGATATTGGAGAACAATACTCAAAGAGAGTGACAACAAGTGGAGATCCTCCATACAGATACATTTACTTTAATCACATGAATCTGGCCCAGAAAACAACTGTACATACAGATAACAAGAAATCCACTGGTATCAACATTCCTCCTGATACACTAAGACTACTAACAGACATCAGTGCCGACATGTCAAGAAGCAGTGAAGATGGTGAGACAATTGTCAAGACATTTTCTGACAATTGGGTTGTTGGTAAAAAGTCAGATCAGAGAGAATTTTATGTTGTTATCAAC…	RAHNASVCMLINVATTMTFDLCRKLDGFLGPQLTQLASDIGEQYSKRVTTSGDPPYRYIYFNHMNLAQKTTVHTDNKKSTGINIPPDTLRLLTDISADMSRSSEDGETIVKTFSDNWVVGKKSDQREFYVVINQKNANLIEINEEVKRLCLSSFNSIFFLD*	AGAGCCCACAATGCTAGTGTCTGTATGCTCATTAATGTTGCCACAACAATGACCTTTGACTTGTGTAGAAAGCTAGATGGATTCCTGGGTCCTCAGCTAACACAGCTGGCCTCAGATATTGGAGAACAATACTCAAAGAGAGTGACAACAAGTGGAGATCCTCCATACAGATACATTTACTTTAATCACATGAATCTGGCCCAGAAAACAACTGTACATACAGATAACAAGAAATCCACTGGTATCAACATTCCTCCTGATACACTAAGACTACTAACAGACATCAGTGCCGACATGTCAAGAAGCAGTGAAGATGGCGAGACAATTGTCAAGACATTTTCTGACAATTGGGTTGTTGGTAAAAAGTCAGATCAGAGAGAATTTTATGTTGTTATCAAC…	RAHNASVCMLINVATTMTFDLCRKLDGFLGPQLTQLASDIGEQYSKRVTTSGDPPYRYIYFNHMNLAQKTTVHTDNKKSTGINIPPDTLRLLTDISADMSRSSEDGETIVKTFSDNWVVGKKSDQREFYVVINQKNANLIEINEEVKRLCLSSFNSIFFLD*	G	G	TRINITY_DN80532_c1_g1_i1	318	T	C
TRINITY_DN87602_c4_g1_i2	421	4332	SYN	-	GTAAACTCTATTCTTACAACAGTTATATATCTTTCAGGCAACTTAGATCCAAAGAACAAGATTGGGGGAAGAGCAGAAAATACAAGCAATACAAAATCACCAAATCAGGCTATTGAGCATGGACCAAGGAAGAAGATTACGGTCAACTTTGGACAACCCAGTGCAGGACACCGTGACTCGCGCAACAAATCATCCAGCTCAGCTGTCAGCGGTGGTAATTCGCCAATATTTGATGACCAGAGGAACTCGCTGTCAGAGCAGGAAGCTAAGAATCCAGGAGTGGAGAAGAGTCCAGAGGATACACAAAGTAAAAAGGATAACGACAACCTGAGTGGTGAGACTGGTATCAACTCAGGTGGGGTCATATCATTCTCTCTGAAGAATCGACCGAGTGTCCTC…	VNSILTTVIYLSGNLDPKNKIGGRAENTSNTKSPNQAIEHGPRKKITVNFGQPSAGHRDSRNKSSSSAVSGGNSPIFDDQRNSLSEQEAKNPGVEKSPEDTQSKKDNDNLSGETGINSGGVISFSLKNRPSVLGTSAEGFKKEHADSTKFKSTFSEASSEGKTSSTETKLRNSLDSFIKVQNKDETMELDWPREMIKFTSTEPSISYSCNPLVFDFSDLLGKPSKVKNELDIVSAKIESVSSEIEKQESLNVDGDEEGMDEEGKDEEVRTEAMDIRTEEVEKEQVDEKVKKHHKRKKKKHRHKERGGDGEEKEESKKSEKKKKKKKRKKKHKRSDKEKGEAKEEKKENEVDMKDADQSGNVKSDSKVKVKVNNDSDGETGDVEDSDAEDGKHKKNKHKK…	GTAAACTCTATTCTTACAACAGTTATATATCTTTCAGGCAACTTAGATCCAAAGAACAAGATTGGGGGAAGAGCAGAAAATACAAGCAATACAAAATCACCAAATCAGGCTATTGAGCATGGACCAAGGAAGAAGATTACGGTCAACTTTGGACAACCCAGTGCAGGACACCGTGACTCGCGCAACAAATCATCCAGCTCAGCTGTCAGCGGTGGTAATTCGCCAATATTTGATGACCAGAGGAACTCGCTGTCAGAGCAGGAAGCTAAGAATCCAGGAGTGGAGAAGAGTCCAGAGGATACACAAAGTAAAAAGGATAACGACAACCTGAGTGGTGAGACTGGTATCAACTCAGGTGGGGTCATATCATTCTCTCTGAAGAATCGACCGAGTGTCCTC…	VNSILTTVIYLSGNLDPKNKIGGRAENTSNTKSPNQAIEHGPRKKITVNFGQPSAGHRDSRNKSSSSAVSGGNSPIFDDQRNSLSEQEAKNPGVEKSPEDTQSKKDNDNLSGETGINSGGVISFSLKNRPSVLGTSAEGFKKEHADSTKFKSTFSEASSEGKTSSTETKLRNSLDSFIKVQNKDETMELDWPREMIKFTSTEPSISYSCNPLVFDFSDLLGKPSKVKNELDIVSAKIESVSSEIEKQESLNVDGDEEGMDEEGKDEEVRTEAMDIRTEEVEKEQVDEKVKKHHKRKKKKHRHKERGGDGEEKEESKKSEKKKKKKKRKKKHKRSDKEKGEAKEEKKENEVDMKDADQSGNVKSDSKVKVKVNNDSDGETGDVEDSDAEDGKHKKNKHKK…	A	A	TRINITY_DN87602_c4_g1_i2	1672	A	G
TRINITY_DN87602_c4_g1_i2	3509	4228	NOT IN ORF	+	NA	NA	NA	NA	NA	NA	TRINITY_DN87602_c4_g1_i2	1672	A	G
TRINITY_DN87602_c4_g1_i2	1206	1634	NOT IN ORF	+	NA	NA	NA	NA	NA	NA	TRINITY_DN87602_c4_g1_i2	1672	A	G
TRINITY_DN87602_c4_g1_i2	421	4332	SYN	-	GTAAACTCTATTCTTACAACAGTTATATATCTTTCAGGCAACTTAGATCCAAAGAACAAGATTGGGGGAAGAGCAGAAAATACAAGCAATACAAAATCACCAAATCAGGCTATTGAGCATGGACCAAGGAAGAAGATTACGGTCAACTTTGGACAACCCAGTGCAGGACACCGTGACTCGCGCAACAAATCATCCAGCTCAGCTGTCAGCGGTGGTAATTCGCCAATATTTGATGACCAGAGGAACTCGCTGTCAGAGCAGGAAGCTAAGAATCCAGGAGTGGAGAAGAGTCCAGAGGATACACAAAGTAAAAAGGATAACGACAACCTGAGTGGTGAGACTGGTATCAACTCAGGTGGGGTCATATCATTCTCTCTGAAGAATCGACCGAGTGTCCTC…	VNSILTTVIYLSGNLDPKNKIGGRAENTSNTKSPNQAIEHGPRKKITVNFGQPSAGHRDSRNKSSSSAVSGGNSPIFDDQRNSLSEQEAKNPGVEKSPEDTQSKKDNDNLSGETGINSGGVISFSLKNRPSVLGTSAEGFKKEHADSTKFKSTFSEASSEGKTSSTETKLRNSLDSFIKVQNKDETMELDWPREMIKFTSTEPSISYSCNPLVFDFSDLLGKPSKVKNELDIVSAKIESVSSEIEKQESLNVDGDEEGMDEEGKDEEVRTEAMDIRTEEVEKEQVDEKVKKHHKRKKKKHRHKERGGDGEEKEESKKSEKKKKKKKRKKKHKRSDKEKGEAKEEKKENEVDMKDADQSGNVKSDSKVKVKVNNDSDGETGDVEDSDAEDGKHKKNKHKK…	GTAAACTCTATTCTTACAACAGTTATATATCTTTCAGGCAACTTAGATCCAAAGAACAAGATTGGGGGAAGAGCAGAAAATACAAGCAATACAAAATCACCAAATCAGGCTATTGAGCATGGACCAAGGAAGAAGATTACGGTCAACTTTGGACAACCCAGTGCAGGACACCGTGACTCGCGCAACAAATCATCCAGCTCAGCTGTCAGCGGTGGTAATTCGCCAATATTTGATGACCAGAGGAACTCGCTGTCAGAGCAGGAAGCTAAGAATCCAGGAGTGGAGAAGAGTCCAGAGGATACACAAAGTAAAAAGGATAACGACAACCTGAGTGGTGAGACTGGTATCAACTCAGGTGGGGTCATATCATTCTCTCTGAAGAATCGACCGAGTGTCCTC…	VNSILTTVIYLSGNLDPKNKIGGRAENTSNTKSPNQAIEHGPRKKITVNFGQPSAGHRDSRNKSSSSAVSGGNSPIFDDQRNSLSEQEAKNPGVEKSPEDTQSKKDNDNLSGETGINSGGVISFSLKNRPSVLGTSAEGFKKEHADSTKFKSTFSEASSEGKTSSTETKLRNSLDSFIKVQNKDETMELDWPREMIKFTSTEPSISYSCNPLVFDFSDLLGKPSKVKNELDIVSAKIESVSSEIEKQESLNVDGDEEGMDEEGKDEEVRTEAMDIRTEEVEKEQVDEKVKKHHKRKKKKHRHKERGGDGEEKEESKKSEKKKKKKKRKKKHKRSDKEKGEAKEEKKENEVDMKDADQSGNVKSDSKVKVKVNNDSDGETGDVEDSDAEDGKHKKNKHKK…	R	R	TRINITY_DN87602_c4_g1_i2	2782	T	C
TRINITY_DN87602_c4_g1_i2	3509	4228	NOT IN ORF	+	NA	NA	NA	NA	NA	NA	TRINITY_DN87602_c4_g1_i2	2782	T	C
TRINITY_DN87602_c4_g1_i2	1206	1634	NOT IN ORF	+	NA	NA	NA	NA	NA	NA	TRINITY_DN87602_c4_g1_i2	2782	T	C
TRINITY_DN54427_c0_g1_i1	591	1040	NOT IN ORF	-	NA	NA	NA	NA	NA	NA	TRINITY_DN54427_c0_g1_i1	419	C	T
TRINITY_DN54427_c0_g1_i1	591	1040	SYN	-	ATGGATATTAAAGCAGTGCTGTGGATGGGTTTCATATGTAGTTGTTTAATGGCTACATCAGTGAATTCCGTTATACCAGATTATCTTTTAGAACGTGCGAAGATAGGAAAAAAGAAAACTTTCAAACCAACACAACAAAAATGCTGTCGAATCGGACAGAGAGCTGCTAAAAAGAGAATGTCTTGTAGTGACCAGTCTAGCCAGAGGACATTAAATAGAAGTATCAAAGTCAAGCTACGCGTGGAGGGCAAACGGGCCCGGTCAGAGAAGAGAAAGAGACAACTACAGGCAAAAATTGCAAAGTGTGCTAGAACATTTTTCAAGTCTTTTCGCAAGTGCTGTACATACAAAGAAAGTTTCTACACTCAAATGAGAATGTGTAAAATAAGGCACAAGAGG…	MDIKAVLWMGFICSCLMATSVNSVIPDYLLERAKIGKKKTFKPTQQKCCRIGQRAAKKRMSCSDQSSQRTLNRSIKVKLRVEGKRARSEKRKRQLQAKIAKCARTFFKSFRKCCTYKESFYTQMRMCKIRHKRKRDRKKCKRLLRKKYS*	ATGGATATTAAAGCAGTGCTGTGGATGGGTTTCATATGTAGTTGTTTAATGGCTACATCAGTGAATTCCGTTATACCAGATTATCTTTTAGAACGCGCGAAGATAGGAAAAAAGAAAACTTTCAAACCAACACAACAAAAATGCTGTCGAATCGGACAGAGAGCTGCTAAAAAGAGAATGTCTTGTAGTGACCAGTCTAGCCAGAGGACATTAAATAGAAGTATCAAAGTCAAGCTACGCGTGGAGGGCAAACGGGCCCGGTCAGAGAAGAGAAAGAGACAACTACAGGCAAAAATTGCAAAGTGTGCTAGAACATTTTTCAAGTCTTTTCGCAAGTGCTGTACATACAAAGAAAGTTTCTACACTCAAATGAGAATGTGTAAAATAAGGCACAAGAGG…	MDIKAVLWMGFICSCLMATSVNSVIPDYLLERAKIGKKKTFKPTQQKCCRIGQRAAKKRMSCSDQSSQRTLNRSIKVKLRVEGKRARSEKRKRQLQAKIAKCARTFFKSFRKCCTYKESFYTQMRMCKIRHKRKRDRKKCKRLLRKKYS*	E	E	TRINITY_DN54427_c0_g1_i1	945	A	G
TRINITY_DN57252_c0_g1_i6	290	742	SYN	-	ATGTTGCCACTTATAAGTACAACGCACACTGCGCATGCGTGCTGTGTTTTAATGTTGCTCATGCTATCCCAGACAGTTAGATCACGACCTATGAAGGACGAAAAGTTAGAAAAGCTTCTTTTGGATGTAATCAAAGAAAGACTTGTAGCAAAACAAATCGACGGAAACAAATTCAATTTGAATGAAGATCACATGAAGAATTTGCAGCCTGATTTTAGAAATATACCATCGGTACCAAGTAAAGAAGAAAATTCCAAGCAAAGAATAAAAAGAGTTGGAATAGCCGGAAATGAAAACATCGATTTGATTCTCTCTACTCTCGGTCGACAAGGATCTTCCGGAGCAAACGGACGATTTCGATCTCCTCTGAGAACAAATTCTGGCTTCCGGCCCTCTCTG…	MLPLISTTHTAHACCVLMLLMLSQTVRSRPMKDEKLEKLLLDVIKERLVAKQIDGNKFNLNEDHMKNLQPDFRNIPSVPSKEENSKQRIKRVGIAGNENIDLILSTLGRQGSSGANGRFRSPLRTNSGFRPSLSVSGSLADLRSMMQKAG*	ATGTTGCCACTTATAAGTACAACGCACACTGCGCATGCGTGCTGTGTTTTAGTGTTGCTCATGCTATCCCAGACAGTTAGATCACGACCTATGAAGGACGAAAAGTTAGAAAAGCTTCTTTTGGATGTAATCAAAGAAAGACTTGTAGCAAAACAAATCGACGGAAACAAATTCAATTTGAATGAAGATCACATGAAGAATTTGCAGCCTGATTTTAGAAATATACCATCGGTACCAAGTAAAGAAGAAAATTCCAAGCAAAGAATAAAAAGAGTTGGAATAGCCGGAAATGAAAACATCGATTTGATTCTCTCTACTCTCGGTCGACAAGGATCTTCCGGAGCAAACGGACGATTTCGATCTCCTCTGAGAACAAATTCTGGCTTCCGGCCCTCTCTG…	MLPLISTTHTAHACCVLVLLMLSQTVRSRPMKDEKLEKLLLDVIKERLVAKQIDGNKFNLNEDHMKNLQPDFRNIPSVPSKEENSKQRIKRVGIAGNENIDLILSTLGRQGSSGANGRFRSPLRTNSGFRPSLSVSGSLADLRSMMQKAG*	S	S	TRINITY_DN57252_c0_g1_i6	691	T	C
TRINITY_DN57252_c0_g1_i6	257	637	NOT IN ORF	+	NA	NA	NA	NA	NA	NA	TRINITY_DN57252_c0_g1_i6	691	T	C
TRINITY_DN61442_c2_g1_i10	1	309	SYN	+	CTCTCTTGGTCGATTATGCTGCGCAAATTTTGTCATTATATCACCTTTTGGATTTTTAATGATTTTTTTAAGACTGTAGATAGGTATGTGTACAGGAGCCTAGGGGTAACCCAGGGTTGTGGGTTCGAATTCCACTGTGCCCCCCCAATTTTTTTTTATTTTTGCATTTTCTCAGTTTCTTATGCATGTTTGAATAATCTGATTAATTTCTATCTTATTTTTTATACACATTTTGAGGGTTTTGCTGGACTTCGTAATTTTCATGCAAGATCGCATCTTTTCCCAAATATTGTTTTCCTCACAGACTAG	LSWSIMLRKFCHYITFWIFNDFFKTVDRYVYRSLGVTQGCGFEFHCAPPIFFYFCIFSVSYACLNNLINFYLIFYTHFEGFAGLRNFHARSHLFPNIVFLTD*	CTCTCTTGGTCGATTATGCTGCGCAAATTTTGTCATTATATCACCTTTTGGATTTTTAATGATTTTTTTAAGACTGTAGATAGGTATGTGTACAGGAGCCTAGGGGTAACACAGGGTTGTGGGTTCGAATTCCACTGTGCCCCCCCAATTTTTTTTTATTTTTGCATTTTCTCAGTTTCTTATGCATGTTTGAATAATCTGATTAATTTCTATCTTATTTTTTATACACATTTTGAGGGTTTTGCTGGACTTCGTAATTTTCATGCAAGATCGCATCTTTTCCCAAATATTGTTTTCCTCACAGACTAG	LSWSIMLRKFCHYITFWIFNDFFKTVDRYVYRSLGVTQGCGFEFHCAPPIFFYFCIFSVSYACLNNLINFYLIFYTHFEGFAGLRNFHARSHLFPNIVFLTD*	T	T	TRINITY_DN61442_c2_g1_i10	111	C	A
TRINITY_DN69136_c4_g2_i4	717	1172	SYN	-	ATGGAGAAATTTTTTCATGGTTTGCTTGGACTGGTCACTTCCTTTATTTTTCTACTATGTGGTCACGTGGTAGACGCGAGCTATTGTTACTATAGTTACTACTACCGTTACTATTATTGCTATTACTACTACTATGGATCAAGTGCGGGGACGATTGCGGGGGCTGTCGTTGGTGCCATTATTGGAGTGATTATATTGGTCGGCGTCATTATATTTATCTGTGTAGCAATGAAGGGAAAAACAAGGGGTGTGAGGGGAACAGTAATACGACCACAGCCAAACGTTACTGTTGTCTCAACAAATCAATACCCTTCTATGCCTGCCCCTCCTCCGCCATACACTCAGCCAGGAGGCACGTATCCTCCTCCTCCAAGTTACCCTCCTCCACCGCCTTCACAG…	MEKFFHGLLGLVTSFIFLLCGHVVDASYCYYSYYYRYYYCYYYYYGSSAGTIAGAVVGAIIGVIILVGVIIFICVAMKGKTRGVRGTVIRPQPNVTVVSTNQYPSMPAPPPPYTQPGGTYPPPPSYPPPPPSQMGYGQPPPPYNPAYPPPQ*	ATGGAGAAATTTTTTCATGGTTTGCTTGGACTGGTCACTTCCTTTATTTTTCTACTATGTGGTCACGTGGTAGACGCGAGCTATTGTTACTATAGTTACTACTACCGTTACTATTATTGCTATTACTACTACTATGGATCAAGTGCGGGGACGATTGCGGGGGCTGTCGTTGGTGCCATTATTGGAGTGATTATATTGGTCGGCGTCATTATATTTATCTGTGTAGCAATGAAGGGAAAAACAAGGGGTGTGAGGGGAACAGTAATACGACCACAGCCAAACGTTACTGTTGTCTCAACAAATCAATACCCTTCTATGCCTGCCCCTCCTCCGCCATACACTCAGCCAGGAGGTACGTATCCTCCTCCTCCAAGTTACCCTCCTCCACCGCCTTCACAG…	MEKFFHGLLGLVTSFIFLLCGHVVDASYCYYSYYYRYYYCYYYYYGSSAGTIAGAVVGAIIGVIILVGVIIFICVAMKGKTRGVRGTVIRPQPNVTVVSTNQYPSMPAPPPPYTQPGGTYPPPPSYPPPPPSQMGYGQPPPPYNPAYPPPQ*	Y	Y	TRINITY_DN69136_c4_g2_i4	819	G	A
TRINITY_DN72028_c1_g1_i1	167	1132	NOT IN ORF	+	NA	NA	NA	NA	NA	NA	TRINITY_DN72028_c1_g1_i1	112	G	A
TRINITY_DN72028_c1_g1_i1	167	1132	NOT IN ORF	+	NA	NA	NA	NA	NA	NA	TRINITY_DN72028_c1_g1_i1	125	T	A
TRINITY_DN72028_c1_g1_i1	167	1132	SYN	+	ATGTTTGGTGTTGGATCTGGTACACCAGGTTTCTCATTTGGGACTCCTAATACAACATCAAGTACTGGTACCCCTGGAGGTTTCTCATTTGGTACCCCAAGTGCCTCCAGCACCCCTGGATTGTCCCTTGGTGCTACCTCCCAGGCCACACCTTCAACCAACCCTGGTTTTTCATTTGGTGCTGGAGCATCTACTGCACCTTCAAGTACCCCTGCAGCAGGAGGGTTTACATTTGGGGGTTCACAAACCACAGGTGGTACCACCTCTGGATTTAAGCTTGGTGGCGCAAATCAGCCAACAGGTGGTACAACAGGTTTCACCCTAGGTGGGGCCACCCAGCCTACAAGTGGAGCAACTCACCCTGCAGGTGGGGTGCCTGGTTACTCACTAGGGAGTACA…	MFGVGSGTPGFSFGTPNTTSSTGTPGGFSFGTPSASSTPGLSLGATSQATPSTNPGFSFGAGASTAPSSTPAAGGFTFGGSQTTGGTTSGFKLGGANQPTGGTTGFTLGGATQPTSGATHPAGGVPGYSLGSTATGGTGFNLGGTTQTSTPATNAGTFTLGGPAQPSTGATTQPSTGFTLAAGTGTTSLGGGFSFGATPGTTAATTAGPSVGFGLGTQPTATTAGSGGFSFGQKTATAAVAPSGGFNFATPVASTATTSTGIKLTTTTAAVPANQSGLLQPPGTTAAGLNLAPKTTGGITLPTSTAAPKVGFGLGGTSTAAN	ATGTTTGGTGTTGGATCTGGTACACCAGGTTTCTCATTTGGGACTCCTAATACAACATCAAGTACTGGTACCCCTGGAGGTTTCTCATTTGGTACCCCAAGTGCCTCCAGCACCCCTGGATTGTCCCTTGGTGCTACCTCCCAGGCCACACCTTCAACCAACCCTGGTTTTTCATTTGGTGCTGGAGCATCTACTGCACCTTCAAGTACCCCTGCAGCAGGAGGGTTTACATTTGGAGGTTCACAAACCACAGGTGGTACCACCTCTGGATTTAAGCTTGGTGGCGCAAATCAGCCAACAGGTGGTACAACAGGTTTCACCCTAGGTGGGGCCACCCAGCCTACAAGTGGAGCAACTCACCCTGCAGGTGGGGTGCCTGGTTACTCACTAGGGAGTACA…	MFGVGSGTPGFSFGTPNTTSSTGTPGGFSFGTPSASSTPGLSLGATSQATPSTNPGFSFGAGASTAPSSTPAAGGFTFGGSQTTGGTTSGFKLGGANQPTGGTTGFTLGGATQPTSGATHPAGGVPGYSLGSTATGGTGFNLGGTTQTSTPATNAGTFTLGGPAQPSTGATTQPSTGFTLAAGTGTTSLGGGFSFGATPGTTAATTAGPSVGFGLGTQPTATTAGSGGFSFGQKTATAAVAPSGGFNFATPVASTATTSTGIKLTTTTAAVPANQSGLLQPPGTTAAGLNLAPKTTGGITLPTSTAAPKVGFGLGGTSTAAN	G	G	TRINITY_DN72028_c1_g1_i1	403	G	A
TRINITY_DN74717_c1_g2_i2	3	494	NOT IN ORF	+	NA	NA	NA	NA	NA	NA	TRINITY_DN74717_c1_g2_i2	599	A	G
TRINITY_DN74717_c1_g2_i2	852	1202	NOT IN ORF	+	NA	NA	NA	NA	NA	NA	TRINITY_DN74717_c1_g2_i2	599	A	G
TRINITY_DN76940_c1_g1_i1	1	339	SYN	+	CAAAATCAGATGACACAGCAAAACCAGATGGCACAGCAAAACCAGATGGCACAACAAAATCAAGTGGCACAACAAAATCAGATGACACAGCAAAACCAGTTGGCACAGCAAAACCAAATGAAGCAACAATCTCAAATGATACAACCAAATCAGTTGTCACCAGTGAATCAAAATTCCTGGAGTAATCAGCAAAGTAATCAGTGGAACCAACAAACTCAATGGAATCCTCCTCCTCCTCCTCAACAACAACAACAACAACAACAACAACAACAACAACAACAACAACAACAGCCACAACAGCAACAGCAGCCACAACAACAGCAACAGTGGAACCAAAAT	QNQMTQQNQMAQQNQMAQQNQVAQQNQMTQQNQLAQQNQMKQQSQMIQPNQLSPVNQNSWSNQQSNQWNQQTQWNPPPPPQQQQQQQQQQQQQQQQQPQQQQQPQQQQQWNQN	CAAAATCAGATGGCACAGCAAAACCAGATGGCACAGCAAAACCAGATGGCACAACAAAATCAAGTGGCACAACAAAATCAGATGACACAGCAAAACCAGTTGGCACAGCAAAACCAAATGAAGCAACAATCTCAAATGATACAACCAAATCAGTTGTCACCAGTGAATCAAAATTCCTGGAGTAATCAGCAAAGTAATCAGTGGAACCAACAAACTCAATGGAATCCTCCTCCTCCTCCTCAACAACAACAACAACAACAACAACAACAACAACAACAACAACAACAACAGCCACAACAGCAACAGCAGCCACAACAACAGCAACAGTGGAACCAAAAT	QNQMAQQNQMAQQNQMAQQNQVAQQNQMTQQNQLAQQNQMKQQSQMIQPNQLSPVNQNSWSNQQSNQWNQQTQWNPPPPPQQQQQQQQQQQQQQQQQPQQQQQPQQQQQWNQN	M	M	TRINITY_DN76940_c1_g1_i1	13	A	G
TRINITY_DN76940_c1_g1_i1	2	340	SYN	-	AATTTTGGTTCCACTGTTGCTGTTGTTGTGGCTGCTGTTGCTGTTGTGGCTGTTGTTGTTGTTGTTGTTGTTGTTGTTGTTGTTGTTGTTGTTGTTGTTGAGGAGGAGGAGGAGGATTCCATTGAGTTTGTTGGTTCCACTGATTACTTTGCTGATTACTCCAGGAATTTTGATTCACTGGTGACAACTGATTTGGTTGTATCATTTGAGATTGTTGCTTCATTTGGTTTTGCTGTGCCAACTGGTTTTGCTGTGTCATCTGATTTTGTTGTGCCACTTGATTTTGTTGTGCCATCTGGTTTTGCTGTGCCATCTGGTTTTGCTGTGTCATCTGATTTT	NFGSTVAVVVAAVAVVAVVVVVVVVVVVVVVVVEEEEEDSIEFVGSTDYFADYSRNFDSLVTTDLVVSFEIVASFGFAVPTGFAVSSDFVVPLDFVVPSGFAVPSGFAVSSDF	AATTTTGGTTCCACTGTTGCTGTTGTTGTGGCTGCTGTTGCTGTTGTGGCTGTTGTTGTTGTTGTTGTTGTTGTTGTTGTTGTTGTTGTTGTTGTTGTTGAGGAGGAGGAGGAGGATTCCATTGAGTTTGTTGGTTCCACTGATTACTTTGCTGATTACTCCAGGAATTTTGATTCACTGGTGACAACTGATTTGGTTGTATCATTTGAGATTGTTGCTTCATTTGGTTTTGCTGTGCCAACTGGTTTTGCTGTGTCATCTGATTTTGTTGTGCCACTTGATTTTGTTGTGCCATCTGGTTTTGCTGTGCCATCTGGTTTTGCTGTGCCATCTGATTTT	NFGSTVAVVVAAVAVVAVVVVVVVVVVVVVVVVEEEEEDSIEFVGSTDYFADYSRNFDSLVTTDLVVSFEIVASFGFAVPTGFAVSSDFVVPLDFVVPSGFAVPSGFAVPSDF	S	S	TRINITY_DN76940_c1_g1_i1	13	A	G
TRINITY_DN77456_c3_g1_i9	3	383	SYN	-	CATTTTCGCTGTTGTTTTCATCATCATTGTTGTCATCGTCGTTATCATCATCATCATCATCATCATCATCATCATCATCATCATCATCATCATCATCATCGTCGTCGTCGTTGGCCTCATTTTCATTTTCGCTGTTGTTTTCATCATCATTGTTGTCATCGTCGTTATCATCATCATCATCATCATCATCATCATCATCATCGTTGTTGTCGGCCTCATCTTCATTTTCACTGTTGTTTTCATCATCATTGTTATCATCATCATCATCATCGTCGTCGTCGTCGTCGTTGGCCTCATCTTCATTTTCGCTGTTGTTTTCATCATCATTGTTGTCATCGTCGTTATCATCATCATCATCATCATCATCATCATCATCATCAT	HFRCCFHHHCCHRRYHHHHHHHHHHHHHHHHHHRRRRWPHFHFRCCFHHHCCHRRYHHHHHHHHHHHRCCRPHLHFHCCFHHHCYHHHHHRRRRRRWPHLHFRCCFHHHCCHRRYHHHHHHHHHHHH	CATTTTCACTGTTGTTTTCATCATCATTGTTGTCATCGTCGTTATCATCATCATCATCATCATCATCATCATCATCATCATCATCATCATCATCATCATCGTCGTCGTCGTTGGCCTCATTTTCATTTTCGCTGTTGTTTTCATCATCATTGTTGTCATCGTCGTTATCATCATCATCATCATCATCATCATCATCATCATCGTTGTTGTCGGCCTCATCTTCATTTTCACTGTTGTTTTCATCATCATTGTTATCATCATCATCATCATCGTCGTCGTCGTCGTCGTTGGCCTCATCTTCATTTTCGCTGTTGTTTTCATCATCATTGTTGTCATCGTCGTTATCATCATCATCATCATCATCATCATCATCATCATCAT	HFHCCFHHHCCHRRYHHHHHHHHHHHHHHHHHHRRRRWPHFHFRCCFHHHCCHRRYHHHHHHHHHHHRCCRPHLHFHCCFHHHCYHHHHHRRRRRRWPHLHFRCCFHHHCCHRRYHHHHHHHHHHHH	H	H	TRINITY_DN77456_c3_g1_i9	376	C	T
TRINITY_DN77456_c3_g1_i9	2	382	SYN	+	GATGATGATGATGATGATGATGATGATGATGATGATGATAACGACGATGACAACAATGATGATGAAAACAACAGCGAAAATGAAGATGAGGCCAACGACGACGACGACGACGATGATGATGATGATGATAACAATGATGATGAAAACAACAGTGAAAATGAAGATGAGGCCGACAACAACGATGATGATGATGATGATGATGATGATGATGATGATAACGACGATGACAACAATGATGATGAAAACAACAGCGAAAATGAAAATGAGGCCAACGACGACGACGATGATGATGATGATGATGATGATGATGATGATGATGATGATGATGATGATGATGATAACGACGATGACAACAATGATGATGAAAACAACAGCGAAAAT	DDDDDDDDDDDDDNDDDNNDDENNSENEDEANDDDDDDDDDDDNNDDENNSENEDEADNNDDDDDDDDDDDDNDDDNNDDENNSENENEANDDDDDDDDDDDDDDDDDDDDDDNDDDNNDDENNSEN	GATGATGATGATGATGATGATGATGATGATGATGATGATAACGACGATGACAACAATGATGATGAAAACAACAGCGAAAATGAAGATGAGGCCAACGACGACGACGACGACGATGATGATGATGATGATAACAATGATGATGAAAACAACAGTGAAAATGAAGATGAGGCCGACAACAACGATGATGATGATGATGATGATGATGATGATGATGATAACGACGATGACAACAATGATGATGAAAACAACAGCGAAAATGAAAATGAGGCCAACGACGACGACGATGATGATGATGATGATGATGATGATGATGATGATGATGATGATGATGATGATGATAACGACGATGACAACAATGATGATGAAAACAACAGTGAAAAT	DDDDDDDDDDDDDNDDDNNDDENNSENEDEANDDDDDDDDDDDNNDDENNSENEDEADNNDDDDDDDDDDDDNDDDNNDDENNSENENEANDDDDDDDDDDDDDDDDDDDDDDNDDDNNDDENNSEN	S	S	TRINITY_DN77456_c3_g1_i9	376	C	T
TRINITY_DN77456_c3_g1_i9	2	382	SYN	-	ATTTTCGCTGTTGTTTTCATCATCATTGTTGTCATCGTCGTTATCATCATCATCATCATCATCATCATCATCATCATCATCATCATCATCATCATCATCGTCGTCGTCGTTGGCCTCATTTTCATTTTCGCTGTTGTTTTCATCATCATTGTTGTCATCGTCGTTATCATCATCATCATCATCATCATCATCATCATCATCGTTGTTGTCGGCCTCATCTTCATTTTCACTGTTGTTTTCATCATCATTGTTATCATCATCATCATCATCGTCGTCGTCGTCGTCGTTGGCCTCATCTTCATTTTCGCTGTTGTTTTCATCATCATTGTTGTCATCGTCGTTATCATCATCATCATCATCATCATCATCATCATCATCATC	IFAVVFIIIVVIVVIIIIIIIIIIIIIIIIIIIVVVVGLIFIFAVVFIIIVVIVVIIIIIIIIIIIIVVVGLIFIFTVVFIIIVIIIIIIVVVVVVGLIFIFAVVFIIIVVIVVIIIIIIIIIIIII	ATTTTCACTGTTGTTTTCATCATCATTGTTGTCATCGTCGTTATCATCATCATCATCATCATCATCATCATCATCATCATCATCATCATCATCATCATCGTCGTCGTCGTTGGCCTCATTTTCATTTTCGCTGTTGTTTTCATCATCATTGTTGTCATCGTCGTTATCATCATCATCATCATCATCATCATCATCATCATCGTTGTTGTCGGCCTCATCTTCATTTTCACTGTTGTTTTCATCATCATTGTTATCATCATCATCATCATCGTCGTCGTCGTCGTCGTTGGCCTCATCTTCATTTTCGCTGTTGTTTTCATCATCATTGTTGTCATCGTCGTTATCATCATCATCATCATCATCATCATCATCATCATCATC	IFTVVFIIIVVIVVIIIIIIIIIIIIIIIIIIIVVVVGLIFIFAVVFIIIVVIVVIIIIIIIIIIIIVVVGLIFIFTVVFIIIVIIIIIIVVVVVVGLIFIFAVVFIIIVVIVVIIIIIIIIIIIII	I	I	TRINITY_DN77456_c3_g1_i9	376	C	T
TRINITY_DN77456_c3_g1_i9	3	383	SYN	+	ATGATGATGATGATGATGATGATGATGATGATGATGATAACGACGATGACAACAATGATGATGAAAACAACAGCGAAAATGAAGATGAGGCCAACGACGACGACGACGACGATGATGATGATGATGATAACAATGATGATGAAAACAACAGTGAAAATGAAGATGAGGCCGACAACAACGATGATGATGATGATGATGATGATGATGATGATGATAACGACGATGACAACAATGATGATGAAAACAACAGCGAAAATGAAAATGAGGCCAACGACGACGACGATGATGATGATGATGATGATGATGATGATGATGATGATGATGATGATGATGATGATAACGACGATGACAACAATGATGATGAAAACAACAGCGAAAATG	MMMMMMMMMMMMITTMTTMMMKTTAKMKMRPTTTTTTMMMMMITMMMKTTVKMKMRPTTTMMMMMMMMMMMITTMTTMMMKTTAKMKMRPTTTTMMMMMMMMMMMMMMMMMMITTMTTMMMKTTAKM	ATGATGATGATGATGATGATGATGATGATGATGATGATAACGACGATGACAACAATGATGATGAAAACAACAGCGAAAATGAAGATGAGGCCAACGACGACGACGACGACGATGATGATGATGATGATAACAATGATGATGAAAACAACAGTGAAAATGAAGATGAGGCCGACAACAACGATGATGATGATGATGATGATGATGATGATGATGATAACGACGATGACAACAATGATGATGAAAACAACAGCGAAAATGAAAATGAGGCCAACGACGACGACGATGATGATGATGATGATGATGATGATGATGATGATGATGATGATGATGATGATGATAACGACGATGACAACAATGATGATGAAAACAACAGTGAAAATG	MMMMMMMMMMMMITTMTTMMMKTTAKMKMRPTTTTTTMMMMMITMMMKTTVKMKMRPTTTMMMMMMMMMMMITTMTTMMMKTTAKMKMRPTTTTMMMMMMMMMMMMMMMMMMITTMTTMMMKTTVKM	T	T	TRINITY_DN77456_c3_g1_i9	376	C	T
TRINITY_DN77456_c3_g1_i9	1	381	SYN	-	TTTTCGCTGTTGTTTTCATCATCATTGTTGTCATCGTCGTTATCATCATCATCATCATCATCATCATCATCATCATCATCATCATCATCATCATCATCGTCGTCGTCGTTGGCCTCATTTTCATTTTCGCTGTTGTTTTCATCATCATTGTTGTCATCGTCGTTATCATCATCATCATCATCATCATCATCATCATCATCGTTGTTGTCGGCCTCATCTTCATTTTCACTGTTGTTTTCATCATCATTGTTATCATCATCATCATCATCGTCGTCGTCGTCGTCGTTGGCCTCATCTTCATTTTCGCTGTTGTTTTCATCATCATTGTTGTCATCGTCGTTATCATCATCATCATCATCATCATCATCATCATCATCATCA	FSLLFSSSLLSSSLSSSSSSSSSSSSSSSSSSSSSSLASFSFSLLFSSSLLSSSLSSSSSSSSSSSSLLSASSSFSLLFSSSLLSSSSSSSSSSSLASSSFSLLFSSSLLSSSLSSSSSSSSSSSSS	TTTTCACTGTTGTTTTCATCATCATTGTTGTCATCGTCGTTATCATCATCATCATCATCATCATCATCATCATCATCATCATCATCATCATCATCATCGTCGTCGTCGTTGGCCTCATTTTCATTTTCGCTGTTGTTTTCATCATCATTGTTGTCATCGTCGTTATCATCATCATCATCATCATCATCATCATCATCATCGTTGTTGTCGGCCTCATCTTCATTTTCACTGTTGTTTTCATCATCATTGTTATCATCATCATCATCATCGTCGTCGTCGTCGTCGTTGGCCTCATCTTCATTTTCGCTGTTGTTTTCATCATCATTGTTGTCATCGTCGTTATCATCATCATCATCATCATCATCATCATCATCATCATCA	FSLLFSSSLLSSSLSSSSSSSSSSSSSSSSSSSSSSLASFSFSLLFSSSLLSSSLSSSSSSSSSSSSLLSASSSFSLLFSSSLLSSSSSSSSSSSLASSSFSLLFSSSLLSSSLSSSSSSSSSSSSS	S	S	TRINITY_DN77456_c3_g1_i9	376	C	T
TRINITY_DN78445_c1_g1_i5	862	1263	NOT IN ORF	-	NA	NA	NA	NA	NA	NA	TRINITY_DN78445_c1_g1_i5	861	A	C
TRINITY_DN78991_c1_g1_i2	1	1587	SYN	+	GATGATGATGATGATGATGATGATGATGATGATGATGATGATGATGATGATGATGATAACATAAATTTGAGTGATGACACGGACGATATGAATGACAGCATTGATAATTCTGAAGATACAAACGAAAGTTATGATGATGCAGACAAGGCTTCTAATGACGAAAATGACCTATCGGGAGATGGAAACATTTACATAATGGACAATAACGAGGGCATAGTAGATTTGGGTAGCAGTGATGGTAGCCTTGAGAACAATGCAATAAGTAATGCAAACCTAGGCATAACAAATGAAAGTAAAGATAATGCAAATTTAGCTGATAAATTTATCTTACTGAGCTCCAAAGGCGGTTCAAAGGAACAACTGCTCAATTTTCTTGCTCTAGAACATAAACAAAATGCT…	DDDDDDDDDDDDDDDDDDDNINLSDDTDDMNDSIDNSEDTNESYDDADKASNDENDLSGDGNIYIMDNNEGIVDLGSSDGSLENNAISNANLGITNESKDNANLADKFILLSSKGGSKEQLLNFLALEHKQNAKRLRAAPVHTSNTESKAQESVSIGQQSEGEASGSLSGSVVSVSSQQSGSAATAQTEGSMAIASSAGGRSSAAGRHTSKSGVAVVQAKSIGQQSGGSRTSATGTAKTSASHSKTVSSSSSSSHRSASAQVSRGSSTSSGRQIAGSMLLSQKSRGSMIGKALARGLMGSRTMSMTSSHSSQGSKANGKRTGSSSYIIQKITRSSSAGNRLGGSTIIRKTITRHHMKTMGNSGAMHTRSRSSIIRHQANSAGKSAVHNLGGGAVVLHMA…	GATGATGATGATGATGATGATGATGATGATGATGATGATGATGATGATGATGATGATAACATAAATTTGAGTGATGACACGGACGATATGAATGACAGCATTGATAATTCTGAAGATACAAACGAAAGTTATGATGATGCAGACAAGGCTTCTAATGACGAAAATGACCTATCGGGAGATGGAAACATTTACATAATGGACAATAACGAGGGCATAGTAGATTTGGGTAGCAGTGATGGTAGCCTTGAGAACAATGCAATAAGTAATGCAAACCTAGGCATAACAAATGAAAGTAAAGATAATGCAAATTTAGCTGATAAATTTATCTTACTGAGCTCCAAAGGCGGTTCAAAGGAACAACTGCTCAATTTTCTTGCTCTAGAACATAAACAAAATGCT…	DDDDDDDDDDDDDDDDDDDNINLSDDTDDMNDSIDNSEDTNESYDDADKASNDENDLSGDGNIYIMDNNEGIVDLGSSDGSLENNAISNANLGITNESKDNANLADKFILLSSKGGSKEQLLNFLALEHKQNAKRLRAAPVHTSNTESKAQESVSIGQQSEGEASGSLSGSVVSVSSQQSGSAATAQTEGSMAIASSAGGRSSAAGRHTSKSGVAVVQAKSIGQQSGGSRTSATGTAKTSASHSKTVSSSSSSSHRSASAQVSRGSSTSSGRQIAGSMLLSQKSRGSMIGKALARGLMGSRTMSMTSSHSSQGSKANGKRTGSSSYIIQKITRSSSAGNRLGGSTIIRKTITRHHMKTMGNSGAMHTRSRSSIIRHQANSAGKSAVHNLGGGAVVLHMA…	S	S	TRINITY_DN78991_c1_g1_i2	1214	C	T
TRINITY_DN78991_c1_g1_i2	189	575	NOT IN ORF	-	NA	NA	NA	NA	NA	NA	TRINITY_DN78991_c1_g1_i2	1214	C	T
TRINITY_DN78991_c1_g1_i2	1	1587	SYN	+	GATGATGATGATGATGATGATGATGATGATGATGATGATGATGATGATGATGATGATAACATAAATTTGAGTGATGACACGGACGATATGAATGACAGCATTGATAATTCTGAAGATACAAACGAAAGTTATGATGATGCAGACAAGGCTTCTAATGACGAAAATGACCTATCGGGAGATGGAAACATTTACATAATGGACAATAACGAGGGCATAGTAGATTTGGGTAGCAGTGATGGTAGCCTTGAGAACAATGCAATAAGTAATGCAAACCTAGGCATAACAAATGAAAGTAAAGATAATGCAAATTTAGCTGATAAATTTATCTTACTGAGCTCCAAAGGCGGTTCAAAGGAACAACTGCTCAATTTTCTTGCTCTAGAACATAAACAAAATGCT…	DDDDDDDDDDDDDDDDDDDNINLSDDTDDMNDSIDNSEDTNESYDDADKASNDENDLSGDGNIYIMDNNEGIVDLGSSDGSLENNAISNANLGITNESKDNANLADKFILLSSKGGSKEQLLNFLALEHKQNAKRLRAAPVHTSNTESKAQESVSIGQQSEGEASGSLSGSVVSVSSQQSGSAATAQTEGSMAIASSAGGRSSAAGRHTSKSGVAVVQAKSIGQQSGGSRTSATGTAKTSASHSKTVSSSSSSSHRSASAQVSRGSSTSSGRQIAGSMLLSQKSRGSMIGKALARGLMGSRTMSMTSSHSSQGSKANGKRTGSSSYIIQKITRSSSAGNRLGGSTIIRKTITRHHMKTMGNSGAMHTRSRSSIIRHQANSAGKSAVHNLGGGAVVLHMA…	GATGATGATGATGATGATGATGATGATGATGATGATGATGATGATGATGATGATGATAACATAAATTTGAGTGATGACACGGACGATATGAATGACAGCATTGATAATTCTGAAGATACAAACGAAAGTTATGATGATGCAGACAAGGCTTCTAATGACGAAAATGACCTATCGGGAGATGGAAACATTTACATAATGGACAATAACGAGGGCATAGTAGATTTGGGTAGCAGTGATGGTAGCCTTGAGAACAATGCAATAAGTAATGCAAACCTAGGCATAACAAATGAAAGTAAAGATAATGCAAATTTAGCTGATAAATTTATCTTACTGAGCTCCAAAGGCGGTTCAAAGGAACAACTGCTCAATTTTCTTGCTCTAGAACATAAACAAAATGCT…	DDDDDDDDDDDDDDDDDDDNINLSDDTDDMNDSIDNSEDTNESYDDADKASNDENDLSGDGNIYIMDNNEGIVDLGSSDGSLENNAISNANLGITNESKDNANLADKFILLSSKGGSKEQLLNFLALEHKQNAKRLRAAPVHTSNTESKAQESVSIGQQSEGEASGSLSGSVVSVSSQQSGSAATAQTEGSMAIASSAGGRSSAAGRHTSKSGVTVVQAKSIGQQSGGSRTSATGTAKTSASHSKTVSSSSSSSHRSASAQVSRGSSTSSGRQIAGSMLLSQKSRGSMIGKALARGLMGSRTMSMTSSHSSQGSKANGKRTGSSSYIIQKITRSSSAGNRLGGSTIIRKTITRHHMKTMGNSGAMHTRSRSSIIRHQANSAGKSAVHNLGGGAVVLHMA…	V	V	TRINITY_DN78991_c1_g1_i2	643	G	A
TRINITY_DN78991_c1_g1_i2	189	575	NOT IN ORF	-	NA	NA	NA	NA	NA	NA	TRINITY_DN78991_c1_g1_i2	643	G	A
TRINITY_DN79230_c0_g3_i2	1	357	SYN	+	AAATATGCTAATTTACCTGGAATAGATACTGAGTCACCAGATGTATATGAAACAAGTGATTTACCAGAGGATGACCAGGTTTTAAGCAAAGAACCGGAGGAGCCAAGTATAGATGGTATAGAGAAGATAAATGTAAACACAAAGGAAGCCTTGGGAAAATTCAAGCAGAAAGACCTGCATGGAGAAAATATTGATTTTTCAGATGCCATTTCACAGACCCGTAAAACCGGATACTACGTCCCAAAGACTGAGTATGAAATCTTAGAGGAGGGAAGCAGTAAGCTGGAGACACCGCAGCAAAAGCTACAGAGATTACAGCATGAGATTAGAGAACTCGGTGAAGAAGTTCATAGAATA	KYANLPGIDTESPDVYETSDLPEDDQVLSKEPEEPSIDGIEKINVNTKEALGKFKQKDLHGENIDFSDAISQTRKTGYYVPKTEYEILEEGSSKLETPQQKLQRLQHEIRELGEEVHRI	AAATATGCTAATTTACCTGGAATAGATACTGAGTCACCAGATGTATATGAAACAAGTGATTTACCAGAGGATGACCAGGTTTTAAGCAAAGAACCGGAGGAGCCAAGTATAGATGGTATAGAGAAGATAAATGTAAACACAAAGGAAGCCTTGGGAAAATTCAAGCAGAAAGACCTGCATGGAGAAAATATTGATTTTTCAGATGCCATTTCACAGACCCGTAAAACTGGATACTACGTCCCAAAGACTGAGTATGAAATCTTAGAGGAGGGAAGCAGTAAGCTGGAGACACCGCAGCAAAAGCTACAGAGATTACAGCATGAGATTAGAGAACTCGGTGAAGAAGTTCATAGAATA	KYANLPGIDTESPDVYETSDLPEDDQVLSKEPEEPSIDGIEKINVNTKEALGKFKQKDLHGENIDFSDAISQTRKTGYYVPKTEYEILEEGSSKLETPQQKLQRLQHEIRELGEEVHRI	T	T	TRINITY_DN79230_c0_g3_i2	228	C	T
TRINITY_DN81831_c0_g1_i2	3	1436	SYN	+	GATCTCAGTAATATGGCAGCCTCCATCAGTGATTTAGAAAGTAAAGTAATCCAAGATATCGCGAAAGAATTAGAAGGGAAAGAGCAATCGAAGGAGGTATTAGAACATTTGCAGAGACTCCATCTTGATGTGACAGTTGCCAGAAAGGATAAAGAACAAGCAGAGAGTTGGTTGAGATGGGCATCTCATCAGAAGCATCTTAAAATAGTGAGAGCTGATGTTCCTATCGGTGTTTTACCTGGTGGACTGGAGGGAGAGGTCATAGACGTCAAAGTCTTTACAAAGAGAGGTCCAGATGATGCCATTTATGACTCAAATAAAGAAATACGTCAAAGAGTTGCTAGGGGCAACAGTTTTCTAGATATCCATAGTGGACCAGAAGCAGGAGTGAGATGTGTA…	DLSNMAASISDLESKVIQDIAKELEGKEQSKEVLEHLQRLHLDVTVARKDKEQAESWLRWASHQKHLKIVRADVPIGVLPGGLEGEVIDVKVFTKRGPDDAIYDSNKEIRQRVARGNSFLDIHSGPEAGVRCVLQAMKKFTGGLGDDDDRESGDNLAWKKYFSKPIEDAKAIIATRKANGEAGHLSCCLIGGEFIMCGGSKNVHMMFRTKEDIKKYGEPRFRIAREVCDTVMDSLDKMGAEKKERLLRFMAWSRYTAIFEILAPDHQHVEDLSYLAGPELKFITWTRCDLEPSEEMSTGAVPPHIGIEIARALGLSPVTYEVLEMKDLERRMTEIRQGYQYEGEVLYFMDDNGEVIGLLKKKTVWYVMCRAVREKLRAACIMIDKSPDSFSLAKCKNKT…	GATCTCAGTAATATGGCAGCCTCCATCAGTGATTTAGAAAGTAAAGTAATCCAAGATATCGCGAAAGAATTAGAAGGGAAAGAGCAATCGAAGGAGGTATTAGAGCATTTGCAGAGACTCCATCTTGATGTGACAGTTGCCAGAAAGGATAAAGAACAAGCAGAGAGTTGGTTGAGATGGGCATCTCATCAGAAGCATCTTAAAATAGTGAGAGCTGATGTTCCTATCGGTGTTTTACCTGGTGGACTGGAGGGAGAGGTCATAGACGTCAAAGTCTTTACAAAGAGAGGTCCAGATGATGCCATTTATGACTCAAATAAAGAAATACGTCAAAGAGTTGCTAGGGGCAACAGTTTTCTAGATATCCATAGTGGACCAGAAGCAGGAGTGAGATGTGTA…	DLSNMAASISDLESKVIQDIAKELEGKEQSKEVLEHLQRLHLDVTVARKDKEQAESWLRWASHQKHLKIVRADVPIGVLPGGLEGEVIDVKVFTKRGPDDAIYDSNKEIRQRVARGNSFLDIHSGPEAGVRCVLQAMKKFTGGLGDDDDRESGDNLAWKKYFSKPIEDAKAIIATRKANGEAGHLSCCLIGGEFIMCGGSKNVHMMFRTKEDIKKYGEPRFRIAREVCDTVMDSLDKMGAEKKERLLRFMAWSRYTAIFEILAPDHQHVEDLSYLAGPELKFITWTRCDLEPSEEMSTGAVPPHIGIEIARALGLSPVTYEVLEMKDLERRMTEIRQGYQYEGEVLYFMDDNGEVIGLLKKKTVWYVMCRAVREKLRAACIMIDKSPDSFSLAKCKNKT…	E	E	TRINITY_DN81831_c0_g1_i2	107	A	G
TRINITY_DN82037_c1_g1_i3	3	326	SYN	-	GCTAAACAAGAAGCCCTTGCATTAGATGCTGCCAATCAAGCGCTCTTATCTGTAGAAGAGCAACAGTTCCAGGAGTATGCCTCTAAAGTTATTGAGCATTGTGAGAAAGGCGGCAGGAATGTCTATCCACTCCGTAAAGCGGCACAAACTGGTGCCGGTGGTGGCAAGGGACCTGTATTTAATGGTAAAGGTGGTATACGCCCTAGCTATATGGTCATGGACAAGTCAGGCAAACAAATGCCACACTATCAAAAAGACTCTACCGAGGAAACTAAAGACACCATATATGGACAAGCACCGTCGAAGAAAAGGCTCGGTTTTGTT	AKQEALALDAANQALLSVEEQQFQEYASKVIEHCEKGGRNVYPLRKAAQTGAGGGKGPVFNGKGGIRPSYMVMDKSGKQMPHYQKDSTEETKDTIYGQAPSKKRLGFV	GCTAAACAAGAAGCCCTTGCATTAGATGCTGCCAATCAAGCGCTCTTATCTGTAGAAGAGCAACAGTTCCAGGAGTATGCCTCTAAAGTTATTGAGCATTGTGAGAAAGGCGGCAGGAATGTCTATCCACTCCGTAAAGCGGCACAAACTGGTGCCGGTGGTGGCAAGGGACCTGTATTTAATGGTAAAGGTGGTATACGCCCTAGCTATATGGTCATGGACAAGTCAGGCAAACAGATGCCACACTATCAAAAAGACTCTACCGAGGAAACTAAAGACACCATATATGGACAAGCACCGTCGAAGAAAAGGCTCGGTTTTGTT	AKQEALALDAANQALLSVEEQQFQEYASKVIEHCEKGGRNVYPLRKAAQTGAGGGKGPVFNGKGGIRPSYMVMDKSGKQMPHYQKDSTEETKDTIYGQAPSKKRLGFV	K	K	TRINITY_DN82037_c1_g1_i3	90	T	C
TRINITY_DN82293_c0_g1_i3	2137	2508	NOT IN ORF	+	NA	NA	NA	NA	NA	NA	TRINITY_DN82293_c0_g1_i3	1776	A	G
TRINITY_DN82293_c0_g1_i3	2137	2508	SYN	+	ATGGCAGAAAGACACTCGCACCACGATCGACCATCAGTACCCCCGCCCGAGCGACCAAAAATCCCACCTCCTGCCGTACCCACTCACCAAAGATCTGCATCTGCAGGTAGTGCAAGTAACATTAATGCCACTCTGAATCCTGAACTGACATCTAGAACTCAAAACTCTGAGAATGAACAAGGTACACTATCCTCTCAGTCACAAGTCTCTCAAAGTTCTCTGGGGACATCAGTACTAACATCTGGCATGCCATCGCAGGCTTCTGGTGATCAGCTTTCTAATCGCACGCAAACACAAAACAAACCTGTTCGACCTCCTGTACCTAAAGAAGTCATCACATTTAATATAGAAACCGAACAAACTCGTCTGTAG	MAERHSHHDRPSVPPPERPKIPPPAVPTHQRSASAGSASNINATLNPELTSRTQNSENEQGTLSSQSQVSQSSLGTSVLTSGMPSQASGDQLSNRTQTQNKPVRPPVPKEVITFNIETEQTRL*	ATGGCAGAAAGACACTCGCACCACGATCGACCATCAGTACCCCCGCCCGAGCGACCAAAAATCCCACCTCCTGCCGTACCCACTCACCAAAGATCTGCATCTGCAGGTAGTGCAAGTAACATTAATGTCACTCTGAATCCTGAACTGACATCTAGAACTCAAAACTCTGAGAATGAACAAGGTACACTATCCTCTCAGTCACAAGTCTCTCAAAGTTCTCTGGGGACATCAGTACTAACATCTGGCATGCCATCGCAGGCTTCTGGTGATCAGCTTTCTAATCGCACGCAAACACAAAACAAACCTGTTCGACCTCCTGTACCTAAAGAAGTCATCACATTTAATATAGAAACCGAACAAACTCGTCTGTAG	MAERHSHHDRPSVPPPERPKIPPPAVPTHQRSASAGSASNINVTLNPELTSRTQNSENEQGTLSSQSQVSQSSLGTSVLTSGMPSQASGDQLSNRTQTQNKPVRPPVPKEVITFNIETEQTRL*	N	N	TRINITY_DN82293_c0_g1_i3	2264	C	T
TRINITY_DN86668_c2_g1_i3	2233	3522	SYN	-	ATGATCAATACGTTCCTGCTGGGCCTCGTTTTCTTGTGTGTAAGAGTCACATACGCTCAGTTAAATGAAGCAATGATTTTCAACGAATCTACCACCGGAGAACTTGGATTCGTTTCGTCAAATACCAGCTTGGTCATTTGCCTTCGGTCTCAGTTCCCGGGACTGTTACAAAGACTAGGTCCTGTATTGTCTAACCTGACTAACCCACCAGATGTCAACAGAATCTTCTCTGTACTTGATGGGGACTTTTTCGCAGAATTTTGTCGGAACTTAAATGGTTTCGATGCCTGCTTACGAGACACGCCTGTCGGGGAAGACGATAGAATAATCCAAAAATATATAGACTACAACAATTTGGTGCGCACTCTCAGAAACTTCCTCTGTAGAAATAGCAATGAC…	MINTFLLGLVFLCVRVTYAQLNEAMIFNESTTGELGFVSSNTSLVICLRSQFPGLLQRLGPVLSNLTNPPDVNRIFSVLDGDFFAEFCRNLNGFDACLRDTPVGEDDRIIQKYIDYNNLVRTLRNFLCRNSNDVATIYRCIQQMYPTFILCGGIHSSAIKGQITPAALCPLMDSIVNCTTLQIRSCDQKYANDFSSLRNVYSDSCRASAEHTTLLTPAASKLVQCSLSLFPDVFQALNISLTNVLSQTSSYSNIDIGSVDRIFGAICRGLDQFFGCAAREASTSRHYIDIIVREIIDITNPTRLQKAFNPVCDFGRRHATELATLGTCNVAACVKPLVETFRNLSFGVGIPGRSYRDALCGPIETFVKCESAILQECNENIGSLVDDFASGILRGDCGG…	ATGATCAATACGTTCCTGCTGGGCCTCGTTTTCTTGTGTGTAAGAGTCACATACGCTCAGTTAAATGAAGCAATGATTTTCAACGAATCTACCACCGGAGAACTTGGATTCGTTTCGTCAAATACCAGCTTGGTCATTTGCCTTCGGTCTCAGTTCCCGGGACTGTTACAAAGACTAGGTCCTGTATTGTCTAACCTGACTAACCCACCAGATGTCAACAGAATCTTCTCTGTACTTGATGGGGACTTTTTCGCAGAATTTTGTCGGAACTTAAATGGTTTCGATGCCTGCTTACGAGACACGCCTGTCGGGGAAGACGATAGAATAATCCAAAAATATATAGACTACAACAATTTGGTGCGCACTCTCAGAAACTTCCTCTGTAGAAATAGCAATGAC…	MINTFLLGLVFLCVRVTYAQLNEAMIFNESTTGELGFVSSNTSLVICLRSQFPGLLQRLGPVLSNLTNPPDVNRIFSVLDGDFFAEFCRNLNGFDACLRDTPVGEDDRIIQKYIDYNNLVRTLRNFLCRNSNDVATIYRCIQQMYPTFILCGGIHSSAIKGQITPAALCPLMDSIVNCTTLQIRSCDQKYANDFSSLRNVYSDSCRASAEHTTLLTPAASKLVQCSLSLFPDVFQALNISLTNVLSQTSSYSNIDIGSVDRIFGAICRGLDQFFGCAAREASTSRHYIDIIVREIIDITNPTRLQKAFNPVCDFGRRHATELATLGTCNVAACVKPLVETFRNLSFGVGIPGRSYRDALCGPIETFVKCESAILQECNENIGSLVDDFASGILRGDCGG…	C	C	TRINITY_DN86668_c2_g1_i3	2373	G	A
TRINITY_DN86668_c2_g1_i3	2673	3035	NOT IN ORF	+	NA	NA	NA	NA	NA	NA	TRINITY_DN86668_c2_g1_i3	2373	G	A
TRINITY_DN87477_c7_g1_i4	2955	3461	NOT IN ORF	-	NA	NA	NA	NA	NA	NA	TRINITY_DN87477_c7_g1_i4	1828	T	C
TRINITY_DN87477_c7_g1_i4	3301	3702	NOT IN ORF	+	NA	NA	NA	NA	NA	NA	TRINITY_DN87477_c7_g1_i4	1828	T	C
TRINITY_DN87477_c7_g1_i4	2382	2780	NOT IN ORF	+	NA	NA	NA	NA	NA	NA	TRINITY_DN87477_c7_g1_i4	1828	T	C
TRINITY_DN87693_c4_g2_i7	146	1633	SYN	-	ATGGGATTTGGATGTTTTACCATCGTAATTTTCCCCATTCTAGTGAAATCACAAAATCTTATACCAGATACATTGTGTGCATCTCAGTCATCTGAACACAATGACGCTCGAGTAGATGCTCTGAAGAAGATTTTCATTAGTCAATCCGAAGCAGGAAAAGCTATTCAGAAACTTGATGAAAGAGTCCAAGCGTTGGAGACAATCTTGCAAAAATACGAAAATAGCACGTGCGAAAATGTTGAAGAGAGGGGTACAACTGAGGGAACAACATTAGCAACATCTAATCCTAATTTAGATGATGCAATGAAGAGACGATTAGAAACAACAGGTCAGTTTGGAAAGAAATTTTATTTAGCCTTTCCTGACATTTTAACATCAGTAAAAGAAATTCAGCTGTCG…	MGFGCFTIVIFPILVKSQNLIPDTLCASQSSEHNDARVDALKKIFISQSEAGKAIQKLDERVQALETILQKYENSTCENVEERGTTEGTTLATSNPNLDDAMKRRLETTGQFGKKFYLAFPDILTSVKEIQLSIVSIADGTITITSEERGVDQVIGISSKTGLSMTLPNTLLRTGSFVGRKTVLLQSTTDIAVSCVVLGRSGTGDGYIAVPAKSLEKKYYFSMNQNAMLSIVSFYDETLISIISNAGSNIRLQSMGLSSNANITLERGQVLQIRHTSWVMGYVLGSKPFMFLHGSHGDSAYSRYKASFIDSVFYTESTFFIIPYLYNGTSSVTFCNTPGKQSVDSDRSISTVTNYLYLSGQNKVSYIKATFQTSCHYIGHGFSVSVPPVSSFSSYCRFL…	ATGGGATTTGGATGTTTTACCATCGTAATTTTCCCCATTCTAGTGAAATCACAAAATCTTATACCAGATACATTGTGTGCATCTCAGTCATCTGAACACAATGACGCTCGAGTAGATGCTCTGAAGAAGATTTTCATTAGTCAATCCGAAGCAGGAAAAGCTATTCAGAAACTTGATGAAAGAGTCCAAGCGTTGGAGACAATCTTGCAAAAATACGAAAATAGCACGTGCGAAAATGTTGAAGAGAGGGGTACAACTGAGGGAACAACATTAGCAACATCTAATCCTAATTTAGATGATGCAATGAAGAGACGGTTAGAAACAACAGGTCAGTTTGGAAAGAAATTTTATTTAGCCTTTCCTGACATTTTAACATCAGTAAAAGAAATTCAGCTGTCG…	MGFGCFTIVIFPILVKSQNLIPDTLCASQSSEHNDARVDALKKIFISQSEAGKAIQKLDERVQALETILQKYENSTCENVEERGTTEGTTLATSNPNLDDAMKRRLETTGQFGKKFYLAFPDILTSVKEIQLSIVSIADGTITITSEERGVDQVIGISSKTGLSMTLPNTLLRTGSFVGRKTVLLQSTTDIAVSCVVLGRSGTGDGYIAVPAKSLEKKYYFSMNQNAMLSIVSFYDETLISIISNAGSNIRLQSMGLSSNANITLERGQVLQIRHTSWVMGYVLGSKPFMFLHGSHGDSAYSRYKASFIDSVFYTESTFFIIPYLYNGTSSVTFCNTPGKQSVDSDRSISTVTNYLYLSGQNKVSYIKATFQTSCHYIGHGFSVSVPPVSSFSSYCRFL…	S	S	TRINITY_DN87693_c4_g2_i7	1319	T	C
TRINITY_DN87693_c4_g2_i7	146	1633	SYN	-	ATGGGATTTGGATGTTTTACCATCGTAATTTTCCCCATTCTAGTGAAATCACAAAATCTTATACCAGATACATTGTGTGCATCTCAGTCATCTGAACACAATGACGCTCGAGTAGATGCTCTGAAGAAGATTTTCATTAGTCAATCCGAAGCAGGAAAAGCTATTCAGAAACTTGATGAAAGAGTCCAAGCGTTGGAGACAATCTTGCAAAAATACGAAAATAGCACGTGCGAAAATGTTGAAGAGAGGGGTACAACTGAGGGAACAACATTAGCAACATCTAATCCTAATTTAGATGATGCAATGAAGAGACGATTAGAAACAACAGGTCAGTTTGGAAAGAAATTTTATTTAGCCTTTCCTGACATTTTAACATCAGTAAAAGAAATTCAGCTGTCG…	MGFGCFTIVIFPILVKSQNLIPDTLCASQSSEHNDARVDALKKIFISQSEAGKAIQKLDERVQALETILQKYENSTCENVEERGTTEGTTLATSNPNLDDAMKRRLETTGQFGKKFYLAFPDILTSVKEIQLSIVSIADGTITITSEERGVDQVIGISSKTGLSMTLPNTLLRTGSFVGRKTVLLQSTTDIAVSCVVLGRSGTGDGYIAVPAKSLEKKYYFSMNQNAMLSIVSFYDETLISIISNAGSNIRLQSMGLSSNANITLERGQVLQIRHTSWVMGYVLGSKPFMFLHGSHGDSAYSRYKASFIDSVFYTESTFFIIPYLYNGTSSVTFCNTPGKQSVDSDRSISTVTNYLYLSGQNKVSYIKATFQTSCHYIGHGFSVSVPPVSSFSSYCRFL…	ATGGGATTTGGATGTTTTACCATCGTAATTTTCCCCATTCTAGTGAAATCACAAAATCTTATACCAGATACATTGTGTGCATCTCAGTCATCTGAACACAATGACGCTCGAGTAGATGCTCTGAAGAAGATTTTCATTAGTCAATCCGAAGCAGGAAAAGCTATTCAGAAACTTGATGAAAGAGTCCAAGCGTTGGAGACAATCTTGCAAAAATACGAAAATAGCACGTGCGAAAATGTTGAAGAGAGGGGTACAACTGAGGGAACAACATTAGCAACATCTAATCCTAATTTAGATGATGCAATGAAGAGACGATTAGAAACAACAGGTCAGTTTGGAAAGAAATTTTATTTAGCCTTTCCTGACATTTTAACATCAGTAAAAGAAATTCAGCTGTCG…	MGFGCFTIVIFPILVKSQNLIPDTLCASQSSEHNDARVDALKKIFISQSEAGKAIQKLDERVQALETILQKYENSTCENVEERGTTEGTTLATSNPNLDDAMKRRLETTGQFGKKFYLAFPDILTSVKEIQLSIVSIADGTITITSEERGVDQVIGISSKTGLSMTLPNTLLRTGSFVGRKTVLLQSTTDIAVSCVVLGRSGTGDGYIAVPAKSLEKKYYFSMNQNAMLSIVSFYDETLISIISNAGSNIRLQSMGLSSNANITLERGQVLQIRHTSWVMGYVLGSKPFMFLHGSHGDSAYSRYKASFIDSVFYTESTFFIIPYLYNGTSSVTFCNTPGKQSVDSDRSISTVTNYLYLSGQNKVSYIKATFQTSCHYIGHGFSVSVPPVSSFSSYCRFL…	F	F	TRINITY_DN87693_c4_g2_i7	848	G	A

## Sheet: readme
Table S8 List of 159 candidate SNPs, ie common SNPs among outliers detected with PCAdapt and phenotype-associated SNPs detected with lfmm based on filtered SNPs called with Freebayes in both J and M datasets
see https://github.com/paulineauffret/pmarg_albino_project
P. Auffret et al., 04/2019
Tracing key genes associated with Pinctada margaritifera albino phenotype from juvenile to cultured pearl harvest stages by multiple whole transcriptome sequencing
