# Supplementary material for: Tracing key genes associated with the Pinctada margaritifera albino phenotype from juvenile to cultured pearl harvest stages using multiple whole transcriptome sequencing
Source: BMC Genomics. 2020 Sep 25;21:662. doi: 10.1186/s12864-020-07015-w (PMC7517651; doi:10.1186/s12864-020-07015-w)
Supplement: Supplementary file 7 — Additional file 7. List of transcripts showing significant differential splicing (adjusted p value < 0.01) in Juvenile and Mantle datasets. [file 12864_2020_7015_MOESM7_ESM.xlsx]

## Sheet: Splicing_0.01_Juvenile
Transcript_name	Accession	Fullname	Altnames	Pfam	GO
TRINITY_DN87173_c2_g1_i3	Q922H2 Q8BTX1	[Pyruvate dehydrogenase (acetyl-transferring)] kinase isozyme 3, mitochondrial	Pyruvate dehydrogenase kinase isoform 3;	PF10436;PF02518;	GO:0005759;GO:0005739;GO:0005730;GO:0005524;GO:0004672;GO:0004674;GO:0004740;GO:0071398;GO:0071333;GO:0006006;GO:0097411;GO:0018105;GO:0035357;GO:0010510;GO:0010906;GO:2000377;
TRINITY_DN87266_c1_g1_i5	Q9Y2I7 Q08AR7 Q08AR8 Q53ST3 Q53T36 Q8N5H0 Q8NB67	1-phosphatidylinositol 3-phosphate 5-kinase	FYVE finger-containing phosphoinositide kinase;PIKfyve;Phosphatidylinositol 3-phosphate 5-kinase type III;	PF00118;PF00610;PF01363;PF01504;	GO:0005911;GO:0005829;GO:0031901;GO:0010008;GO:0000139;GO:0031902;GO:0045121;GO:0048471;GO:0012506;GO:0000285;GO:0016308;GO:0005524;GO:0043813;GO:0008270;GO:0035556;GO:0032288;GO:1904562;GO:0006661;GO:0034504;GO:2000785;GO:0042147;
TRINITY_DN76273_c0_g3_i5	P10895 A2VDM2	1-phosphatidylinositol 4,5-bisphosphate phosphodiesterase delta-1	Phosphoinositide phospholipase C-delta-1;Phospholipase C-III;Phospholipase C-delta-1;	PF00168;PF09279;PF00169;PF00388;PF00387;	GO:0005829;GO:0070062;GO:0005509;GO:0032794;GO:0070300;GO:1901981;GO:0004435;GO:0001786;GO:0004871;GO:0001525;GO:0035556;GO:0060716;GO:0016042;GO:0042127;
TRINITY_DN69033_c5_g1_i2	P82125 Q1KLB5	1,5-anhydro-D-fructose reductase	Aldo-keto reductase family 1 member C-like protein 2;Aldo-keto reductase family 1 member E2;	PF00248;	GO:0050571;
TRINITY_DN66296_c0_g1_i7	Q5DC69 Q86F71	10 kDa heat shock protein, mitochondrial {ECO:0000250|UniProtKB:P61604}	10 kDa chaperonin;Chaperonin 10;	PF00166;	GO:0005759;GO:0005524;GO:0006457;
TRINITY_DN81264_c3_g1_i3	Q9BPX1 Q9UKU3	17-beta-hydroxysteroid dehydrogenase 14	17-beta-hydroxysteroid dehydrogenase DHRS10;Dehydrogenase/reductase SDR family member 10;Retinal short-chain dehydrogenase/reductase retSDR3;Short chain dehydrogenase/reductase family 47C member 1;		GO:0005829;GO:0004303;GO:0042802;GO:0047045;GO:0006703;GO:0006706;
TRINITY_DN78642_c1_g1_i2	Q6P6Z8 Q6GP46	2-oxoglutarate dehydrogenase, mitochondrial	2-oxoglutarate dehydrogenase complex component E1;Alpha-ketoglutarate dehydrogenase;	PF16078;PF00676;PF16870;PF02779;	GO:0005759;GO:0046872;GO:0004591;GO:0030976;GO:0006096;GO:0006099;
TRINITY_DN85585_c1_g2_i4	P50136	2-oxoisovalerate dehydrogenase subunit alpha, mitochondrial	Branched-chain alpha-keto acid dehydrogenase E1 component alpha chain;	PF00676;	GO:0005947;GO:0005739;GO:0003863;GO:0003826;GO:0046872;GO:0009083;
TRINITY_DN67131_c8_g1_i1	Q4S2L4	2'-deoxynucleoside 5'-phosphate N-hydrolase 1 {ECO:0000255|HAMAP-Rule:MF_03036}		PF05014;	GO:0005737;GO:0005634;GO:0070694;GO:0050144;GO:0009159;GO:0009117;GO:0030307;
TRINITY_DN65900_c0_g1_i1	Q8BG32	26S proteasome non-ATPase regulatory subunit 11	26S proteasome regulatory subunit RPN6;26S proteasome regulatory subunit S9;26S proteasome regulatory subunit p44	5;	PF01399;	GO:0070062;GO:0016020;GO:0005634;GO:0022624;GO:0000502;GO:0005838;GO:0008541;GO:0005198;GO:0043248;GO:0048863;GO:0006511;
TRINITY_DN83167_c1_g1_i1	Q96I12	26S proteasome non-ATPase regulatory subunit 2	26S proteasome regulatory subunit RPN1;26S proteasome regulatory subunit S2;26S proteasome subunit p97;Protein 55	11;Tumor necrosis factor type 1 receptor-associated protein 2;	PF01851;	GO:0005829;GO:0070062;GO:0005576;GO:1904813;GO:0016020;GO:0005654;GO:0005634;GO:0022624;GO:0000502;GO:0005838;GO:0008540;GO:0034515;GO:0034774;GO:0030234;GO:0031145;GO:0002479;GO:0038095;GO:0000165;GO:0090090;GO:0010972;GO:0051436;GO:0043312;GO:0038061;GO:0090263;GO:0051437;GO:0043687;GO:0043161;GO:0016579;GO:0000209;GO:0006521;GO:0043488;GO:0061418;GO:0031146;GO:0002223;GO:0050852;GO:0055085;GO:…
TRINITY_DN83167_c1_g1_i1	Q96I12	26S proteasome non-ATPase regulatory subunit 2	26S proteasome regulatory subunit RPN1;26S proteasome regulatory subunit S2;26S proteasome subunit p97;Protein 55	11;Tumor necrosis factor type 1 receptor-associated protein 2;	PF01851;	GO:0005829;GO:0070062;GO:0005576;GO:1904813;GO:0016020;GO:0005654;GO:0005634;GO:0022624;GO:0000502;GO:0005838;GO:0008540;GO:0034515;GO:0034774;GO:0030234;GO:0031145;GO:0002479;GO:0038095;GO:0000165;GO:0090090;GO:0010972;GO:0051436;GO:0043312;GO:0038061;GO:0090263;GO:0051437;GO:0043687;GO:0043161;GO:0016579;GO:0000209;GO:0006521;GO:0043488;GO:0061418;GO:0031146;GO:0002223;GO:0050852;GO:0055085;GO:…
TRINITY_DN57752_c0_g1_i4	Q15008 A8K2E0 E9PHI9 Q6UV22	26S proteasome non-ATPase regulatory subunit 6	26S proteasome regulatory subunit RPN7;26S proteasome regulatory subunit S10;Breast cancer-associated protein SGA-113M;Phosphonoformate immuno-associated protein 4;Proteasome regulatory particle subunit p44S10;p42A;	PF01399;PF10602;	GO:0005829;GO:0070062;GO:0005576;GO:1904813;GO:0005654;GO:0022624;GO:0000502;GO:0005838;GO:0034774;GO:0016887;GO:0031145;GO:0002479;GO:0038095;GO:0000165;GO:0090090;GO:0010972;GO:0051436;GO:0043312;GO:0038061;GO:0090263;GO:0051437;GO:0043687;GO:0043161;GO:0016579;GO:0000209;GO:0006508;GO:0006521;GO:0043488;GO:0061418;GO:0031146;GO:0002223;GO:0050852;GO:0055085;GO:0033209;GO:0060071;
TRINITY_DN76450_c0_g1_i4	P48601 Q9VCG1	26S proteasome regulatory subunit 4		PF00004;	GO:0031597;GO:0031595;GO:0005838;GO:0008540;GO:0005524;GO:0016887;GO:0036402;GO:0017025;GO:0006974;GO:0045899;GO:0043161;GO:0030433;
TRINITY_DN74078_c0_g1_i1	O88736 Q8K5C9 Q921L1	3-keto-steroid reductase	17-beta-hydroxysteroid dehydrogenase 7;Estradiol 17-beta-dehydrogenase 7;	PF00106;	GO:0005783;GO:0016021;GO:0005886;GO:0000253;GO:0004303;GO:0006695;GO:0006703;
TRINITY_DN75781_c0_g2_i1	Q2TBS2	39S ribosomal protein L21, mitochondrial		PF00829;	GO:0005743;GO:0005762;GO:0003735;GO:0070125;GO:0070124;
TRINITY_DN70960_c2_g1_i3	A5PK63 A6QLM6	40S ribosomal protein S17		PF00833;	GO:0022627;GO:0003735;GO:0000028;GO:0006412;
TRINITY_DN65474_c3_g1_i3	P29314 Q6P9W7	40S ribosomal protein S9		PF00163;PF01479;	GO:0022627;GO:0070062;GO:0005925;GO:0030529;GO:0016020;GO:0005730;GO:1990932;GO:0003735;GO:0045182;GO:0008284;GO:0045903;GO:0006412;
TRINITY_DN81072_c0_g3_i3	Q9H0D6 Q3L8N4 Q6KGZ9 Q9BQL1 Q9NTW0 Q9NXS6 Q9UL53	5'-3' exoribonuclease 2	DHM1-like protein;	PF03159;	GO:0016235;GO:0016020;GO:0005730;GO:0005654;GO:0005634;GO:0000175;GO:0008409;GO:0004534;GO:0046872;GO:0004518;GO:0003723;GO:0001147;GO:0016049;GO:0000738;GO:0006353;GO:0021766;GO:0006397;GO:0030182;GO:0006355;GO:0060041;GO:0006401;GO:0016070;GO:0006396;GO:0006364;GO:0007283;
TRINITY_DN62432_c1_g1_i1	Q6QMZ7	60S ribosomal protein L12		PF00298;PF03946;	GO:0005840;GO:0003723;GO:0003735;GO:0006412;
TRINITY_DN61996_c2_g1_i3	Q90Z10	60S ribosomal protein L13		PF01294;	GO:0022625;GO:0003723;GO:0003735;GO:0051726;GO:0006412;
TRINITY_DN61996_c2_g1_i3	Q90Z10	60S ribosomal protein L13		PF01294;	GO:0022625;GO:0003723;GO:0003735;GO:0051726;GO:0006412;
TRINITY_DN67306_c3_g1_i1	Q5RA38	60S ribosomal protein L13a		PF00572;	GO:0097452;GO:0015934;GO:0003735;GO:1901194;GO:0017148;GO:0006412;
TRINITY_DN70087_c1_g1_i3	P61314 P39030 P41051 Q96C44 Q9H2E5	60S ribosomal protein L15		PF00827;	GO:0031672;GO:0022625;GO:0070062;GO:0016020;GO:0005634;GO:0045296;GO:0003723;GO:0003735;GO:0002181;GO:0045471;
TRINITY_DN70419_c8_g1_i1	P36241 A4UZV5 Q29QX6 Q9W0X4	60S ribosomal protein L19		PF01280;	GO:0022625;GO:0022626;GO:0005840;GO:0003723;GO:0003735;GO:0002181;
TRINITY_DN75208_c1_g1_i2	P48159 B7FNL0 Q9W1Y7	60S ribosomal protein L23	L17A;	PF00238;	GO:0022625;GO:0070180;GO:0017022;GO:0003735;GO:0002181;
TRINITY_DN67403_c5_g1_i1	P62752 P29316 P39024 Q92774	60S ribosomal protein L23a		PF00276;PF03939;	GO:0022625;GO:0005634;GO:0070180;GO:0003735;GO:0000027;GO:0006412;
TRINITY_DN62733_c5_g4_i1	P61255 Q02877	60S ribosomal protein L26	Silica-induced gene 20 protein;	PF00467;PF16906;	GO:0005737;GO:0022625;GO:0022626;GO:0070062;GO:0016020;GO:0005730;GO:0005654;GO:1990904;GO:0048027;GO:0003723;GO:0003735;GO:0071480;GO:0071479;GO:0034644;GO:0002181;GO:0006977;GO:1902164;GO:1902167;GO:0045727;GO:1904803;GO:0042273;GO:0006364;
TRINITY_DN76033_c0_g1_i1	Q56K03 Q2TBT4	60S ribosomal protein L27a		PF00828;	GO:0022625;GO:0003723;GO:0003735;GO:0002181;
TRINITY_DN76033_c0_g1_i1	Q56K03 Q2TBT4	60S ribosomal protein L27a		PF00828;	GO:0022625;GO:0003723;GO:0003735;GO:0002181;
TRINITY_DN84669_c3_g2_i2	P58374	60S ribosomal protein L30		PF01248;	GO:0005840;GO:0003735;GO:0006412;
TRINITY_DN76857_c0_g2_i2	P42766 A8K4V7 Q4VBY5 Q5JTN5 Q6IBC7 Q96QJ7 Q9BYF4	60S ribosomal protein L35	Large ribosomal subunit protein uL29 {ECO:0000303|PubMed:24524803};	PF00831;	GO:0005829;GO:0022625;GO:0016020;GO:0005730;GO:0003729;GO:0003723;GO:0003735;GO:0000463;GO:0000184;GO:0006364;GO:0006614;GO:0006412;GO:0006413;GO:0019083;
TRINITY_DN87328_c4_g2_i2	Q26613	77 kDa echinoderm microtubule-associated protein		PF03451;PF00400;	GO:0005737;GO:0005874;GO:0015630;GO:0008017;
TRINITY_DN75425_c0_g1_i1	Q9BWD1 B7Z233 E1P5B1 Q16146 Q5TCL7 Q8TDM4	Acetyl-CoA acetyltransferase, cytosolic	Acetyl-CoA transferase-like protein;Cytosolic acetoacetyl-CoA thiolase;	PF02803;PF00108;	GO:0005737;GO:0005829;GO:0070062;GO:0005739;GO:0005730;GO:0005634;GO:0003985;GO:0006695;GO:0006635;GO:0006629;
TRINITY_DN60576_c1_g1_i1	Q6RY07	Acidic mammalian chitinase		PF01607;PF00704;	GO:0005737;GO:0005576;GO:0005615;GO:0008061;GO:0004568;GO:0006915;GO:0006032;GO:0002376;GO:0000272;GO:0090197;GO:0002532;
TRINITY_DN76093_c1_g3_i1	Q6RY07	Acidic mammalian chitinase		PF01607;PF00704;	GO:0005737;GO:0005576;GO:0005615;GO:0008061;GO:0004568;GO:0006915;GO:0006032;GO:0002376;GO:0000272;GO:0090197;GO:0002532;
TRINITY_DN86445_c3_g1_i1	P69003 P53462	Actin CyI, cytoplasmic		PF00022;	GO:0005737;GO:0005856;GO:0005524;
TRINITY_DN74509_c0_g1_i2	O94805 A4D2D0 O75421	Actin-like protein 6B	53 kDa BRG1-associated factor B;Actin-related protein Baf53b;ArpNalpha;BRG1-associated factor 53B;	PF00022;	GO:0071565;GO:0005730;GO:0005634;GO:0016514;GO:0005200;GO:0003713;GO:0006325;GO:0006338;GO:0016569;GO:0006357;GO:0021510;GO:0006351;
TRINITY_DN84823_c1_g3_i3	Q5R5Z5	Actin-related protein 2/3 complex subunit 2	Arp2/3 complex 34 kDa subunit;	PF04045;	GO:0005885;GO:0031252;GO:0005768;GO:0070062;GO:0005925;GO:0036195;GO:0043005;GO:0045202;GO:0051015;GO:0005200;GO:0030041;GO:0034314;GO:0010592;GO:1900026;
TRINITY_DN83258_c0_g2_i4	Q9VEC3	Actin-related protein 5		PF00022;	GO:0031011;GO:0005634;GO:0006338;GO:0032508;GO:0006310;GO:0006281;GO:0006355;GO:0006351;
TRINITY_DN80469_c2_g1_i2	P12716	Actin, cytoplasmic		PF00022;	GO:0005737;GO:0005856;GO:0005524;
TRINITY_DN87422_c2_g1_i3	Q6PCY1 Q6PDH3	Active breakpoint cluster region-related protein		PF00168;PF00169;PF00620;PF00621;	GO:0005829;GO:0016020;GO:0005886;GO:0005096;GO:0005089;GO:0030036;GO:0007420;GO:0042472;GO:0035556;GO:0060313;GO:0030336;GO:0002692;GO:0050728;GO:0043314;GO:0050885;GO:0050766;GO:0035023;GO:0043114;GO:0032496;
TRINITY_DN76048_c5_g1_i1	Q28041	Activin receptor type-1	Activin receptor type I;Serine/threonine-protein kinase receptor R1;	PF01064;PF00069;PF08515;	GO:0048179;GO:0005887;GO:0016361;GO:0005524;GO:0046872;GO:0004702;GO:0050431;GO:0007368;GO:0007281;GO:0007507;GO:0001701;GO:0001755;GO:0007179;GO:0001655;
TRINITY_DN87365_c3_g1_i4	A7MB45	Acyl-CoA synthetase short-chain family member 3, mitochondrial		PF16177;PF00501;PF13193;	GO:0005739;GO:0003987;GO:0005524;GO:0008152;
TRINITY_DN66593_c3_g1_i2	Q9QYR7 Q6Q2Z7	Acyl-coenzyme A thioesterase 3	PTE-Ia;Peroxisomal acyl-coenzyme A thioester hydrolase 2a;Peroxisomal long-chain acyl-CoA thioesterase 2;	PF08840;PF04775;	GO:0005829;GO:0005777;GO:0047617;GO:0052689;GO:0102991;GO:0016290;GO:0006637;GO:0001676;GO:0032788;GO:0032789;GO:0000038;
TRINITY_DN71529_c0_g1_i3	Q7ZYJ3	Acylglycerol kinase, mitochondrial	Multiple substrate lipid kinase;	PF00781;	GO:0031966;GO:0047620;GO:0005524;GO:0004143;GO:0003951;GO:0046486;
TRINITY_DN61654_c0_g1_i4	Q9H6Y3 Q9NS14 Q9UG72	Adapter protein CIKS	Connection to IKK and SAPK/JNK;Nuclear factor NF-kappa-B activator 1;TRAF3-interacting protein 2;	PF08357;	GO:0005622;GO:0005102;GO:0001783;GO:0006959;GO:0048305;GO:0035556;GO:0002230;GO:0043123;
TRINITY_DN79348_c0_g1_i3	Q9H6Y3 Q9NS14 Q9UG72	Adapter protein CIKS	Connection to IKK and SAPK/JNK;Nuclear factor NF-kappa-B activator 1;TRAF3-interacting protein 2;	PF08357;	GO:0005622;GO:0005102;GO:0001783;GO:0006959;GO:0048305;GO:0035556;GO:0002230;GO:0043123;
TRINITY_DN83480_c0_g1_i8	Q08462 B7Z2C1 Q2NKL8 Q9UDB2 Q9UPU2	Adenylate cyclase type 2	ATP pyrophosphate-lyase 2;Adenylate cyclase type II;Adenylyl cyclase 2;	PF16214;PF06327;PF00211;	GO:0005737;GO:0030425;GO:0008074;GO:0005887;GO:0005622;GO:0016020;GO:0045121;GO:0005886;GO:0004016;GO:0008179;GO:0005524;GO:0004383;GO:0000287;GO:0030145;GO:0046982;GO:0007190;GO:0034199;GO:0007189;GO:0007193;GO:0007188;GO:0006171;GO:0019933;GO:1904322;GO:0071377;GO:0006182;GO:0003091;GO:0007165;
TRINITY_DN83116_c0_g1_i1	Q9Y6K8 Q5U622 Q6FH66 Q7Z4T5 Q86YS0 Q8N464 Q96EC9	Adenylate kinase isoenzyme 5	ATP-AMP transphosphorylase 5;		GO:0005829;GO:0005815;GO:0004017;GO:0005524;GO:0004550;GO:0019206;GO:0006172;GO:0046034;GO:0006173;GO:0015949;GO:0006165;GO:0009142;GO:0009220;
TRINITY_DN74543_c0_g1_i4	Q8JZZ7 E9Q6C7 Q8BM90	Adhesion G protein-coupled receptor L2	Calcium-independent alpha-latrotoxin receptor 2;Latrophilin-2;	PF00002;PF16489;PF02140;PF01825;PF02793;PF02354;PF02191;	GO:0016021;GO:0030246;GO:0004930;GO:0007166;GO:0051965;
TRINITY_DN87689_c2_g1_i1	C6KFA3	Adhesion G-protein coupled receptor G6	G-protein coupled receptor 126;	PF00002;PF00431;PF01825;PF00354;	GO:0016021;GO:0005622;GO:0005886;GO:0005518;GO:0050840;GO:0004930;GO:0043236;GO:0019933;GO:0007166;GO:0043583;GO:0007186;GO:0007507;GO:0060347;GO:0007005;GO:0042552;GO:0022011;GO:0048932;GO:0001503;GO:0032290;GO:1903670;GO:0014037;GO:0060879;
TRINITY_DN71154_c1_g2_i9	Q8BVU5 A2AH31 Q3TZ68 Q8K1J4	ADP-ribose pyrophosphatase, mitochondrial	ADP-ribose diphosphatase;ADP-ribose phosphohydrolase;Adenosine diphosphoribose pyrophosphatase;Nucleoside diphosphate-linked moiety X motif 9;	PF00293;	GO:0030054;GO:0070062;GO:0005739;GO:0031965;GO:0043262;GO:0047631;GO:0046032;GO:0046709;
TRINITY_DN63583_c4_g1_i1	P51644 Q5D083	ADP-ribosylation factor 4		PF00025;	GO:0005794;GO:0005525;GO:0015031;GO:0007264;GO:0016192;
TRINITY_DN85296_c1_g1_i8	Q9JKW0 Q9JLI9 Q9WUG3	ADP-ribosylation factor-like protein 6-interacting protein 1	Protein TBX2;		GO:0005737;GO:0005829;GO:0005783;GO:0005789;GO:0030176;GO:0016021;GO:0016020;GO:0005784;GO:0042802;GO:0006915;GO:0006613;GO:0071787;GO:1990809;GO:0043066;GO:0043154;GO:0002038;
TRINITY_DN84039_c0_g1_i2	Q9Y4W6 Q6P1L0	AFG3-like protein 2	Paraplegin-like protein;	PF00004;PF06480;PF01434;	GO:0005745;GO:0005743;GO:0005739;GO:0005524;GO:0004222;GO:0008237;GO:0051082;GO:0008270;GO:0007409;GO:0042407;GO:0051560;GO:0006851;GO:0036444;GO:0008053;GO:0034982;GO:0048747;GO:0042552;GO:0021675;GO:0007528;GO:0006508;GO:0040014;GO:0060013;
TRINITY_DN56473_c0_g1_i2	P13608 P79117 Q28159 Q6XL66	Aggrecan core protein	Cartilage-specific proteoglycan core protein;	PF00008;PF00059;PF00084;PF07686;PF00193;	GO:0005576;GO:0005578;GO:0005509;GO:0030246;GO:0005201;GO:0005540;GO:0007155;GO:0007417;GO:0001501;
TRINITY_DN67702_c0_g3_i1	O00170 A0SZW3 A0SZW4 A0SZW5 A0SZW6 Q2M3Q2 Q99606	AH receptor-interacting protein	Aryl-hydrocarbon receptor-interacting protein;HBV X-associated protein 2;Immunophilin homolog ARA9;	PF00254;	GO:0034751;GO:0005737;GO:0005829;GO:0016020;GO:0005654;GO:0017162;GO:0036004;GO:0004871;GO:0003713;GO:0008134;GO:0051082;GO:0051344;GO:0022417;GO:0006626;GO:0010738;GO:0006805;
TRINITY_DN78665_c0_g1_i3	Q6GM82	Alanine aminotransferase 2	Glutamate pyruvate transaminase 2;Glutamic--alanine transaminase 2;Glutamic--pyruvic transaminase 2;	PF00155;	GO:0004021;GO:0030170;GO:0006103;GO:0009058;GO:0042853;GO:0042851;
TRINITY_DN82277_c3_g1_i2	Q8BGT5 Q8BVY7 Q8K1J3	Alanine aminotransferase 2	Glutamate pyruvate transaminase 2;Glutamic--alanine transaminase 2;Glutamic--pyruvic transaminase 2;	PF00155;	GO:0005739;GO:0004021;GO:0030170;GO:0006103;GO:0009058;GO:0042853;GO:0042851;
TRINITY_DN82277_c3_g1_i2	Q8BGT5 Q8BVY7 Q8K1J3	Alanine aminotransferase 2	Glutamate pyruvate transaminase 2;Glutamic--alanine transaminase 2;Glutamic--pyruvic transaminase 2;	PF00155;	GO:0005739;GO:0004021;GO:0030170;GO:0006103;GO:0009058;GO:0042853;GO:0042851;
TRINITY_DN84914_c1_g3_i2	Q9VLM8 Q8T9K4 Q9U6B4	Alanine--tRNA ligase, cytoplasmic {ECO:0000255|HAMAP-Rule:MF_03133}	Alanyl-tRNA synthetase {ECO:0000255|HAMAP-Rule:MF_03133};	PF02272;PF01411;PF07973;	GO:0005737;GO:0004813;GO:0016597;GO:0005524;GO:0046872;GO:0000049;GO:0006419;GO:0006400;
TRINITY_DN84914_c1_g5_i2	Q8BGQ7 Q8BXR0	Alanine--tRNA ligase, cytoplasmic {ECO:0000255|HAMAP-Rule:MF_03133}	Alanyl-tRNA synthetase {ECO:0000255|HAMAP-Rule:MF_03133};	PF02272;PF01411;PF07973;	GO:0005829;GO:0070062;GO:0016020;GO:0004813;GO:0016597;GO:0002161;GO:0005524;GO:0046872;GO:0000049;GO:0006419;GO:0021680;GO:0043524;GO:0050905;GO:0050885;GO:0006400;
TRINITY_DN77604_c1_g1_i4	Q9BTE6 B4DI73	Alanyl-tRNA editing protein Aarsd1	Alanyl-tRNA synthetase domain-containing protein 1;	PF01411;PF07973;	GO:0005737;GO:0005634;GO:0004813;GO:0005524;GO:0046872;GO:0003676;GO:0002196;GO:0006419;
TRINITY_DN81042_c1_g1_i2	Q7ZVB2 Q6NYB3	Aldehyde dehydrogenase family 9 member A1-A		PF00171;	GO:0005737;GO:0004029;
TRINITY_DN80078_c0_g1_i1	P09487 Q17QS5	Alkaline phosphatase, tissue-nonspecific isozyme	Alkaline phosphatase liver/bone/kidney isozyme;	PF00245;	GO:0031225;GO:0070062;GO:0065010;GO:0005886;GO:0005578;GO:0004035;GO:0046872;GO:0016462;GO:0031214;GO:0071407;GO:0003006;GO:0001958;GO:0001649;GO:0046677;GO:0033280;
TRINITY_DN84700_c0_g4_i2	P97275	Alkyldihydroxyacetonephosphate synthase, peroxisomal	Alkylglycerone-phosphate synthase;	PF02913;PF01565;	GO:0005739;GO:0005730;GO:0005778;GO:0008609;GO:0071949;GO:0016614;GO:0008611;
TRINITY_DN84700_c0_g4_i2	P97275	Alkyldihydroxyacetonephosphate synthase, peroxisomal	Alkylglycerone-phosphate synthase;	PF02913;PF01565;	GO:0005739;GO:0005730;GO:0005778;GO:0008609;GO:0071949;GO:0016614;GO:0008611;
TRINITY_DN70955_c0_g1_i6	Q9EQX4 Q8C150	Allograft inflammatory factor 1-like	Ionized calcium-binding adapter molecule 2;		GO:0015629;GO:0005884;GO:0005737;GO:0070062;GO:0005925;GO:0043234;GO:0032587;GO:0051015;GO:0005509;
TRINITY_DN75459_c0_g1_i2	Q9DGD1	Alpha-1,3-mannosyl-glycoprotein 4-beta-N-acetylglucosaminyltransferase C	N-acetylglucosaminyltransferase VI;N-glycosyl-oligosaccharide-glycoprotein N-acetylglucosaminyltransferase IVc;UDP-N-acetylglucosamine: alpha-1,3-D-mannoside beta-1,4-N-acetylglucosaminyltransferase IVc;	PF04666;	GO:0000139;GO:0016021;GO:0008454;GO:0046872;GO:0005975;GO:0006486;
TRINITY_DN67999_c0_g1_i2	Q08806	Alpha-amylase 2	1,4-alpha-D-glucan glucanohydrolase 2;	PF00128;PF09260;	GO:0004556;GO:0005509;GO:0016052;
TRINITY_DN79367_c0_g2_i5	Q91642 Q5PQ56	Alpha-aspartyl dipeptidase	Asp-specific dipeptidase;Dipeptidase E;	PF03575;	GO:0005737;GO:0016805;GO:0008236;
TRINITY_DN82977_c0_g1_i1	P85515	Alpha-centractin		PF00022;	GO:0099738;GO:0005814;GO:0005813;GO:0030137;GO:0005869;GO:0070062;GO:0002177;GO:0043209;GO:0005524;GO:0007283;
TRINITY_DN84799_c1_g1_i1	C3YWU0	Alpha-L-fucosidase	Alpha-L-fucoside fucohydrolase;	PF01120;PF16757;	GO:0005576;GO:0004560;GO:0006004;
TRINITY_DN85155_c2_g1_i10	Q6B9X6 Q55FF0	Alpha-protein kinase vwkA	von Willebrand factor A alpha-kinase;	PF02816;	GO:0031164;GO:0000331;GO:0005737;GO:0005829;GO:0048471;GO:0005524;GO:0005516;GO:0004672;GO:0004674;GO:0070177;GO:0033298;GO:0006971;GO:0000281;GO:0031038;GO:0018209;GO:0018107;GO:0006468;GO:0031156;GO:0031288;
TRINITY_DN83641_c1_g1_i5	O57579 A0A1D5NWZ2 D2KKL5	Aminopeptidase Ey {ECO:0000303|PubMed:9734335}	Aminopeptidase N {ECO:0000312|EMBL:ACZ95799	1};	PF11838;PF01433;	GO:0005737;GO:0016021;GO:0005886;GO:0070006;GO:0042277;GO:0008270;GO:0007267;GO:0043171;GO:0006508;GO:0008217;GO:0007165;
TRINITY_DN67446_c1_g3_i1	P79098 Q3MHR1	Aminopeptidase N {ECO:0000305}	Alanyl aminopeptidase;Aminopeptidase M;Microsomal aminopeptidase;	PF11838;PF01433;	GO:0005737;GO:0016021;GO:0005886;GO:0070006;GO:0042277;GO:0001618;GO:0008270;GO:0001525;GO:0030154;GO:0007267;GO:0043171;GO:0006508;GO:0008217;GO:0007165;
TRINITY_DN85997_c1_g1_i2	Q9H1A4 Q2M3H8 Q9BSE6 Q9H8D0	Anaphase-promoting complex subunit 1	Cyclosome subunit 1;Mitotic checkpoint regulator;Testis-specific gene 24 protein;	PF12859;	GO:0005680;GO:0005829;GO:0005654;GO:0031145;GO:0051301;GO:0051436;GO:0051437;GO:0043161;GO:0070979;GO:0042787;GO:0051439;
TRINITY_DN79151_c3_g1_i10	O43827 B2R9B2 F1T0A6 Q4ZGK4	Angiopoietin-related protein 7	Angiopoietin-like factor;Angiopoietin-like protein 7;Cornea-derived transcript 6 protein;	PF00147;	GO:0005576;GO:0006979;
TRINITY_DN85895_c1_g1_i4	Q6Q4G4	Angiotensin-converting enzyme	Dipeptidyl carboxypeptidase I;Kininase II;TtACE;	PF01401;	GO:0005615;GO:0016020;GO:0004180;GO:0046872;GO:0008237;GO:0008241;
TRINITY_DN77422_c0_g2_i6	Q91ZT9 Q8R178	Ankyrin repeat and SOCS box protein 8		PF12796;PF07525;	GO:0005737;GO:0035556;GO:0016567;
TRINITY_DN73273_c1_g3_i2	Q3V096 Q8BX55 Q8BZT3 Q8C0T6 Q8C0X5	Ankyrin repeat domain-containing protein 42		PF12796;	GO:0005634;GO:0051059;GO:1900017;GO:0051092;GO:0051091;
TRINITY_DN78946_c0_g1_i1	Q9BZ19 Q4VXE6	Ankyrin repeat domain-containing protein 60		PF12796;
TRINITY_DN59036_c0_g1_i4	Q4R5L5	Annexin A7	Annexin VII;Annexin-7;	PF00191;	GO:0005509;GO:0005544;
TRINITY_DN76844_c3_g1_i2	Q4R5L5	Annexin A7	Annexin VII;Annexin-7;	PF00191;	GO:0005509;GO:0005544;
TRINITY_DN81813_c1_g1_i3	P20073 Q5F2H3 Q5T0M6 Q5T0M7	Annexin A7	Annexin VII;Annexin-7;Synexin;	PF00191;	GO:0005829;GO:0005789;GO:0070062;GO:0016020;GO:0005635;GO:0005634;GO:0005886;GO:0005509;GO:0005544;GO:0048306;GO:0005178;GO:0003723;GO:0006914;GO:0008283;GO:0006874;GO:0009992;GO:0030855;GO:0007599;GO:0061025;GO:0010629;GO:0008360;GO:0051592;GO:0014070;GO:0009651;GO:0035176;
TRINITY_DN66129_c0_g1_i4	P52183	Annulin	Protein-glutamine gamma-glutamyltransferase;Transglutaminase;	PF00927;PF01841;PF00868;	GO:0005886;GO:0046872;GO:0003810;GO:0018149;
TRINITY_DN84528_c0_g1_i5	Q6IFT6	Anoctamin-7	New gene expressed in prostate homolog;Transmembrane protein 16G;	PF16178;PF04547;	GO:0005783;GO:0016021;GO:0005622;GO:0005634;GO:0005886;GO:0005229;GO:0017128;GO:0046983;GO:0061591;GO:0061590;GO:0061589;
TRINITY_DN65986_c0_g1_i1	A3DH97	Anti-sigma-I factor RsgI6 {ECO:0000305}	Endo-1,4-beta-xylanase {ECO:0000305};	PF00331;PF12791;	GO:0016021;GO:0005886;GO:0031176;GO:0045493;
TRINITY_DN78668_c1_g1_i2	A3DH97	Anti-sigma-I factor RsgI6 {ECO:0000305}	Endo-1,4-beta-xylanase {ECO:0000305};	PF00331;PF12791;	GO:0016021;GO:0005886;GO:0031176;GO:0045493;
TRINITY_DN85925_c2_g1_i7	P22892	AP-1 complex subunit gamma-1	Adaptor protein complex AP-1 subunit gamma-1;Adaptor-related protein complex 1 subunit gamma-1;Clathrin assembly protein complex 1 gamma-1 large chain;Gamma-adaptin;Gamma1-adaptin;Golgi adaptor HA1/AP1 adaptin subunit gamma-1;	PF01602;PF02883;	GO:0030131;GO:0030136;GO:0030665;GO:0005829;GO:0005794;GO:0043231;GO:0016020;GO:0048471;GO:0055037;GO:0005802;GO:0030742;GO:0019894;GO:0008565;GO:0017137;GO:0035646;GO:0090160;GO:0006886;GO:0043323;GO:0045954;GO:0016192;
TRINITY_DN64254_c2_g1_i2	P56377 B4DSU4 O95326 Q9H2N6	AP-1 complex subunit sigma-2	Adaptor protein complex AP-1 subunit sigma-1B;Adaptor-related protein complex 1 subunit sigma-1B;Clathrin assembly protein complex 1 sigma-1B small chain;Golgi adaptor HA1/AP1 adaptin sigma-1B subunit;Sigma 1B subunit of AP-1 clathrin;Sigma-adaptin 1B;Sigma1B-adaptin;	PF01217;	GO:0030119;GO:0030669;GO:0005905;GO:0030659;GO:0005829;GO:0005794;GO:0000139;GO:0043231;GO:0005765;GO:0032588;GO:0008565;GO:0019886;GO:0006886;GO:0050690;GO:0016192;
TRINITY_DN82135_c1_g1_i4	Q0VCK5	AP-2 complex subunit alpha-2	100 kDa coated vesicle protein C;Adaptor protein complex AP-2 subunit alpha-2;Adaptor-related protein complex 2 subunit alpha-2;Alpha-adaptin C;Alpha2-adaptin;Clathrin assembly protein complex 2 alpha-C large chain;Plasma membrane adaptor HA2/AP2 adaptin alpha C subunit;	PF01602;PF02296;PF02883;	GO:0030122;GO:0008289;GO:0008565;GO:0048268;GO:0006897;GO:0006886;
TRINITY_DN75535_c1_g1_i3	O54926 Q3U6J2 Q921I8 Q9CWL1 Q9R1Q0 Q9R1Q1	Apoptosis regulatory protein Siva	CD27-binding protein;	PF05458;	GO:0005737;GO:0005739;GO:0005654;GO:0005175;GO:0005164;GO:0001618;GO:0008270;GO:0006924;GO:0097191;GO:0032088;GO:1901030;
TRINITY_DN86828_c4_g2_i4	Q9UKV3 B2RTT4 D3DS45 O75158 Q9UG91 Q9UKV1 Q9UKV2	Apoptotic chromatin condensation inducer in the nucleus		PF16294;PF02037;	GO:0061574;GO:0005829;GO:0016607;GO:0005730;GO:0005654;GO:0005634;GO:0005886;GO:0016887;GO:0019899;GO:0003676;GO:0003723;GO:0030263;GO:0030218;GO:0097194;GO:0006397;GO:0048025;GO:0043065;GO:0045657;GO:0008380;
TRINITY_DN64291_c0_g1_i3	P61798	Aprataxin	Forkhead-associated domain histidine triad-like protein;	PF16278;	GO:0005730;GO:0005654;GO:0033699;GO:0003677;GO:0046872;GO:0006281;
TRINITY_DN87152_c0_g1_i4	Q4LDD4 B2RUJ3 Q3UDD2 Q3US99 Q58ET6 Q6PEQ9 Q6ZQ48	Arf-GAP with Rho-GAP domain, ANK repeat and PH domain-containing protein 1	Centaurin-delta-2 {ECO:0000250|UniProtKB:Q96P48};	PF01412;PF00169;PF00788;PF00620;PF07647;	GO:0031410;GO:0005829;GO:0005794;GO:0032580;GO:0043231;GO:0005654;GO:0005886;GO:0005802;GO:0005096;GO:0046872;GO:0005547;GO:0070412;GO:0003700;GO:0008134;GO:0044212;GO:0031702;GO:0051497;GO:0051491;GO:0043547;GO:0001921;GO:0045893;GO:0008360;GO:0051270;GO:0007184;GO:0060395;GO:0007179;
TRINITY_DN75916_c0_g3_i1	Q95JC8	Arginase-1	Liver-type arginase;Type I arginase;	PF00491;	GO:0005737;GO:0004053;GO:0046872;GO:0006525;GO:0000050;
TRINITY_DN84159_c7_g1_i11	O15989	Arginine kinase		PF00217;PF02807;	GO:0004054;GO:0005524;
TRINITY_DN86707_c4_g1_i7	Q54CH1	Arrestin domain-containing protein A		PF02752;PF00339;PF01363;	GO:0016021;GO:0044354;GO:0045335;GO:0046872;GO:0006972;GO:0009408;GO:0006979;
TRINITY_DN59334_c0_g2_i1	P50429 Q32KJ1 Q3TYV7 Q3U4Q6 Q8C404	Arylsulfatase B	N-acetylgalactosamine-4-sulfatase;	PF00884;	GO:0009986;GO:0070062;GO:0005764;GO:0004065;GO:0046872;GO:0003943;GO:0061580;GO:0008152;GO:0010976;GO:0010632;
TRINITY_DN71683_c0_g1_i5	P50429 Q32KJ1 Q3TYV7 Q3U4Q6 Q8C404	Arylsulfatase B	N-acetylgalactosamine-4-sulfatase;	PF00884;	GO:0009986;GO:0070062;GO:0005764;GO:0004065;GO:0046872;GO:0003943;GO:0061580;GO:0008152;GO:0010976;GO:0010632;
TRINITY_DN74565_c0_g1_i3	P50430 Q32KK1	Arylsulfatase B	N-acetylgalactosamine-4-sulfatase;	PF00884;	GO:0009986;GO:0070062;GO:0005794;GO:0005764;GO:0005739;GO:0005791;GO:0004065;GO:0046872;GO:0003943;GO:0008484;GO:0006914;GO:0007417;GO:0061580;GO:0010976;GO:0010632;GO:0043627;GO:0051597;GO:0007584;GO:0009268;
TRINITY_DN79662_c2_g1_i1	Q2KJG3	Asparagine--tRNA ligase, cytoplasmic	Asparaginyl-tRNA synthetase;	PF00152;PF01336;	GO:0005737;GO:0004816;GO:0005524;GO:0003676;GO:0006421;
TRINITY_DN66282_c0_g1_i3	H2A0M0	Asparagine-rich protein	Prism uncharacterized shell protein 1;		GO:0005576;
TRINITY_DN82688_c1_g2_i4	Q2HJH1	Aspartyl aminopeptidase		PF02127;	GO:0005737;GO:0005829;GO:0005576;GO:0070006;GO:0008270;GO:0006518;
TRINITY_DN84464_c0_g2_i2	A2CG63 A2CG61 A2CG62 A2CG64 B2RQ67 Q8BMI8 Q8BYA5	AT-rich interactive domain-containing protein 4B	180 kDa Sin3-associated polypeptide;Histone deacetylase complex subunit SAP180;	PF01388;PF08169;PF11717;	GO:0005634;GO:0044212;GO:0097368;GO:0036124;GO:0034773;GO:0045944;GO:0006349;GO:0007283;GO:0006351;
TRINITY_DN60835_c1_g2_i7	P05450	ATP synthase subunits region ORF 7		PF09458;	GO:0030246;GO:0007155;
TRINITY_DN70413_c2_g1_i1	P05450	ATP synthase subunits region ORF 7		PF09458;	GO:0030246;GO:0007155;
TRINITY_DN88288_c2_g1_i6	P41233 B1AWZ8	ATP-binding cassette sub-family A member 1	ATP-binding cassette transporter 1;	PF00005;	GO:0030139;GO:0009897;GO:0005794;GO:0034364;GO:0005887;GO:0043231;GO:0045121;GO:0048471;GO:0045335;GO:0005886;GO:0008509;GO:0034186;GO:0034188;GO:0034185;GO:0005524;GO:0016887;GO:0042626;GO:0051117;GO:0017127;GO:0090554;GO:0090556;GO:0005548;GO:0005102;GO:0031267;GO:0019905;GO:0071397;GO:0071222;GO:0071300;GO:0033344;GO:0042632;GO:0008203;GO:0016197;GO:0007186;GO:0034380;GO:0050702;GO:0032367;GO:…
TRINITY_DN87723_c4_g1_i1	Q8WWZ7 Q8IVJ2 Q96LJ1 Q96MS4 Q96PZ9 Q9NY14	ATP-binding cassette sub-family A member 5		PF00005;	GO:0000139;GO:0016021;GO:0043231;GO:0005770;GO:0031902;GO:0005765;GO:0005764;GO:0005524;GO:0042626;GO:0005319;GO:0033344;GO:0034375;GO:0006869;GO:0010745;GO:0043691;GO:0055085;
TRINITY_DN86912_c3_g1_i1	P61222 O88793 Q13181 Q13864 Q96AL0 Q96B10 Q99K66	ATP-binding cassette sub-family E member 1	RNase L inhibitor;Ribonuclease 4 inhibitor;	PF00005;PF00037;PF04068;	GO:0005737;GO:0005829;GO:0016020;GO:0005739;GO:0005524;GO:0016887;GO:0060698;GO:0005506;GO:0043024;GO:0060702;GO:0000054;GO:0006413;GO:0006415;
TRINITY_DN86221_c1_g1_i5	Q8K268 Q9JL49	ATP-binding cassette sub-family F member 3		PF00005;PF12848;	GO:0016020;GO:0005524;GO:0016887;GO:0045296;GO:0051607;
TRINITY_DN65711_c1_g1_i2	Q9H611 B2RPL7 Q1W5B6 Q330H5 Q33E24	ATP-dependent DNA helicase PIF1 {ECO:0000255|HAMAP-Rule:MF_03176}	DNA repair and recombination helicase PIF1 {ECO:0000255|HAMAP-Rule:MF_03176};PIF1/RRM3 DNA helicase-like protein;	PF02689;PF05970;	GO:0005739;GO:0000784;GO:0005657;GO:0005524;GO:0043141;GO:0033682;GO:0000287;GO:0017116;GO:0010521;GO:0042162;GO:0006310;GO:0006281;GO:0006260;GO:0044806;GO:0000002;GO:0051974;GO:0032211;GO:0032204;GO:0000723;
TRINITY_DN88320_c3_g1_i3	Q0WVW7 Q8W028 Q9C6N0	ATP-dependent DNA helicase Q-like 5	RecQ-like protein 5;	PF00270;PF00271;	GO:0005694;GO:0005737;GO:0005634;GO:0005524;GO:0043140;GO:0003677;GO:0009378;GO:0006284;GO:0042631;GO:0032508;GO:0006260;GO:0000724;
TRINITY_DN86407_c3_g1_i3	Q08211 B2RNV4 Q05CI5 Q12803 Q32Q22 Q5VY62 Q6PD69 Q99556	ATP-dependent RNA helicase A	DEAH box protein 9;Leukophysin;Nuclear DNA helicase II;	PF00270;PF00035;PF04408;PF00271;PF07717;	GO:0005813;GO:0070937;GO:0005737;GO:0036464;GO:0005829;GO:0030529;GO:0016020;GO:0035068;GO:0016604;GO:0097165;GO:0005730;GO:0005654;GO:0005634;GO:0005726;GO:0042788;GO:0005524;GO:0043140;GO:0033681;GO:0034459;GO:0004003;GO:0004004;GO:0016887;GO:0031490;GO:0003677;GO:0003725;GO:0061676;GO:0003729;GO:0017111;GO:0047429;GO:1905538;GO:1990841;GO:0003723;GO:0003724;GO:0001085;GO:0035613;GO:0003697;GO:…
TRINITY_DN88417_c5_g2_i1	Q96BY7 Q6ZRE7 Q96DQ3 Q9NW80	Autophagy-related protein 2 homolog B		PF13329;PF09333;PF12624;	GO:0019898;GO:0005811;GO:0000407;GO:0034045;GO:0000045;GO:0000422;GO:0044804;
TRINITY_DN74515_c0_g1_i6	Q9N1R6	b(0,+)-type amino acid transporter 1	4F2-LC6;Glycoprotein-associated amino acid transporter b0,+AT1;Solute carrier family 7 member 9;	PF13520;	GO:0016324;GO:0031526;GO:0016021;GO:0005886;GO:0015184;GO:0015175;GO:0042605;GO:0015811;GO:0015804;
TRINITY_DN77570_c1_g1_i1	Q5ZLT7	Basic leucine zipper and W2 domain-containing protein 1		PF02020;	GO:0005737;GO:0016020;GO:0045296;GO:0003723;GO:0006355;GO:0006351;
TRINITY_DN73824_c0_g2_i7	Q91Z92 Q8CC93	Beta-1,3-galactosyltransferase 6	GAG GalTII;Galactosyltransferase II;Galactosylxylosylprotein 3-beta-galactosyltransferase;UDP-Gal:betaGal beta 1,3-galactosyltransferase polypeptide 6;	PF01762;	GO:0005797;GO:0000139;GO:0016021;GO:0016020;GO:0047220;GO:0008499;GO:0035250;GO:0030206;GO:0006024;GO:0015012;GO:0006486;
TRINITY_DN85637_c2_g1_i3	Q10651 Q18583 Q95ZX1	Beta-amyloid-like protein {ECO:0000305}		PF10515;PF12924;PF12925;PF02177;	GO:0031410;GO:0005769;GO:0016021;GO:0043005;GO:0043025;GO:0008201;GO:0046914;GO:0010171;GO:0030154;GO:0042395;GO:0002119;GO:0007399;
TRINITY_DN83994_c0_g1_i8	Q04786	Beta-hexosaminidase	Beta-N-acetylhexosaminidase;Chitobiase;N-acetyl-beta-glucosaminidase;	PF03173;PF03174;PF00728;PF02838;	GO:0004563;GO:0030246;GO:0006032;GO:0000272;
TRINITY_DN84616_c1_g1_i1	P07686	Beta-hexosaminidase subunit beta	Beta-N-acetylhexosaminidase subunit beta;Cervical cancer proto-oncogene 7 protein;N-acetyl-beta-glucosaminidase subunit beta;	PF00728;PF14845;	GO:0001669;GO:0042582;GO:0035578;GO:0070062;GO:0005576;GO:0043202;GO:0016020;GO:0008375;GO:0004563;GO:0046982;GO:0042803;GO:0043615;GO:0006874;GO:0044267;GO:0030207;GO:0006689;GO:0006687;GO:0030214;GO:0042340;GO:0019915;GO:0007626;GO:0007040;GO:0008049;GO:0042552;GO:0050885;GO:0043312;GO:0009313;GO:0048477;GO:0007341;GO:0008654;GO:0045944;GO:0008360;GO:0007605;GO:0001501;
TRINITY_DN71164_c0_g1_i3	Q9UGT3 Q9Y368 Q9Y3L6 Q9Y3L7	Beta-parvin	Affixin;	PF00307;	GO:0005856;GO:0005829;GO:0005925;GO:0030027;GO:0005886;GO:0030018;GO:0003779;GO:0031532;GO:0007155;GO:0030031;GO:0071963;GO:0030032;
TRINITY_DN86549_c1_g2_i1	Q86X73	Bifunctional glutamate/proline--tRNA ligase	Bifunctional aminoacyl-tRNA synthetase;Cell proliferation-inducing gene 32 protein;Glutamatyl-prolyl-tRNA synthetase;	PF00043;PF03129;PF09180;PF00749;PF03950;PF00587;PF00458;	GO:0017101;GO:0005737;GO:0005829;GO:0097452;GO:0030529;GO:0016020;GO:0005524;GO:0004818;GO:0051020;GO:0004827;GO:0035613;GO:0071346;GO:0006424;GO:0017148;GO:0006433;GO:0006461;GO:0006418;
TRINITY_DN53799_c0_g1_i1	P42674	Blastula protease 10		PF01400;PF00431;	GO:0005938;GO:0005615;GO:0048471;GO:0004222;GO:0008270;
TRINITY_DN57286_c0_g1_i1	P42674	Blastula protease 10		PF01400;PF00431;	GO:0005938;GO:0005615;GO:0048471;GO:0004222;GO:0008270;
TRINITY_DN65201_c0_g1_i1	Q8JH92 Q6DFA7 Q8JHW3	Blood vessel epicardial substance-A	Popeye domain-containing protein 1-A;	PF04831;	GO:0005923;GO:0016021;GO:0016328;GO:0005886;GO:0005198;GO:0090136;GO:0007275;GO:0040017;GO:0001921;GO:0008360;GO:0070587;GO:0043087;GO:0034446;GO:0016192;
TRINITY_DN80199_c0_g2_i2	P86963	BPTI/Kunitz domain-containing protein 2	Nacre serine protease inhibitor 1;	PF00014;	GO:0005576;GO:0004867;
TRINITY_DN86292_c2_g1_i1	Q7ZUV7	BRCA2-interacting transcriptional repressor EMSY {ECO:0000250|UniProtKB:Q7Z589}		PF03735;	GO:0005634;GO:0016569;GO:0006281;GO:0006355;GO:0006351;
TRINITY_DN69719_c1_g4_i4	Q4V8V1	Breast cancer metastasis-suppressor 1-like protein-A		PF08598;	GO:0070822;GO:0042826;GO:0016575;GO:0000122;GO:0006351;
TRINITY_DN86838_c0_g1_i1	Q3UGY8 Q80TH0	Brefeldin A-inhibited guanine nucleotide-exchange protein 3 {ECO:0000305}	ARFGEF family member 3 {ECO:0000312|MGI:MGI:106387};	PF16213;PF09324;	GO:0016021;GO:0030658;GO:0005086;GO:0010923;GO:0032012;
TRINITY_DN82157_c1_g2_i1	Q95J53 Q9GMW3	BTB/POZ domain-containing protein 16
TRINITY_DN78640_c2_g1_i5	Q9P203 A8K5V7 Q69Z05 Q7Z308 Q86TS0 Q9HAA4 Q9NVM0	BTB/POZ domain-containing protein 7		PF07707;PF00651;	GO:0005634;GO:0007275;
TRINITY_DN85408_c3_g1_i2	Q5XKL5 Q6V9S5	BTB/POZ domain-containing protein 8		PF00651;	GO:0005737;GO:0005654;GO:0005634;GO:0003700;GO:0000976;GO:0045893;GO:0006357;
TRINITY_DN87415_c4_g1_i9	Q8BFX3 Q6P7X4	BTB/POZ domain-containing protein KCTD3		PF02214;	GO:0051260;
TRINITY_DN87799_c4_g1_i1	Q7Z401 E7EPL3 Q14655 Q86T77 Q8IVX2 Q8NB93	C-myc promoter-binding protein	DENN domain-containing protein 4A;	PF03455;PF02141;PF03456;	GO:0005829;GO:0005634;GO:0003677;GO:0017112;GO:0061024;GO:0006355;GO:0006351;
TRINITY_DN81703_c2_g1_i1	Q96LD3 Q96PA4 Q96PA5 Q96PA6 Q96PA7 Q96PA8 Q9H1K3	C-type lectin domain family 7 member A	Beta-glucan receptor;C-type lectin superfamily member 12;Dendritic cell-associated C-type lectin 1;	PF00059;	GO:0005737;GO:0016021;GO:0043231;GO:0005654;GO:0005886;GO:0030246;GO:0046872;GO:0042287;GO:0008329;GO:0009756;GO:0008037;GO:0042832;GO:0006954;GO:0045087;GO:0006910;GO:0002223;GO:0042110;
TRINITY_DN58349_c0_g1_i4	Q9UBG0 A6H8K4 D3DU08 Q7LGE7 Q9Y5P9	C-type mannose receptor 2	C-type lectin domain family 13 member E;Endocytic receptor 180;Macrophage mannose receptor 2;Urokinase-type plasminogen activator receptor-associated protein;	PF00040;PF00059;	GO:0005925;GO:0005887;GO:0016020;GO:0030246;GO:0005518;GO:0004888;GO:0030574;GO:0006897;GO:0001649;
TRINITY_DN79980_c0_g1_i17	Q7Z619 Q86SU3	C2 domain-containing protein 5	C2 domain-containing phosphoprotein of 138 kDa;	PF00168;	GO:0005938;GO:0030659;GO:0005829;GO:0005815;GO:0005886;GO:0032587;GO:0005509;GO:0005544;GO:0032869;GO:0038028;GO:0065002;GO:2001275;GO:0010828;GO:0090314;GO:0031340;GO:0072659;GO:0006906;
TRINITY_DN88069_c4_g1_i2	Q91437	CAD protein		PF01979;PF02786;PF02787;PF00988;PF00117;PF02142;PF00185;PF02729;	GO:0005737;GO:0005634;GO:0016597;GO:0004070;GO:0005524;GO:0004088;GO:0004151;GO:0008270;GO:0006207;GO:0044205;GO:0006541;
TRINITY_DN86080_c2_g1_i1	P58365	Cadherin-23	Otocadherin;	PF00028;	GO:0045177;GO:0016021;GO:0005886;GO:0032420;GO:0005509;GO:0047485;GO:0007156;GO:0060122;GO:0007626;GO:0007605;
TRINITY_DN83236_c1_g3_i2	Q9VAF5 Q5D716 Q5U133 Q961C6 Q9VAF6	Cadherin-99C {ECO:0000303|PubMed:15708564}		PF00028;	GO:0016324;GO:0010008;GO:0005887;GO:0005902;GO:0031528;GO:0005509;GO:0017022;GO:0045176;GO:0016339;GO:0019722;GO:0044331;GO:0007304;GO:0032529;GO:0007156;GO:0002385;GO:2000370;GO:0032533;GO:0007224;GO:0035239;GO:0007305;
TRINITY_DN83236_c1_g3_i2	Q9VAF5 Q5D716 Q5U133 Q961C6 Q9VAF6	Cadherin-99C {ECO:0000303|PubMed:15708564}		PF00028;	GO:0016324;GO:0010008;GO:0005887;GO:0005902;GO:0031528;GO:0005509;GO:0017022;GO:0045176;GO:0016339;GO:0019722;GO:0044331;GO:0007304;GO:0032529;GO:0007156;GO:0002385;GO:2000370;GO:0032533;GO:0007224;GO:0035239;GO:0007305;
TRINITY_DN86172_c3_g1_i4	Q16602 A8K6G5 A8KAD3 Q53S02 Q53TS5	Calcitonin gene-related peptide type 1 receptor	Calcitonin receptor-like receptor;	PF00002;PF02793;	GO:0005783;GO:0005768;GO:0005887;GO:0005764;GO:0005886;GO:0001605;GO:0001635;GO:0004948;GO:0004930;GO:0008565;GO:0007189;GO:0001525;GO:0006816;GO:0006171;GO:0007166;GO:0071329;GO:0007187;GO:0007507;GO:0050728;GO:0045986;GO:0030819;GO:0048661;GO:0015031;GO:0031623;
TRINITY_DN67349_c1_g1_i6	P49069 A1L3Y3	Calcium signal-modulating cyclophilin ligand		PF14963;	GO:0005783;GO:0016021;GO:0016020;GO:0050839;GO:0006952;GO:0007173;GO:0001881;GO:0007165;GO:0016032;
TRINITY_DN87832_c4_g1_i2	Q9QXX4 Q9CZF6 Q9DCF5	Calcium-binding mitochondrial carrier protein Aralar2	Citrin;Mitochondrial aspartate glutamate carrier 2;Solute carrier family 25 member 13;	PF13833;PF00153;	GO:0016021;GO:0005743;GO:0005739;GO:0005509;GO:0015183;GO:0005313;GO:0015810;GO:0006754;GO:0045333;GO:0015813;GO:0043490;GO:0051592;
TRINITY_DN79554_c0_g5_i2	Q5XH95	Calcium-binding mitochondrial carrier protein SCaMC-2	Small calcium-binding mitochondrial carrier protein 2;Solute carrier family 25 member 25;	PF13499;PF00153;	GO:0016021;GO:0005743;GO:0015217;GO:0005347;GO:0005509;GO:0006839;
TRINITY_DN70929_c0_g1_i10	Q6P8Y1 Q5U5X2 Q9D9U6	Calcyphosin-like protein		PF13499;	GO:0005737;GO:0005509;
TRINITY_DN66509_c1_g1_i3	Q71UH5	Calmodulin		PF13499;	GO:0005509;
TRINITY_DN67097_c0_g1_i2	P27166	Calmodulin		PF13499;	GO:0005509;
TRINITY_DN77008_c1_g3_i2	P62154 P07181 Q9V3T4	Calmodulin		PF13499;	GO:0005509;
TRINITY_DN77008_c1_g3_i2	P62154 P07181 Q9V3T4	Calmodulin		PF13499;	GO:0005509;
TRINITY_DN73275_c0_g1_i2	P43368 O46596 Q28961	Calpain-3	Calcium-activated neutral proteinase 3;Calpain L3;Calpain p94;Muscle-specific calcium-activated neutral protease 3;New calpain 1;	PF01067;PF13202;PF13833;PF00648;	GO:0005737;GO:0005829;GO:0030016;GO:0005634;GO:0005886;GO:0043234;GO:0030315;GO:0030018;GO:0005509;GO:0004198;GO:0003824;GO:0055103;GO:0008233;GO:0032947;GO:0031402;GO:0008307;GO:0031432;GO:0071277;GO:0071472;GO:0061061;GO:0030239;GO:0043066;GO:0033234;GO:0045892;GO:0051092;GO:0045862;GO:0051281;GO:0014718;GO:0045893;GO:0006461;GO:0072657;GO:0006508;GO:0050790;GO:0043122;GO:0051592;GO:0014850;GO:…
TRINITY_DN71933_c0_g1_i1	O15484 O00263	Calpain-5	Calpain htra-3;New calpain 3;	PF01067;PF00648;	GO:0009986;GO:0005737;GO:0070062;GO:0005925;GO:0004198;GO:0006508;GO:0007165;
TRINITY_DN80735_c0_g1_i3	O35920 F1LR50	Calpain-9	Digestive tract-specific calpain;New calpain 4;	PF01067;PF13833;PF00648;	GO:0005737;GO:0005509;GO:0004198;GO:0007586;
TRINITY_DN71895_c0_g1_i1	Q60865 Q60758 Q61620 Q6IMN3 Q7TT26	Caprin-1	Cytoplasmic activation- and proliferation-associated protein 1;GPI-anchored membrane protein 1;GPI-anchored protein p137;Membrane component chromosome 11 surface marker 1;RNA granule protein 105;	PF12287;	GO:0010494;GO:0005829;GO:0030425;GO:0016020;GO:0000932;GO:0003723;GO:0017148;GO:0050775;GO:0061003;
TRINITY_DN64196_c0_g1_i1	Q05A80 Q58E31 Q6ZPG7	Caprin-2	C1q domain-containing protein 1;Cytoplasmic activation/proliferation-associated protein 2;RNA granule protein 140;	PF00386;PF12287;	GO:0005813;GO:0005737;GO:0005829;GO:0005739;GO:0005634;GO:0005886;GO:0043235;GO:0046872;GO:0005102;GO:0003723;GO:0030308;GO:0017148;GO:0090263;GO:0050775;GO:0061003;GO:0033138;GO:0032092;GO:0045944;
TRINITY_DN82945_c3_g1_i2	Q7T3S3	Carbohydrate sulfotransferase 11	Chondroitin 4-O-sulfotransferase 1;Chondroitin 4-sulfotransferase 1;	PF03567;	GO:0000139;GO:0016021;GO:0047756;GO:0016051;GO:0030206;GO:0008045;GO:0007517;
TRINITY_DN75538_c0_g1_i6	Q92051	Carbonic anhydrase	Carbonate dehydratase;	PF00194;	GO:0004089;GO:0008270;GO:0015670;GO:0042539;GO:0006730;
TRINITY_DN67558_c2_g1_i1	Q8UWA5	Carbonic anhydrase 2	Carbonate dehydratase II;Carbonic anhydrase II;	PF00194;	GO:0005737;GO:0005886;GO:0004089;GO:0008270;GO:0006730;
TRINITY_DN71527_c0_g1_i2	Q9UI42 B7Z576 Q86UY9	Carboxypeptidase A4	Carboxypeptidase A3;	PF00246;PF02244;	GO:0005615;GO:0004181;GO:0008270;GO:0016573;
TRINITY_DN84576_c2_g1_i8	Q704S8	Carnitine O-acetyltransferase	Carnitine acetyltransferase;	PF00755;	GO:0005783;GO:0005743;GO:0005739;GO:0005777;GO:0004092;GO:0006631;GO:0006810;
TRINITY_DN83232_c1_g1_i1	Q92523 B7Z4U4 B7Z5T8 E9PCP2 Q13389 Q99655 Q9BY90	Carnitine O-palmitoyltransferase 1, muscle isoform	Carnitine O-palmitoyltransferase I, muscle isoform;Carnitine palmitoyltransferase 1B;Carnitine palmitoyltransferase I-like protein;	PF00755;PF16484;	GO:0016021;GO:0005741;GO:0005739;GO:0004095;GO:0006853;GO:0006635;
TRINITY_DN83696_c5_g1_i1	Q08DY9	Caspase-3			GO:0005737;GO:0097200;GO:0030218;GO:0097194;GO:0030216;GO:0030182;
TRINITY_DN80557_c0_g1_i3	Q96T22 Q9C0K4 Q9UQ81	Caspase-8	Apoptotic cysteine protease;Apoptotic protease Mch-5;CAP4;FADD-homologous ICE/ced-3-like protease;FADD-like ICE;ICE-like apoptotic protease 5;MORT1-associated ced-3 homolog;	PF01335;	GO:0031265;GO:0044297;GO:0005856;GO:0005829;GO:0031264;GO:0045121;GO:0005741;GO:0005739;GO:0043005;GO:0005654;GO:0097342;GO:0004197;GO:0097153;GO:0097199;GO:0097200;GO:0008234;GO:0035877;GO:0005123;GO:0042802;GO:0008233;GO:0032403;GO:0097110;GO:0005164;GO:0031625;GO:0097202;GO:0006919;GO:0097296;GO:0006915;GO:0097190;GO:0042113;GO:0007166;GO:0071260;GO:0071407;GO:0071550;GO:0097194;GO:0097191;GO:…
TRINITY_DN67195_c0_g1_i4	Q9JHX4	Caspase-8 {ECO:0000303|Ref	2, ECO:0000305}		PF01335;	GO:0031265;GO:0044297;GO:0005829;GO:0031264;GO:0045121;GO:0043005;GO:0005654;GO:0043234;GO:0097342;GO:0004197;GO:0097153;GO:0097199;GO:0097200;GO:0035877;GO:0005123;GO:0042802;GO:0032403;GO:0097110;GO:0005164;GO:0031625;GO:0097202;GO:0006915;GO:0071260;GO:0071407;GO:0097194;GO:0008625;GO:0030225;GO:0043124;GO:0043123;GO:0045651;GO:0006508;GO:0051603;GO:0042981;GO:0046677;GO:0032025;GO:0009409;GO:…
TRINITY_DN75795_c0_g1_i1	P04040 A8K6C0 B2RCZ9 D3DR07 Q2M1U4 Q4VXX5 Q9BWT9 Q9UC85	Catalase		PF00199;PF06628;	GO:0005829;GO:0005783;GO:0070062;GO:0005576;GO:1904813;GO:0005925;GO:0005794;GO:0043231;GO:0005764;GO:0016020;GO:0005758;GO:0005739;GO:0005782;GO:0005778;GO:0005777;GO:0005886;GO:0034774;GO:0004046;GO:0016209;GO:0004096;GO:0019899;GO:0020037;GO:0046872;GO:0050661;GO:0016684;GO:0042803;GO:0005102;GO:0009060;GO:0007568;GO:0071363;GO:0034599;GO:0008203;GO:0020027;GO:0042744;GO:0043066;GO:0032088;GO:…
TRINITY_DN77742_c1_g1_i6	P07688 Q3ZC03	Cathepsin B	BCSB;	PF00112;PF08127;	GO:0070062;GO:0005615;GO:0005764;GO:0042470;GO:0005739;GO:0005730;GO:0048471;GO:0005518;GO:0004197;GO:0043394;GO:0097067;GO:0030574;GO:0046697;GO:0030855;GO:0051603;GO:0050790;GO:0046718;
TRINITY_DN58269_c0_g1_i1	Q95029 O97431 Q5U121	Cathepsin L	Cysteine proteinase 1;	PF08246;PF00112;	GO:0005615;GO:0045169;GO:0005764;GO:0004197;GO:0008233;GO:0048102;GO:0007586;GO:0006508;GO:0051603;GO:0035071;
TRINITY_DN78983_c0_g1_i2	Q26636	Cathepsin L		PF08246;PF00112;	GO:0005764;GO:0008234;GO:0030154;GO:0007275;
TRINITY_DN71405_c0_g1_i2	P06797 Q91UZ0	Cathepsin L1	Cathepsin L;Major excreted protein;p39 cysteine proteinase;	PF08246;PF00112;	GO:0005737;GO:0031410;GO:0009897;GO:0070062;GO:0005615;GO:0005764;GO:0005902;GO:0043005;GO:0005730;GO:0005634;GO:0043204;GO:0005773;GO:0004177;GO:0016807;GO:0004197;GO:0042393;GO:0042277;GO:0048102;GO:0007154;GO:0009267;GO:0046697;GO:0031069;GO:0008584;GO:0010259;GO:0010839;GO:0021675;GO:0016540;GO:0016485;GO:0006508;GO:0051603;GO:2000249;GO:0051384;GO:0009749;GO:0034698;GO:0014070;GO:0060008;GO:…
TRINITY_DN84973_c0_g1_i5	Q8BLQ7	Cationic amino acid transporter 4	Solute carrier family 7 member 4;	PF13520;PF13906;	GO:0016021;GO:0015171;
TRINITY_DN73797_c0_g1_i2	Q9UKZ1 Q6P2M9 Q8N681	CCR4-NOT transcription complex subunit 11		PF10155;	GO:0030014;GO:0005829;GO:0005634;GO:0008283;GO:0006977;GO:0031047;GO:0000289;GO:0006355;GO:0006417;GO:0006351;
TRINITY_DN73797_c0_g1_i2	Q9UKZ1 Q6P2M9 Q8N681	CCR4-NOT transcription complex subunit 11		PF10155;	GO:0030014;GO:0005829;GO:0005634;GO:0008283;GO:0006977;GO:0031047;GO:0000289;GO:0006355;GO:0006417;GO:0006351;
TRINITY_DN78560_c1_g1_i3	Q8R422 Q8BLT6	CD109 antigen	GPI-anchored alpha-2 macroglobulin-related protein;	PF00207;PF07678;PF01835;PF07703;PF07677;PF10569;	GO:0031225;GO:0009986;GO:0005615;GO:0005886;GO:0004867;GO:0050431;GO:0001942;GO:0010839;GO:0001933;GO:0030512;GO:0061045;GO:0072675;GO:0045616;
TRINITY_DN79352_c1_g1_i3	Q8R422 Q8BLT6	CD109 antigen	GPI-anchored alpha-2 macroglobulin-related protein;	PF00207;PF07678;PF01835;PF07703;PF07677;PF10569;	GO:0031225;GO:0009986;GO:0005615;GO:0005886;GO:0004867;GO:0050431;GO:0001942;GO:0010839;GO:0001933;GO:0030512;GO:0061045;GO:0072675;GO:0045616;
TRINITY_DN79352_c1_g1_i3	Q8R422 Q8BLT6	CD109 antigen	GPI-anchored alpha-2 macroglobulin-related protein;	PF00207;PF07678;PF01835;PF07703;PF07677;PF10569;	GO:0031225;GO:0009986;GO:0005615;GO:0005886;GO:0004867;GO:0050431;GO:0001942;GO:0010839;GO:0001933;GO:0030512;GO:0061045;GO:0072675;GO:0045616;
TRINITY_DN70580_c10_g1_i2	Q91ZW7	CD209 antigen-like protein E	DC-SIGN-related protein 4;	PF00059;	GO:0009986;GO:0009897;GO:0070062;GO:0016021;GO:0005537;GO:0006897;
TRINITY_DN83687_c0_g1_i24	P40240 Q3U9W0	CD9 antigen		PF00335;	GO:0016324;GO:0009897;GO:0070062;GO:0005615;GO:1903561;GO:0005925;GO:0005887;GO:0016020;GO:0005886;GO:0005178;GO:0007420;GO:0007155;GO:0007166;GO:0071404;GO:0007342;GO:0006928;GO:0008285;GO:0090331;GO:0014003;GO:0030913;GO:0031623;GO:0009414;
TRINITY_DN65542_c1_g1_i1	O14735 B4DUV0 H3BTV1 Q6FGU1 Q6ZN70	CDP-diacylglycerol--inositol 3-phosphatidyltransferase	Phosphatidylinositol synthase;	PF01066;	GO:0005789;GO:0005794;GO:0000139;GO:0016021;GO:0016020;GO:0005886;GO:0043178;GO:0030246;GO:0003881;GO:0019992;GO:0030145;GO:0046341;GO:0006661;
TRINITY_DN82798_c1_g1_i1	O75419 B4DDB4 B4DDU3 E9PDH7 O60856 Q20WK8 Q6UW54 Q9UP68	Cell division control protein 45 homolog	PORC-PI-1;	PF02724;	GO:0005813;GO:0005737;GO:0031261;GO:0005656;GO:0005654;GO:0005634;GO:0031298;GO:0043138;GO:0003682;GO:0003688;GO:0003697;GO:0006260;GO:0000076;GO:0006270;GO:0000727;GO:0000082;GO:1902977;GO:1900087;GO:0006267;GO:0031938;GO:0000083;
TRINITY_DN72057_c4_g1_i4	Q9P2D5	Cell surface hyaluronidase {ECO:0000303|PubMed:28246172}	Transmembrane protein 2 {ECO:0000303|PubMed:10767548};	PF10162;	GO:0070062;GO:0016021;GO:0005887;GO:0045296;GO:0005509;GO:0004415;GO:0001525;GO:0030214;GO:1903670;
TRINITY_DN85634_c1_g1_i6	O43303 B7WP23 O43335 Q68DV9 Q8NE13	Centriolar coiled-coil protein of 110 kDa	Centrosomal protein of 110 kDa;		GO:0005814;GO:0005813;GO:0005929;GO:0005829;GO:0043234;GO:0007099;GO:0051298;GO:0097711;GO:0032053;GO:0000086;GO:1902018;GO:0045724;GO:0016579;GO:0032465;
TRINITY_DN81172_c1_g1_i6	Q4R7V1	Centrosomal protein of 70 kDa			GO:0005737;GO:0005815;
TRINITY_DN81172_c1_g1_i6	Q4R7V1	Centrosomal protein of 70 kDa			GO:0005737;GO:0005815;
TRINITY_DN68140_c1_g1_i7	Q9P209 B4DR26 Q9BV03 Q9BWM3 Q9NVR4	Centrosomal protein of 72 kDa			GO:0034451;GO:0005813;GO:0005829;GO:0042802;GO:0007099;GO:0097711;GO:0000086;GO:0033566;GO:1904779;GO:0007051;
TRINITY_DN77752_c0_g1_i1	Q5JTW2 A1A4S8 E9PHX5 Q5BJE3 Q5JTW0 Q5JTW1 Q9H9N3	Centrosomal protein of 78 kDa		PF13516;	GO:0005814;GO:0005813;GO:0036064;GO:0005829;GO:0097711;GO:0044782;GO:0000086;
TRINITY_DN84398_c1_g3_i1	F1R4Y7 H0WF82	Centrosomal protein of 83 kDa	Coiled-coil domain-containing protein 41;		GO:0005814;GO:0060271;GO:0048278;
TRINITY_DN71229_c5_g1_i4	Q503V0 Q6DRE9	Charged multivesicular body protein 6	Chromatin-modifying protein 6;	PF03357;	GO:0031902;GO:0015031;GO:0007034;
TRINITY_DN69200_c0_g1_i2	O13395 A0A0D1CR95 Q4PA11	Chitin synthase 6	Chitin-UDP acetyl-glucosaminyl transferase 6;Class-V chitin synthase 6;	PF00173;PF08766;	GO:0030659;GO:0016021;GO:0005886;GO:0004100;GO:0071555;
TRINITY_DN82374_c1_g2_i4	Q9UDJ8	Chitotriosidase-1	Chitinase-1;	PF01607;PF00704;	GO:0005576;GO:0005615;GO:0005764;GO:0035580;GO:1904724;GO:0008061;GO:0004568;GO:0008843;GO:0004553;GO:0005975;GO:0006032;GO:0006955;GO:0043312;GO:0000272;GO:0009617;
TRINITY_DN85730_c2_g2_i3	Q6IP59	Choline transporter-like protein 2	Solute carrier family 44 member 2;	PF04515;	GO:0016021;GO:0006810;
TRINITY_DN87098_c3_g1_i3	B0JZD0	Choline transporter-like protein 5	Solute carrier family 44 member 5;	PF04515;	GO:0016021;
TRINITY_DN81393_c1_g1_i3	P00766	Chymotrypsinogen A		PF00089;	GO:0005615;GO:0097180;GO:0004252;GO:0097655;GO:0007586;
TRINITY_DN59619_c0_g1_i2	P00767	Chymotrypsinogen B		PF00089;	GO:0005615;GO:0004252;GO:0007586;
TRINITY_DN55711_c0_g1_i1	E9Q743 Q8BMR0 Q9D3X6	Cilia- and flagella-associated protein 251 {ECO:0000305}	WD repeat-containing protein 66 {ECO:0000305};	PF00400;	GO:0042995;GO:0005737;GO:0005856;
TRINITY_DN88485_c9_g1_i3	Q6ZTR5 A6PW82 B1ARL5 Q5JRM8 Q8N6X8 Q8N9S7	Cilia- and flagella-associated protein 47 {ECO:0000305}
TRINITY_DN68899_c1_g1_i1	A0A0R4IFG5 Q08CF5	Cilia- and flagella-associated protein 53 {ECO:0000305}			GO:0005930;GO:0097546;GO:0060271;GO:0003341;GO:0007368;GO:0060287;
TRINITY_DN71777_c0_g1_i5	A2BFC9	Cilia- and flagella-associated protein 77 {ECO:0000305}		PF14825;	GO:0005929;
TRINITY_DN79940_c0_g1_i5	D6REC4	Cilia- and flagella-associated protein 99 {ECO:0000312|HGNC:HGNC:51180}			GO:0042995;
TRINITY_DN85801_c1_g1_i1	Q75J93 Q54ZR3	Circularly permutated Ras protein 1		PF00071;	GO:0030127;GO:0005525;GO:0003924;GO:0008270;GO:0006888;GO:0006886;GO:0007165;
TRINITY_DN63273_c0_g1_i3	A6NK06	Cis-aconitate decarboxylase	Aconitate decarboxylase;Aconitate decarboxylase 1 {ECO:0000312|HGNC:HGNC:33904};Cis-aconitic acid decarboxylase;Immune-responsive gene 1 protein;	PF03972;	GO:0005739;GO:0047547;GO:0047613;GO:0035458;GO:0071346;GO:0071347;GO:0071222;GO:0071219;GO:0071393;GO:0071356;GO:0006952;GO:0007566;GO:0006954;GO:0008152;GO:0050728;GO:0045824;GO:0032088;GO:0034136;GO:0034144;GO:0032480;GO:0002760;GO:2000379;GO:0019679;GO:0072573;
TRINITY_DN88081_c4_g1_i1	O14578 Q2M5E1 Q6XUH8 Q86UQ9 Q9UPZ7	Citron Rho-interacting kinase	Serine/threonine-protein kinase 21;	PF00780;PF00169;PF00069;	GO:0005829;GO:0031985;GO:0016020;GO:0043025;GO:0005886;GO:0005524;GO:0046872;GO:0030165;GO:0004674;GO:0017048;GO:0097110;GO:0017124;GO:0000910;GO:0000086;GO:0048699;GO:0007030;GO:0035556;GO:0000278;GO:0000281;GO:0051402;GO:0032467;GO:0008064;
TRINITY_DN72031_c0_g2_i2	P08081	Clathrin light chain A		PF01086;	GO:0030118;GO:0030132;GO:0030130;GO:0071439;GO:0030125;GO:0030669;GO:0005905;GO:0030136;GO:0005819;GO:0030672;GO:0032050;GO:0051020;GO:0042277;GO:0032403;GO:0005198;GO:0007049;GO:0051301;GO:0048268;GO:0072583;GO:0006897;GO:0006886;
TRINITY_DN81527_c0_g1_i2	P79101 Q3MHX7	Cleavage and polyadenylation specificity factor subunit 3	Cleavage and polyadenylation specificity factor 73 kDa subunit;mRNA 3'-end-processing endonuclease CPSF-73;	PF10996;PF11718;PF00753;PF07521;	GO:0030529;GO:0005847;GO:0008409;GO:0004521;GO:0046872;GO:0003723;GO:0006398;
TRINITY_DN81527_c0_g3_i1	Q9QXK7 Q8CIM0	Cleavage and polyadenylation specificity factor subunit 3	Cleavage and polyadenylation specificity factor 73 kDa subunit;	PF10996;PF11718;PF00753;PF07521;	GO:0030529;GO:0005847;GO:0008409;GO:0004521;GO:0046872;GO:0003723;GO:0006398;
TRINITY_DN67039_c0_g2_i2	B3EWZ3	Coadhesin {ECO:0000303|PubMed:23765379}		PF00754;PF00090;PF00092;	GO:0016021;
TRINITY_DN80016_c1_g1_i3	Q5R664	Coatomer subunit beta'	Beta'-coat protein;	PF04053;PF00400;	GO:0030663;GO:0005829;GO:0000139;GO:0030117;GO:0005198;GO:0006886;GO:0016192;
TRINITY_DN70848_c1_g1_i3	Q8HZY8 Q9BGZ3	Coiled-coil domain-containing protein 148
TRINITY_DN71651_c0_g1_i2	Q8IYT3 Q5VXB7 Q6P9E4 Q96KA9 Q9H5M3	Coiled-coil domain-containing protein 170
TRINITY_DN84711_c0_g1_i12	E9Q1U1 Q8BLX2	Coiled-coil domain-containing protein 171
TRINITY_DN81996_c0_g2_i3	Q2T9W3	Coiled-coil domain-containing protein 63 {ECO:0000250|UniProtKB:Q8NA47}			GO:0005930;GO:0003341;GO:0036158;GO:0007286;
TRINITY_DN81996_c0_g2_i3	Q2T9W3	Coiled-coil domain-containing protein 63 {ECO:0000250|UniProtKB:Q8NA47}			GO:0005930;GO:0003341;GO:0036158;GO:0007286;
TRINITY_DN80050_c0_g1_i8	Q96AQ1 Q6P4I5	Coiled-coil domain-containing protein 74A		PF14917;
TRINITY_DN70212_c1_g1_i1	Q9BW85 O75270 Q9H862 Q9NW16	Coiled-coil domain-containing protein 94		PF04502;
TRINITY_DN70285_c8_g1_i1	Q99715 O43853 Q15955 Q5VYK1 Q5VYK2 Q71UR3 Q99716	Collagen alpha-1(XII) chain		PF01391;PF00041;PF00092;	GO:0005595;GO:0005788;GO:0070062;GO:0031012;GO:0005576;GO:0005615;GO:1903561;GO:0030020;GO:0007155;GO:0030574;GO:0030199;GO:0035987;GO:0001501;
TRINITY_DN77773_c3_g1_i3	Q9JMH4	Collagen alpha-1(XVII) chain	180 kDa bullous pemphigoid antigen 2;Bullous pemphigoid antigen 2;	PF01391;	GO:0005604;GO:0005581;GO:0030056;GO:0016021;GO:0031581;
TRINITY_DN72373_c0_g1_i8	Q8NFW1 B7ZMH0 C9K0G4 Q8IVT9	Collagen alpha-1(XXII) chain		PF01391;PF00092;	GO:0005581;GO:0005788;GO:0005576;GO:0005578;
TRINITY_DN85923_c1_g3_i3	Q92014	Collagen alpha-2(I) chain	Alpha-2 type I collagen;	PF01410;PF01391;	GO:0005583;GO:0005201;GO:0046872;
TRINITY_DN79317_c0_g1_i2	P27393	Collagen alpha-2(IV) chain		PF01413;PF01391;	GO:0005604;GO:0005581;GO:0005201;
TRINITY_DN85795_c0_g1_i1	P27393	Collagen alpha-2(IV) chain		PF01413;PF01391;	GO:0005604;GO:0005581;GO:0005201;
TRINITY_DN79423_c0_g2_i3	B5MEA7 Q6ZW26 Q8NA36	Collagen alpha-5(VI) chain	Collagen alpha-1(XXIX) chain;von Willebrand factor A domain-containing protein 4;	PF01391;PF00092;	GO:0005581;GO:0005576;GO:0005578;GO:0007155;GO:0030574;
TRINITY_DN75673_c0_g1_i3	Q8C6K9 A6H587 A6H588 A6H589 A6H590	Collagen alpha-6(VI) chain		PF01391;PF00092;	GO:0005581;GO:0005576;GO:0005578;GO:0007155;
TRINITY_DN72238_c0_g1_i12	Q4V885 Q76LC3	Collectin-12	Collectin placenta protein 1;Nurse cell scavenger receptor 2;	PF01391;PF00059;	GO:0005581;GO:0070062;GO:0016021;GO:0030246;GO:0030169;GO:0046872;GO:0008329;GO:0071360;GO:0006955;GO:0006910;GO:0060355;GO:0034138;
TRINITY_DN65955_c1_g1_i5	Q9UBI1 D3DRU7 Q5T8Y9	COMM domain-containing protein 3	Protein Bup;Protein PIL;	PF07258;	GO:0005576;GO:1904813;GO:0005634;GO:0043312;GO:0006355;GO:0006814;GO:0006351;
TRINITY_DN65931_c1_g1_i8	Q7Z5L3	Complement C1q-like protein 2	C1q and tumor necrosis factor-related protein 10;	PF00386;PF01391;	GO:0005581;GO:0005576;GO:0042802;GO:0051259;
TRINITY_DN56448_c0_g1_i1	Q4ZJM9 B2RV40	Complement C1q-like protein 4	C1q and tumor necrosis factor-related protein 11;	PF00386;	GO:0005581;GO:0005615;GO:0042802;GO:0070373;GO:0045599;GO:0048147;
TRINITY_DN82702_c1_g1_i6	Q641G4	Condensin-2 complex subunit H2	Non-SMC condensin II complex subunit H2;	PF16858;PF16869;PF06278;	GO:0005634;GO:0030261;
TRINITY_DN71899_c0_g1_i9	Q5RFS2	COP9 signalosome complex subunit 3		PF01399;	GO:0008180;GO:0005829;GO:0005654;GO:0001701;GO:0000338;
TRINITY_DN86685_c2_g2_i3	O75131 A8KA47 Q8IYA1	Copine-3 {ECO:0000305}	Copine III {ECO:0000303|PubMed:11041869, ECO:0000312|HGNC:HGNC:2316};	PF00168;PF07002;	GO:0035577;GO:0030054;GO:0005737;GO:0005829;GO:0070062;GO:0005925;GO:0005739;GO:0005730;GO:0005634;GO:0005886;GO:0005544;GO:0048306;GO:0004674;GO:0030971;GO:0003723;GO:0005215;GO:0071277;GO:0071363;GO:0038128;GO:0046474;GO:0006629;GO:0043312;GO:0030335;GO:0016192;
TRINITY_DN82626_c0_g1_i3	Q920M5 Q3TZ14 Q5F262 Q5F263 Q5F264 Q5F265 Q920M3 Q920M4	Coronin-6	Coronin-like protein E;	PF08953;PF00400;	GO:0015629;GO:0051015;GO:0030036;
TRINITY_DN67472_c4_g1_i1	P58465 Q52KL5	CTD small phosphatase-like protein	Carboxy-terminal domain RNA polymerase II polypeptide A small phosphatase 3;NIF-like protein;Nuclear LIM interactor-interacting factor 1;Small C-terminal domain phosphatase 3;	PF03031;	GO:0070062;GO:0005634;GO:0046872;GO:0004721;GO:2000134;GO:0001933;
TRINITY_DN60071_c2_g1_i9	Q7Z407 Q96PZ3	CUB and sushi domain-containing protein 3	CUB and sushi multiple domains protein 3;	PF00431;PF00084;	GO:0016021;GO:0005886;GO:0050773;
TRINITY_DN50406_c0_g1_i1	Q9JLB4 B1AX10	Cubilin	Intrinsic factor-cobalamin receptor;	PF00431;PF00008;PF12947;PF07645;PF12661;	GO:0045177;GO:0016324;GO:0005903;GO:0005905;GO:0005737;GO:0030139;GO:0005783;GO:0005768;GO:0070062;GO:0005794;GO:0005765;GO:0005509;GO:0031419;GO:0042803;GO:0004872;GO:0008203;GO:0042953;GO:0006898;
TRINITY_DN79660_c1_g1_i5	Q9TU53	Cubilin		PF00431;PF00008;PF12947;PF07645;	GO:0016324;GO:0010008;GO:0005765;GO:0005509;GO:0031419;GO:0008203;GO:0015031;
TRINITY_DN82338_c1_g1_i3	O70244	Cubilin	460 kDa receptor;Glycoprotein 280;Intrinsic factor-cobalamin receptor;Intrinsic factor-vitamin B12 receptor;	PF00431;PF00008;PF12947;PF07645;	GO:0031526;GO:0005905;GO:0030135;GO:0030666;GO:0010008;GO:0043202;GO:0005765;GO:0016020;GO:0043234;GO:0005509;GO:0031419;GO:0015235;GO:0030492;GO:0042802;GO:0004872;GO:0008203;GO:0015889;GO:0020028;GO:0001701;GO:0070207;GO:0006898;GO:0007584;GO:0006766;
TRINITY_DN82429_c1_g1_i15	Q6P0B1 Q4U0V4 Q4U0V6 Q8QGX2 Q90ZV0	CUGBP Elav-like family member 2	Bruno-like protein 3;CUG triplet repeat RNA-binding protein 2;CUG-BP- and ETR-3-like factor 2;ELAV-type RNA-binding protein 3;RNA-binding protein BRUNOL-3;	PF00076;	GO:0005737;GO:0005634;GO:0003723;GO:0006397;
TRINITY_DN46360_c0_g1_i2	Q5R6L5	Cullin-associated NEDD8-dissociated protein 1	Cullin-associated and neddylation-dissociated protein 1;p120 CAND1;	PF08623;	GO:0031461;GO:0005737;GO:0005634;GO:0016567;GO:0010265;
TRINITY_DN71679_c0_g1_i6	Q8AVL0	CWF19-like protein 1		PF04677;PF04676;	GO:0003824;
TRINITY_DN75886_c1_g3_i3	Q6P3N6	Cyclin-dependent kinase 8	Cell division protein kinase 8;Mediator complex subunit cdk8;Mediator of RNA polymerase II transcription subunit cdk8;	PF00069;	GO:0016592;GO:0005524;GO:0004693;GO:0008353;GO:0006468;GO:0007346;GO:0006355;GO:0006351;
TRINITY_DN83307_c2_g1_i11	P49615	Cyclin-dependent-like kinase 5	CR6 protein kinase;Cell division protein kinase 5;Serine/threonine-protein kinase PSSALRE;Tau protein kinase II catalytic subunit;	PF00069;	GO:0030424;GO:0030054;GO:0016533;GO:0005737;GO:0005856;GO:0005829;GO:0030425;GO:0030175;GO:0030426;GO:0030027;GO:0016020;GO:0031594;GO:0043025;GO:0005654;GO:0005634;GO:0043204;GO:0005886;GO:0014069;GO:0045211;GO:0030549;GO:0005524;GO:0004693;GO:0008092;GO:0046875;GO:0005176;GO:0043125;GO:0016301;GO:0002039;GO:0004672;GO:0019901;GO:0004674;GO:0050321;GO:0006915;GO:0008306;GO:0007409;GO:0048148;GO:…
TRINITY_DN76014_c0_g1_i4	P51947	Cyclin-H	MO15-associated protein;p36;	PF16899;PF00134;	GO:0070985;GO:0016538;GO:0007049;GO:0006355;GO:0006351;
TRINITY_DN84902_c0_g2_i1	O88874 E9QKT7 Q8R068	Cyclin-K		PF02984;PF00134;	GO:0002944;GO:0002945;GO:0000307;GO:0005654;GO:0005634;GO:0004693;GO:0016538;GO:0019901;GO:0008353;GO:0007049;GO:0051301;GO:0006974;GO:0001701;GO:0044828;GO:0071157;GO:2000737;GO:0045737;GO:1901409;GO:2001165;GO:0045944;GO:0006351;
TRINITY_DN84902_c0_g2_i1	O88874 E9QKT7 Q8R068	Cyclin-K		PF02984;PF00134;	GO:0002944;GO:0002945;GO:0000307;GO:0005654;GO:0005634;GO:0004693;GO:0016538;GO:0019901;GO:0008353;GO:0007049;GO:0051301;GO:0006974;GO:0001701;GO:0044828;GO:0071157;GO:2000737;GO:0045737;GO:1901409;GO:2001165;GO:0045944;GO:0006351;
TRINITY_DN70602_c0_g1_i8	P0C7B7	Cys-loop ligand-gated ion channel	ELIC;	PF02931;	GO:0016021;GO:0005886;GO:0005230;
TRINITY_DN68357_c0_g1_i8	P04988 Q54FC0	Cysteine proteinase 1		PF08246;PF00112;	GO:0005615;GO:0005764;GO:0004197;GO:0006972;GO:0051603;
TRINITY_DN66094_c0_g1_i9	Q7T3Q2	Cysteine-rich motor neuron 1 protein		PF02822;PF00219;PF00093;	GO:0005576;GO:0016021;GO:0005520;GO:0004867;GO:0001568;GO:0048570;GO:0001558;GO:0001756;
TRINITY_DN69271_c3_g2_i8	A7MB63	Cystinosin		PF04193;	GO:0070062;GO:0016021;GO:0045111;GO:0005770;GO:0005765;GO:0042470;GO:0015184;GO:0007628;GO:0046034;GO:0007420;GO:0006749;GO:0007625;GO:0015811;GO:0002088;GO:0007616;GO:0042438;GO:0008542;
TRINITY_DN72237_c0_g1_i1	P23004 Q3ZCG7 Q5E9C7	Cytochrome b-c1 complex subunit 2, mitochondrial	Complex III subunit 2;Core protein II;Ubiquinol-cytochrome-c reductase complex core protein 2;	PF00675;PF05193;	GO:0070062;GO:0005743;GO:0005750;GO:0043209;GO:0005654;GO:0004222;GO:0008270;GO:0055114;GO:0006627;
TRINITY_DN71023_c2_g1_i1	Q94514 Q53XG7 Q9VGH4	Cytochrome c oxidase subunit 5A, mitochondrial	Cytochrome c oxidase polypeptide Va;	PF02284;	GO:0005751;GO:0005739;GO:0004129;GO:0046872;GO:0006123;GO:0007406;GO:0045787;
TRINITY_DN83492_c2_g1_i5	P48416	Cytochrome P450 10	CYPX;	PF00067;	GO:0020037;GO:0005506;GO:0004497;GO:0016705;
TRINITY_DN82078_c1_g2_i3	P00185	Cytochrome P450 1A1	CYPIA1;Cytochrome P450-C;Cytochrome P450MT2;	PF00067;	GO:0005737;GO:0005789;GO:0043231;GO:0031966;GO:0005739;GO:0070330;GO:0003824;GO:0032451;GO:0019899;GO:0101020;GO:0016711;GO:0020037;GO:0005506;GO:0004497;GO:0016491;GO:0016679;GO:0008395;GO:0070576;GO:0042904;GO:0007568;GO:0009308;GO:0043010;GO:0008283;GO:0071280;GO:0071407;GO:0009804;GO:0032502;GO:0019341;GO:0018894;GO:0048565;GO:0017144;GO:0009812;GO:0070365;GO:0050665;GO:0017143;GO:0002933;GO:…
TRINITY_DN85953_c4_g2_i6	Q01361 Q29454	Cytochrome P450 2D14	CYPIID14;	PF00067;	GO:0005789;GO:0031090;GO:0070330;GO:0020037;GO:0005506;GO:0008395;GO:0019369;
TRINITY_DN81112_c4_g2_i1	P20678	Cytochrome P450 2H2	CYPIIH2;Cytochrome P450 PCHP7;	PF00067;	GO:0005623;GO:0005789;GO:0031090;GO:0008392;GO:0070330;GO:0020037;GO:0005506;GO:0008395;GO:0019373;
TRINITY_DN65503_c3_g2_i2	Q64459	Cytochrome P450 3A11	CYPIIIA11;Cytochrome P-450IIIAM1;Cytochrome P-450UT;	PF00067;	GO:0005789;GO:0031090;GO:0070330;GO:0101020;GO:0020037;GO:0005506;GO:0004497;GO:0016491;
TRINITY_DN87861_c1_g1_i7	Q64459	Cytochrome P450 3A11	CYPIIIA11;Cytochrome P-450IIIAM1;Cytochrome P-450UT;	PF00067;	GO:0005789;GO:0031090;GO:0070330;GO:0101020;GO:0020037;GO:0005506;GO:0004497;GO:0016491;
TRINITY_DN81201_c0_g3_i2	P79152	Cytochrome P450 3A19	CYPIIIA19;	PF00067;	GO:0005789;GO:0031090;GO:0070330;GO:0020037;GO:0005506;
TRINITY_DN77947_c2_g1_i7	A3KCL7	D-aspartate oxidase		PF01266;	GO:0005777;GO:0008445;GO:0071949;GO:0046416;
TRINITY_DN69206_c0_g2_i1	Q02337 Q3ZBX3	D-beta-hydroxybutyrate dehydrogenase, mitochondrial {ECO:0000305}	3-hydroxybutyrate dehydrogenase {ECO:0000303|PubMed:1639787};	PF00106;	GO:0099617;GO:0005759;GO:0005654;GO:0003858;
TRINITY_DN63023_c0_g1_i1	Q9CXI3 Q6PFA8 Q8BUZ7 Q8R394 Q9JJA6	DBH-like monooxygenase protein 1	DBH-related protein;Monooxygenase X;	PF03712;PF01082;PF03351;	GO:0005789;GO:0005615;GO:0016021;GO:0016020;GO:0030667;GO:0005507;GO:0004500;GO:0042420;GO:0042421;GO:0006589;
TRINITY_DN67820_c0_g2_i1	Q98ST7	DBH-like monooxygenase protein 1	DBH-related protein;Monooxygenase X;	PF03712;PF01082;PF03351;	GO:0005789;GO:0005615;GO:0016021;GO:0030667;GO:0005507;GO:0004500;GO:0042420;GO:0042421;GO:0006589;
TRINITY_DN73420_c2_g1_i5	Q98ST7	DBH-like monooxygenase protein 1	DBH-related protein;Monooxygenase X;	PF03712;PF01082;PF03351;	GO:0005789;GO:0005615;GO:0016021;GO:0030667;GO:0005507;GO:0004500;GO:0042420;GO:0042421;GO:0006589;
TRINITY_DN83632_c2_g1_i1	Q98ST7	DBH-like monooxygenase protein 1	DBH-related protein;Monooxygenase X;	PF03712;PF01082;PF03351;	GO:0005789;GO:0005615;GO:0016021;GO:0030667;GO:0005507;GO:0004500;GO:0042420;GO:0042421;GO:0006589;
TRINITY_DN75252_c0_g1_i2	Q5TZ24 A3KQJ8 A4IGE3	DBH-like monooxygenase protein 1 homolog		PF03712;PF01082;PF03351;	GO:0005789;GO:0005615;GO:0016021;GO:0030667;GO:0005507;GO:0004500;GO:0042420;GO:0042421;GO:0006589;
TRINITY_DN77053_c0_g1_i5	Q5TZ24 A3KQJ8 A4IGE3	DBH-like monooxygenase protein 1 homolog		PF03712;PF01082;PF03351;	GO:0005789;GO:0005615;GO:0016021;GO:0030667;GO:0005507;GO:0004500;GO:0042420;GO:0042421;GO:0006589;
TRINITY_DN83766_c0_g2_i3	Q5TZ24 A3KQJ8 A4IGE3	DBH-like monooxygenase protein 1 homolog		PF03712;PF01082;PF03351;	GO:0005789;GO:0005615;GO:0016021;GO:0030667;GO:0005507;GO:0004500;GO:0042420;GO:0042421;GO:0006589;
TRINITY_DN83766_c0_g2_i3	Q5TZ24 A3KQJ8 A4IGE3	DBH-like monooxygenase protein 1 homolog		PF03712;PF01082;PF03351;	GO:0005789;GO:0005615;GO:0016021;GO:0030667;GO:0005507;GO:0004500;GO:0042420;GO:0042421;GO:0006589;
TRINITY_DN87318_c1_g1_i1	Q5E9I8	DDB1- and CUL4-associated factor 11	WD repeat-containing protein 23;	PF00400;	GO:0016567;
TRINITY_DN77005_c1_g1_i5	Q9GKX2	Dehydrogenase/reductase SDR family member 4	NADPH-dependent carbonyl reductase/NADP-retinol dehydrogenase;NADPH-dependent retinol dehydrogenase/reductase;Peroxisomal short-chain alcohol dehydrogenase;rabNRDR;		GO:0005739;GO:0005777;GO:0004090;
TRINITY_DN72233_c0_g1_i3	Q8CIZ5 Q62827 Q6QD54	Deleted in malignant brain tumors 1 protein	Ebnerin;Hensin;Pancrin;	PF00431;PF00530;PF00100;	GO:0031012;GO:0019898;GO:0016021;GO:0030658;GO:0042589;GO:0005044;GO:0035375;GO:0030154;GO:0050829;GO:0050830;GO:0007275;GO:0015031;GO:0043627;GO:0010033;GO:0009611;GO:0042246;
TRINITY_DN72233_c0_g1_i3	Q8CIZ5 Q62827 Q6QD54	Deleted in malignant brain tumors 1 protein	Ebnerin;Hensin;Pancrin;	PF00431;PF00530;PF00100;	GO:0031012;GO:0019898;GO:0016021;GO:0030658;GO:0042589;GO:0005044;GO:0035375;GO:0030154;GO:0050829;GO:0050830;GO:0007275;GO:0015031;GO:0043627;GO:0010033;GO:0009611;GO:0042246;
TRINITY_DN88164_c1_g1_i1	Q9UKJ4 Q9Y211 Q9Y4V9	Deleted in malignant brain tumors 1 protein	Glycoprotein 340;Hensin;Salivary agglutinin;Surfactant pulmonary-associated D-binding protein;	PF00431;PF00530;PF00100;	GO:0005737;GO:0070062;GO:0005576;GO:0005615;GO:0019898;GO:0030670;GO:0042589;GO:0048306;GO:0003677;GO:1904399;GO:0001530;GO:0070891;GO:0038187;GO:0005044;GO:0008329;GO:0035375;GO:0061844;GO:0044267;GO:0050829;GO:0050830;GO:0051607;GO:0030855;GO:0043152;GO:0045087;GO:0007275;GO:0015031;GO:0006898;GO:0016032;
TRINITY_DN57506_c0_g1_i2	Q8UWJ4 P87357	Delta-like protein D	After eight protein;	PF01414;PF00008;PF12661;PF07657;	GO:0005737;GO:0016021;GO:0016020;GO:0048471;GO:0005886;GO:0005509;GO:0030165;GO:0009952;GO:0060271;GO:0003140;GO:0007368;GO:0071910;GO:0035469;GO:0048546;GO:0002244;GO:0060218;GO:0046331;GO:0007219;GO:0061056;GO:0021523;GO:0001756;GO:0021514;
TRINITY_DN65301_c0_g1_i2	Q0P5H2	Deoxynucleotidyltransferase terminal-interacting protein 2		PF08698;	GO:0005730;GO:0003723;GO:0006355;GO:0006351;
TRINITY_DN82579_c0_g1_i1	Q01460	Di-N-acetylchitobiase		PF00704;	GO:0070062;GO:0005576;GO:0005764;GO:0008061;GO:0004568;GO:0016798;GO:0006032;GO:0009313;
TRINITY_DN88189_c3_g1_i1	Q7PCJ8 Q0II54	Diamine acetyltransferase 2	Polyamine N-acetyltransferase 2;Spermidine/spermine N(1)-acetyltransferase 2;	PF00583;	GO:0005737;GO:0070062;GO:0004145;GO:0042802;GO:0008080;GO:0046204;GO:0032920;GO:0009447;GO:0032918;GO:0032919;
TRINITY_DN74824_c0_g1_i4	P13277	Digestive cysteine proteinase 1		PF08246;PF00112;	GO:0008234;
TRINITY_DN73673_c0_g1_i4	P11179 Q0V8L1	Dihydrolipoyllysine-residue succinyltransferase component of 2-oxoglutarate dehydrogenase complex, mitochondrial	2-oxoglutarate dehydrogenase complex component E2;Dihydrolipoamide succinyltransferase component of 2-oxoglutarate dehydrogenase complex;E2K;	PF00198;PF00364;	GO:0005739;GO:0045252;GO:0004149;GO:0033512;GO:0006099;
TRINITY_DN75937_c0_g1_i5	Q3T0Z7	Dihydropteridine reductase	HDHPR;Quinoid dihydropteridine reductase;	PF00106;	GO:0070062;GO:0005739;GO:0004155;GO:0006729;
TRINITY_DN59680_c0_g1_i2	P97872 Q8R1W6	Dimethylaniline monooxygenase [N-oxide-forming] 5	Dimethylaniline oxidase 5;Hepatic flavin-containing monooxygenase 5;	PF00743;	GO:0005829;GO:0005783;GO:0005789;GO:0016021;GO:0031090;GO:0050660;GO:0004499;GO:0050661;
TRINITY_DN83338_c3_g1_i3	V5YMB3	Dipeptidyl aminopeptidase BIII {ECO:0000312|EMBL:BAO18428	1}		PF00326;	GO:0008239;GO:0004175;GO:0008236;GO:0051603;
TRINITY_DN76329_c0_g1_i6	Q7Z3G7 Q7Z5U7 Q8WY99 Q8WYA7 Q8WYA8	Dipeptidyl peptidase 1	Cathepsin C;Cathepsin J;Dipeptidyl peptidase I;Dipeptidyl transferase;	PF08773;PF00112;	GO:0035578;GO:0005813;GO:0005788;GO:0033116;GO:0030134;GO:0070062;GO:0005576;GO:0005615;GO:0000139;GO:0043231;GO:0005764;GO:0016020;GO:0005654;GO:0051087;GO:0031404;GO:0004197;GO:0008234;GO:0042802;GO:0016505;GO:0019902;GO:0043621;GO:0004252;GO:0007568;GO:0048208;GO:0006888;GO:0006955;GO:0043312;GO:2001235;GO:1903052;GO:0006508;GO:0051603;GO:0010033;GO:0001913;
TRINITY_DN82306_c2_g1_i1	A7RZW4	Dipeptidyl peptidase 3	Dipeptidyl aminopeptidase III;Dipeptidyl arylamidase III;Dipeptidyl peptidase III;		GO:0005737;GO:0008239;GO:0046872;GO:0008237;
TRINITY_DN87863_c5_g1_i5	Q62371 B2RSD7	Discoidin domain-containing receptor 2	CD167 antigen-like family member B;Neurotrophic tyrosine kinase, receptor-related 3;Receptor protein-tyrosine kinase TKT;Tyrosine-protein kinase TYRO10;	PF00754;PF07714;	GO:0015629;GO:0016324;GO:0070062;GO:0005925;GO:0005887;GO:0005886;GO:0005524;GO:0005518;GO:0038062;GO:0004714;GO:0031214;GO:0035988;GO:0030199;GO:0038063;GO:0003416;GO:0001503;GO:0018108;GO:0008284;GO:0090091;GO:0010763;GO:0048146;GO:0045669;GO:0045860;GO:0051091;GO:0046777;GO:0030500;GO:0007169;
TRINITY_DN63114_c0_g1_i2	Q6GNV7	Disrupted in renal carcinoma protein 2 homolog		PF07690;	GO:0016021;GO:0005765;GO:0055085;
TRINITY_DN88339_c5_g2_i2	Q8TDJ6 B2RTR3 B7ZMH3 F5GWF1 O94938	DmX-like protein 2	Rabconnectin-3;	PF12234;PF00400;	GO:0030054;GO:0005615;GO:0043291;GO:0008021;GO:0030672;GO:0017137;GO:0007035;GO:0070072;
TRINITY_DN84727_c0_g1_i4	A3KMX0	DNA excision repair protein ERCC-6-like 2		PF00271;PF00176;PF14773;	GO:0005815;GO:0005739;GO:0005634;GO:0005524;GO:0003677;GO:0004386;GO:0006281;
TRINITY_DN85687_c2_g1_i1	Q9UHC1 P49751 Q56DK9 Q9P292 Q9UHC0	DNA mismatch repair protein Mlh3	MutL protein homolog 3;	PF01119;PF08676;	GO:0005712;GO:0001673;GO:0032300;GO:0005634;GO:0000795;GO:0005524;GO:0016887;GO:0019237;GO:0003682;GO:0030983;GO:0003696;GO:0003697;GO:0007144;GO:0007140;GO:0006298;GO:0008104;GO:0007131;GO:0007130;
TRINITY_DN68993_c1_g1_i8	Q5R4W3	DNA polymerase epsilon subunit 3	DNA polymerase II subunit 3;DNA polymerase epsilon subunit p17;	PF00808;	GO:0005671;GO:0008622;GO:0003677;GO:0003887;GO:0046982;GO:0043966;
TRINITY_DN87489_c5_g1_i4	Q61493 E9Q1X0 Q9JMD6 Q9QWX6	DNA polymerase zeta catalytic subunit	Protein reversionless 3-like;Seizure-related protein 4;	PF00136;PF03104;PF15735;PF14260;	GO:0005730;GO:0016035;GO:0008408;GO:0051539;GO:0003677;GO:0003887;GO:0046872;GO:0000166;GO:0006281;GO:0006260;GO:0042276;
TRINITY_DN80618_c3_g3_i8	Q499W2	DNA replication complex GINS protein SLD5	GINS complex subunit 4;	PF05916;PF16922;	GO:0005737;GO:0000811;GO:0031298;GO:0032508;GO:0006270;GO:0000727;
TRINITY_DN85467_c0_g1_i1	Q5ZMN2	DNA replication licensing factor MCM3		PF00493;PF14551;PF17207;	GO:0042555;GO:0005634;GO:0005524;GO:0003682;GO:0003677;GO:0004386;GO:0007049;GO:0006270;
TRINITY_DN74738_c9_g1_i5	P52432 Q3UJZ9	DNA-directed RNA polymerases I and III subunit RPAC1	AC40;DNA-directed RNA polymerases I and III 40 kDa polypeptide;RPC40;	PF01000;PF01193;	GO:0005736;GO:0005666;GO:0005654;GO:0005634;GO:0003677;GO:0003899;GO:0046983;GO:0000183;GO:0006366;GO:0006383;GO:0006361;
TRINITY_DN78466_c0_g1_i1	Q9QYI4 Q8K037	DnaJ homolog subfamily B member 12 {ECO:0000312|MGI:MGI:1931881}	mDj10 {ECO:0000303|PubMed:11147971};	PF00226;PF09320;	GO:0005783;GO:0030176;GO:0016020;GO:0031965;GO:0030544;GO:0043623;GO:0071218;GO:0070389;GO:0051085;GO:0036503;
TRINITY_DN65889_c0_g2_i3	Q80Y75 Q8CJA2	DnaJ homolog subfamily B member 13	Testis and spermatogenesis cell-related protein 6;Testis spermatocyte apoptosis-related gene 6 protein;Testis spermatogenesis apoptosis-related gene 3 protein;Testis spermatogenesis apoptosis-related gene 6 protein;	PF00226;PF01556;	GO:0005930;GO:0005737;GO:0031514;GO:0036126;GO:0051082;GO:1904158;GO:0006457;
TRINITY_DN85201_c2_g2_i5	Q27968 A0JN99	DnaJ homolog subfamily C member 3	Interferon-induced, double-stranded RNA-activated protein kinase inhibitor;Protein kinase inhibitor of 58 kDa;	PF00226;PF09976;PF13181;	GO:0005829;GO:0005783;GO:0019901;GO:0004860;GO:0070417;GO:1903912;GO:0006469;GO:0036494;GO:0006986;
TRINITY_DN82216_c1_g2_i1	Q642C0	DnaJ homolog subfamily C member 8		PF00226;
TRINITY_DN68806_c1_g1_i1	P39656 B2RDQ4 B4DJE3 B4DLI2 O43244 Q5VWA5 Q8NI93 Q9BUI2	Dolichyl-diphosphooligosaccharide--protein glycosyltransferase 48 kDa subunit		PF03345;	GO:0035577;GO:0005783;GO:0005789;GO:0016021;GO:0043231;GO:0016020;GO:0008250;GO:0005886;GO:0043234;GO:0043312;GO:0006486;GO:0006487;GO:0018279;GO:0034097;GO:0042110;
TRINITY_DN86803_c2_g1_i6	Q6ZRR9 B1AL47	Doublecortin domain-containing protein 5			GO:0005622;GO:0035556;
TRINITY_DN87934_c1_g2_i3	Q9VQH2 Q6AWK1	Dual oxidase		PF03098;PF00036;PF08022;PF01794;PF08030;	GO:0012505;GO:0016021;GO:0005509;GO:0020037;GO:0016174;GO:0004601;GO:0008365;GO:0048085;GO:0042335;GO:0019221;GO:0042742;GO:0050665;GO:0042744;GO:0007476;GO:0002385;GO:0043066;GO:0072593;GO:0051591;GO:0006979;GO:0035220;
TRINITY_DN85908_c1_g1_i6	Q8HZK2 Q9TT98	Dual oxidase 2	NADH/NADPH thyroid oxidase p138-tox;	PF03098;PF00036;PF13202;PF08022;PF01794;PF08030;	GO:0016324;GO:0030054;GO:0016021;GO:0005509;GO:0020037;GO:0016174;GO:0004601;GO:0042335;GO:0019221;GO:0042446;GO:0050665;GO:0042744;GO:0055114;GO:0051591;GO:0006979;GO:0006590;
TRINITY_DN86099_c0_g1_i7	Q6DDK3	Dual oxidase maturation factor 1	Dual oxidase activator 1;	PF10204;	GO:0005789;GO:0016021;GO:0015031;
TRINITY_DN77453_c0_g1_i3	Q54RB7 Q9BI25	Dual specificity protein kinase shkA	SH2 domain-containing protein 1;SH2 domain-containing protein A;	PF07714;PF00017;	GO:0005938;GO:0016020;GO:0005524;GO:0004674;GO:0004713;GO:0004871;GO:0030036;GO:0006935;GO:0035556;GO:0009968;GO:0006909;
TRINITY_DN62186_c2_g3_i1	Q5RD73	Dual specificity protein phosphatase 3	Vaccinia H1-related phosphatase;	PF00782;	GO:0005829;GO:0070062;GO:0001772;GO:0005654;GO:0033549;GO:0016791;GO:0019901;GO:0004725;GO:0008138;GO:0016311;GO:0070373;GO:0046329;GO:0050868;GO:0050860;GO:0045931;
TRINITY_DN78161_c1_g1_i1	B9EJR8	Dynein assembly factor 5, axonemal {ECO:0000250|UniProtKB:Q86Y56}	HEAT repeat-containing protein 2 {ECO:0000305};	PF12755;	GO:0005737;GO:0045505;GO:0003341;GO:0036159;GO:0036158;
TRINITY_DN80244_c0_g1_i9	Q9UG35	Dynein heavy chain 3, axonemal	Axonemal beta dynein heavy chain 3;Ciliary dynein heavy chain 3;Dnahc3-b;	PF12780;PF08393;PF03028;PF12777;	GO:0005858;GO:0005737;GO:0036156;GO:0005874;GO:0005524;GO:0008569;GO:0045505;GO:0045503;GO:0051959;GO:0003777;GO:0003341;GO:0060285;GO:0036159;
TRINITY_DN82786_c0_g1_i1	Q63170 Q62821	Dynein heavy chain 7, axonemal	Axonemal beta dynein heavy chain 7;Axonemal dynein heavy chain b;Ciliary dynein heavy chain 7;Dynein-like protein 7;	PF12780;PF08393;PF03028;PF12777;	GO:0005737;GO:0036156;GO:0005874;GO:0005524;GO:0008569;GO:0005509;GO:0045505;GO:0045503;GO:0051959;GO:0003341;GO:0036159;
TRINITY_DN76535_c0_g1_i2	Q9Z336	Dynein light chain Tctex-type 1	Activator of G-protein signaling 2;T-complex testis-specific protein 1 homolog;	PF03645;	GO:0005868;GO:0005881;GO:0005794;GO:0043657;GO:0099503;GO:0005819;GO:0042802;GO:0003774;GO:0051301;GO:0000132;GO:0006886;GO:0019060;GO:0050768;GO:0048812;GO:0051493;GO:0008277;GO:0043087;
TRINITY_DN83588_c0_g1_i9	Q7T0Y4	Dynein regulatory complex protein 1	Coiled-coil domain-containing protein 164;	PF14775;	GO:0005930;GO:0005737;GO:0070286;GO:0060285;
TRINITY_DN83588_c0_g3_i1	Q5XI65	Dynein regulatory complex protein 1	Coiled-coil domain-containing protein 164;	PF14775;	GO:0005930;GO:0005737;GO:0070286;GO:0060285;GO:0007368;GO:0007507;
TRINITY_DN81838_c0_g3_i1	Q9Y4G7	Dyslexia-associated protein KIAA0319		PF02010;	GO:0030665;GO:0005769;GO:0031901;GO:0016021;GO:0005886;GO:0061024;GO:2000171;GO:0001764;
TRINITY_DN66866_c0_g1_i4	Q5FWP4	E3 ubiquitin-protein ligase CHFR	Checkpoint with forkhead and RING finger domains protein;RING-type E3 ubiquitin transferase CHFR {ECO:0000305};	PF00498;	GO:0005634;GO:0016605;GO:0046872;GO:0000166;GO:0004842;GO:0051301;GO:0007093;GO:0019941;GO:0000209;
TRINITY_DN86700_c0_g1_i1	Q69ZR2	E3 ubiquitin-protein ligase HECTD1	HECT domain-containing protein 1;HECT-type E3 ubiquitin transferase HECTD1;Protein open mind;	PF12796;PF00632;PF06701;PF07738;	GO:0005737;GO:0046872;GO:0061630;GO:0035904;GO:0001892;GO:0003170;GO:0001779;GO:1903077;GO:0001843;GO:0051865;GO:0070534;GO:0060708;GO:0060707;GO:0003281;
TRINITY_DN85727_c1_g2_i3	P46935 O08758 Q3UZI2 Q8BGB3	E3 ubiquitin-protein ligase NEDD4	HECT-type E3 ubiquitin transferase NEDD4;Neural precursor cell expressed developmentally down-regulated protein 4;	PF00168;PF00632;PF00397;	GO:0005938;GO:0000785;GO:0005737;GO:0005829;GO:0043197;GO:0070062;GO:0005794;GO:0016020;GO:0048471;GO:0005886;GO:0000151;GO:0031698;GO:0035255;GO:0050815;GO:0050816;GO:0070064;GO:0019904;GO:0070063;GO:0019871;GO:0043130;GO:0061630;GO:0002250;GO:0048514;GO:0044111;GO:0003197;GO:0042921;GO:2000650;GO:0010766;GO:0000122;GO:0010768;GO:0030948;GO:0007528;GO:0031175;GO:0003151;GO:0046824;GO:0014068;GO:…
TRINITY_DN88099_c4_g1_i2	Q96PH3 Q9H3I8 Q9H5M5 Q9NPX4	E3 ubiquitin-protein ligase RBBP6	Proliferation potential-related protein;Protein P2P-R;RING-type E3 ubiquitin transferase RBBP6 {ECO:0000305};Retinoblastoma-binding Q protein 1;Retinoblastoma-binding protein 6;p53-associated cellular protein of testis;	PF08783;PF04564;PF13696;	GO:0005694;GO:0005829;GO:0005815;GO:0005730;GO:0003723;GO:0061630;GO:0004842;GO:0008270;GO:0006974;GO:0006260;GO:0048568;GO:0001701;GO:0006397;GO:0035264;GO:0000209;GO:0042787;GO:0006275;GO:0061053;
TRINITY_DN67764_c0_g1_i1	Q8CIN9 Q6AY29	E3 ubiquitin-protein ligase rififylin	FYVE-RING finger protein Sakura {ECO:0000303|PubMed:12859687};RING finger and FYVE-like domain-containing protein 1;RING-type E3 ubiquitin transferase rififylin {ECO:0000305};		GO:0005737;GO:0005829;GO:0010008;GO:0005886;GO:0055038;GO:0002947;GO:0046872;GO:0002039;GO:0002020;GO:0019901;GO:0061630;GO:0031625;GO:0006915;GO:2001271;GO:1902042;GO:1901797;GO:0010804;GO:0043161;GO:0070936;GO:0042787;GO:0010762;GO:0006511;
TRINITY_DN87288_c2_g2_i4	Q9H5L8 Q9H9T2	E3 ubiquitin-protein ligase RNF123	Kip1 ubiquitination-promoting complex protein 1;RING finger protein 123;RING-type E3 ubiquitin transferase RNF123 {ECO:0000305};	PF00622;	GO:0005737;GO:0005829;GO:0046872;GO:0016740;GO:0016579;GO:0016567;
TRINITY_DN81810_c1_g1_i2	P36406 Q9BZY4 Q9BZY5	E3 ubiquitin-protein ligase TRIM23	ADP-ribosylation factor domain-containing protein 1;GTP-binding protein ARD-1;RING finger protein 46;RING-type E3 ubiquitin transferase TRIM23 {ECO:0000305};Tripartite motif-containing protein 23;	PF00025;PF00643;PF13445;	GO:0070062;GO:0000139;GO:0005765;GO:0005634;GO:0008047;GO:0019003;GO:0005525;GO:0003924;GO:0042802;GO:0003676;GO:0004842;GO:0008270;GO:0016567;GO:0007264;GO:0016032;
TRINITY_DN67161_c0_g1_i9	Q9UPN9 O95855 Q5TG72 Q5TG73 Q5TG74 Q9C017 Q9UJ79	E3 ubiquitin-protein ligase TRIM33	Ectodermin homolog;RET-fused gene 7 protein;RING-type E3 ubiquitin transferase TRIM33 {ECO:0000305};Transcription intermediary factor 1-gamma;Tripartite motif-containing protein 33;	PF00439;PF00628;PF00643;PF13445;	GO:0005654;GO:0005634;GO:0070410;GO:0003677;GO:0070412;GO:0004842;GO:0008270;GO:0030514;GO:0000122;GO:0045892;GO:0016567;GO:0017015;GO:0006351;
TRINITY_DN70468_c0_g1_i13	Q4V8C3	Echinoderm microtubule-associated protein-like 1		PF03451;PF00400;	GO:0005829;GO:0005874;GO:0015630;GO:0048471;GO:0008017;GO:0015631;GO:0007420;GO:0000226;GO:0007052;GO:0007405;
TRINITY_DN87328_c4_g1_i1	Q7TNG5 Q9DAS8	Echinoderm microtubule-associated protein-like 2		PF03451;PF00400;	GO:0005737;GO:0005874;GO:0015630;GO:0005819;GO:0008017;GO:0015631;GO:0031115;GO:0010968;
TRINITY_DN53126_c0_g1_i2	Q6ZMW3 A8MUB5 B6ZDG7	Echinoderm microtubule-associated protein-like 6	Echinoderm microtubule-associated protein-like 5-like;	PF12894;PF03451;PF00400;	GO:0005737;GO:0005874;GO:0015630;GO:0008017;
TRINITY_DN70918_c0_g1_i2	Q93RV9	Ectoine dioxygenase	Ectoine hydroxylase;	PF05721;	GO:0005506;GO:0016706;GO:0042400;
TRINITY_DN83851_c0_g2_i1	Q7W977	Ectoine dioxygenase	Ectoine hydroxylase;	PF05721;	GO:0005506;GO:0016706;GO:0042400;
TRINITY_DN85313_c0_g1_i3	Q5DRK1	Ectonucleoside triphosphate diphosphohydrolase 8		PF01150;	GO:0016021;GO:0005886;GO:0102490;GO:0005524;GO:0046872;
TRINITY_DN66631_c3_g3_i5	Q9D581	EF-hand calcium-binding domain-containing protein 10			GO:0005509;
TRINITY_DN87148_c1_g1_i3	Q6AXQ2	EF-hand calcium-binding domain-containing protein 11		PF13499;PF13833;	GO:0005509;
TRINITY_DN77745_c1_g1_i5	Q6P1E8 A6PW10 A6PW11 A6PW12 Q5DTV8 Q6PGK8 Q9D2D8	EF-hand calcium-binding domain-containing protein 6	DJ-1-binding protein;	PF08976;PF13202;PF13499;PF13833;	GO:0005654;GO:0005509;GO:0006355;GO:0006351;
TRINITY_DN60684_c1_g1_i4	H2A0L3	EGF-like domain containing protein 2 {ECO:0000250|UniProtKB:P86954}			GO:0005576;
TRINITY_DN70348_c0_g2_i1	Q9YGQ1	Elongation factor 1-beta		PF10587;PF00736;	GO:0005853;GO:0003746;
TRINITY_DN71900_c0_g1_i1	Q6DET9	Elongation factor 1-beta		PF10587;PF00736;	GO:0005853;GO:0003746;
TRINITY_DN71910_c0_g1_i5	Q99K41	EMILIN-1	Elastin microfibril interface-located protein 1;	PF00386;PF01391;PF07546;	GO:0005581;GO:1990971;GO:0070062;GO:0031012;GO:0005576;GO:0005615;GO:0034668;GO:0005578;GO:0030023;GO:0042802;GO:0098640;GO:0016477;GO:0007160;GO:0030198;GO:0010811;GO:0070207;
TRINITY_DN84359_c0_g1_i1	P26221 Q08167	Endoglucanase E-4	Cellulase E-4;Cellulase E4;Endo-1,4-beta-glucanase E-4;	PF00553;PF00942;PF00041;PF00759;	GO:0008810;GO:0030248;GO:0030245;
TRINITY_DN65575_c0_g1_i3	O44762 O44763 O44764 O44765 O44766	Endoprotease bli-4	Blisterase;Blistered cuticle protein 4;	PF01483;PF00082;PF16470;	GO:0016021;GO:0005634;GO:0046872;GO:0004252;GO:1902075;GO:0007635;GO:0040002;GO:0045887;
TRINITY_DN72975_c0_g1_i1	Q5THM7 Q5THM8 Q9UJQ6 Q9UPF4 Q9UPM4 Q9Y501	Endothelin-converting enzyme 1		PF01431;PF05649;	GO:0005769;GO:0005768;GO:0009897;GO:0070062;GO:0016021;GO:0031302;GO:0005765;GO:0016020;GO:0048471;GO:0005886;GO:0031982;GO:0033093;GO:0004175;GO:0004222;GO:0017046;GO:0042803;GO:0008270;GO:0010815;GO:0010816;GO:0043583;GO:0042733;GO:0034959;GO:0007507;GO:0042447;GO:0016486;GO:0060037;GO:0001921;GO:0016485;GO:0003100;GO:0019229;GO:0010814;
TRINITY_DN77183_c0_g1_i6	P13387	Epidermal growth factor receptor		PF00757;PF14843;PF01030;	GO:0005789;GO:0010008;GO:0000139;GO:0016021;GO:0031965;GO:0005634;GO:0005886;GO:0005524;GO:0004713;GO:0004714;GO:0071364;GO:0007173;GO:0007611;
TRINITY_DN78824_c0_g1_i10	Q9CQW0 Q9CQ41	ER membrane protein complex subunit 6	Transmembrane protein 93;	PF07019;	GO:0072546;GO:0030176;GO:0016021;GO:0097631;GO:0000045;GO:0034975;
TRINITY_DN70116_c4_g2_i5	Q9D172	ES1 protein homolog, mitochondrial			GO:0005739;
TRINITY_DN66692_c0_g1_i1	Q4V7E1	ETS-related transcription factor Elf-3	E74-like factor 3;	PF00178;PF02198;	GO:0005829;GO:0005794;GO:0005654;GO:0005634;GO:0000978;GO:0000981;GO:0003713;GO:0001077;GO:0001824;GO:0030154;GO:0030855;GO:0030198;GO:0006954;GO:0060056;GO:0045892;GO:0006357;
TRINITY_DN76448_c3_g1_i2	O00418 Q8N588	Eukaryotic elongation factor 2 kinase	Calcium/calmodulin-dependent eukaryotic elongation factor 2 kinase;	PF02816;PF08238;	GO:0005737;GO:0005829;GO:0014069;GO:0005524;GO:0005509;GO:0005516;GO:0004686;GO:0004672;GO:0008135;GO:0071454;GO:1990416;GO:0071277;GO:0071320;GO:0032869;GO:0043066;GO:0061003;GO:0045807;GO:0051965;GO:0046777;GO:0031952;GO:0002931;GO:1990637;GO:0006414;
TRINITY_DN77287_c0_g1_i1	Q9GR88	Eukaryotic peptide chain release factor subunit 1		PF03463;PF03464;PF03465;	GO:0005737;GO:0016149;
TRINITY_DN86336_c4_g1_i2	A2VD00	Eukaryotic translation initiation factor 3 subunit A {ECO:0000255|HAMAP-Rule:MF_03000}	Eukaryotic translation initiation factor 3 subunit 10 {ECO:0000255|HAMAP-Rule:MF_03000};eIF-3-theta {ECO:0000255|HAMAP-Rule:MF_03000};	PF01399;	GO:0005852;GO:0003743;GO:0001732;
TRINITY_DN84368_c2_g2_i6	Q7T2A5	Eukaryotic translation initiation factor 3 subunit L {ECO:0000255|HAMAP-Rule:MF_03011}	Eukaryotic translation initiation factor 3 subunit 6-interacting protein {ECO:0000255|HAMAP-Rule:MF_03011};Eukaryotic translation initiation factor 3 subunit E-interacting protein {ECO:0000255|HAMAP-Rule:MF_03011};	PF10255;	GO:0005852;GO:0003743;GO:0006413;
TRINITY_DN76695_c1_g1_i1	Q7T3B0 Q1L885	Eukaryotic translation initiation factor 3 subunit M {ECO:0000255|HAMAP-Rule:MF_03012}		PF01399;	GO:0005852;GO:0003743;GO:0002183;
TRINITY_DN88167_c4_g1_i1	Q9EST3 Q8CFW0 Q9CSS3	Eukaryotic translation initiation factor 4E transporter	Eukaryotic translation initiation factor 4E nuclear import factor 1;	PF10477;	GO:0005737;GO:0005829;GO:0043231;GO:0016020;GO:0016607;GO:0005634;GO:0000932;GO:0016605;GO:0003729;GO:0003723;GO:0045665;GO:0017148;GO:0015031;GO:0019827;
TRINITY_DN80224_c1_g2_i5	P43006 O35877 O54686 O54687	Excitatory amino acid transporter 2	GLT-1 {ECO:0000303|PubMed:9180080, ECO:0000303|PubMed:9373176};Sodium-dependent glutamate/aspartate transporter 2;Solute carrier family 1 member 2;	PF00375;	GO:0030673;GO:0030424;GO:0009986;GO:0005887;GO:0005886;GO:0008509;GO:0015501;GO:0005314;GO:0005313;GO:0046872;GO:0030534;GO:0098656;GO:0031668;GO:0070779;GO:0051938;GO:0098712;GO:0089711;GO:0015813;GO:0010259;GO:0035264;GO:0007399;GO:0046326;GO:0070207;GO:0043200;GO:0042493;GO:0009416;GO:0009611;GO:0021537;GO:0007632;
TRINITY_DN87777_c2_g1_i2	Q80U96	Exportin-1	Chromosome region maintenance 1 protein homolog;	PF08767;PF03810;PF08389;	GO:0005642;GO:0015030;GO:0005737;GO:0005829;GO:0030529;GO:0000776;GO:0031965;GO:0005730;GO:0005634;GO:0005049;GO:0019904;GO:0008536;GO:0003723;GO:0051028;GO:0000122;GO:0006611;GO:0034504;GO:0010824;GO:0042176;GO:0046825;GO:0042493;GO:0000055;GO:0000056;
TRINITY_DN83117_c0_g1_i4	Q5RJI4 B6F136 Q3UZD3 Q8VBZ6	Extracellular tyrosine-protein kinase PKDCC {ECO:0000305}	Protein kinase domain-containing protein, cytoplasmic {ECO:0000312|MGI:MGI:2147077};Protein kinase-like protein SgK493;Sugen kinase 493;Vertebrate lonesome kinase {ECO:0000303|PubMed:19465597};	PF12260;	GO:0005576;GO:0005794;GO:0005524;GO:0004715;GO:0004672;GO:0030282;GO:0030154;GO:0048566;GO:0035108;GO:0048286;GO:0035264;GO:0042997;GO:0060021;GO:0018108;GO:0030501;GO:0032332;GO:0015031;GO:0001501;
TRINITY_DN70285_c7_g1_i5	Q9W2N0	F-actin-capping protein subunit alpha		PF01267;	GO:0016324;GO:0005869;GO:0008290;GO:0071203;GO:0003779;GO:0046982;GO:0030036;GO:0007015;GO:0051016;GO:0000902;GO:0007294;GO:0007018;GO:0030837;GO:0051490;GO:0046329;GO:0006909;GO:0051489;GO:0010591;GO:0035220;
TRINITY_DN87578_c1_g1_i4	Q7TPD1 A1A595 E9QP06 Q08EB9 Q08EC0 Q80UP0	F-box only protein 11		PF12937;PF05048;PF02207;	GO:0005694;GO:0005737;GO:0005829;GO:0005730;GO:0005634;GO:0000151;GO:0016274;GO:0004842;GO:0008270;GO:0006464;GO:0007605;
TRINITY_DN77806_c2_g2_i2	O94952 B3KMF0 Q5BJG0 Q9H087	F-box only protein 21		PF13369;PF08755;	GO:0005829;GO:0000151;GO:0003677;GO:0004842;GO:0043687;GO:0000209;GO:0006511;
TRINITY_DN76510_c3_g1_i2	Q5EA45 Q58CP5 Q5EAA3	FAD-dependent oxidoreductase domain-containing protein 1		PF01266;	GO:0016021;GO:0005743;GO:0005747;GO:0016491;GO:0032981;
TRINITY_DN73419_c2_g2_i5	Q3UMF9	Failed axon connections homolog		PF17171;PF17172;	GO:0016021;
TRINITY_DN81677_c0_g2_i1	F7E235	Failed axon connections homolog		PF17171;PF17172;	GO:0016021;
TRINITY_DN83351_c4_g1_i10	Q05423	Fatty acid-binding protein, brain	Brain-type fatty acid-binding protein;Fatty acid-binding protein 7;Fatty acid-binding protein, retina;R-FABP;	PF00061;	GO:0005737;GO:0008289;GO:0008134;GO:0005215;GO:0007420;GO:0003407;
TRINITY_DN59773_c1_g1_i1	P11404 Q91W23	Fatty acid-binding protein, heart	Fatty acid-binding protein 3;Heart-type fatty acid-binding protein;Mammary-derived growth inhibitor;	PF00061;	GO:0005829;GO:0070062;GO:0005615;GO:0016528;GO:0008092;GO:0050543;GO:0036041;GO:0005324;GO:0070538;GO:0042632;GO:0006631;GO:0044539;GO:0055091;GO:0071073;GO:0046320;GO:2001245;GO:0042493;GO:0070542;GO:0032868;
TRINITY_DN71801_c0_g2_i1	Q5ZM72	Fatty acyl-CoA reductase 1 {ECO:0000250|UniProtKB:Q8WVX9}		PF07993;PF03015;	GO:0005779;GO:0005777;GO:0080019;GO:0008611;GO:0046474;GO:0035336;GO:0010025;
TRINITY_DN79070_c2_g1_i1	O08914 Q922S0 Q9DBF5	Fatty-acid amide hydrolase 1	Anandamide amidohydrolase 1;Oleamide hydrolase 1;	PF01425;	GO:0005789;GO:0000139;GO:0016021;GO:0031090;GO:0047372;GO:0004040;GO:0103073;GO:0017064;GO:0102077;GO:0009062;
TRINITY_DN87096_c2_g3_i1	P60815	Feline leukemia virus subgroup C receptor-related protein 2	Calcium-chelate transporter;	PF07690;	GO:0016021;GO:0005886;GO:0020037;GO:0015232;GO:0055085;
TRINITY_DN79539_c1_g1_i9	Q9P2Q2 A7E2Y3 Q5T377	FERM domain-containing protein 4A		PF11819;PF09380;PF00373;PF09379;	GO:0005923;GO:0005737;GO:0005856;GO:0030674;GO:0090162;
TRINITY_DN83814_c0_g1_i2	Q7ZWP1	FERM domain-containing protein 8		PF00373;	GO:0005856;
TRINITY_DN79893_c0_g1_i4	Q3UY23 Q14B93 Q8BUG6 Q8BZH7	Ferredoxin-fold anticodon-binding domain-containing protein 1 homolog		PF10354;PF03147;	GO:0009328;GO:0004826;GO:0006432;
TRINITY_DN86079_c2_g1_i4	Q61555 E9QJZ4 Q63957	Fibrillin-2		PF12662;PF07645;PF12661;PF00683;	GO:0031012;GO:0005576;GO:0001527;GO:0005578;GO:0005509;GO:0005201;GO:0060346;GO:0043010;GO:0048048;GO:0030326;GO:0035108;GO:0030501;GO:0045669;GO:0035583;
TRINITY_DN83104_c1_g3_i1	Q8MY85	Fibroblast growth factor receptor 2	DjPTK1;	PF07714;	GO:0016021;GO:0005524;GO:0004714;
TRINITY_DN83064_c1_g1_i9	H2A0L7	Fibronectin type III domain-containing protein 1		PF00041;	GO:0005576;
TRINITY_DN86589_c4_g4_i4	H2A0L8	Fibronectin type III domain-containing protein 2		PF00041;	GO:0005576;
TRINITY_DN65680_c0_g1_i4	P10079	Fibropellin-1	Epidermal growth factor-related protein 1;Fibropellin-I;SpEGF I;UEGF-1;	PF01382;PF00431;PF00008;PF12661;	GO:0032579;GO:0031410;GO:0005615;GO:0005509;
TRINITY_DN70706_c0_g1_i3	P10079	Fibropellin-1	Epidermal growth factor-related protein 1;Fibropellin-I;SpEGF I;UEGF-1;	PF01382;PF00431;PF00008;PF12661;	GO:0032579;GO:0031410;GO:0005615;GO:0005509;
TRINITY_DN64799_c1_g1_i3	Q9WTS8	Ficolin-1	Collagen/fibrinogen domain-containing protein 1;Ficolin-A;Ficolin-alpha;M-ficolin;	PF01391;PF00147;	GO:0005581;GO:0005576;GO:0031232;GO:0030246;GO:0046872;GO:0008329;GO:0002752;GO:0007186;GO:0045087;GO:2000484;
TRINITY_DN64176_c4_g1_i1	O70497 Q3KNL6	Ficolin-2	Collagen/fibrinogen domain-containing protein 2;Ficolin-B;Ficolin-beta;L-ficolin;	PF01391;PF00147;	GO:0005581;GO:0005576;GO:0031232;GO:0030246;GO:0097367;GO:0001664;GO:0046872;GO:0033691;GO:0008329;GO:0002752;GO:0001867;GO:0007186;GO:0046597;GO:2000484;GO:0034394;GO:0043654;
TRINITY_DN67082_c0_g2_i5	P57756	Ficolin-2	Collagen/fibrinogen domain-containing protein 2;Ficolin-B;Ficolin-beta;L-ficolin;	PF01391;PF00147;	GO:0005581;GO:0005576;GO:0030246;GO:0046872;GO:0033691;GO:0001867;
TRINITY_DN74407_c1_g7_i1	Q15485 A6NFG7 A8K478 Q6IS69 Q7M4P4 Q9UC57	Ficolin-2	37 kDa elastin-binding protein;Collagen/fibrinogen domain-containing protein 2;EBP-37;Ficolin-B;Ficolin-beta;Hucolin;L-ficolin;Serum lectin p35;	PF01391;PF00147;	GO:0072562;GO:0005581;GO:0070062;GO:0005576;GO:0003823;GO:0048306;GO:2001065;GO:0046872;GO:0043394;GO:0004252;GO:0006956;GO:0001867;GO:0050829;GO:0050830;GO:0008228;GO:0043654;
TRINITY_DN86380_c0_g1_i1	Q9VEN1 Q7KJX2 Q7KKC2 Q9GQV1 Q9U4I3 Q9U6C0 Q9U6C1	Filamin-A	Actin-binding protein 280;Filamin-1;Filamin1;	PF00307;PF00630;	GO:0015629;GO:0045179;GO:0005829;GO:0035324;GO:0035183;GO:0035182;GO:0005886;GO:0003779;GO:0048149;GO:0007303;GO:0008340;GO:0007301;GO:0008302;GO:0030708;GO:0030725;GO:0007611;GO:0007616;GO:0000278;GO:0008045;GO:0035204;GO:0008355;GO:0051495;GO:0008104;GO:0030431;
TRINITY_DN86970_c3_g1_i2	Q14315 B2ZZ88 O95303 Q07985 Q9NS12 Q9NYE5 Q9UMR8 Q9Y503	Filamin-C	ABP-280-like protein;ABP-L;Actin-binding-like protein;Filamin-2;Gamma-filamin;	PF00307;PF00630;	GO:0043034;GO:0005737;GO:0005856;GO:0005829;GO:0005925;GO:0005886;GO:0042383;GO:0016528;GO:0030018;GO:0051015;GO:0030506;GO:0008092;GO:0034329;GO:0048747;
TRINITY_DN86617_c2_g1_i2	Q5T1M5 Q05DK8 Q5T1M2 Q6DD85 Q9Y4D0	FK506-binding protein 15	133 kDa FK506-binding protein;WASP- and FKBP-like protein;	PF00254;	GO:0005884;GO:0030424;GO:0005769;GO:0030426;GO:0016020;GO:0003779;GO:0006897;GO:0010923;
TRINITY_DN70152_c0_g1_i4	Q8NFG4 A6NJJ8 Q6ZRX1 Q96BD2 Q96BE4	Folliculin	BHD skin lesion fibrofolliculoma protein;Birt-Hogg-Dube syndrome protein;	PF16692;	GO:0005929;GO:0005737;GO:0005829;GO:0005764;GO:0005634;GO:0005886;GO:0005085;GO:0032403;GO:0007043;GO:0030097;GO:0001701;GO:2001170;GO:0030308;GO:0030336;GO:1901723;GO:2000506;GO:0070373;GO:0010629;GO:0010823;GO:0051898;GO:1900181;GO:0035024;GO:0032007;GO:0000122;GO:0043065;GO:0010508;GO:0045785;GO:0001934;GO:0032008;GO:0045944;GO:0030511;GO:0032465;GO:0035065;GO:2000973;GO:0001932;GO:0032006;GO:…
TRINITY_DN86204_c2_g1_i3	Q96PY5 B2RZH5 Q14CC9 Q4ZG52 Q8N3E0	Formin-like protein 2	Formin homology 2 domain-containing protein 2;	PF06367;PF06371;PF02181;	GO:0005829;GO:0003779;GO:0045296;GO:0017048;GO:0030866;GO:0007010;GO:0022604;
TRINITY_DN82933_c3_g1_i2	Q6GLT8	Fumarylacetoacetate hydrolase domain-containing protein 2		PF01557;	GO:0016787;GO:0046872;GO:0008152;
TRINITY_DN72381_c0_g1_i1	Q13569 Q8IUZ6 Q8IZM3	G/T mismatch-specific thymine DNA glycosylase	Thymine-DNA glycosylase;	PF03167;	GO:0005654;GO:0005634;GO:0005886;GO:0016605;GO:0005524;GO:0031404;GO:0003684;GO:0003677;GO:0019104;GO:0003690;GO:0043739;GO:0000287;GO:0030983;GO:0019904;GO:0042803;GO:0005080;GO:0043621;GO:0008263;GO:0001104;GO:0031402;GO:0032183;GO:0008134;GO:0004844;GO:0006284;GO:0006285;GO:0016569;GO:0045008;GO:0080111;GO:0009790;GO:0006298;GO:0035562;GO:0032091;GO:0000122;GO:0035511;GO:1902544;GO:0040029;GO:…
TRINITY_DN86329_c2_g1_i3	Q06546 Q12939	GA-binding protein alpha chain	Nuclear respiratory factor 2 subunit alpha;Transcription factor E4TF1-60;	PF00178;PF11620;PF02198;	GO:0000790;GO:0005654;GO:0005634;GO:0033613;GO:0003682;GO:0003677;GO:0046982;GO:0000978;GO:0003713;GO:0003700;GO:0044212;GO:0001077;GO:0001228;GO:0030154;GO:1903351;GO:0001701;GO:0007005;GO:0045653;GO:0000122;GO:0010628;GO:0045944;GO:0006366;
TRINITY_DN55157_c0_g1_i2	Q66S03	Galactose-specific lectin nattectin		PF00059;	GO:0005576;GO:0030246;GO:0046872;GO:0006954;
TRINITY_DN75322_c2_g1_i4	Q3MHZ8	Galectin-9		PF00337;	GO:0005737;GO:0005576;GO:0005634;GO:0030246;GO:0002376;
TRINITY_DN77200_c0_g1_i6	Q92820	Gamma-glutamyl hydrolase	Conjugase;GH;Gamma-Glu-X carboxypeptidase;	PF07722;	GO:0035578;GO:0005829;GO:0070062;GO:0005576;GO:0005615;GO:0042470;GO:0005634;GO:0035580;GO:1904724;GO:0005773;GO:0008238;GO:0034722;GO:0008242;GO:0006541;GO:0043312;GO:0042493;GO:0045471;GO:0032868;GO:0010043;GO:0046900;
TRINITY_DN84596_c0_g1_i5	Q96RT7 Q5JZ80 Q6PJ40 Q86YE9 Q9BY91 Q9UGX3 Q9UGX4	Gamma-tubulin complex component 6		PF04130;	GO:0005813;GO:0005829;GO:0000923;GO:0070062;GO:0008274;GO:0016020;GO:0005874;GO:0000922;GO:0043015;GO:0008017;GO:0005200;GO:0051298;GO:0031122;GO:0051415;GO:0051321;GO:0007020;GO:0090307;
TRINITY_DN84065_c0_g1_i2	Q7ZVL2	GATOR complex protein WDR24 {ECO:0000305}		PF00400;	GO:0005765;GO:0006914;
TRINITY_DN80975_c0_g1_i1	Q7JQD3 A8I4V6 Q25418 Q27410	Gelsolin-like protein 1	Actin-modulator {ECO:0000303|PubMed:7957213, ECO:0000312|EMBL:BAA06219	2};	PF00626;	GO:0005737;GO:0005856;GO:0003779;GO:0051015;GO:0005509;GO:0051693;GO:0030043;GO:0030041;GO:0051014;GO:0045010;GO:0007275;
TRINITY_DN86387_c4_g3_i3	Q8MPM1	Gelsolin-like protein 2	Actin-modulator {ECO:0000303|PubMed:18197420, ECO:0000303|Ref	2};	PF00626;	GO:0005737;GO:0005856;GO:0051015;GO:0051693;
TRINITY_DN67941_c2_g2_i6	P60027 Q1XHV0	General transcription factor IIH subunit 4	Basic transcription factor 2 52 kDa subunit;General transcription factor IIH polypeptide 4;TFIIH basal transcription factor complex p52 subunit;	PF03849;	GO:0000439;GO:0000438;GO:0005675;GO:0016607;GO:0005634;GO:0005669;GO:0004003;GO:0003690;GO:0008353;GO:0003700;GO:0006289;GO:0070816;GO:0006366;
TRINITY_DN69006_c2_g1_i4	P18173 Q9VI87	Glucose dehydrogenase [FAD, quinone]		PF05199;PF00732;	GO:0005576;GO:0050660;GO:0016614;GO:0006006;GO:0008364;GO:0046693;
TRINITY_DN83757_c1_g1_i3	P17439 Q78NR7	Glucosylceramidase	Acid beta-glucosidase;Beta-glucocerebrosidase;D-glucosyl-N-acylsphingosine glucohydrolase;	PF02055;PF17189;	GO:0070062;GO:0005615;GO:0043202;GO:0005765;GO:0004348;GO:0016787;GO:0005102;GO:1905037;GO:1901805;GO:0009267;GO:0071356;GO:0046513;GO:0006680;GO:0032269;GO:0032715;GO:0043407;GO:1901215;GO:0032463;GO:1904925;GO:1904457;GO:0032436;GO:0043243;GO:0035307;GO:1903061;GO:0051247;GO:1903052;GO:0032268;GO:0051246;GO:0033561;GO:0043627;GO:0051384;GO:0009268;GO:0033574;GO:0097066;GO:0043589;GO:0046512;GO:…
TRINITY_DN74219_c0_g1_i3	P70627 Q547B6	Glutamate carboxypeptidase 2	Folate hydrolase 1;Folylpoly-gamma-glutamate carboxypeptidase;Glutamate carboxypeptidase II;Membrane glutamate carboxypeptidase;N-acetylated-alpha-linked acidic dipeptidase I;Prostate-specific membrane antigen homolog;Pteroylpoly-gamma-glutamate carboxypeptidase;	PF02225;PF04389;PF04253;	GO:0016021;GO:0005886;GO:0004180;GO:0016805;GO:0046872;GO:0008237;GO:0043065;GO:0006508;
TRINITY_DN74780_c1_g1_i2	P00367 B3KV55 B4DGN5 Q5TBU3	Glutamate dehydrogenase 1, mitochondrial		PF00208;PF02812;	GO:0005737;GO:0005759;GO:0005739;GO:0043531;GO:0005524;GO:0004352;GO:0004353;GO:0005525;GO:0042802;GO:0070728;GO:0070403;GO:0008652;GO:0006537;GO:0006538;GO:0006541;GO:0007005;GO:0032024;GO:0021762;GO:0072350;
TRINITY_DN77885_c0_g1_i3	Q8WWS1 Q96KS6 Q96KS7 Q96KS8	Glutamate receptor ionotropic, kainate 2	Excitatory amino acid receptor 4;Glutamate receptor 6;	PF01094;PF00060;PF10613;	GO:0030054;GO:0032839;GO:0005887;GO:0008328;GO:0043204;GO:0005886;GO:0045211;GO:0043195;GO:0005234;GO:0015277;GO:0015276;GO:0030165;GO:0042803;GO:0031624;GO:0031625;GO:0007268;GO:0007215;GO:0050804;GO:0051967;GO:0051402;GO:0043525;GO:0050806;GO:0043113;GO:0046328;GO:0048172;GO:0006810;
TRINITY_DN84857_c1_g2_i1	P42260	Glutamate receptor ionotropic, kainate 2	Glutamate receptor 6;	PF01094;PF00060;PF10613;	GO:0030424;GO:0030054;GO:0030425;GO:0032839;GO:0005887;GO:0008328;GO:0043204;GO:0045211;GO:0045202;GO:0043195;GO:0005234;GO:0008066;GO:0042802;GO:0004970;GO:0015277;GO:0030165;GO:0042803;GO:0031624;GO:0031625;GO:0007268;GO:0051967;GO:0051402;GO:0043525;GO:0050806;GO:0043113;GO:0046328;GO:0048172;
TRINITY_DN81414_c1_g4_i4	Q07075 Q504U2	Glutamyl aminopeptidase	Aminopeptidase A;Differentiation antigen gp160;	PF11838;PF01433;	GO:0045177;GO:0016324;GO:0005903;GO:0031410;GO:0009897;GO:0070062;GO:0005887;GO:0005765;GO:0005886;GO:0004177;GO:0070006;GO:0008237;GO:0042277;GO:0008270;GO:0001525;GO:0002005;GO:0002003;GO:0016477;GO:0008283;GO:0007267;GO:0032835;GO:0043171;GO:0003081;
TRINITY_DN71887_c6_g1_i2	P46436	Glutathione S-transferase 1	GST class-sigma;	PF14497;PF02798;	GO:0005903;GO:0005737;GO:0004602;GO:0004364;GO:0055114;
TRINITY_DN79377_c1_g3_i2	O16116 Q21357	Glutathione S-transferase 3	CeGST3;GST class-sigma;	PF14497;PF02798;	GO:0004364;
TRINITY_DN86649_c2_g3_i1	Q9BEB0	Glutathione S-transferase Mu 2	GST class-mu 2;GSTM2-2;	PF00043;PF02798;	GO:0005737;GO:0004364;GO:0006749;
TRINITY_DN85631_c1_g2_i9	A6QLU1	Glycerol-3-phosphate dehydrogenase, mitochondrial		PF01266;PF16901;PF13499;	GO:0009331;GO:0005743;GO:0005509;GO:0052591;GO:0043010;GO:0006094;GO:0019563;GO:0006072;GO:0035264;
TRINITY_DN61604_c11_g1_i1	P11183	Glycine cleavage system H protein, mitochondrial {ECO:0000303|PubMed:1993703}	Lipoic acid-containing protein;	PF01597;	GO:0005960;GO:0005739;GO:0019464;GO:0009249;
TRINITY_DN71285_c0_g1_i1	Q5JXX5	Glycine receptor subunit alpha-4		PF02931;PF02932;	GO:0030054;GO:0034707;GO:0030425;GO:0005887;GO:0043204;GO:0045211;GO:0016934;GO:0016594;GO:0022824;GO:0007218;GO:0043200;GO:0060012;
TRINITY_DN67971_c3_g2_i1	Q0VC84	Glycoprotein-N-acetylgalactosamine 3-beta-galactosyltransferase 1	Core 1 O-glycan T-synthase;Core 1 UDP-galactose:N-acetylgalactosamine-alpha-R beta 1,3-galactosyltransferase 1;Core 1 beta1,3-galactosyltransferase 1;	PF02434;	GO:0016021;GO:0016263;GO:0046872;GO:0001525;GO:0060576;GO:0001822;GO:0016267;
TRINITY_DN73260_c0_g1_i1	Q0VC84	Glycoprotein-N-acetylgalactosamine 3-beta-galactosyltransferase 1	Core 1 O-glycan T-synthase;Core 1 UDP-galactose:N-acetylgalactosamine-alpha-R beta 1,3-galactosyltransferase 1;Core 1 beta1,3-galactosyltransferase 1;	PF02434;	GO:0016021;GO:0016263;GO:0046872;GO:0001525;GO:0060576;GO:0001822;GO:0016267;
TRINITY_DN77988_c0_g1_i3	Q8K1Q0	Glycylpeptide N-tetradecanoyltransferase 1	Myristoyl-CoA:protein N-myristoyltransferase 1;Peptide N-myristoyltransferase 1;	PF01233;PF02799;	GO:0005737;GO:0005829;GO:0019898;GO:0005886;GO:0004379;GO:0019107;GO:0001701;GO:0018008;
TRINITY_DN82495_c0_g1_i4	Q9P2T1 D3DS66 Q567T0 Q6IAJ8 Q86T14	GMP reductase 2 {ECO:0000255|HAMAP-Rule:MF_03195}	Guanosine 5'-monophosphate oxidoreductase 2 {ECO:0000255|HAMAP-Rule:MF_03195};	PF00478;	GO:0005829;GO:1902560;GO:0003920;GO:0046872;GO:0046037;GO:0006144;GO:0043101;
TRINITY_DN54647_c0_g1_i1	Q63772	Growth arrest-specific protein 6	AXL receptor tyrosine kinase ligand;Growth-potentiating factor;	PF07645;PF00594;PF00054;PF02210;	GO:0005737;GO:0070062;GO:0005615;GO:0005622;GO:0060090;GO:0005509;GO:0043027;GO:0008083;GO:0001786;GO:0030296;GO:0048018;GO:0005102;GO:0030971;GO:0005245;GO:0032148;GO:0031100;GO:0043277;GO:0035754;GO:0007596;GO:0031589;GO:0035690;GO:0071333;GO:0071363;GO:0035457;GO:0009267;GO:0071307;GO:0097028;GO:0007167;GO:0085029;GO:0019064;GO:0097241;GO:0010934;GO:0070168;GO:0043154;GO:2000669;GO:2000352;GO:…
TRINITY_DN85029_c1_g1_i4	Q9I7M2 Q8SZE0	GTP-binding protein 10 homolog		PF01018;PF01926;	GO:0005730;GO:0005525;GO:0042254;
TRINITY_DN79239_c1_g1_i3	Q8NHV1	GTPase IMAP family member 7	Immunity-associated nucleotide 7 protein;	PF04548;	GO:0005829;GO:0005783;GO:0005794;GO:0043231;GO:0005811;GO:0005525;GO:0003924;GO:0042803;GO:0046039;
TRINITY_DN87395_c2_g2_i2	Q5RAV9	Guanine deaminase	Guanine aminohydrolase;	PF01979;	GO:0008892;GO:0008270;GO:0006147;
TRINITY_DN80517_c0_g1_i2	P30682	Guanine nucleotide-binding protein G(i) subunit alpha	Adenylate cyclase-inhibiting G alpha protein;	PF00503;	GO:0031683;GO:0005525;GO:0003924;GO:0046872;GO:0004871;GO:0007188;
TRINITY_DN66277_c0_g1_i1	Q8BKT8 A2AIF2 Q924Z7	HAUS augmin-like complex subunit 7	26S proteasome-associated UCH37-interacting protein 1;UCHL5-interacting protein;		GO:0005813;GO:0005737;GO:0070652;GO:0005874;GO:0005819;GO:0031996;GO:0051301;GO:0007098;GO:0051225;
TRINITY_DN82819_c1_g3_i1	O43301	Heat shock 70 kDa protein 12A			GO:0070062;GO:0005524;
TRINITY_DN86218_c0_g1_i5	O43301	Heat shock 70 kDa protein 12A			GO:0070062;GO:0005524;
TRINITY_DN74412_c2_g1_i2	Q9CZJ2	Heat shock 70 kDa protein 12B			GO:0005524;
TRINITY_DN60628_c0_g1_i3	P83425	Heavy metal-binding protein HIP		PF00386;	GO:0005576;GO:0046872;
TRINITY_DN76957_c2_g1_i2	P83425	Heavy metal-binding protein HIP		PF00386;	GO:0005576;GO:0046872;
TRINITY_DN68975_c2_g1_i2	Q01528	Hemagglutinin/amebocyte aggregation factor	18K-LAF;		GO:0005576;
TRINITY_DN68975_c2_g4_i1	Q01528	Hemagglutinin/amebocyte aggregation factor	18K-LAF;		GO:0005576;
TRINITY_DN86772_c3_g2_i4	Q56A36	Hematopoietic SH2 domain-containing protein homolog		PF00017;	GO:0007165;
TRINITY_DN65341_c0_g2_i5	Q96RW7 A6NGE3 Q5TYR7 Q96DN3 Q96DN8 Q96SC3	Hemicentin-1	Fibulin-6;	PF12662;PF07645;PF07474;PF07679;PF00090;	GO:0005604;GO:0005938;GO:0030054;GO:0032154;GO:0070062;GO:0005509;GO:0007049;GO:0051301;GO:0050896;GO:0007601;
TRINITY_DN83811_c0_g1_i13	Q96RW7 A6NGE3 Q5TYR7 Q96DN3 Q96DN8 Q96SC3	Hemicentin-1	Fibulin-6;	PF12662;PF07645;PF07474;PF07679;PF00090;	GO:0005604;GO:0005938;GO:0030054;GO:0032154;GO:0070062;GO:0005509;GO:0007049;GO:0051301;GO:0050896;GO:0007601;
TRINITY_DN64216_c6_g1_i3	Q05187	Hemocyte protein-glutamine gamma-glutamyltransferase	Hemocyte transglutaminase;	PF00927;PF01841;PF00868;	GO:0016020;GO:0046872;GO:0003810;GO:0018149;
TRINITY_DN80112_c1_g1_i2	Q9BH09	Hepatocyte growth factor	Hepatopoietin-A;Scatter factor;	PF00051;PF00024;PF00089;	GO:0005615;GO:0016020;GO:0042056;GO:0008083;GO:0004252;GO:0000187;GO:0060326;GO:0000902;GO:0035729;GO:0048012;GO:0001889;GO:0061138;GO:0051450;GO:0043154;GO:1902042;GO:1901299;GO:0050728;GO:0032715;GO:0033137;GO:0090201;GO:0030335;GO:0008284;GO:2000573;GO:0032733;GO:0050731;GO:0014068;GO:0060665;GO:1900744;GO:1902947;
TRINITY_DN85248_c0_g1_i4	Q0V8S0 Q2NKZ6	Hepatocyte growth factor-regulated tyrosine kinase substrate		PF01363;PF12210;PF00790;	GO:0005829;GO:0031901;GO:0070062;GO:0005764;GO:0032585;GO:0046872;GO:0019904;GO:0010324;GO:0046426;GO:1903543;GO:0010628;GO:0072657;GO:0006622;GO:0043405;
TRINITY_DN63141_c1_g1_i1	Q91ZR0 Q99KU9 Q9QYF4	Heterogeneous nuclear ribonucleoprotein Q	Glycine- and tyrosine-rich RNA-binding protein;NS1-associated protein 1;Synaptotagmin-binding, cytoplasmic RNA-interacting protein;pp68;	PF00076;	GO:0071013;GO:0070937;GO:0005737;GO:0005783;GO:0097452;GO:0071204;GO:0030529;GO:0016020;GO:0005654;GO:0008143;GO:0003723;GO:0071346;GO:0070934;GO:0006397;GO:0017148;GO:0001649;GO:0008380;
TRINITY_DN57514_c0_g1_i1	Q8QZV1 F1LRG6	High affinity cGMP-specific 3',5'-cyclic phosphodiesterase 9A {ECO:0000305}		PF00233;	GO:0005829;GO:0005783;GO:0005794;GO:0043204;GO:0048471;GO:0032587;GO:0042383;GO:0047555;GO:0046872;GO:0046069;GO:0046068;GO:0019934;GO:0010613;
TRINITY_DN74613_c0_g1_i5	Q0E908 Q960G2	Hillarin {ECO:0000312|FlyBase:FBgn0050147}	D-Hillarin {ECO:0000303|PubMed:15818553};		GO:0005938;GO:0032154;GO:0046872;
TRINITY_DN81383_c0_g1_i4	Q0E908 Q960G2	Hillarin {ECO:0000312|FlyBase:FBgn0050147}	D-Hillarin {ECO:0000303|PubMed:15818553};		GO:0005938;GO:0032154;GO:0046872;
TRINITY_DN86562_c3_g1_i2	Q9Z2V5 B1AUA6	Histone deacetylase 6	Histone deacetylase mHDA2;	PF00850;PF02148;	GO:0016235;GO:0030424;GO:0005901;GO:0044297;GO:0031252;GO:0005737;GO:0005829;GO:0030425;GO:0030286;GO:0000118;GO:0016234;GO:0005874;GO:0005875;GO:0043005;GO:0005654;GO:0005634;GO:0043204;GO:0048471;GO:0043234;GO:0003779;GO:0043014;GO:0008013;GO:0048487;GO:0001047;GO:0070840;GO:0004407;GO:0042826;GO:0051879;GO:0008017;GO:0051787;GO:0032041;GO:0031593;GO:0048156;GO:0042903;GO:0043130;GO:0031625;GO:…
TRINITY_DN77483_c1_g2_i3	Q8VH37 Q3V270 Q9D0K6	Histone deacetylase 8		PF00850;	GO:0005737;GO:0000118;GO:0005634;GO:0005886;GO:0004407;GO:0030544;GO:0051879;GO:0046872;GO:0032041;GO:0008134;GO:0006325;GO:0031397;GO:0071922;GO:0031647;GO:0032204;GO:0006355;GO:0007062;GO:0006351;
TRINITY_DN64794_c7_g1_i2	P08991	Histone H2A	V	H2A	F/Z;	PF00125;PF16211;	GO:0000790;GO:0000786;GO:0003677;GO:0046982;GO:0006342;
TRINITY_DN87904_c4_g1_i2	Q8BRH4 Q5YLV9 Q8BK12 Q8C6M3 Q923H5 Q923H6	Histone-lysine N-methyltransferase 2C	Myeloid/lymphoid or mixed-lineage leukemia protein 3 homolog;	PF05965;PF05964;PF00628;PF00856;	GO:0035097;GO:0044666;GO:0005654;GO:0005634;GO:0003677;GO:0042800;GO:0046872;GO:0003723;GO:0016746;GO:0061029;GO:0016571;GO:0035264;GO:0048146;GO:0010468;GO:0006355;GO:0007338;GO:0006351;
TRINITY_DN65072_c0_g1_i4	Q297V5	Histone-lysine N-methyltransferase pr-set7	PR/SET domain-containing protein 07;	PF00856;	GO:0005634;GO:0005700;GO:0042799;GO:0007049;GO:0051301;GO:0016571;GO:0006355;GO:0006351;
TRINITY_DN84323_c1_g3_i3	Q5ZML9 E1C6M7	Histone-lysine N-methyltransferase setd3	SET domain-containing protein 3;	PF09273;PF00856;	GO:0000790;GO:0046975;GO:0042800;GO:0003713;GO:0010452;GO:0051568;GO:0018027;GO:0018026;GO:0018023;GO:0045944;GO:0045893;GO:0006351;
TRINITY_DN72654_c0_g1_i6	Q9D5T7 Q9CUF3 Q9D473	HORMA domain-containing protein 1 {ECO:0000312|MGI:MGI:1915231}	Newborn ovary HORMA protein {ECO:0000303|PubMed:15567723};	PF02301;	GO:0005694;GO:0000794;GO:0005737;GO:0005634;GO:0000795;GO:0001824;GO:0051321;GO:0042138;GO:0051598;GO:0051177;GO:0048477;GO:0060629;GO:0007283;GO:0007129;GO:0007130;
TRINITY_DN74406_c3_g1_i3	P53817 B7X6T2	HRAS-like suppressor 3 {ECO:0000250|UniProtKB:P53816}	Group XVI phospholipase A2 {ECO:0000312|RGD:2829};H-rev 107 protein homolog {ECO:0000250|UniProtKB:P53816};	PF04970;	GO:0005737;GO:0005783;GO:0016021;GO:0016020;GO:0048471;GO:0005778;GO:0005777;GO:0052740;GO:0008970;GO:0052739;GO:0004623;GO:0046485;GO:0016042;GO:0045786;GO:0007031;GO:0008654;GO:1904177;GO:0006641;
TRINITY_DN85539_c4_g2_i17	Q99L47 Q4FJT4	Hsc70-interacting protein	Protein FAM10A1;Protein ST13 homolog;		GO:0005829;GO:0070062;GO:0043234;GO:0051087;GO:0032564;GO:0030544;GO:0042802;GO:0032403;GO:0046983;GO:0019904;GO:0051082;GO:0070389;GO:0061084;GO:0051260;
TRINITY_DN76190_c6_g2_i1	Q99P31 Q9CYV8	Hsp70-binding protein 1	Heat shock protein-binding protein 1;Hsp70-interacting protein 1;	PF08609;	GO:0004857;GO:0032436;GO:0031398;
TRINITY_DN88230_c1_g1_i4	P42858 Q9UQB7	Huntingtin	Huntington disease protein;	PF12372;	GO:0005776;GO:0030424;GO:0005814;GO:0005737;GO:0030659;GO:0005829;GO:0030425;GO:0005783;GO:0005794;GO:0016234;GO:0005770;GO:0005654;GO:0005634;GO:0048471;GO:0043234;GO:0048487;GO:0034452;GO:0045505;GO:0031072;GO:0042802;GO:0044325;GO:0019900;GO:0002039;GO:0005522;GO:0008134;GO:0048513;GO:0006915;GO:0000132;GO:0007030;GO:2001237;GO:1905337;GO:0043065;GO:0045724;GO:0031587;GO:1904504;GO:1903599;GO:…
TRINITY_DN72508_c5_g1_i2	A2RU49 B7ZMA5 F8W6X5 Q6ZTN0	Hydroxylysine kinase	Aminoglycoside phosphotransferase domain-containing protein 1;	PF01636;	GO:0005759;GO:0047992;GO:0006554;
TRINITY_DN67984_c1_g3_i2	Q9Y6R7 O95784	IgGFc-binding protein	Fcgamma-binding protein antigen;	PF08742;PF17517;PF01826;PF12714;PF00094;	GO:0070062;
TRINITY_DN67984_c1_g5_i1	Q9Y6R7 O95784	IgGFc-binding protein	Fcgamma-binding protein antigen;	PF08742;PF17517;PF01826;PF12714;PF00094;	GO:0070062;
TRINITY_DN68833_c0_g1_i1	Q9Y6R7 O95784	IgGFc-binding protein	Fcgamma-binding protein antigen;	PF08742;PF17517;PF01826;PF12714;PF00094;	GO:0070062;
TRINITY_DN86086_c1_g2_i1	Q91YE6 Q924M3 Q924M4	Importin-9	Importin-9a;Importin-9b;Ran-binding protein 9;	PF03810;	GO:0005737;GO:0005829;GO:0016020;GO:0005635;GO:0042393;GO:0008565;GO:0008536;GO:0006606;GO:0050821;GO:0006610;GO:0042254;
TRINITY_DN78736_c1_g1_i2	Q6PIX5 A2AVE2 Q04843 Q5DTF4 Q6PJ49 Q8VIK0	Inactive rhomboid protein 1	Epidermal growth factor receptor-related protein;Rhomboid family member 1;	PF01694;PF12595;	GO:0005789;GO:0000139;GO:0016021;GO:0016477;GO:0008283;GO:0050709;GO:0006508;GO:0042058;GO:0061136;GO:0050708;
TRINITY_DN87414_c0_g1_i3	Q9Z329 B2KF91 P70226 Q5DWM3 Q5DWM5 Q61744 Q8R3B0	Inositol 1,4,5-trisphosphate receptor type 2	IP3 receptor isoform 2;Inositol 1,4,5-trisphosphate type V receptor;Type 2 inositol 1,4,5-trisphosphate receptor;	PF08709;PF00520;PF02815;PF08454;PF01365;	GO:0005938;GO:0005737;GO:0005783;GO:0016021;GO:0016020;GO:0005634;GO:0005886;GO:0043235;GO:0016529;GO:0033017;GO:0005509;GO:0015278;GO:0005220;GO:0035091;GO:0006816;GO:0071320;GO:0071361;GO:0001666;
TRINITY_DN86210_c1_g1_i1	P14735 B2R721 B7ZAU2 D3DR35 Q5T5N2	Insulin-degrading enzyme	Abeta-degrading protease;Insulin protease;Insulysin;	PF00675;PF05193;PF16187;	GO:0009986;GO:0005737;GO:0005829;GO:0031597;GO:0005615;GO:0005739;GO:0005634;GO:0005782;GO:0005777;GO:0005886;GO:0001540;GO:0005524;GO:0016887;GO:0031626;GO:0001948;GO:0043559;GO:0004222;GO:0042277;GO:0042803;GO:0005102;GO:0043130;GO:0001618;GO:0008270;GO:0050435;GO:0010815;GO:0008340;GO:0042447;GO:1901143;GO:1901142;GO:0008286;GO:0045861;GO:0045732;GO:0032461;GO:0051291;GO:0051260;GO:0051289;GO:…
TRINITY_DN79739_c1_g1_i2	Q9NVM9 B4DNK1 Q86WE2 Q96HM2 Q9BTX2 Q9NTB6 Q9NVM5	Integrator complex subunit 13 {ECO:0000312|HGNC:HGNC:20174}	Cell cycle regulator Mat89Bb homolog;Germ cell tumor 1;Protein asunder homolog;Sarcoma antigen NY-SAR-95;	PF10221;	GO:0005737;GO:0005654;GO:0005634;GO:0051301;GO:0051642;GO:0030317;GO:0007052;GO:0090435;GO:0080154;GO:0007346;GO:0042795;
TRINITY_DN83629_c0_g1_i5	B0FYY4	Integrin beta-1 {ECO:0000250|UniProtKB:P05556}	Fibronectin receptor subunit beta {ECO:0000250|UniProtKB:P05556};Integrin subunit beta-1 {ECO:0000312|EMBL:ABY71046	1};VLA-4 subunit beta;	PF07974;PF08725;PF07965;PF00362;PF17205;	GO:0009986;GO:0005925;GO:0008305;GO:0071438;GO:0030027;GO:0042470;GO:0016020;GO:0055037;GO:0032587;GO:0046872;GO:0046982;GO:0004872;GO:0033627;GO:0007160;GO:0071404;GO:0007229;GO:0090004;GO:0031623;GO:0010710;
TRINITY_DN74020_c1_g1_i9	P20695	Interferon-related developmental regulator 1	IRPR;Nerve growth factor-inducible protein PC4;	PF05004;PF04836;	GO:0005737;GO:0005634;GO:0005886;GO:0061629;GO:0014009;GO:0042692;GO:0007405;GO:0051091;GO:0045944;
TRINITY_DN83703_c1_g1_i1	Q6AXU3	Interferon-stimulated 20 kDa exonuclease-like 2		PF00929;	GO:0005730;GO:0000175;GO:0003723;GO:0042254;
TRINITY_DN68958_c0_g3_i1	Q6NZ06	Interleukin enhancer-binding factor 2 homolog		PF07528;	GO:0005730;GO:0005634;GO:0005524;GO:0003677;GO:0003725;GO:0016740;GO:0006955;GO:0045893;GO:0006351;
TRINITY_DN84662_c0_g1_i1	Q6VH22 Q6NZK1 Q80TI4 Q80W19 Q9DAB0	Intraflagellar transport protein 172 homolog	Protein wimple;	PF00400;	GO:0005930;GO:0036064;GO:0005929;GO:1903561;GO:0030992;GO:0031514;GO:0097598;GO:0097225;GO:0097228;GO:0060348;GO:0007420;GO:0060271;GO:0031122;GO:0007368;GO:0009953;GO:0008544;GO:0007507;GO:0001947;GO:0061525;GO:0035735;GO:0070986;GO:0060173;GO:0050680;GO:0001843;GO:0021915;GO:0001841;GO:1905515;GO:0007219;GO:0060021;GO:0045880;GO:0016485;GO:0008589;GO:0007224;GO:0021522;
TRINITY_DN83594_c0_g1_i4	Q8UVC3	Inversin		PF12796;PF00612;	GO:0005737;GO:0005856;GO:0005516;GO:0007275;GO:0016055;
TRINITY_DN83503_c0_g2_i4	Q15051 Q3KS08 Q3KS09 Q5DKQ7 Q8NI79 Q9BS08	IQ calmodulin-binding motif-containing protein 1	Nephrocystin-5;p53 and DNA damage-regulated IQ motif protein;	PF00612;	GO:0005814;GO:0005813;GO:0005829;GO:0070062;GO:0032391;GO:0001750;GO:0005516;GO:0019899;GO:0097711;GO:0060271;GO:0048496;GO:0045494;
TRINITY_DN80326_c1_g1_i4	P97411 E9QLS3 P97362 P97954 Q99M40 Q9R2C4	Islet cell autoantigen 1	69 kDa islet cell autoantigen;Islet cell autoantigen p69;	PF06456;PF04629;	GO:0030054;GO:0005829;GO:0000139;GO:0043231;GO:0030667;GO:0030672;GO:0019904;GO:0006836;GO:0050796;GO:0046928;
TRINITY_DN82841_c1_g1_i9	Q9Z2K8	Isocitrate dehydrogenase [NADP] cytoplasmic	Cytosolic NADP-isocitrate dehydrogenase;IDP;NADP(+)-specific ICDH;Oxalosuccinate decarboxylase;	PF00180;	GO:0005737;GO:0004450;GO:0000287;GO:0051287;GO:0006103;GO:0006097;GO:0006102;GO:0006099;
TRINITY_DN88364_c7_g1_i3	Q29EP6	JNK-interacting protein 3	Protein sunday driver;	PF16471;PF09744;	GO:0000139;GO:0043005;GO:0030140;GO:0019894;GO:0005078;GO:0008088;GO:0046328;GO:0016192;
TRINITY_DN88141_c2_g2_i2	Q8K3E5 Q7TNV2 Q9CVY1	Jouberin	Abelson helper integration site 1 protein;	PF00018;PF00400;	GO:0005912;GO:0005911;GO:0005814;GO:0005813;GO:0036064;GO:0005929;GO:0036038;GO:0097730;GO:0001750;GO:0042802;GO:0034613;GO:0007417;GO:0060271;GO:0035844;GO:0042462;GO:0001947;GO:0030902;GO:0070121;GO:0070986;GO:0001738;GO:0043066;GO:1905515;GO:0071599;GO:0035845;GO:0010628;GO:0045927;GO:0010976;GO:0030862;GO:0002092;GO:0045944;GO:0039023;GO:0039008;GO:0033365;GO:0050795;GO:0050708;GO:0060041;GO:…
TRINITY_DN84137_c0_g1_i3	Q9BWU0 A6NJ39 Q4KMT1 Q4KMX0 Q7Z5Q9 Q9NVN2	Kanadaptin	Human lung cancer oncogene 3 protein;Kidney anion exchanger adapter protein;Solute carrier family 4 anion exchanger member 1 adapter protein;	PF00498;	GO:0005737;GO:0043231;GO:0005654;GO:0005886;GO:0003729;
TRINITY_DN77719_c0_g1_i1	Q9H9L4 Q8N3B5 Q96CV0 Q9NX51	KAT8 regulatory NSL complex subunit 2	NSL complex protein NSL2;Non-specific lethal 2 homolog;	PF13891;	GO:0015629;GO:0005829;GO:0000123;GO:0005654;GO:0005886;GO:0043984;GO:0043981;GO:0043982;
TRINITY_DN81870_c1_g1_i2	Q5RBH8	KICSTOR complex protein ITFG2 {ECO:0000305}	Integrin-alpha FG-GAP repeat-containing protein 2 {ECO:0000250|UniProtKB:Q969R8};	PF15907;	GO:0140007;GO:0005765;GO:0034198;GO:0042149;GO:1904262;
TRINITY_DN58441_c0_g1_i2	Q6ZWJ8 Q8NBE0	Kielin/chordin-like protein	Cysteine-rich BMP regulator 2;Cysteine-rich motor neuron 2 protein;Kielin/chordin-like protein 1;	PF00093;PF00094;	GO:0005615;GO:0030513;
TRINITY_DN85263_c0_g1_i3	P21613	Kinesin heavy chain		PF00225;	GO:0005737;GO:0005874;GO:0005524;GO:0008017;GO:0003777;GO:0007018;
TRINITY_DN79364_c2_g2_i1	Q9EQW7 O35062	Kinesin-like protein KIF13A		PF12473;PF12423;PF00225;PF16183;	GO:0005813;GO:0010008;GO:0005871;GO:0005874;GO:0030496;GO:0032588;GO:0005524;GO:0016887;GO:0008017;GO:0003777;GO:0035459;GO:0000910;GO:0008333;GO:0043001;GO:0006886;GO:0032438;GO:0072383;
TRINITY_DN85615_c2_g1_i2	Q9GYZ0	Kinesin-like protein KIF15	Kinesin-related protein KRP180;	PF15908;PF00225;	GO:0005737;GO:0005871;GO:0005874;GO:0005819;GO:0005524;GO:0016887;GO:0008017;GO:0003777;GO:0007018;
TRINITY_DN83515_c0_g1_i2	B1AVY7 O35056 Q3TUD2 Q6ZPM0 Q8BZZ9	Kinesin-like protein KIF16B		PF00498;PF00225;PF00787;	GO:0005829;GO:0005769;GO:0031901;GO:0005768;GO:0005871;GO:0005874;GO:0005524;GO:0008574;GO:0016887;GO:0008017;GO:0003777;GO:0005547;GO:0043325;GO:0080025;GO:0032266;GO:0017137;GO:0045022;GO:0007492;GO:0007173;GO:0008543;GO:0001704;GO:0006895;GO:0007018;GO:0032801;GO:0001919;
TRINITY_DN87307_c1_g3_i1	Q86VH2 B2RTR8 Q5T6W0 Q86VH0 Q86VH1 Q9UF54	Kinesin-like protein KIF27		PF00225;	GO:0005929;GO:0005737;GO:0070062;GO:0005871;GO:0005874;GO:0005524;GO:0008574;GO:0008017;GO:0060271;GO:0003351;GO:0007018;GO:0021591;
TRINITY_DN84934_c0_g1_i1	B9FAF3 Q0DVT4 Q10SQ9 Q10SR0 Q8GZX4	Kinesin-like protein KIN-14E {ECO:0000305}		PF00225;PF11721;	GO:0005874;GO:0005524;GO:0008017;GO:0003777;GO:0007018;
TRINITY_DN62979_c1_g1_i6	Q3SZV2	KxDL motif-containing protein 1		PF10241;	GO:0099078;GO:0005765;GO:0032418;GO:0016192;
TRINITY_DN68535_c1_g2_i1	A8QL51	L-amino-acid oxidase		PF01593;	GO:0005576;GO:0001716;GO:0006915;GO:0042742;GO:0044179;
TRINITY_DN81878_c0_g3_i2	Q40588	L-ascorbate oxidase		PF00394;PF07731;PF07732;	GO:0005576;GO:0005507;GO:0008447;
TRINITY_DN67678_c3_g1_i9	Q47944	L-sorbose 1-dehydrogenase		PF05199;PF00732;	GO:0050660;GO:0016614;
TRINITY_DN68687_c0_g1_i3	Q58820	L-sulfolactate dehydrogenase	(R)-2-hydroxyacid dehydrogenase;(R)-sulfolactate dehydrogenase;L-2-hydroxycarboxylate dehydrogenase (NAD(+));	PF02615;	GO:0005737;GO:0102443;GO:0050545;GO:0019295;
TRINITY_DN81878_c0_g2_i5	Q84J37 Q9FI28	Laccase-15	Benzenediol:oxygen oxidoreductase 15;Diphenol oxidase 15;Protein TRANSPARENT TESTA 10;Urishiol oxidase 15;	PF00394;PF07731;PF07732;	GO:0048046;GO:0005507;GO:0052716;GO:0016722;GO:0009809;GO:0046274;GO:0010023;GO:0046688;
TRINITY_DN79489_c0_g1_i4	Q2QUN2 B7F9W5 B9FJ53 Q0IP29	Laccase-24	Benzenediol:oxygen oxidoreductase 24;Diphenol oxidase 24;Urishiol oxidase 24;	PF00394;PF07731;PF07732;	GO:0048046;GO:0005507;GO:0052716;GO:0016722;GO:0046274;
TRINITY_DN84046_c0_g1_i4	Q26474	Lachesin		PF07679;	GO:0031225;GO:0005886;GO:0007155;
TRINITY_DN56567_c0_g2_i3	P81018	Ladderlectin		PF00059;	GO:0005903;GO:0044194;GO:0005737;GO:0005829;GO:0005615;GO:0005886;GO:0030246;GO:0008061;
TRINITY_DN83924_c0_g1_i1	P23913	Lamin-B receptor		PF01222;PF09465;	GO:0005639;GO:0003677;GO:0016627;GO:0016628;GO:0016126;
TRINITY_DN49648_c0_g1_i1	P15215 Q24373 Q5BI30 Q9VT18	Laminin subunit gamma-1	Laminin B2 chain;	PF00052;PF00053;PF00055;	GO:0005605;GO:0005604;GO:0012505;GO:0031012;GO:0070831;GO:0033627;GO:0061031;GO:0085029;GO:0007494;GO:0007435;GO:0034446;
TRINITY_DN86330_c2_g2_i6	O89017	Legumain	Asparaginyl endopeptidase;Protease, cysteine 1;	PF01650;	GO:0045177;GO:0070062;GO:0005770;GO:0005764;GO:0004197;GO:0008233;GO:1901185;GO:0040015;GO:0043524;GO:0006508;GO:0051603;GO:0032801;GO:0003014;GO:0010447;GO:0006624;
TRINITY_DN86411_c4_g1_i2	Q6P1M3 Q14521 Q9BR62	Lethal(2) giant larvae protein homolog 2	HGL;	PF08366;PF00400;	GO:0005737;GO:0005829;GO:0043231;GO:0005886;GO:0005096;GO:0030165;GO:0017137;GO:0007049;GO:0051301;GO:0006887;GO:0032878;GO:0017157;GO:0050708;
TRINITY_DN86300_c4_g1_i1	Q8BMJ2 Q8BKW9	Leucine--tRNA ligase, cytoplasmic	Leucyl-tRNA synthetase;	PF08264;PF00133;	GO:0017101;GO:0005737;GO:0012505;GO:0005783;GO:0005764;GO:0016604;GO:0002161;GO:0005524;GO:0004819;GO:0005096;GO:0004823;GO:0004832;GO:0034198;GO:0071230;GO:0071233;GO:1990253;GO:0006425;GO:0006429;GO:0010507;GO:0043547;GO:1904263;GO:0006622;GO:0008361;GO:0006438;
TRINITY_DN69892_c2_g2_i4	Q9D9B4	Leucine-rich melanocyte differentiation-associated protein			GO:0030318;
TRINITY_DN58321_c0_g2_i1	Q80X72	Leucine-rich repeat-containing protein 15		PF13855;	GO:0005737;GO:0070062;GO:0016021;GO:0005518;GO:0001968;GO:0043236;GO:0004860;GO:0019221;GO:0090005;GO:0046426;GO:0006469;GO:0030335;GO:0046813;
TRINITY_DN65272_c2_g1_i1	Q4KM95	Leucine-rich repeat-containing protein 42		PF13516;
TRINITY_DN81672_c0_g1_i16	A0JPI9 Q4KLZ5	Leucine-rich repeat-containing protein 74A {ECO:0000250|UniProtKB:Q0VAA2}	Leucine-rich repeat-containing protein 74 {ECO:0000312|RGD:1564488};	PF13516;
TRINITY_DN82142_c0_g1_i3	Q0VAA2 Q6ZUG6 Q9Y627	Leucine-rich repeat-containing protein 74A {ECO:0000312|HGNC:HGNC:23346}	Leucine-rich repeat-containing protein 74 {ECO:0000312|HGNC:HGNC:23346};	PF13516;
TRINITY_DN86918_c1_g3_i3	O00370	LINE-1 retrotransposable element ORF2 protein		PF08333;PF03372;PF00078;	GO:0046872;GO:0003964;GO:0009036;GO:0006310;GO:0090305;GO:0032199;GO:0032197;
TRINITY_DN78030_c0_g1_i2	Q0P4Y8 Q569N7	Lipase maturation factor 2		PF06762;	GO:0005789;GO:0016021;GO:0051604;
TRINITY_DN62067_c0_g1_i1	Q8QGW7	Lipopolysaccharide-induced tumor necrosis factor-alpha factor homolog	Small integral membrane protein of lysosome/late endosome;	PF10601;	GO:0098559;GO:0098560;GO:0098574;GO:0009898;GO:0000139;GO:0005765;GO:0005634;GO:0005125;GO:0003677;GO:0008270;GO:0001816;GO:0006355;GO:0019953;GO:0006351;
TRINITY_DN78795_c0_g2_i1	Q8QGW7	Lipopolysaccharide-induced tumor necrosis factor-alpha factor homolog	Small integral membrane protein of lysosome/late endosome;	PF10601;	GO:0098559;GO:0098560;GO:0098574;GO:0009898;GO:0000139;GO:0005765;GO:0005634;GO:0005125;GO:0003677;GO:0008270;GO:0001816;GO:0006355;GO:0019953;GO:0006351;
TRINITY_DN78165_c0_g2_i1	C8YR32 Q8BMY5	Lipoxygenase homology domain-containing protein 1		PF01477;	GO:0016020;GO:0032420;GO:0005262;GO:0050982;GO:0007605;
TRINITY_DN81510_c2_g1_i6	Q13136 A6NLE3 Q13135 Q14567 Q8N4I2	Liprin-alpha-1	LAR-interacting protein 1;Protein tyrosine phosphatase receptor type f polypeptide-interacting protein alpha-1;	PF00536;PF07647;	GO:0005737;GO:0005829;GO:0005925;GO:0048786;GO:0004871;GO:0007160;GO:0014047;GO:0090005;GO:0051497;GO:0007269;GO:0007165;
TRINITY_DN87808_c8_g2_i1	Q08BT5	LisH domain and HEAT repeat-containing protein KIAA1468 homolog
TRINITY_DN75246_c1_g3_i1	Q8IVB5 Q6AI36	LIX1-like protein		PF14954;	GO:0005737;GO:0097352;
TRINITY_DN86854_c5_g1_i4	Q6PCB7 A6NIH2 B7Z662	Long-chain fatty acid transport protein 1	Solute carrier family 27 member 1;	PF00501;PF13193;	GO:0005783;GO:0016021;GO:0016020;GO:0005886;GO:0015245;GO:0004467;GO:0000166;GO:0042803;GO:0031957;GO:0033211;GO:0032049;GO:0015909;GO:0001579;GO:0071072;GO:0006654;GO:0006656;GO:0006646;GO:0006655;GO:0006661;GO:0006659;GO:0031652;GO:0071902;GO:0019216;GO:0009409;GO:0032868;
TRINITY_DN83388_c1_g1_i1	Q7ZYC4 Q2TAG2	Long-chain-fatty-acid--CoA ligase ACSBG2	Acyl-CoA synthetase bubblegum family member 2;	PF00501;	GO:0005737;GO:0005524;GO:0102391;GO:0004467;
TRINITY_DN77056_c1_g3_i1	P98158	Low-density lipoprotein receptor-related protein 2	Glycoprotein 330;Megalin;	PF12662;PF07645;PF00057;PF00058;	GO:0016324;GO:0005903;GO:0031526;GO:0005905;GO:0005737;GO:0005768;GO:0005615;GO:0016021;GO:0016020;GO:0045121;GO:0043234;GO:0005509;GO:0030492;GO:0042562;GO:0050750;GO:0030165;GO:0032403;GO:0004872;GO:0017124;GO:0007568;GO:0031100;GO:0016197;GO:0020028;GO:0046879;GO:0042953;GO:0010951;GO:0006898;GO:0042493;GO:0032526;GO:0033280;GO:0010165;GO:0045056;GO:0006766;
TRINITY_DN85920_c2_g1_i1	A2ARV4 P70215 Q3TL35 Q9JLB3	Low-density lipoprotein receptor-related protein 2	Glycoprotein 330;Megalin;	PF12662;PF07645;PF00057;PF00058;	GO:0045177;GO:0016324;GO:0005903;GO:0031526;GO:0005905;GO:0030139;GO:0005783;GO:0005768;GO:0070062;GO:0005794;GO:0016021;GO:0005765;GO:0016020;GO:0043235;GO:0005509;GO:0051087;GO:0004872;GO:0017124;GO:0035904;GO:0008283;GO:0060976;GO:0030900;GO:0007507;GO:0006898;GO:0003281;GO:0006766;
TRINITY_DN85298_c1_g1_i2	Q3UXZ9 Q3TM94 Q3UMI5 Q66JZ3	Lysine-specific demethylase 5A	Histone demethylase JARID1A;Jumonji/ARID domain-containing protein 1A;Retinoblastoma-binding protein 2;	PF01388;PF02373;PF02375;PF00628;PF08429;PF02928;	GO:0019907;GO:0005730;GO:0005634;GO:0032993;GO:0003682;GO:0031490;GO:0001046;GO:0003677;GO:0042393;GO:0034648;GO:0034647;GO:0035064;GO:0016706;GO:0003713;GO:0003700;GO:0008270;GO:0032922;GO:0034720;GO:0008584;GO:1901726;GO:0000122;GO:0045893;GO:0051090;GO:0007283;GO:0006351;
TRINITY_DN87522_c4_g3_i1	Q99549 B7Z6F9 Q5JPE5 Q5JTQ0 Q86TK3 Q96MK4 Q9BTP1	M-phase phosphoprotein 8	Two hybrid-associated protein 3 with RanBPM {ECO:0000303|PubMed:12559565};	PF12796;PF00385;	GO:0005737;GO:0005829;GO:0070062;GO:0005720;GO:0000788;GO:0005730;GO:0005634;GO:0005886;GO:0000151;GO:0035064;GO:0031625;GO:0004842;GO:0045892;GO:0044030;GO:0006351;
TRINITY_DN86468_c2_g1_i1	P22897 A5PKW3 Q5VSJ2 Q5VSK2	Macrophage mannose receptor 1	C-type lectin domain family 13 member D;C-type lectin domain family 13 member D-like;Human mannose receptor;Macrophage mannose receptor 1-like protein 1;	PF00040;PF00059;PF00652;	GO:0009986;GO:0010008;GO:0005887;GO:0005886;GO:0005537;GO:0004872;GO:0004888;GO:0001618;GO:0071346;GO:0071353;GO:0071222;GO:0006898;
TRINITY_DN69159_c0_g1_i3	Q9DC37 Q3UWU0 Q8BVZ3	Major facilitator superfamily domain-containing protein 1		PF07690;	GO:0016021;GO:0055085;
TRINITY_DN82074_c1_g2_i7	Q32LQ6	Major facilitator superfamily domain-containing protein 1		PF07690;	GO:0016021;GO:0055085;
TRINITY_DN68339_c0_g1_i3	Q4V8E5	Major facilitator superfamily domain-containing protein 3		PF07690;	GO:0005887;GO:0015295;GO:0006810;
TRINITY_DN78527_c0_g1_i2	Q5BIZ0	Major facilitator superfamily domain-containing protein 4A	Major facilitator superfamily domain-containing protein 4;	PF07690;	GO:0016021;GO:0005355;
TRINITY_DN84969_c0_g1_i2	A1DWM3	Major facilitator superfamily domain-containing protein 6	Macrophage MHC class I receptor 2 homolog;	PF12832;	GO:0016021;
TRINITY_DN53677_c0_g1_i1	B3EWZ5	MAM and LDL-receptor class A domain-containing protein 1	Skeletal organic matrix MAM and LDL-receptor 1 {ECO:0000303|PubMed:23765379};	PF00057;PF00629;PF00088;	GO:0005576;GO:0016020;
TRINITY_DN59844_c0_g1_i1	B3EWZ6	MAM and LDL-receptor class A domain-containing protein 2	Skeletal organic matrix MAM and LDL-receptor 2 {ECO:0000303|PubMed:23765379};	PF00057;PF00629;PF00088;	GO:0005576;GO:0016020;
TRINITY_DN60538_c0_g1_i1	B3EWZ6	MAM and LDL-receptor class A domain-containing protein 2	Skeletal organic matrix MAM and LDL-receptor 2 {ECO:0000303|PubMed:23765379};	PF00057;PF00629;PF00088;	GO:0005576;GO:0016020;
TRINITY_DN83081_c2_g1_i1	Q9UQ07 B2R6Z4 B7Z7P6 E7ER76 E7ERR8 Q92790 Q93067	MAPK/MAK/MRK overlapping kinase	MOK protein kinase;Renal tumor antigen 1;	PF00069;	GO:0097546;GO:0005929;GO:0005737;GO:0005634;GO:0005524;GO:0004693;GO:0046872;GO:0004672;GO:0004674;GO:0035556;GO:0006468;GO:0010468;GO:0007165;
TRINITY_DN75217_c0_g1_i1	O08746 E9QPK9 Q8R542	Matrilin-2		PF07645;PF10393;PF00092;	GO:0005604;GO:0031012;GO:0005615;GO:0005578;GO:0005509;GO:0007411;GO:0031104;GO:0008347;GO:0001764;GO:0031175;GO:0048678;
TRINITY_DN86580_c3_g4_i1	Q5HYA8 B3KRU5 B3KT47 G5E9H2 Q3ZCX3 Q7Z5T8 Q8IZ06	Meckelin	Meckel syndrome type 3 protein;Transmembrane protein 67;	PF09773;	GO:0005813;GO:0060170;GO:0035869;GO:0030659;GO:0005789;GO:0016021;GO:0036038;GO:0031005;GO:0051082;GO:0097711;GO:0060271;GO:0010826;GO:0030433;
TRINITY_DN78155_c0_g1_i1	Q0VFR9	Mediator of RNA polymerase II transcription subunit 17	Cofactor required for Sp1 transcriptional activation subunit 6;Mediator complex subunit 17;	PF10156;	GO:0016592;GO:0001104;GO:0006351;
TRINITY_DN84261_c0_g1_i6	Q99K74 A3KFP0 Q8R004 Q9D277 Q9WVF1	Mediator of RNA polymerase II transcription subunit 24	Mediator complex subunit 24;Thyroid hormone receptor-associated protein 4;Thyroid hormone receptor-associated protein complex 100 kDa component;	PF11277;	GO:0016592;GO:0005654;GO:0005634;GO:0000151;GO:0004402;GO:0004872;GO:0001104;GO:0046966;GO:0003713;GO:0003712;GO:0061630;GO:0030521;GO:0030518;GO:0045893;GO:0051291;GO:0019827;GO:0006366;GO:0006367;
TRINITY_DN77074_c0_g1_i4	Q6GP15	Mediator of RNA polymerase II transcription subunit 25	Mediator complex subunit 25;	PF11232;PF11244;PF11235;PF11265;	GO:0005634;GO:0006355;GO:0006351;
TRINITY_DN86489_c2_g1_i3	Q8VCB2 Q3UDX6 Q3UFQ1 Q6IR27	Mediator of RNA polymerase II transcription subunit 25	Mediator complex subunit 25;	PF11232;PF11244;PF11235;PF11265;	GO:0044798;GO:0005654;GO:0042974;GO:0046965;GO:0008134;GO:0048147;GO:0000122;GO:0071158;GO:0035563;GO:2001178;GO:0045944;GO:0006351;
TRINITY_DN85006_c1_g2_i2	Q4ZIN3 O60392 Q8NF79 Q96H30	Membralin	Transmembrane protein 259;	PF09746;	GO:0005789;GO:0016021;GO:1901215;GO:1904294;GO:0034976;
TRINITY_DN81138_c0_g1_i2	Q9WVQ1 Q3UH81 Q6GT88 Q8BYT1 Q8CA85	Membrane-associated guanylate kinase, WW and PDZ domain-containing protein 2	Activin receptor-interacting protein 1;Atrophin-1-interacting protein 1;Membrane-associated guanylate kinase inverted 2;	PF00625;PF00595;PF00397;	GO:0005923;GO:0005737;GO:0030425;GO:0005770;GO:0005634;GO:0048471;GO:0005886;GO:0014069;GO:0043234;GO:0036057;GO:0045202;GO:0031697;GO:0030165;GO:0019902;GO:0030159;GO:0004871;GO:0046332;GO:0070699;GO:1990090;GO:0072015;GO:0071850;GO:0032926;GO:0030336;GO:0008285;GO:0051898;GO:0038180;GO:0097118;GO:0010976;GO:0032516;GO:0002092;GO:2000809;GO:0051291;GO:0043113;GO:0007165;GO:0060395;
TRINITY_DN88269_c7_g1_i2	P41594 Q6J164	Metabotropic glutamate receptor 5		PF00003;PF01094;PF10606;PF07562;	GO:0005737;GO:0070062;GO:0005887;GO:0043005;GO:0005886;GO:0014069;GO:0042734;GO:0004930;GO:0099530;GO:0008066;GO:0099583;GO:0030296;GO:1990782;GO:0007196;GO:0035584;GO:1904646;GO:0007268;GO:0050890;GO:0007216;GO:0007612;GO:0007611;GO:0007626;GO:0090647;GO:0007206;GO:0061098;GO:1902938;GO:0048169;GO:0001932;GO:0051966;GO:0006417;GO:0006448;GO:0050808;
TRINITY_DN76237_c0_g1_i4	Q566Y9	Metallophosphoesterase 1	Post-GPI attachment to proteins factor 5;	PF00149;	GO:0005801;GO:0005783;GO:0070971;GO:0005793;GO:0033116;GO:0005794;GO:0016021;GO:0034235;GO:0030145;GO:0008081;GO:0006888;GO:0006506;
TRINITY_DN71186_c0_g1_i1	Q20930 Q9NDL4	Metalloprotease mig-17 {ECO:0000305}	Abnormal cell migration protein 17 {ECO:0000312|WormBase:F57B7	4};	PF01421;	GO:0005604;GO:0005615;GO:0046872;GO:0004222;GO:0008237;GO:0035262;GO:0016540;GO:0008104;GO:0030334;GO:1903354;GO:0031638;
TRINITY_DN71751_c1_g1_i4	Q20930 Q9NDL4	Metalloprotease mig-17 {ECO:0000305}	Abnormal cell migration protein 17 {ECO:0000312|WormBase:F57B7	4};	PF01421;	GO:0005604;GO:0005615;GO:0046872;GO:0004222;GO:0008237;GO:0035262;GO:0016540;GO:0008104;GO:0030334;GO:1903354;GO:0031638;
TRINITY_DN80898_c1_g2_i4	Q20930 Q9NDL4	Metalloprotease mig-17 {ECO:0000305}	Abnormal cell migration protein 17 {ECO:0000312|WormBase:F57B7	4};	PF01421;	GO:0005604;GO:0005615;GO:0046872;GO:0004222;GO:0008237;GO:0035262;GO:0016540;GO:0008104;GO:0030334;GO:1903354;GO:0031638;
TRINITY_DN66167_c6_g1_i2	P35624 Q9TT83 Q9TTB9	Metalloproteinase inhibitor 1	Tissue inhibitor of metalloproteinases 1;	PF00965;	GO:0005615;GO:0005578;GO:0005125;GO:0008083;GO:0046872;GO:0008191;GO:0002020;GO:0043086;GO:0010951;GO:0051045;GO:0008284;GO:2001044;GO:0034097;GO:0009725;
TRINITY_DN69383_c0_g2_i1	Q9TTY1 O77804 Q9TTE9	Metalloproteinase inhibitor 2	Tissue inhibitor of metalloproteinases 2;	PF00965;	GO:0005615;GO:0005578;GO:0046872;GO:0008191;GO:0002020;GO:0043086;GO:0051045;GO:0034097;GO:0009725;
TRINITY_DN71878_c0_g2_i8	Q9W6B4	Metalloproteinase inhibitor 3	Tissue inhibitor of metalloproteinases 3;	PF00965;	GO:0005578;GO:0046872;GO:0008191;
TRINITY_DN52978_c0_g1_i2	Q9JHB3 Q924B7	Metalloproteinase inhibitor 4	Tissue inhibitor of metalloproteinases 4;	PF00965;	GO:0005615;GO:0005578;GO:0030017;GO:0046872;GO:0008191;GO:0002020;GO:0007417;GO:0043086;GO:0051045;GO:0007219;GO:0042698;GO:0034097;GO:0042493;GO:0009725;GO:0032496;GO:0043434;
TRINITY_DN67479_c3_g2_i5	P80248	Metallothionein 10-III		PF00131;	GO:0046872;
TRINITY_DN83248_c5_g2_i5	Q5I0A0	Methionine aminopeptidase 1 {ECO:0000255|HAMAP-Rule:MF_03174}	Peptidase M 1 {ECO:0000255|HAMAP-Rule:MF_03174};	PF00557;PF15801;	GO:0005737;GO:0004177;GO:0046872;GO:0008235;
TRINITY_DN85492_c0_g1_i1	Q7PKS9 Q8T5K0	Methylthioribose-1-phosphate isomerase {ECO:0000255|HAMAP-Rule:MF_03119}	S-methyl-5-thioribose-1-phosphate isomerase {ECO:0000255|HAMAP-Rule:MF_03119};Translation initiation factor eIF-2B subunit alpha/beta/delta-like protein {ECO:0000255|HAMAP-Rule:MF_03119};	PF01008;	GO:0005737;GO:0005634;GO:0046523;GO:0019509;
TRINITY_DN85306_c3_g1_i4	A8KBL7 Q568A6	Methyltransferase-like protein 2-A			GO:0016427;GO:0030488;
TRINITY_DN74377_c3_g1_i4	Q5BK01	Methyltransferase-like protein 24		PF13383;	GO:0005576;GO:0008168;
TRINITY_DN83026_c0_g2_i5	Q5E9T8	Mevalonate kinase		PF08544;PF00288;	GO:0005829;GO:0005777;GO:0005524;GO:0004496;GO:0006695;GO:0019287;
TRINITY_DN87354_c2_g2_i1	Q8CAQ8 Q66JS4 Q7TNE2 Q8C7V1 Q8CCI0 Q8CDA8 Q9D9F6	MICOS complex subunit Mic60	Mitochondrial inner membrane protein;Mitofilin;	PF09731;	GO:0016020;GO:0061617;GO:0005743;GO:0005739;GO:0043209;GO:0003723;GO:0042407;GO:0051560;
TRINITY_DN83605_c0_g1_i4	A6QR44	Microprocessor complex subunit DGCR8	DiGeorge syndrome critical region 8 homolog;	PF00035;	GO:0005737;GO:0070877;GO:0005730;GO:0003725;GO:0020037;GO:0046872;GO:0070878;GO:0042803;GO:0004525;GO:0031053;GO:0072091;
TRINITY_DN58595_c0_g1_i7	Q2KJG4	Microsomal glutathione S-transferase 2		PF01124;	GO:0005783;GO:0005789;GO:0016021;GO:0005635;GO:0031090;GO:0005886;GO:0008047;GO:0004602;GO:0004364;GO:0004464;GO:0006750;GO:0019370;
TRINITY_DN88092_c1_g1_i1	Q811L6 E9QAH7 Q3UVE7 Q62489 Q6ZQE0 Q8BME3	Microtubule-associated serine/threonine-protein kinase 4		PF08926;PF00595;PF00069;	GO:0005737;GO:0005622;GO:0005524;GO:0000287;GO:0004674;GO:0035556;GO:0018105;
TRINITY_DN74278_c1_g1_i1	Q5E9H5	Mitochondrial chaperone BCS1	BCS1-like protein;	PF00004;PF08740;	GO:0016021;GO:0005743;GO:0005524;GO:0032981;GO:0034551;GO:0033617;
TRINITY_DN79447_c0_g2_i2	Q05AQ3	Mitochondrial coenzyme A transporter SLC25A42	Solute carrier family 25 member 42;	PF00153;	GO:0016021;GO:0005743;GO:0005739;GO:0043262;GO:0015217;GO:0080122;GO:0005347;GO:0015228;GO:0015866;GO:0080121;GO:0015867;GO:0035349;GO:0006839;
TRINITY_DN82770_c0_g2_i1	O35857 Q2NLC5	Mitochondrial import inner membrane translocase subunit TIM44		PF04280;	GO:0005743;GO:0005759;GO:0005739;GO:0005524;GO:0051087;GO:0030150;
TRINITY_DN58936_c0_g1_i2	O17287 A0A0M7RDR0	Mitochondrial import receptor subunit TOM22 homolog {ECO:0000305}		PF04281;	GO:0031307;GO:0005742;GO:0030150;GO:0045040;
TRINITY_DN67386_c1_g2_i7	Q5R7D0	Mitochondrial inner membrane protein COX18		PF02096;	GO:0031305;GO:0008565;GO:0051204;GO:0008535;
TRINITY_DN66152_c0_g1_i4	P25491 D6W1B6	Mitochondrial protein import protein MAS5	Yeast dnaJ protein 1;	PF00226;PF01556;PF00684;	GO:0005829;GO:0048471;GO:0072380;GO:0005524;GO:0001671;GO:0031072;GO:0046872;GO:0051082;GO:0006458;GO:0051131;GO:0042026;GO:0045047;GO:0006626;GO:0042787;GO:0009408;GO:0035719;GO:0030433;
TRINITY_DN71668_c4_g1_i1	O75439 O60416 Q96FV4	Mitochondrial-processing peptidase subunit beta	Beta-MPP;P-52;	PF00675;PF05193;	GO:0005743;GO:0005759;GO:0005750;GO:0005739;GO:0004222;GO:0008270;GO:0009060;GO:0006851;GO:0006122;GO:0016485;
TRINITY_DN81760_c0_g1_i1	Q5R8X7	Mitogen-activated protein kinase kinase kinase 13		PF07714;	GO:0005737;GO:0016020;GO:0005524;GO:0004709;GO:0046872;GO:0042803;GO:0004674;GO:0000186;GO:0007254;GO:0051092;GO:0046777;GO:0006468;
TRINITY_DN77510_c1_g2_i1	Q99759 B2RCW2 D3DU15 Q5BKZ6 Q8N3I9	Mitogen-activated protein kinase kinase kinase 3	MAPK/ERK kinase kinase 3;	PF00564;PF00069;	GO:0005737;GO:0005829;GO:0005524;GO:0004709;GO:0046872;GO:0004672;GO:0004674;GO:0032147;GO:0001568;GO:0035556;GO:0000165;GO:0043123;GO:1900745;GO:0046777;GO:0042981;GO:0007346;GO:0031098;
TRINITY_DN86719_c2_g1_i2	Q99JP0 E9PWI4 Q9CUS8	Mitogen-activated protein kinase kinase kinase kinase 3	Germinal center kinase-related protein kinase;MAPK/ERK kinase kinase kinase 3;	PF00780;PF00069;	GO:0005737;GO:0005524;GO:0008349;GO:0004674;GO:0035556;GO:0006468;GO:0042981;GO:0007346;GO:0034612;GO:0009411;GO:0031098;
TRINITY_DN72122_c0_g1_i2	Q6GM59	Monocarboxylate transporter 12	Solute carrier family 16 member 12;	PF07690;	GO:0005887;GO:0005308;GO:0015293;GO:1902598;
TRINITY_DN76843_c1_g1_i7	Q08CH3	MPN domain-containing protein		PF01398;	GO:0008233;
TRINITY_DN54333_c0_g1_i2	B3EWY9	Mucin-like protein {ECO:0000303|PubMed:23765379}		PF12662;PF06119;PF00090;PF00094;	GO:0016021;GO:0005509;GO:0007160;
TRINITY_DN86061_c0_g1_i2	Q9UNP5 Q9UQC3	Multidrug resistance-associated protein 5	ATP-binding cassette sub-family C member 5;Multi-specific organic anion transporter C;SMRP;pABC11;	PF00664;PF00005;	GO:0005887;GO:0016020;GO:0005886;GO:0005524;GO:0042626;GO:0043225;GO:0008514;GO:0030213;GO:0055085;GO:0006810;
TRINITY_DN84360_c1_g3_i1	A8QMS7	Myeloid differentiation primary response protein MyD88		PF00531;PF01582;	GO:0005737;GO:0070976;GO:0006954;GO:0045087;GO:0002755;GO:0043123;
TRINITY_DN77808_c2_g3_i2	A2VDZ3	Myocyte-specific enhancer factor 2A		PF12347;PF00319;	GO:0005829;GO:0000790;GO:0005654;GO:0005634;GO:0005667;GO:0033613;GO:0003682;GO:0035035;GO:0042826;GO:0046982;GO:0019901;GO:0000978;GO:0000977;GO:0001105;GO:0000981;GO:0001085;GO:0046332;GO:0003705;GO:0001077;GO:0006915;GO:0061337;GO:0071277;GO:0048813;GO:0070375;GO:0000165;GO:0000002;GO:0048311;GO:0000122;GO:0010613;GO:0045944;GO:0055005;
TRINITY_DN64268_c1_g2_i5	Q24799 Q24897	Myophilin		PF00402;PF00307;
TRINITY_DN86661_c1_g1_i3	Q24799 Q24897	Myophilin		PF00402;PF00307;
TRINITY_DN87062_c3_g1_i4	Q9U1M8 P90536 Q555A2 Q869S1	Myosin-I heavy chain	Class VII unconventional myosin;DdMVII;	PF00373;PF00612;PF00063;PF00784;PF07653;	GO:0031252;GO:0005829;GO:0030175;GO:0016020;GO:0016459;GO:0001891;GO:0003779;GO:0051015;GO:0030898;GO:0005524;GO:0008017;GO:0003774;GO:0043621;GO:0030048;GO:0000902;GO:0031589;GO:0046847;GO:0006909;GO:0009847;
TRINITY_DN88250_c3_g1_i1	Q1EG27 A2AR19 Q1EG26	Myosin-IIIb		PF00612;PF00063;PF00069;	GO:0005737;GO:0032433;GO:0016459;GO:0001917;GO:0001750;GO:0032426;GO:0003779;GO:0005524;GO:0000146;GO:0004674;GO:0018105;GO:0018107;GO:0051491;GO:0046777;GO:0050896;GO:0007601;
TRINITY_DN82973_c0_g1_i1	Q3SZM9	N-acetyl-D-glucosamine kinase	GlcNAc kinase;	PF01869;	GO:0070062;GO:0005524;GO:0045127;GO:0019262;
TRINITY_DN85725_c3_g2_i2	Q8MV48 A4V4R2 Q5U0W9 Q95RJ3 Q95TN2 Q9VWT6	N-acetylgalactosaminyltransferase 7	Protein-UDP acetylgalactosaminyltransferase 7;UDP-GalNAc:polypeptide N-acetylgalactosaminyltransferase 7;dGalNAc-T2;	PF00535;PF00652;	GO:0012505;GO:0000139;GO:0005795;GO:0016021;GO:0030246;GO:0046872;GO:0004653;GO:0009312;GO:0006486;
TRINITY_DN82091_c2_g1_i8	Q8VCS0 Q8K4I8 Q9QXZ1 Q9QXZ2	N-acetylmuramoyl-L-alanine amidase	Peptidoglycan recognition protein 2;Peptidoglycan recognition protein long;TagL;	PF01510;	GO:0070062;GO:0016020;GO:0008745;GO:0042834;GO:0016019;GO:0008270;GO:0050830;GO:0016045;GO:0044117;GO:0032689;GO:0032827;GO:0009253;GO:0050727;
TRINITY_DN67458_c0_g1_i10	Q66H59	N-acetylneuraminate lyase	N-acetylneuraminate pyruvate-lyase;N-acetylneuraminic acid aldolase;Sialate lyase;Sialate-pyruvate lyase;Sialic acid aldolase;Sialic acid lyase;	PF00701;	GO:0005737;GO:0042802;GO:0008747;GO:0005975;GO:0019262;
TRINITY_DN74801_c1_g1_i1	Q9D7V9 Q5KTC6 Q99KM3 Q9D6B4	N-acylethanolamine-hydrolyzing acid amidase	N-acylsphingosine amidohydrolase-like;	PF02275;PF15508;	GO:0005737;GO:0070062;GO:0005764;GO:0016810;GO:0008134;GO:0006629;
TRINITY_DN75587_c0_g1_i2	Q923E4 Q9QXG8	NAD-dependent protein deacetylase sirtuin-1	Regulatory protein SIR2 homolog 1;SIR2-like protein 1;SIR2alpha;	PF02146;	GO:0000785;GO:0005677;GO:0005737;GO:0005829;GO:0035098;GO:0005739;GO:0000790;GO:0005635;GO:0005719;GO:0005720;GO:0005637;GO:0005730;GO:0005654;GO:0005634;GO:0016605;GO:0033553;GO:0043425;GO:0001046;GO:0019213;GO:0019899;GO:0042393;GO:0004407;GO:0043398;GO:0042802;GO:1990254;GO:0046872;GO:0051019;GO:0070403;GO:0017136;GO:0046969;GO:0034979;GO:0035257;GO:0002039;GO:0008022;GO:0033558;GO:0019904;GO:…
TRINITY_DN84560_c0_g1_i3	Q13423 Q16796 Q2TB60 Q8N3V4	NAD(P) transhydrogenase, mitochondrial	Nicotinamide nucleotide transhydrogenase;Pyridine nucleotide transhydrogenase;	PF01262;PF05222;PF02233;PF12769;	GO:0016021;GO:0016020;GO:0005743;GO:0005746;GO:0005739;GO:0051287;GO:0008750;GO:0003957;GO:0008746;GO:0050661;GO:0006740;GO:0055114;GO:0015992;GO:0072593;GO:0006099;
TRINITY_DN68116_c0_g1_i1	Q0MQB4	NADH dehydrogenase [ubiquinone] 1 alpha subcomplex subunit 9, mitochondrial	Complex I-39kD;NADH-ubiquinone oxidoreductase 39 kDa subunit;	PF01370;	GO:0005759;GO:0070469;GO:0050662;GO:0003954;GO:1901006;
TRINITY_DN74030_c1_g1_i1	P07514 A6H7G0	NADH-cytochrome b5 reductase 3	Diaphorase-1;	PF00970;PF00175;	GO:0005789;GO:0005741;GO:0004128;GO:0006695;
TRINITY_DN83445_c0_g1_i3	Q66HF1	NADH-ubiquinone oxidoreductase 75 kDa subunit, mitochondrial		PF00384;PF10588;PF09326;	GO:0005758;GO:0005747;GO:0043209;GO:0051537;GO:0051539;GO:0009055;GO:0051536;GO:0046872;GO:0008137;GO:0008637;GO:0046034;GO:0042773;GO:0045333;GO:0072593;GO:0051881;
TRINITY_DN76564_c2_g1_i2	P50200	NADP-dependent 7-alpha-hydroxysteroid dehydrogenase	Bile acid 7-dehydroxylase;		GO:0016491;GO:0030573;
TRINITY_DN84613_c0_g1_i1	Q9UHB4 D3YTG6 D3YTH9 Q5VSG4 Q86US9 Q96BC6	NADPH-dependent diflavin oxidoreductase 1 {ECO:0000255|HAMAP-Rule:MF_03178}	NADPH-dependent FMN and FAD-containing oxidoreductase {ECO:0000255|HAMAP-Rule:MF_03178};Novel reductase 1;	PF00667;PF00258;PF00175;	GO:0005737;GO:0005829;GO:0045111;GO:0005634;GO:0048471;GO:0050660;GO:0010181;GO:0050661;GO:0003958;GO:0016491;GO:0008219;GO:0036245;GO:0055114;
TRINITY_DN71009_c0_g1_i3	A2RUV0 F7CY31	Neurogenic locus notch homolog protein 1		PF12796;PF11936;PF00008;PF07645;PF12661;PF06816;PF07684;PF00066;	GO:0016021;GO:0005634;GO:0005886;GO:0005509;GO:0004872;GO:0001525;GO:0030154;GO:0060271;GO:0061314;GO:0050793;GO:0006355;GO:0006351;
TRINITY_DN71187_c0_g1_i5	P46530	Neurogenic locus notch homolog protein 1		PF12796;PF11936;PF00008;PF07645;PF12661;PF06816;PF07684;PF00066;	GO:0016021;GO:0005634;GO:0005886;GO:0005509;GO:0004872;GO:0001525;GO:0009952;GO:0060271;GO:0007368;GO:0035907;GO:0031017;GO:0048699;GO:0021986;GO:0002244;GO:0055016;GO:0050768;GO:0001840;GO:0061314;GO:0007219;GO:0031016;GO:0048936;GO:0048337;GO:0042663;GO:0048259;GO:0006355;GO:0021523;GO:0001756;GO:0021531;GO:0006351;GO:0021514;
TRINITY_DN88020_c1_g1_i1	P07207 O97458 P04154 Q9W4T8	Neurogenic locus Notch protein		PF12796;PF11936;PF00008;PF07645;PF12661;PF06816;PF07684;PF00066;	GO:0005912;GO:0009986;GO:0005737;GO:0005829;GO:0030139;GO:0005788;GO:0005768;GO:0005796;GO:0016021;GO:0005622;GO:0005770;GO:0005654;GO:0005634;GO:0005886;GO:0043234;GO:0035003;GO:0005509;GO:0003682;GO:0004872;GO:0004888;GO:0007015;GO:0009952;GO:0008356;GO:0007411;GO:0007298;GO:0007155;GO:0001708;GO:0022416;GO:0008407;GO:0042676;GO:0048749;GO:0001745;GO:0046667;GO:0042688;GO:0002213;GO:0008340;GO:…
TRINITY_DN66342_c1_g1_i2	Q8N0W4 Q6UX10 Q9ULG0	Neuroligin-4, X-linked	HNLX;	PF00135;	GO:0030054;GO:0009986;GO:0030425;GO:0060076;GO:0016021;GO:0005887;GO:0005622;GO:0005886;GO:0014069;GO:0045211;GO:0045202;GO:0052689;GO:0050839;GO:0031404;GO:0042043;GO:0042803;GO:0004872;GO:0097110;GO:0030534;GO:0003360;GO:0045216;GO:0021549;GO:0007612;GO:0090394;GO:0007158;GO:0030182;GO:0035265;GO:0097104;GO:0097105;GO:0035176;GO:0050808;GO:0048488;GO:0071625;
TRINITY_DN73594_c2_g1_i1	P09481	Neuronal acetylcholine receptor subunit alpha-3		PF02931;PF02932;	GO:0005892;GO:0030054;GO:0045211;GO:0022848;GO:0022850;GO:0035095;GO:0007399;GO:0060084;
TRINITY_DN72004_c0_g1_i14	Q866A2	Neuronal acetylcholine receptor subunit alpha-7		PF02931;PF02932;	GO:0005892;GO:0030054;GO:0005886;GO:0045211;GO:0042166;GO:0015464;GO:0022848;GO:0001540;GO:0017081;GO:0042803;GO:0015643;GO:0000187;GO:0006816;GO:0006874;GO:0050890;GO:0032720;GO:0045766;GO:0008284;GO:0001666;GO:0035094;GO:0007614;GO:0007165;
TRINITY_DN81506_c0_g1_i2	P49582	Neuronal acetylcholine receptor subunit alpha-7		PF02931;PF02932;	GO:0005892;GO:0016324;GO:0030673;GO:0030054;GO:0009897;GO:0016020;GO:0005886;GO:0045211;GO:0098793;GO:0042166;GO:0015464;GO:0022848;GO:0001540;GO:0017081;GO:0005216;GO:0042803;GO:0015643;GO:0000187;GO:0008306;GO:0042113;GO:0048149;GO:0035095;GO:0006816;GO:0006874;GO:0050890;GO:0048813;GO:0097061;GO:0006897;GO:0030317;GO:0060112;GO:0034220;GO:0006811;GO:0007611;GO:0007613;GO:0098815;GO:0050804;GO:…
TRINITY_DN61462_c0_g1_i1	P35331	Neuronal cell adhesion molecule	Neuronal surface protein Bravo;NgCAM-related cell adhesion molecule;	PF13882;PF00041;PF07679;	GO:0005911;GO:0005887;GO:0005886;GO:0030506;GO:0030246;GO:0050839;GO:0030247;GO:0046982;GO:0016339;GO:0016338;GO:0045162;GO:0007156;GO:0007158;
TRINITY_DN82235_c2_g2_i2	P97686	Neuronal cell adhesion molecule	Ankyrin-binding cell adhesion molecule NrCAM;Neuronal surface protein Bravo;NgCAM-related cell adhesion molecule;	PF13882;PF00041;PF07679;	GO:0043194;GO:0005576;GO:0016021;GO:0005886;GO:0030506;GO:0007155;GO:0045162;
TRINITY_DN87637_c3_g1_i7	Q5G270	Neurotrypsin	Serine protease 12;	PF00051;PF00530;PF00089;	GO:0030424;GO:0005576;GO:0005886;GO:0005044;GO:0004252;GO:0006887;
TRINITY_DN87005_c4_g1_i1	Q14697 A6NC20 Q8WTS9 Q9P0X0	Neutral alpha-glucosidase AB	Alpha-glucosidase 2;Glucosidase II subunit alpha;	PF13802;PF01055;	GO:0005788;GO:0070062;GO:0031012;GO:0017177;GO:0005794;GO:0042470;GO:0016020;GO:0030246;GO:0033919;GO:0003723;GO:0005975;GO:0006457;
TRINITY_DN82251_c1_g1_i8	Q4J6B8 Q4J6B9 Q52M92 Q52M94	Neutral and basic amino acid transport protein rBAT	D2h;Solute carrier family 3 member 1;b(0,+)-type amino acid transport protein;	PF00128;	GO:0031526;GO:0070062;GO:0005887;GO:0016020;GO:0005743;GO:0005886;GO:0005774;GO:0015171;GO:0015174;GO:0003824;GO:0015184;GO:0046982;GO:0006865;GO:0015802;GO:0005975;GO:0006520;GO:0015811;
TRINITY_DN85601_c1_g1_i2	Q91WV7	Neutral and basic amino acid transport protein rBAT	Solute carrier family 3 member 1;b(0,+)-type amino acid transport protein;	PF00128;	GO:0031526;GO:0070062;GO:0005887;GO:0005743;GO:0005774;GO:0003824;GO:0046982;GO:0006865;GO:0005975;
TRINITY_DN85601_c1_g2_i3	Q64319 Q62672	Neutral and basic amino acid transport protein rBAT	D2;Solute carrier family 3 member 1;b(0,+)-type amino acid transport protein;	PF00128;	GO:0031526;GO:0070062;GO:0005887;GO:0005743;GO:0005886;GO:0005774;GO:0003824;GO:0046982;GO:0006865;GO:0005975;
TRINITY_DN83417_c1_g2_i1	Q6KC79 Q6KCD6 Q6N080 Q6ZT92 Q7Z2E6 Q8N4M5 Q9Y6Y3 Q9Y6Y4	Nipped-B-like protein	Delangin;SCC2 homolog;	PF12765;PF12830;	GO:0000785;GO:0070062;GO:0005654;GO:0005634;GO:0032116;GO:0003682;GO:0070087;GO:0042826;GO:0036033;GO:0008022;GO:0047485;GO:0007420;GO:0034613;GO:0006974;GO:0071481;GO:0050890;GO:0048589;GO:0042471;GO:0048557;GO:0035115;GO:0048703;GO:0035261;GO:0048592;GO:0060325;GO:0045444;GO:0035136;GO:0061010;GO:0003007;GO:0034088;GO:0001656;GO:0007064;GO:0000122;GO:0045892;GO:0003151;GO:0031065;GO:0040018;GO:…
TRINITY_DN88013_c6_g1_i1	Q5JPE7 Q4G177	Nodal modulator 2	pM5 protein 2;		GO:0005789;GO:0016021;GO:0030246;GO:0031648;
TRINITY_DN72177_c0_g2_i1	Q09225 Q9U4I8	Nose resistant to fluoxetine protein 6		PF01757;	GO:0016021;GO:0008289;GO:0016747;GO:0006869;GO:0007275;
TRINITY_DN72489_c0_g1_i2	Q09225 Q9U4I8	Nose resistant to fluoxetine protein 6		PF01757;	GO:0016021;GO:0008289;GO:0016747;GO:0006869;GO:0007275;
TRINITY_DN83363_c0_g1_i5	Q09225 Q9U4I8	Nose resistant to fluoxetine protein 6		PF01757;	GO:0016021;GO:0008289;GO:0016747;GO:0006869;GO:0007275;
TRINITY_DN86273_c4_g2_i1	Q8R0G9 E9QLJ8	Nuclear pore complex protein Nup133	133 kDa nucleoporin;Nucleoporin Nup133;	PF03177;	GO:0000940;GO:0016020;GO:0031965;GO:0005643;GO:0031080;GO:0005487;GO:0017056;GO:0006325;GO:0006406;GO:0021915;GO:0022008;GO:0031081;GO:0006999;GO:0048339;GO:0006606;GO:0006355;GO:0006405;GO:0061053;GO:0000972;
TRINITY_DN88149_c6_g1_i3	P11654	Nuclear pore membrane glycoprotein 210	Nuclear envelope pore membrane protein POM 210;Nucleoporin Nup210;Pore membrane protein of 210 kDa;	PF02368;	GO:0005789;GO:0016021;GO:0031965;GO:0005643;GO:0046983;GO:0017056;GO:0051028;GO:0015031;
TRINITY_DN69785_c0_g1_i2	Q91W39 A2A5L2	Nuclear receptor coactivator 5	Coactivator independent of AF-2;		GO:0015629;GO:0005615;GO:0005634;GO:0003682;GO:0003723;GO:0042593;GO:0046627;GO:0006355;GO:0006351;
TRINITY_DN78153_c2_g1_i2	P49116 A8K3H5 B6ZGT8 P55092	Nuclear receptor subfamily 2 group C member 2	Orphan nuclear receptor TAK1;Orphan nuclear receptor TR4;Testicular receptor 4;	PF00104;PF00105;	GO:0005654;GO:0046982;GO:0004872;GO:0000978;GO:0000977;GO:0043565;GO:0003707;GO:0003713;GO:0003700;GO:0001077;GO:0001228;GO:0008270;GO:0030154;GO:0007399;GO:0045944;GO:0006355;GO:0007283;GO:0006367;
TRINITY_DN78153_c2_g1_i2	P49116 A8K3H5 B6ZGT8 P55092	Nuclear receptor subfamily 2 group C member 2	Orphan nuclear receptor TAK1;Orphan nuclear receptor TR4;Testicular receptor 4;	PF00104;PF00105;	GO:0005654;GO:0046982;GO:0004872;GO:0000978;GO:0000977;GO:0043565;GO:0003707;GO:0003713;GO:0003700;GO:0001077;GO:0001228;GO:0008270;GO:0030154;GO:0007399;GO:0045944;GO:0006355;GO:0007283;GO:0006367;
TRINITY_DN81834_c0_g1_i5	Q9UBU9 B4E269 Q99799 Q9UQL2	Nuclear RNA export factor 1	Tip-associated protein;Tip-associating protein;mRNA export factor TAP;	PF02136;PF09162;PF03943;	GO:0005829;GO:0042405;GO:0005643;GO:0016607;GO:0005654;GO:0005634;GO:0003729;GO:0005487;GO:0003723;GO:0003727;GO:0006406;GO:0016973;GO:0006405;GO:0016032;
TRINITY_DN58132_c0_g1_i1	Q99P77	Nucleolar GTP-binding protein 1	Chronic renal failure gene protein;	PF06858;PF08155;	GO:0005737;GO:0005730;GO:0005634;GO:0048471;GO:0005525;GO:0003924;GO:0030336;GO:0008285;GO:0022408;GO:0033342;GO:0008156;GO:0031397;GO:0050821;GO:0000079;GO:0042254;
TRINITY_DN55435_c0_g1_i1	Q8R3N1 Q5RL78	Nucleolar protein 14	Nucleolar complex protein 14;	PF04147;	GO:0016020;GO:0030692;GO:0005730;GO:0005634;GO:0032040;GO:0019899;GO:0003723;GO:0030515;GO:0030490;GO:0042274;
TRINITY_DN55435_c0_g1_i1	Q8R3N1 Q5RL78	Nucleolar protein 14	Nucleolar complex protein 14;	PF04147;	GO:0016020;GO:0030692;GO:0005730;GO:0005634;GO:0032040;GO:0019899;GO:0003723;GO:0030515;GO:0030490;GO:0042274;
TRINITY_DN68276_c1_g1_i1	Q4R779	Nucleolar protein 58	Nucleolar protein 5;	PF01798;PF08156;	GO:0030529;GO:0005730;GO:0005654;GO:0042254;
TRINITY_DN79592_c0_g1_i6	Q5PQ50	Nucleoside diphosphate-linked moiety X motif 19			GO:0005777;GO:0016787;GO:0046872;
TRINITY_DN85709_c1_g1_i2	Q8BML2 B9EJ12 E9Q6M1 Q8BMK8	O-acyltransferase like protein {ECO:0000305}	Protein oacyl {ECO:0000305};	PF01757;	GO:0016021;GO:0016747;
TRINITY_DN79217_c1_g1_i8	Q3KQ80	O(6)-methylguanine-induced apoptosis 2	Sperm-tail PG-rich repeat-containing protein 1;	PF07004;	GO:0005737;GO:0005634;GO:0006915;
TRINITY_DN65619_c1_g1_i1	Q8WWZ8 A0AVP3 Q8N1M8	Oncoprotein-induced transcript 3 protein	Liver-specific zona pellucida domain-containing protein;	PF00100;	GO:0005635;GO:0005509;GO:1903118;
TRINITY_DN63180_c0_g1_i1	Q9VCA2 O01383 O01384	Organic cation transporter protein		PF00083;	GO:0016021;GO:0005887;GO:0008514;GO:0006915;
TRINITY_DN75124_c2_g1_i2	Q9VCA2 O01383 O01384	Organic cation transporter protein		PF00083;	GO:0016021;GO:0005887;GO:0008514;GO:0006915;
TRINITY_DN81455_c1_g1_i11	Q9VCA2 O01383 O01384	Organic cation transporter protein		PF00083;	GO:0016021;GO:0005887;GO:0008514;GO:0006915;
TRINITY_DN71861_c0_g1_i2	Q95R48 Q9VCA3	Organic cation transporter-like protein		PF00083;	GO:0005887;GO:0008514;GO:0015101;GO:0007390;GO:0015695;GO:0030307;GO:0040018;
TRINITY_DN77484_c0_g3_i2	Q9WUV0 Q3TMI6	Origin recognition complex subunit 5		PF14630;	GO:0005829;GO:0000784;GO:0005664;GO:0005634;GO:0000808;GO:0005524;GO:0003688;GO:0006260;GO:0006270;
TRINITY_DN74146_c0_g1_i3	Q8JHZ8 Q5ZKE4	Paladin			GO:0005737;GO:0005829;GO:0005634;GO:0004722;GO:0004725;GO:0008138;
TRINITY_DN88034_c2_g3_i3	Q923G5 Q2TGK0	Palmitoyltransferase ZDHHC7 {ECO:0000305}	Sertoli cell gene with a zinc finger domain protein {ECO:0000303|PubMed:11796495};Zinc finger DHHC domain-containing protein 7 {ECO:0000312|RGD:620205};	PF01529;	GO:0005794;GO:0000139;GO:0016021;GO:0019706;GO:0018230;GO:0018345;
TRINITY_DN67609_c0_g1_i1	A5PK46	Pancreatic lipase-related protein 2 {ECO:0000250|UniProtKB:P54317}	Galactolipase;	PF00151;PF01477;	GO:0005615;GO:0102549;GO:0047372;GO:0005509;GO:0047714;GO:0004620;GO:0004806;GO:0019376;GO:0009395;
TRINITY_DN67609_c0_g1_i1	A5PK46	Pancreatic lipase-related protein 2 {ECO:0000250|UniProtKB:P54317}	Galactolipase;	PF00151;PF01477;	GO:0005615;GO:0102549;GO:0047372;GO:0005509;GO:0047714;GO:0004620;GO:0004806;GO:0019376;GO:0009395;
TRINITY_DN77356_c0_g1_i1	A0JNA8	PAX-interacting protein 1	PAX transactivation activation domain-interacting protein;	PF00533;PF12738;PF16770;	GO:0005694;GO:0016363;GO:0006310;GO:0006281;GO:0006355;GO:0006351;
TRINITY_DN84908_c2_g3_i7	P58501 E9QNN9 Q78XY2 Q8R2W3 Q9CRB7	PAX3- and PAX7-binding protein 1	GC-rich sequence DNA-binding factor 1;	PF07842;	GO:0005829;GO:0005634;GO:0000978;GO:0003700;GO:0008134;GO:0007517;GO:0031062;GO:2000288;GO:0045944;GO:0014842;GO:0006351;
TRINITY_DN72160_c0_g3_i1	Q5E9E1	PDZ and LIM domain protein 1	Elfin;	PF15936;PF00412;PF00595;	GO:0005737;GO:0005856;GO:0005667;GO:0046872;GO:0003713;GO:0006355;
TRINITY_DN62670_c0_g1_i2	Q58D34	Peptidase inhibitor 16		PF00188;	GO:0070062;GO:0030414;
TRINITY_DN65630_c2_g2_i1	Q8IYS1 B4DYJ2 Q5T7J9 Q6MZV2 Q86XD9	Peptidase M20 domain-containing protein 2	Aminoacylase-1-like protein 2;	PF07687;PF01546;	GO:0070062;GO:0005654;GO:0016805;GO:0006508;GO:0032268;
TRINITY_DN78980_c0_g1_i2	P52013 O62190	Peptidyl-prolyl cis-trans isomerase 5	Cyclophilin-5;Rotamase 5;	PF00160;	GO:0005737;GO:0003755;GO:0006457;GO:0000413;
TRINITY_DN67089_c0_g1_i3	P24367	Peptidyl-prolyl cis-trans isomerase B	Cyclophilin B;Rotamase B;S-cyclophilin;	PF00160;	GO:0005788;GO:0032991;GO:0042470;GO:0003755;GO:0032403;GO:0061077;GO:0000413;
TRINITY_DN59693_c5_g1_i2	P18203 Q5E945	Peptidyl-prolyl cis-trans isomerase FKBP1A	12 kDa FK506-binding protein;Calstabin-1;FK506-binding protein 1A;Immunophilin FKBP12;Rotamase;	PF00254;	GO:0005737;GO:0098562;GO:0005829;GO:0070062;GO:0031312;GO:0016020;GO:1990425;GO:0016529;GO:0033017;GO:0030018;GO:0048185;GO:0019855;GO:0008144;GO:0005528;GO:0044325;GO:0003755;GO:0042803;GO:0004871;GO:0046332;GO:1990000;GO:0061077;GO:0019221;GO:0003007;GO:0060347;GO:0006936;GO:0032515;GO:0001933;GO:0051280;GO:0060315;GO:0043123;GO:0032092;GO:0031398;GO:0000413;GO:0032925;GO:1902991;GO:0050776;GO:…
TRINITY_DN82686_c3_g1_i3	Q14318 C8C9T5 Q53GU3 Q7Z349 Q86YK6	Peptidyl-prolyl cis-trans isomerase FKBP8	38 kDa FK506-binding protein;FK506-binding protein 8;FKBPR38;Rotamase;	PF00254;PF07719;	GO:0005737;GO:0005829;GO:0005783;GO:0030176;GO:0016020;GO:0031966;GO:0005739;GO:0043234;GO:0097718;GO:0005528;GO:0042802;GO:0046872;GO:0003755;GO:0006915;GO:0043010;GO:0001708;GO:0061077;GO:0021904;GO:0035556;GO:0035264;GO:0043066;GO:0001933;GO:0030513;GO:0007224;GO:0016032;
TRINITY_DN88273_c4_g2_i1	Q8AV28	Pericentriolar material 1 protein		PF15717;	GO:0045177;GO:0034451;GO:0005814;GO:0005813;GO:0036064;GO:0035869;GO:0005829;GO:0031965;GO:0000242;GO:0043234;GO:0007098;GO:0060271;GO:0031122;GO:0022027;GO:0035735;GO:0034454;GO:0050768;GO:0001764;GO:0097150;GO:1905515;GO:0090316;GO:0071539;GO:0035176;
TRINITY_DN85039_c1_g1_i5	Q15269 B2RAG8 Q96A77	Periodic tryptophan protein 2 homolog		PF04003;PF00400;	GO:0005654;GO:0034388;GO:0032040;GO:0003723;GO:0030515;GO:0000462;GO:0000028;GO:0006364;
TRINITY_DN80030_c0_g1_i3	Q29XZ0 Q3KPJ5 Q5VSY5 Q8IZF9	Periostin	Osteoblast-specific factor 2;	PF02469;	GO:0031012;GO:0005615;GO:0031594;GO:0005578;GO:0005802;GO:0008201;GO:0046872;GO:1990523;GO:0007155;GO:0044344;GO:0071560;GO:0071356;GO:0071307;GO:0030198;GO:0001953;GO:1900025;GO:1990138;GO:1904209;GO:0014911;GO:0008593;GO:0003073;GO:0032355;GO:0001666;GO:0009612;GO:0014850;GO:0001501;
TRINITY_DN49165_c0_g1_i1	P82596 Q7M4F8	Perlucin		PF00059;	GO:0030246;
TRINITY_DN54249_c0_g1_i1	P82596 Q7M4F8	Perlucin		PF00059;	GO:0030246;
TRINITY_DN54249_c0_g1_i1	P82596 Q7M4F8	Perlucin		PF00059;	GO:0030246;
TRINITY_DN55648_c0_g1_i4	P82596 Q7M4F8	Perlucin		PF00059;	GO:0030246;
TRINITY_DN56932_c0_g1_i3	P82596 Q7M4F8	Perlucin		PF00059;	GO:0030246;
TRINITY_DN58194_c0_g2_i1	P82596 Q7M4F8	Perlucin		PF00059;	GO:0030246;
TRINITY_DN65491_c0_g2_i2	P82596 Q7M4F8	Perlucin		PF00059;	GO:0030246;
TRINITY_DN65943_c1_g1_i2	P82596 Q7M4F8	Perlucin		PF00059;	GO:0030246;
TRINITY_DN70026_c7_g1_i7	P82596 Q7M4F8	Perlucin		PF00059;	GO:0030246;
TRINITY_DN72114_c0_g2_i1	P82596 Q7M4F8	Perlucin		PF00059;	GO:0030246;
TRINITY_DN72114_c0_g2_i1	P82596 Q7M4F8	Perlucin		PF00059;	GO:0030246;
TRINITY_DN64477_c1_g1_i13	P86854	Perlucin-like protein {ECO:0000303|PubMed:21643827}		PF00059;	GO:0005576;GO:0030246;
TRINITY_DN71770_c2_g1_i2	P86854	Perlucin-like protein {ECO:0000303|PubMed:21643827}		PF00059;	GO:0005576;GO:0030246;
TRINITY_DN73837_c0_g1_i2	H2A0M7	Peroxidase-like protein		PF03098;	GO:0005576;GO:0020037;GO:0004601;GO:0006979;
TRINITY_DN77344_c0_g1_i2	Q3UQ28 A4FU83 E9QNQ9	Peroxidasin homolog		PF03098;PF07679;PF13855;PF00093;	GO:0005783;GO:0070062;GO:0031012;GO:0005615;GO:0005578;GO:0005201;GO:0020037;GO:0046872;GO:0004601;GO:0030198;GO:0042744;GO:0055114;GO:0006979;
TRINITY_DN71399_c2_g1_i7	Q96HA9 Q8NDM0	Peroxisomal membrane protein 11C	Peroxin-11C;Peroxisomal biogenesis factor 11C;Protein PEX11 homolog gamma;	PF05648;	GO:0005779;GO:0031231;GO:0005777;GO:0043234;GO:0016559;GO:0044375;
TRINITY_DN73757_c1_g3_i3	Q32PF3	PEST proteolytic signal-containing nuclear protein		PF15473;	GO:0016604;GO:0007049;GO:0043161;GO:0016567;
TRINITY_DN80788_c1_g2_i3	Q5R4R7 Q5NVI0	PHD finger protein 24 {ECO:0000250|UniProtKB:Q9UPV7}		PF16744;	GO:0046872;
TRINITY_DN87922_c2_g1_i1	O00443 B0LPH2 B4E2G4 Q14CQ9	Phosphatidylinositol 4-phosphate 3-kinase C2 domain-containing subunit alpha	Phosphoinositide 3-kinase-C2-alpha;	PF00168;PF00454;PF00792;PF00794;PF00613;PF00787;	GO:0030136;GO:0005737;GO:0005829;GO:0070062;GO:0005794;GO:0016020;GO:0005634;GO:0005942;GO:0005886;GO:0031982;GO:0016303;GO:0035005;GO:0005524;GO:0035004;GO:0035091;GO:0016477;GO:0048268;GO:0006897;GO:0007173;GO:0006887;GO:0008286;GO:0061024;GO:0014065;GO:0006661;GO:0048008;GO:0014829;
TRINITY_DN76581_c0_g2_i1	O70172	Phosphatidylinositol 5-phosphate 4-kinase type-2 alpha	1-phosphatidylinositol 5-phosphate 4-kinase 2-alpha;Diphosphoinositide kinase 2-alpha;Phosphatidylinositol 5-phosphate 4-kinase type II alpha;PtdIns(5)P-4-kinase isoform 2-alpha;	PF01504;	GO:0005776;GO:0005634;GO:0005886;GO:0016309;GO:0005524;GO:0035855;GO:2000786;GO:0010506;
TRINITY_DN88125_c1_g1_i2	Q9QYT7 O35120 O35456 Q99L11	Phosphatidylinositol N-acetylglucosaminyltransferase subunit Q	MGpi1p;N-acetylglucosamyl transferase component GPI1;Phosphatidylinositol-glycan biosynthesis class Q protein;	PF05024;	GO:0000506;GO:0016021;GO:0017176;GO:0006506;
TRINITY_DN58040_c0_g1_i2	P80109	Phosphatidylinositol-glycan-specific phospholipase D	Glycoprotein phospholipase D;Glycosyl-phosphatidylinositol-specific phospholipase D;	PF01839;PF00882;	GO:0005737;GO:0005615;GO:0034364;GO:0043231;GO:0005578;GO:0004621;GO:0017080;GO:0002042;GO:0071277;GO:0071397;GO:0035690;GO:0032869;GO:0071467;GO:0071401;GO:0002062;GO:0002430;GO:0006507;GO:0008286;GO:0008285;GO:0010897;GO:0001503;GO:0046470;GO:0010694;GO:0043065;GO:0045919;GO:0010595;GO:0010907;GO:0010983;GO:0035774;GO:0051044;GO:0051047;GO:0010867;GO:1900076;GO:0009749;GO:0070633;
TRINITY_DN83228_c0_g1_i15	P80109	Phosphatidylinositol-glycan-specific phospholipase D	Glycoprotein phospholipase D;Glycosyl-phosphatidylinositol-specific phospholipase D;	PF01839;PF00882;	GO:0005737;GO:0005615;GO:0034364;GO:0043231;GO:0005578;GO:0004621;GO:0017080;GO:0002042;GO:0071277;GO:0071397;GO:0035690;GO:0032869;GO:0071467;GO:0071401;GO:0002062;GO:0002430;GO:0006507;GO:0008286;GO:0008285;GO:0010897;GO:0001503;GO:0046470;GO:0010694;GO:0043065;GO:0045919;GO:0010595;GO:0010907;GO:0010983;GO:0035774;GO:0051044;GO:0051047;GO:0010867;GO:1900076;GO:0009749;GO:0070633;
TRINITY_DN71515_c1_g2_i3	Q96J40 Q9NTY4	Phosphoglucomutase-1	Glucose phosphomutase 1;	PF02878;PF02879;PF02880;PF00408;	GO:0015629;GO:0005737;GO:0005829;GO:0070062;GO:0005576;GO:1904813;GO:1904724;GO:0000287;GO:0004614;GO:0019388;GO:0006094;GO:0006006;GO:0005978;GO:0005980;GO:0006096;GO:0043312;
TRINITY_DN69538_c0_g1_i6	O08564 Q8K594	Phospholipid phosphatase 1 {ECO:0000312|RGD:621832}	Lipid phosphate phosphohydrolase 1;PAP2-alpha;Phosphatidate phosphohydrolase type 2a;Phosphatidic acid phosphatase 2a;	PF01569;	GO:0005887;GO:0016020;GO:0042577;GO:0008195;GO:0046839;GO:0006644;GO:0007165;
TRINITY_DN87210_c5_g1_i5	Q7TSH2	Phosphorylase b kinase regulatory subunit beta		PF00723;	GO:0005964;GO:0005886;GO:0005516;GO:0004689;GO:0005977;
TRINITY_DN83822_c1_g1_i3	Q75WF2	Plancitoxin-1	Plancitoxin I;	PF03265;	GO:0005576;GO:0004531;GO:0006915;
TRINITY_DN76179_c5_g4_i4	P80009	Plasminogen		PF00051;PF00089;	GO:0005576;GO:0004252;GO:0007596;GO:0042730;GO:0048771;
TRINITY_DN72697_c2_g1_i4	Q8BUL6 Q8BK96 Q8BXU1 Q8VE13	Pleckstrin homology domain-containing family A member 1	Tandem PH domain-containing protein 1;	PF00169;	GO:0005737;GO:0005829;GO:0070062;GO:0016020;GO:0005654;GO:0005634;GO:0005886;GO:0032587;GO:0030165;GO:0035091;GO:0043325;GO:0008209;GO:0050853;GO:0070301;GO:0045184;GO:0008210;GO:0060325;GO:0008585;GO:0033327;GO:0001553;GO:0035264;GO:0051898;GO:0060021;GO:0014065;GO:0048008;GO:0009791;GO:0031529;GO:0048705;GO:0007283;
TRINITY_DN83426_c0_g2_i3	Q9Y2H5 A7MD51 Q5VTI6	Pleckstrin homology domain-containing family A member 6	Phosphoinositol 3-phosphate-binding protein 3;	PF00169;
TRINITY_DN87851_c3_g1_i3	Q9V4A7 O96682	Plexin-B		PF08337;PF01437;PF01403;PF01833;	GO:0030425;GO:0016021;GO:0005886;GO:0017154;GO:0007411;GO:0070593;GO:0008045;GO:0007162;GO:0035021;GO:0071678;GO:0050772;GO:0035025;GO:0008360;GO:0043087;GO:0097374;
TRINITY_DN83712_c0_g1_i4	Q9ULL4 B7Z3E6 F5H773 Q9HDA4	Plexin-B3		PF08337;PF01437;PF01403;PF01833;	GO:0009986;GO:0016021;GO:0005886;GO:0098632;GO:0019904;GO:0051022;GO:0017154;GO:0048675;GO:0060326;GO:0007156;GO:0007162;GO:0030336;GO:0034260;GO:0010593;GO:0050918;GO:0050772;GO:0001938;GO:0010976;GO:0008360;GO:0071526;
TRINITY_DN87208_c2_g1_i2	P26446	Poly [ADP-ribose] polymerase 1	ADP-ribosyltransferase diphtheria toxin-like 1;NAD(+) ADP-ribosyltransferase 1;Poly[ADP-ribose] synthase 1;	PF00533;PF08063;PF00644;PF02877;PF05406;PF00645;	GO:0005737;GO:0005634;GO:0003677;GO:0003910;GO:0051287;GO:0003950;GO:1990404;GO:0008270;GO:1990966;GO:0051103;GO:0006273;GO:0018312;GO:0070212;
TRINITY_DN87645_c2_g1_i1	Q460N5 B4E2H0 Q460N4 Q8J027 Q9H9X9 Q9NV60 Q9ULF2	Poly [ADP-ribose] polymerase 14	ADP-ribosyltransferase diphtheria toxin-like 8;B aggressive lymphoma protein 2;	PF01661;PF00644;	GO:0005829;GO:0016020;GO:0005634;GO:0003950;GO:0070403;GO:0003723;GO:0070212;GO:0006355;GO:0006351;
TRINITY_DN81144_c0_g1_i3	Q9UKK3 O75903 Q14682 Q5QNZ9 Q9H1M6	Poly [ADP-ribose] polymerase 4	193 kDa vault protein;ADP-ribosyltransferase diphtheria toxin-like 4;PARP-related/IalphaI-related H5/proline-rich;Vault poly(ADP-ribose) polymerase;	PF00533;PF00644;PF08487;PF00092;	GO:0005737;GO:0005829;GO:0070062;GO:0030529;GO:0016020;GO:0005634;GO:0005876;GO:0003677;GO:0019899;GO:0003950;GO:0008219;GO:0006464;GO:0006974;GO:0006281;GO:0006954;GO:0006471;GO:0051972;GO:0042493;GO:0006810;
TRINITY_DN88254_c5_g2_i2	P98161 Q15140 Q15141	Polycystin-1	Autosomal dominant polycystic kidney disease 1 protein;	PF00059;PF13855;PF00801;PF08016;PF01477;PF02010;PF01822;	GO:0016323;GO:0009986;GO:0060170;GO:0005929;GO:0005737;GO:0070062;GO:0000139;GO:0030660;GO:0016021;GO:0005887;GO:0016328;GO:0031514;GO:0005634;GO:0005886;GO:0002133;GO:0005262;GO:0030246;GO:0044325;GO:0019904;GO:0019901;GO:0009653;GO:0048754;GO:0070588;GO:0007161;GO:0001502;GO:0051216;GO:0007050;GO:0007160;GO:0042994;GO:0050982;GO:0048565;GO:0001892;GO:0030010;GO:0048806;GO:0007507;GO:0007156;GO:…
TRINITY_DN80699_c1_g2_i2	Q95ZJ1 O61391 O61392 O61393 Q95ZJ2 Q9U2J8	Polypeptide N-acetylgalactosaminyltransferase 5	Protein-UDP acetylgalactosaminyltransferase 5;UDP-GalNAc:polypeptide N-acetylgalactosaminyltransferase 5;	PF00535;PF00652;	GO:0000139;GO:0016021;GO:0030246;GO:0046872;GO:0004653;GO:0018243;
TRINITY_DN60842_c4_g1_i5	Q2KIN5	Porphobilinogen deaminase	Hydroxymethylbilane synthase;	PF01379;PF03900;	GO:0005737;GO:0004418;GO:0006783;GO:0018160;GO:0006782;
TRINITY_DN79625_c0_g1_i2	Q0KIA2 Q8SXN8	PP2C-like domain-containing protein CG9801			GO:0003824;
TRINITY_DN78767_c0_g1_i3	Q5U317	Pre-mRNA 3'-end-processing factor FIP1	FIP1-like 1 protein;	PF05182;	GO:0005847;GO:0003723;GO:0006378;GO:0098789;
TRINITY_DN86718_c3_g2_i2	O75400 O43856 O75404 Q8TBQ1 Q9H782 Q9NWU9 Q9P0Q2 Q9Y5A8	Pre-mRNA-processing factor 40 homolog A	Fas ligand-associated factor 1;Formin-binding protein 11;Formin-binding protein 3;Huntingtin yeast partner A;Huntingtin-interacting protein 10;Huntingtin-interacting protein A;Renal carcinoma antigen NY-REN-6;	PF01846;PF00397;	GO:0005829;GO:0016020;GO:0016363;GO:0016607;GO:0005654;GO:0005685;GO:0071004;GO:0070064;GO:0003723;GO:0007049;GO:0051301;GO:0016477;GO:0007010;GO:0000398;GO:0008360;GO:0032465;
TRINITY_DN84457_c1_g1_i5	Q6RH31 Q6RH32	Presenilin-1		PF01080;	GO:0016235;GO:0030424;GO:0005938;GO:0009986;GO:0035253;GO:0043198;GO:0005783;GO:0005789;GO:0070765;GO:0005794;GO:0000139;GO:0030426;GO:0016021;GO:0005887;GO:0005765;GO:0045121;GO:0005743;GO:0005739;GO:0031594;GO:0043025;GO:0005634;GO:0048471;GO:0005886;GO:0005790;GO:0030018;GO:0042500;GO:0008013;GO:0045296;GO:0004175;GO:0042987;GO:0042982;GO:0034205;GO:0050435;GO:0006915;GO:0006816;GO:0060070;GO:…
TRINITY_DN55892_c1_g1_i1	Q852M1	Probable aldehyde oxidase 2		PF01315;PF02738;PF03450;PF00941;PF00111;PF01799;	GO:0005829;GO:0051537;GO:0004031;GO:0009055;GO:0050660;GO:0005506;GO:0016614;GO:0016903;GO:0009688;GO:0009851;
TRINITY_DN67488_c1_g1_i6	Q501J6 Q6P5G1 Q8BIN2	Probable ATP-dependent RNA helicase DDX17	DEAD box protein 17;	PF00270;PF00271;	GO:0005737;GO:0005829;GO:0016020;GO:0016607;GO:0005730;GO:0005634;GO:0005524;GO:0004004;GO:0030331;GO:0003723;GO:0003713;GO:0000380;GO:0030521;GO:0051607;GO:0001837;GO:0031047;GO:0030520;GO:0010586;GO:0045445;GO:0033148;GO:0045944;GO:0045893;GO:0061614;GO:0000381;GO:2001014;GO:0006357;GO:0010501;GO:0006364;
TRINITY_DN85163_c0_g1_i4	Q62780	Probable ATP-dependent RNA helicase DDX46	DEAD box protein 46;Helicase of 117	4 kDa;	PF00270;PF00271;	GO:0015030;GO:0005737;GO:0001650;GO:0016020;GO:0016607;GO:0005730;GO:0005634;GO:0005524;GO:0004004;GO:0003723;GO:0000398;GO:0010468;GO:0010501;
TRINITY_DN80435_c0_g1_i9	A5D7C1	Probable ATP-dependent RNA helicase DDX52	DEAD box protein 52;	PF00270;PF00271;	GO:0005737;GO:0016020;GO:0005730;GO:0005524;GO:0004004;GO:0003723;GO:0010501;GO:0006364;
TRINITY_DN85223_c1_g5_i1	O95786 A2RU81 Q5HYE1 Q5VYT1 Q9NT04	Probable ATP-dependent RNA helicase DDX58	DEAD box protein 58;RIG-I-like receptor 1;Retinoic acid-inducible gene 1 protein;Retinoic acid-inducible gene I protein;	PF16739;PF00270;PF00271;PF11648;	GO:0015629;GO:0005923;GO:0005737;GO:0005829;GO:0032587;GO:0005524;GO:0003690;GO:0003725;GO:0004386;GO:0042802;GO:0003727;GO:0031625;GO:0008270;GO:0071360;GO:0039528;GO:0051607;GO:0009597;GO:0045087;GO:0032480;GO:0002230;GO:0010628;GO:0032725;GO:0032727;GO:1902741;GO:0032728;GO:0035549;GO:0032755;GO:2000778;GO:0032757;GO:0060760;GO:0051091;GO:0042993;GO:0045944;GO:1904469;GO:0016579;GO:0030334;GO:…
TRINITY_DN80811_c2_g1_i3	Q09660	Probable cytochrome P450 CYP44		PF00067;	GO:0020037;GO:0005506;GO:0004497;GO:0016491;GO:0016705;
TRINITY_DN81045_c3_g2_i5	Q9VH78	Probable Dol-P-Man:Man(7)GlcNAc(2)-PP-Dol alpha-1,6-mannosyltransferase	Asparagine-linked glycosylation protein 12 homolog;Dolichyl-P-Man:Man(7)GlcNAc(2)-PP-dolichyl-alpha-1,6-mannosyltransferase;Mannosyltransferase ALG12 homolog;	PF03901;	GO:0005783;GO:0005789;GO:0016021;GO:0000009;GO:0052917;GO:0000030;GO:0006488;GO:0006486;GO:0006487;
TRINITY_DN84598_c0_g1_i7	Q8C419 B1AWY4 Q8CHB0	Probable G-protein coupled receptor 158		PF00003;	GO:0016021;GO:0016020;GO:0005886;GO:0004930;GO:0007186;GO:0072659;
TRINITY_DN86818_c1_g1_i2	F1Q4S1	Probable phospholipid-transporting ATPase IIB	ATPase class II type 9B;	PF16212;PF16209;	GO:0005768;GO:0016021;GO:0005886;GO:0005802;GO:0005524;GO:0000287;GO:0004012;GO:0006897;GO:0006890;
TRINITY_DN87552_c1_g1_i2	Q95SX7	Probable RNA-directed DNA polymerase from transposon BS	Reverse transcriptase;	PF14529;PF00078;	GO:0003964;GO:0006313;
TRINITY_DN70880_c2_g1_i2	Q9N5Y2	Probable very-long-chain enoyl-CoA reductase art-1		PF02544;PF00240;	GO:0005789;GO:0016021;GO:0016491;GO:0016627;GO:0042761;
TRINITY_DN70880_c2_g1_i2	Q9N5Y2	Probable very-long-chain enoyl-CoA reductase art-1		PF02544;PF00240;	GO:0005789;GO:0016021;GO:0016491;GO:0016627;GO:0042761;
TRINITY_DN81041_c0_g1_i1	Q8WUM4 C5MQH7 E9PFU1 Q6NUS1 Q9BX86 Q9NUN0 Q9P2H2 Q9UKL5	Programmed cell death 6-interacting protein	ALG-2-interacting protein 1;ALG-2-interacting protein X;Hp95;	PF13949;PF03097;	GO:0042641;GO:0005923;GO:0005829;GO:0070971;GO:0070062;GO:1903561;GO:0090543;GO:0005925;GO:0001772;GO:0042470;GO:0016020;GO:0005815;GO:0043209;GO:0048306;GO:0042803;GO:0031871;GO:0000915;GO:0006915;GO:0070830;GO:0000920;GO:0045199;GO:0000281;GO:0036258;GO:1903543;GO:1903553;GO:0051260;GO:0015031;GO:0010824;GO:1903551;GO:0090559;GO:0090611;GO:0046755;GO:0039702;GO:0019058;
TRINITY_DN68946_c2_g2_i2	P47816 G3V666	Programmed cell death protein 2	Zinc finger protein Rp-8;	PF04194;PF01753;	GO:0005737;GO:0070062;GO:0005634;GO:0003677;GO:0019899;GO:0046872;GO:0006919;GO:0006915;GO:1902035;GO:0012501;GO:1901532;
TRINITY_DN76937_c0_g1_i3	O75340 B2RD16 E7ESR3 Q2YDC2 Q5TZS0	Programmed cell death protein 6	Apoptosis-linked gene 2 protein homolog {ECO:0000250|UniProtKB:P12815};	PF13202;PF13499;	GO:0030127;GO:0005737;GO:0031410;GO:0005783;GO:0070971;GO:0005789;GO:0005768;GO:0070062;GO:0000139;GO:0005634;GO:0060090;GO:0005509;GO:0004198;GO:0048306;GO:0042802;GO:0000287;GO:0043495;GO:0046983;GO:0042803;GO:0006919;GO:0001525;GO:0097190;GO:0034605;GO:0048208;GO:0006888;GO:0006886;GO:0051898;GO:0032007;GO:0030948;GO:0014032;GO:0014029;GO:0045766;GO:0043280;GO:0010595;GO:0001938;GO:1902527;GO:…
TRINITY_DN84353_c1_g5_i1	Q5XIH7 P70629 P70630	Prohibitin-2	B-cell receptor-associated protein BAP37;	PF01145;	GO:0071944;GO:0009986;GO:0005737;GO:0070062;GO:0005743;GO:0005741;GO:0005739;GO:0016363;GO:0005634;GO:0043234;GO:0033218;GO:0008022;GO:0047485;GO:0071456;GO:0071300;GO:0060749;GO:0060744;GO:0007005;GO:0043066;GO:0033147;GO:0033600;GO:0043433;GO:0045892;GO:1902808;GO:0070374;GO:0031536;GO:0051091;GO:0000060;GO:0050821;GO:0060762;GO:0009611;GO:0007062;GO:0006351;
TRINITY_DN81136_c1_g2_i2	Q6AYD3	Proliferation-associated protein 2G4		PF00557;	GO:0005737;GO:0030529;GO:0005730;GO:0003723;GO:0043066;GO:0045597;GO:0006355;GO:0006417;GO:0006364;GO:0006351;
TRINITY_DN61840_c3_g3_i1	Q6MG82	Proline-rich transmembrane protein 1	Dispanin subfamily D member 1;	PF04505;	GO:0030054;GO:0016021;GO:0016020;GO:0005886;GO:0045202;GO:0009607;
TRINITY_DN84352_c0_g1_i6	P48147 Q8N6D4	Prolyl endopeptidase	Post-proline cleaving enzyme;	PF00326;PF02897;	GO:0005737;GO:0005829;GO:0016020;GO:0005634;GO:0004252;GO:0070008;GO:0008236;GO:0006508;
TRINITY_DN75970_c2_g1_i1	P26779 Q2HJG9 Q9N2G4	Prosaposin	Proactivator polypeptide;	PF02199;PF05184;PF03489;	GO:0005737;GO:0005615;GO:0005764;GO:0008047;GO:0001664;GO:0007193;GO:0060742;GO:0060736;GO:0019216;GO:0006665;
TRINITY_DN78519_c0_g1_i3	Q53Y86 Q6IBQ6 Q92739 Q92740 Q92741 Q92742	Prosaposin	Proactivator polypeptide;	PF02199;PF05184;PF03489;	GO:0035577;GO:0070062;GO:0005576;GO:0005615;GO:0016021;GO:0043231;GO:0043202;GO:0005765;GO:0005764;GO:0005739;GO:0005886;GO:0004565;GO:0008047;GO:0001664;GO:1905573;GO:1905574;GO:1905575;GO:1905577;GO:1905576;GO:0008289;GO:0005543;GO:0042803;GO:0007193;GO:0071310;GO:0060742;GO:1905572;GO:0006687;GO:0006869;GO:1903206;GO:0043312;GO:0002576;GO:0043410;GO:0060736;GO:0010506;GO:0019216;
TRINITY_DN72698_c1_g2_i4	P22045 Q4Q646	Prostaglandin F synthase	Prostaglandin F2-alpha synthase;	PF00248;	GO:0005737;GO:0000166;GO:0036131;GO:0047017;GO:0001516;
TRINITY_DN72698_c1_g2_i4	P22045 Q4Q646	Prostaglandin F synthase	Prostaglandin F2-alpha synthase;	PF00248;	GO:0005737;GO:0000166;GO:0036131;GO:0047017;GO:0001516;
TRINITY_DN86628_c4_g2_i5	O62698 O46517 O62665	Prostaglandin G/H synthase 2	Cyclooxygenase-2;PHS II;Prostaglandin H2 synthase 2;Prostaglandin-endoperoxide synthase 2;	PF03098;PF00008;	GO:0005789;GO:0031090;GO:0051213;GO:0020037;GO:0046872;GO:0004601;GO:0004666;GO:0071347;GO:0019371;GO:0006954;GO:0000212;GO:0001550;GO:0040019;GO:1904146;GO:1900195;GO:0001934;GO:0001516;GO:0008217;GO:0006979;
TRINITY_DN74918_c0_g2_i1	Q6P877	Proteasomal ubiquitin receptor ADRM1		PF04683;PF16550;	GO:0005737;GO:0005634;GO:0000502;GO:0008541;GO:0061133;GO:0070628;GO:0043130;GO:0043248;GO:0006511;
TRINITY_DN84103_c1_g1_i6	O60678 B4DUC7	Protein arginine N-methyltransferase 3	Heterogeneous nuclear ribonucleoprotein methyltransferase-like protein 3;		GO:0005737;GO:0005829;GO:0005840;GO:0008469;GO:0046872;GO:0008168;GO:0003676;GO:0016274;GO:0035242;GO:0031397;GO:0006479;GO:0006355;
TRINITY_DN86654_c4_g2_i4	Q3URV1	Protein broad-minded	TBC1 domain family member 32;	PF14961;	GO:0005929;GO:0005737;GO:0035082;GO:0043010;GO:0007368;GO:0042733;GO:0007507;GO:0002088;GO:0021915;GO:1905515;GO:0061512;GO:0060041;GO:0003406;GO:0007224;GO:0060831;
TRINITY_DN64922_c0_g1_i3	Q9Y2B0 B2R7B9 Q9UHE9	Protein canopy homolog 2	MIR-interacting saposin-like protein;Putative secreted protein Zsig9;Transmembrane protein 4;	PF11938;	GO:0005783;GO:0005887;GO:0007167;GO:0010629;GO:0045716;GO:0010988;GO:0009888;
TRINITY_DN85226_c3_g2_i5	A6H8T2 Q5RHB4	Protein CASC1	Cancer susceptibility candidate gene 1 protein homolog;	PF12366;PF15927;
TRINITY_DN84188_c1_g1_i2	Q61909	Protein CBFA2T1	Protein MTG8;	PF08788;PF07531;PF01753;	GO:0016363;GO:0005654;GO:0005634;GO:0017053;GO:0046872;GO:0042803;GO:0003714;GO:0003700;GO:0045444;GO:0045599;GO:0010977;GO:0045892;GO:0051101;GO:0006355;GO:0006351;
TRINITY_DN67756_c0_g1_i14	P19336	Protein CYR61	CCN family member 1;Protein CEF-10;	PF00007;PF00219;PF00090;PF00093;	GO:0005615;GO:0005578;GO:0050840;GO:0008201;GO:0005520;GO:0005178;GO:0003278;GO:0060413;GO:0003181;GO:0007155;GO:0007267;GO:0060591;GO:0030198;GO:0002041;GO:0043066;GO:0060548;GO:0001649;GO:0030513;GO:0061036;GO:0030335;GO:0010811;GO:2000304;GO:0043280;GO:0045669;GO:0033690;GO:0010518;GO:0045860;GO:0045944;GO:0072593;GO:0001558;GO:0070372;GO:0007165;GO:0016337;GO:0003281;GO:0044319;
TRINITY_DN70134_c0_g1_i5	Q24292 Q9VPS4	Protein dachsous	Adherin;	PF00028;	GO:0016021;GO:0005886;GO:0005509;GO:0000904;GO:0008283;GO:0042067;GO:0007156;GO:0018149;
TRINITY_DN83268_c0_g1_i4	P38659 Q6P7S5	Protein disulfide-isomerase A4	Calcium-binding protein 2;Endoplasmic reticulum resident protein 70;Endoplasmic reticulum resident protein 72;	PF00085;	GO:0005788;GO:0042470;GO:0005790;GO:0003756;GO:0045454;GO:0061077;GO:1903334;GO:0034976;
TRINITY_DN80864_c0_g1_i4	Q2KI00	Protein FAM107B		PF06625;
TRINITY_DN81906_c0_g1_i1	Q8BR63 Q9D9M7	Protein FAM177A1		PF14774;
TRINITY_DN83422_c0_g2_i2	Q8BYI8 Q3TE07 Q5DTX5 Q8BYJ4 Q9CXB0	Protein FAM234B			GO:0016021;
TRINITY_DN65333_c0_g1_i1	Q8TCE6 B1AMV6 B4DDC3 D3DRC8 Q9NXW4	Protein FAM45A
TRINITY_DN81921_c0_g1_i8	O35242 A2AKK1	Protein FAN	Factor associated with neutral sphingomyelinase activation;	PF02138;PF02893;PF00400;	GO:0005123;GO:0016230;GO:0043065;
TRINITY_DN83326_c0_g2_i1	Q9BKZ9 H2L0Q7 H2L0Q8 Q8WQE2	Protein Fe65 homolog {ECO:0000312|WormBase:Y54F10AM	2a}		PF00640;	GO:0005737;GO:0005856;GO:0005634;GO:0001540;GO:0008134;GO:0009792;GO:0007631;GO:0002119;GO:0006355;GO:0006351;
TRINITY_DN79560_c0_g2_i5	Q8C1D8 Q3TQ25 Q3UWB0 Q6NVD1 Q8BY73 Q9D9H4	Protein IWS1 homolog	IWS1-like protein;	PF08711;	GO:0005654;GO:0005634;GO:0006397;GO:0051028;GO:0032784;GO:2001253;GO:0090239;GO:0010793;GO:0050684;GO:0008380;GO:0006351;
TRINITY_DN74643_c1_g1_i3	Q6GQJ2	Protein Jade-1	Jade family PHD finger protein 1;PHD finger protein 17;	PF10513;	GO:0005737;GO:0005634;GO:0046872;GO:0006915;GO:0006355;GO:0006351;
TRINITY_DN74643_c1_g1_i3	Q6GQJ2	Protein Jade-1	Jade family PHD finger protein 1;PHD finger protein 17;	PF10513;	GO:0005737;GO:0005634;GO:0046872;GO:0006915;GO:0006355;GO:0006351;
TRINITY_DN87546_c3_g1_i6	Q9H2G5 Q9NYN3 Q9UIX6	Protein kinase C-binding protein 1	Cutaneous T-cell lymphoma-associated antigen se14-3;Rack7;Zinc finger MYND domain-containing protein 8;	PF00439;PF12064;PF00855;	GO:0005737;GO:0043198;GO:0043197;GO:0005634;GO:0003682;GO:0070577;GO:0046872;GO:0035064;GO:0047485;GO:0070491;GO:0000977;GO:0001106;GO:0003712;GO:0098815;GO:0030336;GO:1903758;GO:0060999;GO:1902952;GO:0051491;GO:1902897;GO:0006351;
TRINITY_DN86656_c3_g1_i1	Q8CI17 Q3TKM3 Q8CE43	Protein mab-21-like 3		PF03281;
TRINITY_DN70485_c1_g3_i4	Q6GNT9	Protein MEMO1	Mediator of ErbB2-driven cell motility 1;	PF01875;
TRINITY_DN78784_c0_g1_i3	C7G0B5	Protein PIF		PF00092;	GO:0005578;GO:0008061;GO:0006030;
TRINITY_DN85649_c0_g1_i4	H2A0N4	Protein PIF		PF01607;PF00092;	GO:0005576;GO:0008061;GO:0006030;
TRINITY_DN82756_c0_g1_i2	Q66HG8	Protein Red	Cytokine IK;IK factor;	PF07807;PF07808;	GO:0005634;
TRINITY_DN85403_c1_g1_i3	Q0D2E8	Protein RFT1 homolog		PF04506;	GO:0005789;GO:0016021;GO:0005319;GO:0008643;GO:0034203;
TRINITY_DN79522_c0_g1_i4	O44252 Q5U0W2 Q95RK6 Q9VLF9	Protein rolling stone			GO:0016021;GO:0016020;GO:0007275;GO:0007520;
TRINITY_DN84178_c3_g1_i1	Q07G43	Protein SDE2 homolog		PF13019;	GO:0005634;
TRINITY_DN78835_c0_g1_i11	P55735 A8MV37 B4DXJ1 Q5BJF0 Q9BRM6 Q9BUG7	Protein SEC13 homolog {ECO:0000305}	GATOR complex protein SEC13 {ECO:0000305};SEC13-like protein 1;SEC13-related protein;	PF00400;	GO:0005829;GO:0005789;GO:0012507;GO:0070062;GO:0061700;GO:0000139;GO:0043231;GO:0005765;GO:0005635;GO:0031080;GO:0005654;GO:0042802;GO:0019886;GO:0002474;GO:0048208;GO:0006886;GO:0051028;GO:0032008;GO:0007062;
TRINITY_DN87664_c6_g1_i1	Q9UBV2 Q6UWT6 Q9P1T9 Q9UHK7	Protein sel-1 homolog 1	Suppressor of lin-12-like protein 1;	PF00040;PF08238;	GO:0036513;GO:0005783;GO:0005789;GO:0044322;GO:0000836;GO:0000839;GO:0016021;GO:1904380;GO:0036503;GO:0007219;GO:0009306;GO:0050821;GO:0030970;GO:0055085;GO:0006641;GO:0030433;
TRINITY_DN59139_c0_g1_i2	O97394 A4V3T7 A9UNG5 Q0KHX5 Q86BQ7 Q9U1M1 Q9UB11 Q9W5D9	Protein sidekick {ECO:0000303|PubMed:9310325}		PF00041;PF07679;	GO:0005887;GO:0098595;GO:0007155;GO:0042675;GO:0046533;GO:0050931;
TRINITY_DN63057_c8_g1_i4	Q8AV58	Protein sidekick-1 {ECO:0000303|PubMed:12230981}		PF00041;PF07679;	GO:0030054;GO:0016021;GO:0005886;GO:0045202;GO:0042802;GO:0007156;GO:0010842;GO:0007416;
TRINITY_DN85196_c0_g1_i5	P24014 A8DYF5 A8DYF6 Q24526 Q8MLB9 Q9V7F8 Q9V7F9 Q9XYV4	Protein slit		PF00008;PF12661;PF00054;PF13855;PF01463;PF01462;	GO:0031012;GO:0005576;GO:0005886;GO:0005578;GO:0071666;GO:0005509;GO:0008201;GO:0048495;GO:0007411;GO:0016199;GO:0048813;GO:0007502;GO:0035050;GO:0007427;GO:0008347;GO:0008406;GO:0050929;GO:0046331;GO:0007509;GO:0008078;GO:0030182;GO:0001764;GO:0003151;GO:0022409;GO:0010632;GO:2000274;GO:0035385;GO:0007432;
TRINITY_DN70456_c2_g3_i4	Q0IHW3	Protein Smaug homolog 1	Sterile alpha motif domain-containing protein 4A;	PF00536;	GO:0030054;GO:0030425;GO:0000932;GO:0045202;GO:0003729;GO:0030371;GO:0017148;GO:0000289;GO:0043488;GO:0006355;
TRINITY_DN74946_c3_g1_i3	Q92734 D3DN49 G5E9V1 K0J5S8 K0J6K2 Q15656 Q969I2	Protein TFG	TRK-fused gene protein;	PF00564;	GO:0005737;GO:0005829;GO:0070971;GO:0070062;GO:0000139;GO:0042802;GO:0004871;GO:0048208;GO:0006888;GO:0043123;
TRINITY_DN88091_c2_g1_i1	O15027 A1YCA4 Q4G0D7 Q5SXP0 Q5SXP1 Q8N347 Q96HP1	Protein transport protein Sec16A	SEC16 homolog A;	PF12932;PF12931;	GO:0005829;GO:0005783;GO:0005789;GO:0005794;GO:0000139;GO:0048208;GO:0007029;GO:0015031;GO:0021762;
TRINITY_DN85330_c1_g1_i2	Q7SYD5	Protein transport protein Sec31A	SEC31-like protein 1;SEC31-related protein A;		GO:0030127;GO:0005789;GO:0030134;GO:0055123;GO:0007029;GO:0001889;GO:0015031;GO:0016192;
TRINITY_DN85023_c2_g1_i2	Q05360	Protein white		PF01061;PF00005;	GO:0016021;GO:0005524;GO:0016887;GO:0031409;GO:0006810;
TRINITY_DN78746_c5_g1_i1	Q3UFS0 B9EID5 Q148T6 Q3TM33 Q3TMB0 Q3TRM3 Q3UFA3 Q80TA0	Protein zyg-11 homolog B			GO:0031462;GO:0004842;GO:0051438;
TRINITY_DN79382_c0_g1_i2	Q8IZE3 A8K8Z2 Q5THA6 Q5THA8 Q8IZN9 Q96C56 Q9UBK6	Protein-associating with the carboxyl-terminal domain of ezrin	Ezrin-binding protein PACE-1;SCY1-like protein 3;	PF00069;	GO:0005737;GO:0005794;GO:0030027;GO:0005524;GO:0016477;GO:0006468;
TRINITY_DN80573_c0_g1_i1	Q32M88 Q658X8 Q8TEG9 Q9H635	Protein-glucosylgalactosylhydroxylysine glucosidase {ECO:0000303|PubMed:26682924}	Acid trehalase-like protein 1 {ECO:0000312|HGNC:HGNC:26210};	PF03632;	GO:0005618;GO:0005829;GO:0047402;GO:0005975;
TRINITY_DN73011_c1_g1_i2	P36964	Proteolipid protein DM beta		PF01275;	GO:0016021;
TRINITY_DN63314_c0_g1_i1	Q9NYQ8 O75091 Q9NSR7	Protocadherin Fat 2	Cadherin family member 8;Multiple epidermal growth factor-like domains protein 1;	PF00028;PF00008;PF02210;	GO:0005913;GO:0070062;GO:0016021;GO:0005634;GO:0005886;GO:0005509;GO:0010631;GO:0007156;
TRINITY_DN88134_c3_g1_i3	Q2PZL6 E9QMR9 Q68FE0 Q8BM82 Q8CD68	Protocadherin Fat 4	FAT tumor suppressor homolog 4;Fat-like cadherin protein FAT-J;	PF00028;PF00008;PF07645;PF12661;PF02210;	GO:0045177;GO:0070062;GO:0016021;GO:0005622;GO:0005886;GO:0005509;GO:0001658;GO:0021987;GO:0072137;GO:0048565;GO:0001736;GO:0008543;GO:0003007;GO:0007157;GO:0035329;GO:0007156;GO:0060122;GO:0001822;GO:0072006;GO:0022008;GO:0007219;GO:0043931;GO:0007009;GO:0072307;
TRINITY_DN86781_c4_g2_i5	Q96QE2 Q17S07	Proton myo-inositol cotransporter	H(+)-myo-inositol symporter;Solute carrier family 2 member 13;	PF00083;	GO:0016021;GO:0005886;GO:0005355;GO:0005366;GO:0005351;GO:0046323;GO:0035428;
TRINITY_DN70606_c1_g7_i1	Q93425 O01021 O02489	Putative 28S ribosomal protein S5, mitochondrial		PF00333;PF03719;	GO:0005763;GO:0003723;GO:0003735;GO:0006412;
TRINITY_DN82268_c0_g1_i7	H2A0M3	Putative amine oxidase [copper-containing]		PF01179;	GO:0005576;GO:0005507;GO:0008131;GO:0048038;GO:0009308;
TRINITY_DN79916_c0_g1_i4	Q4UMH6	Putative ankyrin repeat protein RF_0381		PF00023;PF12796;PF04607;	GO:0015969;
TRINITY_DN83466_c1_g1_i12	Q4UMH6	Putative ankyrin repeat protein RF_0381		PF00023;PF12796;PF04607;	GO:0015969;
TRINITY_DN71304_c1_g1_i1	H2A0L6	Putative beta-hexosaminidase {ECO:0000250|UniProtKB:Q04786}	Beta-N-acetylhexosaminidase {ECO:0000250|UniProtKB:Q04786};Chitobiase {ECO:0000250|UniProtKB:Q04786};N-acetyl-beta-glucosaminidase {ECO:0000250|UniProtKB:Q04786};	PF03173;PF00728;	GO:0005576;GO:0004563;GO:0030246;GO:0005975;GO:0006032;
TRINITY_DN80689_c1_g3_i5	Q9VN93 Q867H7 Q9VN92	Putative cysteine proteinase CG12163		PF08246;PF00112;	GO:0005615;GO:0045169;GO:0005764;GO:0098595;GO:0004197;GO:0048102;GO:0022416;GO:0051603;GO:0035071;GO:0035220;
TRINITY_DN86713_c2_g1_i8	Q9V9A8 Q9TW25	Putative homeodomain transcription factor		PF12129;	GO:0005634;GO:0003677;GO:0046983;GO:0003700;GO:0006357;GO:0006351;
TRINITY_DN82720_c0_g2_i9	O34363 Q796E0	Putative L-amino-acid oxidase YobN		PF01593;	GO:0001716;
TRINITY_DN83336_c0_g2_i3	Q19981 Q8I4J9 Q9BMB0	Putative protein tag-53		PF00431;PF01344;PF00053;PF01437;	GO:0016021;
TRINITY_DN77372_c1_g1_i7	P34269 P34270	Putative tyrosinase-like protein tyr-1		PF01549;PF00264;	GO:0046872;GO:0004497;
TRINITY_DN80160_c0_g2_i4	Q8WPW2 Q9U5K9	Pyridoxal 5'-phosphate synthase subunit SNZERR	Ethylene response protein;PDX1;	PF01680;	GO:0036381;GO:0042823;
TRINITY_DN82837_c0_g3_i1	O46560	Pyridoxal kinase	Pyridoxine kinase;	PF08543;	GO:0005829;GO:0005524;GO:0046872;GO:0008478;GO:0009443;
TRINITY_DN82837_c0_g3_i1	O46560	Pyridoxal kinase	Pyridoxine kinase;	PF08543;	GO:0005829;GO:0005524;GO:0046872;GO:0008478;GO:0009443;
TRINITY_DN72430_c0_g4_i1	Q17QJ7	Pyrroline-5-carboxylate reductase 2		PF03807;PF14748;	GO:0005739;GO:0004735;GO:0034599;GO:0055129;GO:0006561;
TRINITY_DN82521_c1_g1_i1	Q8BKZ9	Pyruvate dehydrogenase protein X component, mitochondrial	Dihydrolipoamide dehydrogenase-binding protein of pyruvate dehydrogenase complex;Lipoyl-containing pyruvate dehydrogenase complex component X;	PF00198;PF00364;PF02817;	GO:0005759;GO:0005739;GO:0045254;GO:0034604;GO:0016746;GO:0061732;
TRINITY_DN80316_c1_g1_i7	Q5R573	Rab-like protein 2A		PF00071;	GO:0005525;GO:0003924;
TRINITY_DN77539_c0_g1_i4	Q9H0H5 Q6PJ26 Q9NWN2 Q9P250 Q9P2W2	Rac GTPase-activating protein 1	Male germ cell RacGap;Protein CYK4 homolog;	PF00130;PF00620;	GO:0001669;GO:0097149;GO:0032154;GO:0005737;GO:0005829;GO:0070062;GO:0031234;GO:0005874;GO:0030496;GO:0072686;GO:0005654;GO:0005634;GO:0051233;GO:0043014;GO:0048487;GO:0043015;GO:0005096;GO:0046872;GO:0008017;GO:0005547;GO:0019901;GO:0000915;GO:0019886;GO:0035556;GO:0007018;GO:0000281;GO:0051256;GO:0007405;GO:0032467;GO:0051988;GO:0045995;GO:0051056;GO:0006890;GO:0007283;GO:0008272;
TRINITY_DN64772_c0_g1_i1	Q9D3W1	Radial spoke head 14 homolog	Rhabdoid tumor deletion region protein 1;	PF00514;
TRINITY_DN70180_c3_g2_i2	Q2KIU7	Radial spoke head protein 9 homolog		PF04712;	GO:0005929;GO:0005737;GO:0005856;GO:0035082;GO:0060294;GO:0044458;
TRINITY_DN75095_c0_g1_i7	A7S6M8	Ragulator complex protein LAMTOR4 homolog	Late endosomal/lysosomal adaptor and MAPK and MTOR activator 4;		GO:0005764;GO:0071986;GO:0071230;GO:0043547;GO:0032008;GO:0061462;GO:0008361;
TRINITY_DN86456_c1_g1_i1	Q62921 Q9QWN4 Q9Z334	RanBP-type and C3HC4-type zinc finger-containing protein 1	Heme-oxidized IRP2 ubiquitin ligase 1 homolog;Protein kinase C-binding protein beta-15;RBCC protein interacting with PKC;RING-type E3 ubiquitin transferase HOIL-1 {ECO:0000305};Ubiquitin-conjugating enzyme 7-interacting protein 3;	PF01485;PF13445;	GO:0071797;GO:0003690;GO:0046872;GO:0005080;GO:0043130;GO:0004842;GO:0043123;GO:0045944;GO:0043161;GO:0097039;
TRINITY_DN85242_c1_g1_i8	Q5SVL6 Q3KNA3 Q3V3L0 Q80TL8	Rap1 GTPase-activating protein 2	GTPase-activating Rap/Ran-GAP domain-like protein 4;	PF02145;	GO:0005813;GO:0005737;GO:0005829;GO:0043005;GO:0031965;GO:0005886;GO:0005096;GO:0010977;GO:0008361;GO:0051056;
TRINITY_DN85723_c3_g1_i4	P50904	Ras GTPase-activating protein 1	Ras p21 protein activator;p120GAP;	PF00168;PF00169;PF00616;PF00017;PF00018;	GO:0005829;GO:0031235;GO:0016020;GO:0031965;GO:0005886;GO:0005096;GO:0044325;GO:0019900;GO:0005161;GO:0032403;GO:0043422;GO:1990782;GO:0030971;GO:0008134;GO:0030036;GO:0090630;GO:0007155;GO:0071364;GO:0044344;GO:0036120;GO:0009790;GO:0030539;GO:0000281;GO:0043066;GO:0007162;GO:0001953;GO:0043524;GO:0046580;GO:0048146;GO:0046326;GO:0043547;GO:0050731;GO:0001934;GO:0030833;GO:0042493;GO:0032868;GO:…
TRINITY_DN81907_c0_g2_i5	Q63486	Ras-related GTP-binding protein A {ECO:0000305}		PF04670;	GO:0005737;GO:0034448;GO:1990130;GO:1990131;GO:0005765;GO:0005764;GO:0005634;GO:0005525;GO:0003924;GO:0051219;GO:0046982;GO:0042803;GO:0031625;GO:0006915;GO:0008219;GO:0034613;GO:0034198;GO:0071230;GO:0009267;GO:0019048;GO:0010507;GO:0045919;GO:0032008;GO:1904263;GO:0010506;GO:1903432;GO:0043200;
TRINITY_DN70123_c3_g1_i2	P62071 P17082 Q3TA79 Q8C5D1 Q9D0H6	Ras-related protein R-Ras2		PF00071;	GO:0070062;GO:0005925;GO:0005622;GO:0016020;GO:0005886;GO:0005525;GO:0003924;GO:0009987;GO:0001649;GO:0030335;GO:0007265;GO:1901214;
TRINITY_DN70809_c4_g3_i3	Q5ZLG1	Ras-related protein Rab-18		PF00071;	GO:0071782;GO:0070062;GO:0005794;GO:0019003;GO:0005525;GO:0003924;GO:0007420;GO:0071786;GO:0001654;GO:0034389;GO:0015031;GO:1902593;
TRINITY_DN68896_c0_g1_i2	Q05974	Ras-related protein Rab-1A		PF00071;	GO:0005783;GO:0005794;GO:0005525;GO:0003924;GO:0015031;GO:0016192;
TRINITY_DN66445_c0_g2_i1	Q12829 Q8WVG3	Ras-related protein Rab-40B	SOCS box-containing protein RAR;	PF00071;PF07525;	GO:0005768;GO:0005635;GO:0048471;GO:0005886;GO:0030667;GO:0008021;GO:0005525;GO:0003924;GO:0035556;GO:1990967;GO:0072659;GO:0016567;
TRINITY_DN80003_c0_g1_i5	P51147	Ras-related protein Rab-5C		PF00071;	GO:0005769;GO:0031901;GO:0030139;GO:0070382;GO:0070062;GO:0005811;GO:0005765;GO:0042470;GO:0005886;GO:0019003;GO:0005525;GO:0003924;GO:0048227;GO:0015031;GO:0030100;
TRINITY_DN81405_c1_g1_i1	P51147	Ras-related protein Rab-5C		PF00071;	GO:0005769;GO:0031901;GO:0030139;GO:0070382;GO:0070062;GO:0005811;GO:0005765;GO:0042470;GO:0005886;GO:0019003;GO:0005525;GO:0003924;GO:0048227;GO:0015031;GO:0030100;
TRINITY_DN84587_c1_g1_i2	Q7JQ32 Q24051	Receptor-type guanylate cyclase Gyc76C {ECO:0000305}	DrGC-1 {ECO:0000303|PubMed:7706258};	PF01094;PF00211;PF07714;	GO:0008074;GO:0005887;GO:0005886;GO:0005524;GO:0005525;GO:0004383;GO:0046872;GO:0001653;GO:0004872;GO:0030215;GO:0007411;GO:0016199;GO:0006182;GO:0019934;GO:0030198;GO:0007526;GO:0008045;GO:0007428;GO:0006468;GO:0030510;GO:0009651;GO:0007435;GO:0007165;
TRINITY_DN85530_c1_g2_i2	E9Q612 Q7TSY7	Receptor-type tyrosine-protein phosphatase O	Glomerular epithelial protein 1;Protein tyrosine phosphatase U2;	PF00041;PF00102;	GO:0016324;GO:0043197;GO:0070062;GO:0016021;GO:0016328;GO:0005886;GO:0042803;GO:0004725;GO:0017147;GO:0007411;GO:0000902;GO:0072112;GO:0032835;GO:0030032;GO:0002548;GO:0090090;GO:0003105;GO:0035335;GO:0003093;GO:0036060;
TRINITY_DN59480_c0_g1_i2	Q9UGC6 Q5TF49 Q8TD61 Q9UJS8	Regulator of G-protein signaling 17		PF00615;	GO:0030054;GO:0031410;GO:0043005;GO:0005634;GO:0005886;GO:0045202;GO:0005096;GO:0009968;
TRINITY_DN86817_c3_g1_i3	Q66H15	Regulator of microtubule dynamics protein 3	Protein FAM82A2;Protein FAM82C;		GO:0016021;GO:0005874;GO:0005741;GO:0005634;GO:0000922;GO:0006915;GO:0030154;GO:0006874;
TRINITY_DN84757_c0_g1_i5	Q9P2D9 Q9Y4M9	Regulator of nonsense transcripts 2	Nonsense mRNA reducing factor 2;Up-frameshift suppressor 2 homolog;	PF02854;PF04050;	GO:0005737;GO:0005829;GO:0035145;GO:0005634;GO:0000932;GO:0048471;GO:0005844;GO:0003723;GO:0042162;GO:0031100;GO:0001889;GO:0006406;GO:0000184;
TRINITY_DN69595_c5_g1_i3	Q8R323	Replication factor C subunit 3	Activator 1 38 kDa subunit;Activator 1 subunit 3;Replication factor C 38 kDa subunit;		GO:0031390;GO:0005663;GO:0005634;GO:0003689;GO:0043142;GO:0006281;GO:0006260;GO:0006261;GO:1900264;GO:0046683;
TRINITY_DN83094_c0_g1_i1	Q65XV7 A0A0P0WH26	Replication protein A 70 kDa DNA-binding subunit C	Replication factor A protein 1C;Replication protein A 1C;	PF04057;PF08646;PF16900;PF01336;PF00098;	GO:0005634;GO:0003677;GO:0008270;GO:0006310;GO:0006281;GO:0006260;
TRINITY_DN69149_c1_g1_i3	Q22472	Resistance to inhibitors of cholinesterase protein 3		PF15361;	GO:0005783;GO:0005789;GO:0016021;GO:0043231;GO:0043005;GO:0043025;GO:0033130;GO:0032224;GO:0034394;GO:0006937;GO:0007271;
TRINITY_DN85419_c1_g1_i12	Q68EW1	Reticulon-3-B	RTN3	2;	PF02453;	GO:0005789;GO:0000139;GO:0016021;GO:0016192;
TRINITY_DN86571_c1_g1_i8	Q920A6	Retinoid-inducible serine carboxypeptidase	Serine carboxypeptidase 1;	PF00450;	GO:0005829;GO:0070062;GO:0004185;GO:0045776;GO:0097755;GO:0051603;GO:0042573;
TRINITY_DN70112_c2_g1_i6	M5AXY1 M3WVN1	Retinol binding protein 4 {ECO:0000303|PubMed:23719693, ECO:0000312|EMBL:BAN13410	1}	Feline conceptus protein 1 {ECO:0000303|PubMed:2015342};Plasma retinol-binding protein {ECO:0000305};	PF00061;	GO:0005615;GO:0016918;GO:0019841;GO:0034632;
TRINITY_DN82588_c1_g2_i6	P04323	Retrovirus-related Pol polyprotein from transposon 17	6		PF00078;	GO:0004190;GO:0004519;GO:0003676;GO:0003964;GO:0015074;
TRINITY_DN81888_c1_g1_i8	Q5FWK3 Q8C3X5 Q923D8	Rho GTPase-activating protein 1	Rho-type GTPase-activating protein 1;	PF13716;PF00620;	GO:0031252;GO:0005737;GO:0010008;GO:0070062;GO:0048471;GO:0005886;GO:0001726;GO:0045296;GO:0005096;GO:0017137;GO:0017124;GO:0032439;GO:0098706;GO:2001136;GO:0043087;GO:0007264;GO:0033572;
TRINITY_DN82334_c3_g1_i3	Q9NT76	Rho GTPase-activating protein 12	Rho-type GTPase-activating protein 12;	PF00169;PF00620;PF14604;	GO:0005829;GO:0005096;GO:0002011;GO:0051056;GO:0007165;
TRINITY_DN79830_c0_g1_i1	Q6INE5	Rho GTPase-activating protein 19	Rho-type GTPase-activating protein 19;	PF00620;	GO:0005096;GO:0007165;
TRINITY_DN87575_c3_g1_i6	Q9VX32 Q8MRC6 Q95VZ5	Rho GTPase-activating protein 190	Rho GTPase-activating protein of 190 kDa;	PF00071;PF00620;PF16512;	GO:0005622;GO:0005525;GO:0005096;GO:0003924;GO:0030215;GO:0007415;GO:0016319;GO:0045792;GO:0050770;GO:0007266;
TRINITY_DN75519_c0_g2_i3	O43182 B2RWQ0 O43437 Q9P1B3 Q9UK81 Q9UK82	Rho GTPase-activating protein 6	Rho-type GTPase-activating protein 6;Rho-type GTPase-activating protein RhoGAPX-1;	PF00620;	GO:0015629;GO:0005884;GO:0005737;GO:0005829;GO:0005096;GO:0016004;GO:0043274;GO:0017124;GO:0005070;GO:0030041;GO:0007202;GO:0048041;GO:0051895;GO:0051497;GO:0010518;GO:0051056;GO:0007266;
TRINITY_DN84884_c0_g1_i8	Q969G6 Q5JSG9 Q9NUT7	Riboflavin kinase	ATP:riboflavin 5'-phosphotransferase;Flavokinase;	PF01687;	GO:0005737;GO:0005829;GO:0005739;GO:0005524;GO:0046872;GO:0008531;GO:0006915;GO:0009398;GO:0033864;GO:0072593;GO:0009231;GO:0006771;
TRINITY_DN72302_c0_g1_i11	Q7M456	Ribonuclease Oy		PF00445;	GO:0005576;GO:0033897;GO:0003723;
TRINITY_DN79964_c1_g2_i5	Q7M456	Ribonuclease Oy		PF00445;	GO:0005576;GO:0033897;GO:0003723;
TRINITY_DN68033_c4_g1_i1	Q5RB79	Ribonuclease P protein subunit p14		PF01900;	GO:0005634;GO:0004526;GO:0008033;
TRINITY_DN77626_c0_g1_i2	O75582 B7Z2Y5 O95316 Q96AF7	Ribosomal protein S6 kinase alpha-5	90 kDa ribosomal protein S6 kinase 5;Nuclear mitogen- and stress-activated protein kinase 1;RSK-like protein kinase;	PF00069;PF00433;	GO:0005737;GO:0005654;GO:0005634;GO:0005524;GO:0000287;GO:0004672;GO:0004674;GO:0007411;GO:0007173;GO:0043990;GO:0043987;GO:0043988;GO:0016572;GO:0006954;GO:0070498;GO:0035556;GO:0001818;GO:0045892;GO:0032793;GO:0035066;GO:0033129;GO:0051092;GO:0045944;GO:0006468;GO:0006355;GO:0002223;
TRINITY_DN77228_c2_g1_i2	Q9DB85 Q3T9X9 Q3TDD7 Q3U3A5 Q8BHW3	Ribosomal RNA-processing protein 8	Cerebral protein 1 homolog;	PF05148;	GO:0005677;GO:0005829;GO:0005730;GO:0005634;GO:0005886;GO:0033553;GO:0035064;GO:0003723;GO:0008757;GO:0042149;GO:0000183;GO:0016569;GO:0072332;GO:0071158;GO:0046015;GO:0006364;GO:0006351;
TRINITY_DN66337_c0_g1_i1	Q9JJ80 Q8R3K6 Q9CQ34 Q9CSY9 Q9CYR9	Ribosome production factor 2 homolog	Brix domain-containing protein 1;Ribosome biogenesis protein RPF2 homolog;	PF04427;	GO:0005730;GO:0005634;GO:0008097;GO:0003723;GO:0000981;GO:0019843;GO:0000463;GO:1902570;GO:1901796;GO:0000027;GO:0042273;
TRINITY_DN72403_c0_g5_i1	Q6IV56 Q6IQ76	RING finger protein 141			GO:0046872;GO:0004842;GO:0051865;
TRINITY_DN83736_c5_g2_i3	Q9UEQ5 Q9UIE9	RNA-binding protein 25	Arg/Glu/Asp-rich protein of 120 kDa;Protein S164;RNA-binding motif protein 25;RNA-binding region-containing protein 7;	PF01480;PF00076;	GO:0005737;GO:0016607;GO:0005681;GO:0003729;GO:0003723;GO:0006397;GO:0000381;GO:0042981;GO:0008380;
TRINITY_DN86529_c2_g2_i1	Q6NZN0 Q3TA77 Q3UTU9 Q8BQ22 Q8C7W9 Q8K101 Q921K4	RNA-binding protein 26	Protein expressed in male leptotene and zygotene spermatocytes 393;RNA-binding motif protein 26;	PF01480;	GO:0046872;GO:0003723;GO:0006397;GO:0010923;
TRINITY_DN85471_c2_g1_i1	A4IGK4 Q28D22	RNA-binding protein 5	RNA-binding motif protein 5;	PF01585;PF00076;PF00641;	GO:0005634;GO:0005681;GO:0046872;GO:0003729;GO:0043065;GO:0000381;GO:0000245;
TRINITY_DN76492_c1_g2_i4	Q28009 Q0P5J2	RNA-binding protein FUS	Protein pigpen;	PF00076;PF00641;	GO:0005737;GO:0005634;GO:0003677;GO:0046872;GO:0003723;GO:0006355;
TRINITY_DN75922_c0_g2_i2	Q6GLA2	S-adenosylmethionine mitochondrial carrier protein	Mitochondrial S-adenosylmethionine transporter;Solute carrier family 25 member 26;	PF00153;	GO:0016021;GO:0005743;GO:0000095;GO:0006839;GO:0015805;
TRINITY_DN61439_c2_g1_i6	P18426	S-crystallin SL11	Major lens polypeptide;	PF14497;PF02798;	GO:0005212;
TRINITY_DN70694_c0_g1_i1	Q9JLC8 Q3TUF2 Q6A007 Q8BQT3 Q8C764 Q8CAJ4	Sacsin	DnaJ homolog subfamily C member 29;	PF05168;	GO:0005737;GO:0050750;
TRINITY_DN87959_c2_g1_i3	Q14162 A8MQ05 O43701 Q8NHD2 Q8NHD3 Q8NHD4 Q8NHD5	Scavenger receptor class F member 1	Acetyl LDL receptor;Scavenger receptor expressed by endothelial cells 1;	PF00053;	GO:0030666;GO:0016021;GO:0005886;GO:0030169;GO:0005044;GO:0004888;GO:0007155;GO:0006707;GO:0016358;GO:0016322;GO:0048680;GO:0010976;GO:0006898;
TRINITY_DN68679_c1_g1_i1	Q96GP6 E5RFB8 Q58A83 Q8IXF3 Q9BW74	Scavenger receptor class F member 2	SRECRP-1;Scavenger receptor expressed by endothelial cells 2 protein;		GO:0005925;GO:0016021;GO:0007157;
TRINITY_DN85266_c1_g2_i2	Q9UHJ3 Q402F7 Q96C73 Q9Y4Q9	Scm-like with four MBT domains protein 1	Renal ubiquitous protein 1;	PF02820;PF00536;PF12140;	GO:0005654;GO:0005634;GO:0042393;GO:0003714;GO:0030154;GO:0016569;GO:0048635;GO:0045892;GO:0007283;GO:0006351;
TRINITY_DN78237_c0_g1_i1	P58875 Q32KW6 Q867A0	SEC14-like protein 2	Alpha-tocopherol-associated protein;	PF00650;	GO:0005737;GO:0016021;GO:0005634;GO:0008289;GO:0005215;GO:0006355;GO:0006351;
TRINITY_DN78237_c0_g1_i1	P58875 Q32KW6 Q867A0	SEC14-like protein 2	Alpha-tocopherol-associated protein;	PF00650;	GO:0005737;GO:0016021;GO:0005634;GO:0008289;GO:0005215;GO:0006355;GO:0006351;
TRINITY_DN80806_c0_g1_i2	Q6IBZ4 Q6UXD4 Q9NUI3 Q9NUI4 Q9NUI5 Q9Y2E1 Q9Y3J6	Seizure 6-like protein		PF00431;PF00084;	GO:0005789;GO:0016021;GO:0043025;GO:0008344;GO:0021680;GO:0090036;GO:0060074;
TRINITY_DN80410_c1_g2_i3	A2VDS1	Selenocysteine lyase		PF00266;	GO:0005829;GO:0009000;GO:0016740;
TRINITY_DN79624_c2_g1_i2	Q7TNK0	Serine incorporator 1	Tumor differentially expressed protein 1-like;Tumor differentially expressed protein 2;	PF03348;	GO:0005789;GO:0070062;GO:0016021;GO:0005886;GO:0015194;GO:0015825;GO:0006658;GO:0008654;GO:1904219;GO:1904222;GO:0006665;
TRINITY_DN97343_c0_g1_i1	B9A8D7	Serine protease inhibitor Cvsi-2 {ECO:0000303|PubMed:19464375}			GO:0005576;GO:0004867;
TRINITY_DN67635_c0_g3_i1	O96790	Serine protease inhibitor dipetalogastin		PF00050;PF07648;	GO:0005576;GO:0004867;GO:0050819;
TRINITY_DN81871_c0_g1_i1	Q9GZT4 D3DTI5 Q6IA55	Serine racemase {ECO:0000303|PubMed:11054547}	D-serine ammonia-lyase;D-serine dehydratase;L-serine ammonia-lyase;L-serine dehydratase;	PF00291;	GO:0045177;GO:0005737;GO:0043025;GO:0005886;GO:0005524;GO:0005509;GO:0008721;GO:0016594;GO:0003941;GO:0000287;GO:0030165;GO:0042803;GO:0030170;GO:0030378;GO:0018114;GO:0007568;GO:0007420;GO:0070179;GO:0070178;GO:0006563;GO:0051289;GO:0042866;GO:0042493;GO:0032496;GO:0043278;GO:0009069;
TRINITY_DN83053_c3_g1_i1	P31029	Serine--pyruvate aminotransferase, mitochondrial	Alanine--glyoxylate aminotransferase;	PF00266;	GO:0005759;GO:0005782;GO:0008453;GO:0016597;GO:0042803;GO:0043621;GO:0030170;GO:0005102;GO:0004760;GO:0019265;GO:0009436;GO:0042853;GO:0019448;GO:0007219;GO:0046724;
TRINITY_DN64930_c1_g2_i2	P26638 A2AFR8	Serine--tRNA ligase, cytoplasmic	Seryl-tRNA synthetase;Seryl-tRNA(Ser/Sec) synthetase;	PF02403;PF00587;	GO:0005737;GO:0005829;GO:0070062;GO:0005739;GO:0005524;GO:0004828;GO:0097056;GO:0006434;
TRINITY_DN73491_c0_g1_i2	Q8VYA5 F4IQ37 Q67Y02 Q9FYA7 Q9ZUT2	Serine/arginine-rich splicing factor RS2Z33	RS-containing zinc finger protein 33;	PF00076;PF00098;	GO:0016607;GO:0005681;GO:0003676;GO:0008270;GO:0000398;GO:0008380;GO:0000245;
TRINITY_DN81276_c0_g1_i17	Q69ZM6 Q6PDI0 Q80XQ6	Serine/threonine-protein kinase 36	Fused homolog;	PF00069;	GO:0005737;GO:0005829;GO:0005634;GO:0005524;GO:0046872;GO:0004674;GO:0008134;GO:0007420;GO:0060271;GO:0003351;GO:0007228;GO:0045880;GO:0009791;GO:0051090;
TRINITY_DN87733_c5_g1_i1	Q3UU96 B2RY49 Q4V9U7 Q6ZQA9 Q8R495	Serine/threonine-protein kinase MRCK alpha	CDC42-binding protein kinase alpha;	PF00130;PF00780;PF08826;PF15796;PF00069;PF00433;	GO:0042641;GO:0005737;GO:0070062;GO:0005524;GO:0042802;GO:0000287;GO:0004674;GO:0031532;GO:0031032;GO:0016477;GO:0035556;GO:0000226;GO:0007097;GO:0006468;
TRINITY_DN78622_c0_g1_i3	P51954	Serine/threonine-protein kinase Nek1	Never in mitosis A-related kinase 1;	PF00069;	GO:0005813;GO:0005737;GO:0005634;GO:0000242;GO:0071889;GO:0005524;GO:0016301;GO:0046872;GO:0004672;GO:0004674;GO:0004713;GO:0032147;GO:0007049;GO:0051301;GO:0006974;GO:0060271;GO:0042769;GO:0001822;GO:0035264;GO:0006468;GO:0042981;GO:2000001;GO:0007346;GO:0010212;GO:0023014;GO:0007283;GO:0031098;
TRINITY_DN78622_c0_g1_i3	P51954	Serine/threonine-protein kinase Nek1	Never in mitosis A-related kinase 1;	PF00069;	GO:0005813;GO:0005737;GO:0005634;GO:0000242;GO:0071889;GO:0005524;GO:0016301;GO:0046872;GO:0004672;GO:0004674;GO:0004713;GO:0032147;GO:0007049;GO:0051301;GO:0006974;GO:0060271;GO:0042769;GO:0001822;GO:0035264;GO:0006468;GO:0042981;GO:2000001;GO:0007346;GO:0010212;GO:0023014;GO:0007283;GO:0031098;
TRINITY_DN81464_c0_g1_i3	Q9Z1J2 O35673 Q9R1J1	Serine/threonine-protein kinase Nek4	Never in mitosis A-related kinase 4;Serine/threonine-protein kinase 2 {ECO:0000303|PubMed:10529384};	PF00069;	GO:0005929;GO:0005737;GO:0005524;GO:0030145;GO:0004674;GO:0032147;GO:0051301;GO:0006974;GO:0000278;GO:0045893;GO:0006468;GO:0042981;GO:2000772;GO:0007346;GO:1900062;GO:2001020;GO:0023014;GO:0031098;
TRINITY_DN84124_c2_g2_i4	P51957 A5YM70 B2R633 B7Z200 Q6P576	Serine/threonine-protein kinase Nek4	Never in mitosis A-related kinase 4;Serine/threonine-protein kinase 2;Serine/threonine-protein kinase NRK2;	PF00069;	GO:0005929;GO:0005737;GO:0005524;GO:0030145;GO:0004674;GO:0032147;GO:0051301;GO:0006974;GO:0000278;GO:0045893;GO:0006468;GO:0042981;GO:2000772;GO:0007346;GO:1900062;GO:2001020;GO:0023014;GO:0031098;
TRINITY_DN85307_c1_g3_i2	Q7ZZC8	Serine/threonine-protein kinase Nek9	Nercc1 kinase;Never in mitosis A-related kinase 9;	PF00069;PF00415;	GO:0005737;GO:0005524;GO:0046872;GO:0019901;GO:0004674;GO:0007049;GO:0051301;
TRINITY_DN87663_c3_g1_i6	O14730 Q8IXN9	Serine/threonine-protein kinase RIO3	RIO kinase 3;sudD homolog;		GO:0005829;GO:0030688;GO:0005524;GO:0089720;GO:0046872;GO:0004674;GO:1990786;GO:0071359;GO:0098586;GO:0007059;GO:0051607;GO:0045087;GO:0030490;GO:0043124;GO:0039534;GO:0032463;GO:0045089;GO:0032728;GO:0006364;
TRINITY_DN76622_c0_g1_i3	Q6DFJ6	Serine/threonine-protein kinase TBK1		PF00069;	GO:0005737;GO:0005524;GO:0004674;GO:0045087;
TRINITY_DN87569_c0_g1_i1	Q9WUN2 Q9CT90 Q9DC03	Serine/threonine-protein kinase TBK1	T2K;TANK-binding kinase 1;	PF00069;	GO:0005737;GO:0005829;GO:0005524;GO:0003676;GO:0051219;GO:0004674;GO:0002218;GO:0050830;GO:0051607;GO:0044565;GO:0045087;GO:0010629;GO:0018105;GO:0018107;GO:0043123;GO:0032727;GO:0045359;GO:0032728;GO:0016239;GO:0045944;GO:1904417;GO:0006468;
TRINITY_DN86659_c3_g1_i5	Q5R4M2	Serine/threonine-protein kinase ULK4	Unc-51-like kinase 4;	PF00069;	GO:0005524;GO:0004674;
TRINITY_DN78518_c0_g1_i1	P54612	Serine/threonine-protein phosphatase 2A 65 kDa regulatory subunit A alpha isoform	PP2A subunit A isoform PR65-alpha;PP2A subunit A isoform R1-alpha;	PF02985;	GO:0000775;GO:0005829;GO:0030425;GO:0070062;GO:0016328;GO:0000159;GO:0003823;GO:0046982;GO:0019888;GO:0004722;GO:0007059;GO:0007143;GO:0051754;GO:0051232;GO:0051306;GO:0070262;GO:2001241;GO:0006461;GO:1903538;
TRINITY_DN67693_c0_g2_i10	Q8C0Y0 E9QKU6 Q14CI7 Q14DT1 Q69ZE5 Q9CRR0	Serine/threonine-protein phosphatase 4 regulatory subunit 4			GO:0005737;GO:0005829;GO:0008287;GO:0019888;GO:0032515;GO:0080163;
TRINITY_DN78726_c1_g2_i1	Q6GMV2 D6W5H3 Q13558	SET and MYND domain-containing protein 5	Protein NN8-4AG;Retinoic acid-induced protein 15;	PF00856;	GO:0046872;GO:0008168;
TRINITY_DN78726_c1_g2_i1	Q6GMV2 D6W5H3 Q13558	SET and MYND domain-containing protein 5	Protein NN8-4AG;Retinoic acid-induced protein 15;	PF00856;	GO:0046872;GO:0008168;
TRINITY_DN60965_c4_g1_i6	Q68F99	SH3 and cysteine-rich domain-containing protein 3		PF00130;PF07653;PF14604;	GO:0005622;GO:0046872;GO:0035556;GO:0007274;GO:0003009;GO:0007519;
TRINITY_DN60965_c4_g1_i6	Q68F99	SH3 and cysteine-rich domain-containing protein 3		PF00130;PF07653;PF14604;	GO:0005622;GO:0046872;GO:0035556;GO:0007274;GO:0003009;GO:0007519;
TRINITY_DN77486_c0_g1_i2	O08641 Q6P7V3 Q6PDR3	SH3 domain-containing YSC84-like protein 1		PF00018;PF04366;	GO:0032587;GO:0019902;GO:0035091;GO:0006661;GO:1900027;
TRINITY_DN85101_c0_g1_i1	P86860	Shell matrix protein			GO:0005576;
TRINITY_DN79178_c3_g1_i1	Q08BG7	Short coiled-coil protein A		PF10224;	GO:0005829;GO:0000139;GO:0016239;GO:0061635;
TRINITY_DN86222_c1_g1_i2	Q9JLV2 Q920J6 Q99L03	Short transient receptor potential channel 4-associated protein	Protein TAP1;Rabex-5/Rin2-interacting protein;TNF-receptor ubiquitous scaffolding/signaling protein;	PF12463;	GO:0031464;GO:0019902;GO:0048820;GO:0016567;GO:0006511;
TRINITY_DN82522_c0_g1_i7	Q9HCX4 A1A4Z4 F5H5U9 Q70T26 Q8IWP7	Short transient receptor potential channel 7	Transient receptor protein 7;	PF12796;PF00520;PF08344;	GO:0005801;GO:0005887;GO:0005635;GO:0048471;GO:0005886;GO:0005262;GO:0015279;GO:0070588;GO:0006828;GO:0030168;GO:0051480;GO:0007338;
TRINITY_DN73394_c0_g1_i6	O77769 Q3MHX2	Short-chain dehydrogenase/reductase 3	Retinal short-chain dehydrogenase/reductase 1;	PF00106;	GO:0016021;GO:0052650;GO:0004745;
TRINITY_DN82937_c0_g1_i6	Q9MZD1	Sialin	Membrane glycoprotein SP55;Sodium/sialic acid cotransporter;Solute carrier family 17 member 5;	PF07690;	GO:0016021;GO:0005765;GO:0015293;
TRINITY_DN82365_c1_g1_i1	Q8IWY4 Q5R336	Signal peptide, CUB and EGF-like domain-containing protein 1		PF12662;PF00431;PF12947;PF07645;PF07699;	GO:0009986;GO:0009897;GO:0005615;GO:0019897;GO:0005886;GO:0005509;GO:0042802;GO:0046982;GO:0007512;GO:0007596;GO:0030154;GO:0045446;GO:0022617;GO:0006954;GO:0045880;GO:0009791;GO:0051260;GO:0007165;
TRINITY_DN82967_c0_g1_i1	P14576 Q3UWX8 Q9CWH7 Q9D008	Signal recognition particle 54 kDa protein		PF00448;PF02881;PF02978;	GO:0005737;GO:0005829;GO:0016607;GO:0005634;GO:0005786;GO:0008312;GO:0008144;GO:0030942;GO:0019003;GO:0005525;GO:0003924;GO:0043021;GO:0003723;GO:0006614;
TRINITY_DN60940_c0_g1_i4	P34642	Signal recognition particle 9 kDa protein			GO:0005785;GO:0005786;GO:0008312;GO:0005047;GO:0045900;GO:0006616;
TRINITY_DN79531_c0_g1_i3	O76094 G5E9Z8 Q7Z3C0	Signal recognition particle subunit SRP72	Signal recognition particle 72 kDa protein;	PF08492;PF17004;PF13181;	GO:0005829;GO:0005783;GO:0048500;GO:0005786;GO:0008312;GO:0003723;GO:0005047;GO:0030911;GO:0042493;GO:0006614;GO:0006616;
TRINITY_DN78497_c1_g2_i3	P70297	Signal transducing adapter molecule 1		PF00018;PF02809;PF00790;	GO:0031901;GO:0006886;GO:1903543;GO:1903551;
TRINITY_DN73897_c0_g1_i2	O60232	Sjoegren syndrome/scleroderma autoantigen 1	Autoantigen p27;	PF06677;	GO:0042802;GO:0051301;GO:0000278;
TRINITY_DN65166_c7_g1_i2	Q9Y4D2 A7E233 Q6WQJ0	Sn1-specific diacylglycerol lipase alpha	Neural stem cell-derived dendrite regulator;	PF01764;	GO:0016021;GO:0005886;GO:0045211;GO:0043196;GO:0047372;GO:0046872;GO:0019369;GO:0046340;GO:0071926;GO:0007216;GO:0007405;GO:0042136;GO:0098921;
TRINITY_DN69085_c0_g1_i1	P23978	Sodium- and chloride-dependent GABA transporter 1	Solute carrier family 6 member 1;	PF00209;	GO:0030424;GO:0009986;GO:0005887;GO:0043005;GO:0005886;GO:0005332;GO:0046872;GO:0005328;GO:0051939;GO:0007612;GO:0032229;GO:0014054;GO:0051260;GO:0051592;GO:0042220;GO:0032355;GO:0010288;GO:0014070;GO:0010033;GO:0010243;GO:0014074;GO:0009744;GO:0009636;
TRINITY_DN60385_c0_g1_i3	A7Y2X0	Sodium- and chloride-dependent glycine transporter 2	Solute carrier family 6 member 5;	PF00209;	GO:0016021;GO:0005886;GO:0046872;GO:0005328;
TRINITY_DN79568_c1_g1_i4	Q761V0 Q8CFM5 Q91ZQ2	Sodium- and chloride-dependent glycine transporter 2	Solute carrier family 6 member 5;	PF00209;	GO:0005887;GO:0005886;GO:0015375;GO:0046872;GO:0005328;GO:0036233;GO:0060012;
TRINITY_DN79568_c1_g1_i4	Q761V0 Q8CFM5 Q91ZQ2	Sodium- and chloride-dependent glycine transporter 2	Solute carrier family 6 member 5;	PF00209;	GO:0005887;GO:0005886;GO:0015375;GO:0046872;GO:0005328;GO:0036233;GO:0060012;
TRINITY_DN84029_c2_g1_i3	Q9Y345 O95288 Q4VAM7 Q9BX77	Sodium- and chloride-dependent glycine transporter 2	Solute carrier family 6 member 5;	PF00209;	GO:0016021;GO:0005887;GO:0005886;GO:0015375;GO:0046872;GO:0005328;GO:0007268;GO:0036233;GO:0060012;GO:0006810;
TRINITY_DN86253_c3_g2_i3	Q8N695 Q2TB99 Q7Z2H9	Sodium-coupled monocarboxylate transporter 1	Apical iodide transporter;Electrogenic sodium monocarboxylate cotransporter;Sodium iodide-related cotransporter;Solute carrier family 5 member 8;	PF00474;	GO:0016324;GO:0070062;GO:0016021;GO:0005886;GO:0008028;GO:0022803;GO:0015293;GO:0006915;GO:0006811;GO:0034356;GO:0006814;
TRINITY_DN78987_c0_g1_i3	Q19425	Sodium-coupled neutral amino acid transporter 9 homolog		PF01490;	GO:0016021;GO:0015171;GO:0003333;
TRINITY_DN86871_c1_g1_i8	P70549	Sodium/calcium exchanger 3	Na(+)/Ca(2+)-exchange protein 3;Solute carrier family 8 member 3;	PF03160;PF01699;PF16494;	GO:0030054;GO:0042995;GO:0043197;GO:0005789;GO:0005887;GO:0005874;GO:0005741;GO:0005739;GO:0031594;GO:0043025;GO:0043204;GO:0048471;GO:0005886;GO:0042383;GO:0016528;GO:0005432;GO:0005516;GO:0099580;GO:0046872;GO:1990034;GO:0098703;GO:0060402;GO:0007154;GO:0071320;GO:0071456;GO:0002244;GO:0007612;GO:0060291;GO:0007613;GO:0051560;GO:0006851;GO:0042552;GO:0048709;GO:0014819;GO:0006814;GO:0021537;
TRINITY_DN67277_c1_g1_i13	A8WHP3 A7YT65	Sodium/glucose cotransporter 4	Solute carrier family 5 member 9;	PF00474;	GO:0005887;GO:0005412;GO:1904659;GO:0006814;
TRINITY_DN73923_c0_g1_i3	Q8VDT1 Q8BGU9 Q8BZW1	Sodium/glucose cotransporter 4	Solute carrier family 5 member 9;	PF00474;	GO:0070062;GO:0005887;GO:0005412;GO:1904659;GO:0006814;
TRINITY_DN79828_c0_g1_i4	A8WHP3 A7YT65	Sodium/glucose cotransporter 4	Solute carrier family 5 member 9;	PF00474;	GO:0005887;GO:0005412;GO:1904659;GO:0006814;
TRINITY_DN79646_c0_g1_i1	Q8R4D1 A2A465 Q3UPR4 Q5WA59 Q8BIH8 Q8BJ27	Sodium/hydrogen exchanger 8	Na(+)/H(+) exchanger 8;Solute carrier family 9 member 8;	PF00999;	GO:0005794;GO:0000139;GO:0016021;GO:0015386;GO:0015385;GO:0006813;GO:0051453;GO:0006814;
TRINITY_DN86941_c5_g1_i2	P31637	Sodium/myo-inositol cotransporter	Sodium/myo-inositol transporter 1;Solute carrier family 5 member 3;	PF00474;	GO:0005887;GO:0015293;GO:0006020;GO:0015798;GO:0007422;GO:0043576;GO:0006814;
TRINITY_DN79828_c0_g3_i1	Q8K0E3 Q6EZ51	Sodium/myo-inositol cotransporter 2	Sodium-dependent glucose cotransporter;Sodium/glucose cotransporter KST1;Sodium/myo-inositol transporter 2;Solute carrier family 5 member 11;	PF00474;	GO:0005887;GO:0005412;GO:0006915;GO:1904659;GO:0006814;
TRINITY_DN67248_c0_g1_i3	Q68F72	Solute carrier family 15 member 4	Peptide transporter 4;	PF00854;	GO:0016021;GO:0015293;GO:0006857;GO:0015031;
TRINITY_DN82804_c0_g1_i3	Q9UHI7 O95191 Q8WWB6 Q9UGH4 Q9UI39	Solute carrier family 23 member 1	Na(+)/L-ascorbic acid transporter 1;Sodium-dependent vitamin C transporter 1;Yolk sac permease-like molecule 3;	PF00860;	GO:0016324;GO:0009925;GO:0005737;GO:0070062;GO:0005887;GO:0043229;GO:0016020;GO:0005886;GO:0033300;GO:0008520;GO:0015229;GO:0015205;GO:0015081;GO:0070890;GO:0007420;GO:0070837;GO:0019852;GO:0015882;GO:0030324;GO:0015851;GO:0006139;GO:0009636;GO:0006814;GO:0070904;
TRINITY_DN73207_c0_g2_i3	Q66HX0	Solute carrier family 35 member B1		PF08449;	GO:0030176;GO:0030173;GO:0005459;GO:0072334;
TRINITY_DN59013_c0_g1_i3	Q5F4B8	Solute carrier family 46 member 3		PF07690;	GO:0016021;GO:0055085;
TRINITY_DN68516_c4_g1_i3	Q9EPT5	Solute carrier organic anion transporter family member 2A1	Prostaglandin transporter;Solute carrier family 21 member 2;	PF07648;PF03137;	GO:0005887;GO:0015132;GO:0015347;GO:0015732;GO:0043252;
TRINITY_DN58751_c0_g1_i1	Q64442 Q569V5 Q9CPS0	Sorbitol dehydrogenase	L-iditol 2-dehydrogenase;	PF08240;PF00107;	GO:0070062;GO:0016020;GO:0031966;GO:0005739;GO:0031514;GO:0046526;GO:0042802;GO:0003939;GO:0051287;GO:0008270;GO:0030317;GO:0046370;GO:0051160;GO:0051164;GO:0046686;GO:0046688;GO:0042493;GO:0009725;GO:0031667;GO:0006970;GO:0006062;GO:0006060;
TRINITY_DN83686_c2_g1_i2	Q9H3E2 Q3ZT30 Q8N6K3	Sorting nexin-25		PF08628;PF00787;PF02194;PF00615;	GO:0010008;GO:0043231;GO:0035091;GO:0034713;GO:0060394;GO:0030512;GO:0015031;GO:0032801;
TRINITY_DN68021_c1_g1_i6	A1A4L0	Sorting nexin-4		PF00787;	GO:0005868;GO:0031901;GO:0005768;GO:0019898;GO:0005886;GO:0031201;GO:0005154;GO:0005158;GO:1990460;GO:0035091;GO:1990459;GO:0032456;GO:0006897;GO:1903595;GO:0015031;GO:0016050;
TRINITY_DN68021_c1_g1_i6	A1A4L0	Sorting nexin-4		PF00787;	GO:0005868;GO:0031901;GO:0005768;GO:0019898;GO:0005886;GO:0031201;GO:0005154;GO:0005158;GO:1990460;GO:0035091;GO:1990459;GO:0032456;GO:0006897;GO:1903595;GO:0015031;GO:0016050;
TRINITY_DN85382_c0_g1_i1	Q9Y5X2 A4D207 Q96I67	Sorting nexin-8		PF00787;	GO:0005829;GO:0031901;GO:0019898;GO:0043231;GO:0042802;GO:0035091;GO:0034498;GO:0006897;GO:0006886;GO:0016050;
TRINITY_DN77576_c0_g1_i5	P34714	SPARC	Basement-membrane protein 40;Osteonectin;Secreted protein acidic and rich in cysteine;	PF09289;PF07648;PF10591;	GO:0005604;GO:0005615;GO:0005509;GO:0005518;GO:0050840;GO:0048856;GO:0007275;GO:0007165;
TRINITY_DN63319_c1_g1_i3	Q9YGL1 Q0IH64 Q4V879 Q6GR53 Q9PWR2	Speedy protein 1-B	Protein Ls27;Rapid inducer of G2/M progression in oocytes B;XSpy1-B;p33 ringo-B;	PF11357;	GO:0005634;GO:0030332;GO:0019901;GO:0000187;GO:0008315;GO:0006378;GO:0007275;GO:0001556;GO:0045737;GO:0051446;
TRINITY_DN77767_c2_g1_i7	Q6AYJ3	Spermatogenesis associated 6-like protein		PF14909;
TRINITY_DN66125_c0_g2_i5	Q8NB90 C9JT97 Q86XW1 Q8NI20 Q8TDL7	Spermatogenesis-associated protein 5	ATPase family protein 2 homolog;Spermatogenesis-associated factor protein;	PF00004;	GO:0005737;GO:0005739;GO:0005524;GO:0007420;GO:0030154;GO:0007283;
TRINITY_DN87117_c3_g1_i4	Q04519 Q3UL52	Sphingomyelin phosphodiesterase	Acid sphingomyelinase;	PF00149;	GO:0005768;GO:0070062;GO:0005615;GO:0042599;GO:0005764;GO:0005886;GO:0061750;GO:0016798;GO:0008270;GO:0046513;GO:0043407;GO:0043065;GO:0035307;GO:0042220;GO:0042493;GO:0006685;GO:0023021;
TRINITY_DN73418_c0_g3_i1	Q63413 Q811A6 Q8R2G9	Spliceosome RNA helicase Ddx39b	56 kDa U2AF65-associated protein;ATP-dependent RNA helicase p47;DEAD box protein Uap56;	PF00270;PF00271;	GO:0005737;GO:0016363;GO:0016607;GO:0005730;GO:0043234;GO:0005681;GO:0000346;GO:0005687;GO:0005688;GO:0005524;GO:0043008;GO:0004004;GO:0042802;GO:0032403;GO:0030621;GO:0017070;GO:0006974;GO:0001889;GO:0006406;GO:0000398;GO:2000002;GO:0061051;GO:2000573;GO:0032786;GO:0045727;GO:1904707;GO:0010501;GO:0000245;GO:0046784;
TRINITY_DN85073_c0_g1_i1	Q15459 E9PAW1	Splicing factor 3A subunit 1	SF3a120;Spliceosome-associated protein 114;	PF12230;PF01805;PF00240;	GO:0071013;GO:0016607;GO:0005654;GO:0005681;GO:0005686;GO:0071004;GO:0005684;GO:0003723;GO:0000389;GO:0006397;GO:0000398;GO:0000381;
TRINITY_DN88503_c5_g1_i1	O57683	Splicing factor 3B subunit 1	146 kDa nuclear protein;Pre-mRNA-splicing factor SF3b 155 kDa subunit;Spliceosome-associated protein 155;	PF08920;	GO:0005681;GO:0006397;GO:0008380;
TRINITY_DN68495_c3_g2_i2	Q24562 Q9VXH2	Splicing factor U2AF 50 kDa subunit	U2 auxiliary factor 50 kDa subunit;U2 snRNP auxiliary factor large subunit;	PF00076;	GO:0000243;GO:0016607;GO:0005654;GO:0005634;GO:0071011;GO:0005681;GO:0071004;GO:0089701;GO:0003729;GO:0008187;GO:0030628;GO:0003723;GO:0000398;GO:0051168;GO:0046833;GO:0000381;GO:0008380;
TRINITY_DN68495_c3_g2_i2	Q24562 Q9VXH2	Splicing factor U2AF 50 kDa subunit	U2 auxiliary factor 50 kDa subunit;U2 snRNP auxiliary factor large subunit;	PF00076;	GO:0000243;GO:0016607;GO:0005654;GO:0005634;GO:0071011;GO:0005681;GO:0071004;GO:0089701;GO:0003729;GO:0008187;GO:0030628;GO:0003723;GO:0000398;GO:0051168;GO:0046833;GO:0000381;GO:0008380;
TRINITY_DN72429_c2_g2_i1	Q8VIJ6 A2A7U6 Q9ERW2	Splicing factor, proline- and glutamine-rich	DNA-binding p52/p100 complex, 100 kDa subunit;Polypyrimidine tract-binding protein-associated-splicing factor;	PF08075;PF00076;	GO:0000785;GO:0005737;GO:0031012;GO:0016363;GO:0016607;GO:0005654;GO:0005634;GO:0042382;GO:0090575;GO:0003682;GO:0001047;GO:0003677;GO:0042826;GO:0042803;GO:0003723;GO:0000980;GO:0044212;GO:0000976;GO:0000380;GO:0006974;GO:0051276;GO:0000724;GO:0070932;GO:0042754;GO:0000122;GO:0045892;GO:1902177;GO:0045876;GO:0045944;GO:0051726;GO:0042752;GO:0048511;GO:0006351;
TRINITY_DN87929_c2_g1_i1	Q8NCJ5 B9EG99 Q96SK5	SPRY domain-containing protein 3		PF00622;
TRINITY_DN87175_c3_g1_i1	Q923Q2 E9PUB5 Q8K369	StAR-related lipid transfer protein 13	START domain-containing protein 13;	PF00620;PF07647;PF01852;	GO:0005811;GO:0031966;GO:0005096;GO:0008289;GO:0007049;GO:0043542;GO:0097498;GO:0090051;GO:1903671;GO:0007165;
TRINITY_DN81541_c0_g1_i8	Q8VIM6 A2ARP7	Stereocilin			GO:0009986;GO:0060091;GO:0032426;GO:0060088;GO:0007160;GO:0050910;GO:0007605;
TRINITY_DN87123_c2_g1_i4	Q9WTN3 Q3U458 Q3UDJ3 Q5SRX5 Q8C733 Q99JK7	Sterol regulatory element-binding protein 1	Sterol regulatory element-binding transcription factor 1;	PF00010;	GO:0005737;GO:0005783;GO:0005789;GO:0012507;GO:0000139;GO:0016021;GO:0016020;GO:0005654;GO:0005634;GO:0043234;GO:0003682;GO:0003677;GO:0032403;GO:0046983;GO:0019901;GO:0000978;GO:0000977;GO:0004879;GO:0043565;GO:0032810;GO:0000982;GO:0003700;GO:0044212;GO:0001077;GO:0007568;GO:0071398;GO:0009267;GO:0008203;GO:0007623;GO:0045444;GO:0008286;GO:0008610;GO:0030324;GO:0042789;GO:0046676;GO:0000122;GO:…
TRINITY_DN82711_c1_g1_i5	A7SLZ2	Stimulator of interferon genes protein		PF15009;	GO:0005789;GO:0016021;GO:0035438;GO:0061507;GO:0002218;GO:0032481;
TRINITY_DN86954_c5_g1_i1	Q803T2	Striatin-interacting protein 1 homolog		PF11882;PF07923;	GO:0005737;GO:0030866;GO:0060047;GO:0022604;
TRINITY_DN71908_c6_g1_i1	Q6AZV0	Succinate dehydrogenase [ubiquinone] cytochrome b small subunit B, mitochondrial	Succinate dehydrogenase complex subunit D-B;Succinate-ubiquinone oxidoreductase cytochrome b small subunit B;Succinate-ubiquinone reductase membrane anchor subunit B;		GO:0016021;GO:0005743;GO:0005749;GO:0020037;GO:0046872;GO:0048039;GO:0006099;
TRINITY_DN87228_c3_g2_i2	P53590 Q95279	Succinate--CoA ligase [GDP-forming] subunit beta, mitochondrial {ECO:0000255|HAMAP-Rule:MF_03221}	GTP-specific succinyl-CoA synthetase subunit beta {ECO:0000255|HAMAP-Rule:MF_03221};Succinyl-CoA synthetase beta-G chain {ECO:0000255|HAMAP-Rule:MF_03221};	PF08442;PF00549;	GO:0005739;GO:0005524;GO:0005525;GO:0046872;GO:0004776;GO:0006104;GO:0006099;
TRINITY_DN53165_c0_g1_i2	O62653	Sucrase-isomaltase, intestinal		PF13802;PF01055;PF16863;PF00088;	GO:0016324;GO:0016021;GO:0030246;GO:0004574;GO:0004575;GO:0005975;
TRINITY_DN84976_c2_g1_i12	P07768	Sucrase-isomaltase, intestinal		PF01055;PF16863;PF00088;	GO:0016324;GO:0016021;GO:0030246;GO:0004574;GO:0004575;GO:0005975;
TRINITY_DN74324_c0_g1_i1	P50226 A9QY25 P78393 Q14CJ7	Sulfotransferase 1A2	Aryl sulfotransferase 2;Phenol sulfotransferase 2;Phenol-sulfating phenol sulfotransferase 2;	PF00685;	GO:0005829;GO:0004062;GO:0047894;GO:0008146;GO:0050427;GO:0009309;GO:0006584;GO:0006068;GO:0018958;GO:0008202;GO:0051923;GO:0006805;
TRINITY_DN75696_c2_g2_i3	P0DMN0 B4DNV0 O95603 P50224 Q1ET66 Q6ZWJ5	Sulfotransferase 1A4	Aryl sulfotransferase 1A3/1A4;Sulfotransferase 1A3/1A4;	PF00685;	GO:0005829;GO:0004062;GO:0050427;GO:0006584;GO:0008202;
TRINITY_DN75634_c3_g2_i1	O00338 B2R813 Q53SG4	Sulfotransferase 1C2	Sulfotransferase 1C1;humSULTC2;	PF00685;	GO:0005737;GO:0005829;GO:0070062;GO:0004062;GO:0008146;GO:0050427;GO:0009308;GO:0051923;
TRINITY_DN77490_c0_g1_i5	Q9QWG7 Q8C301 Q9Z2T0	Sulfotransferase family cytosolic 1B member 1	DOPA/tyrosine sulfotransferase;	PF00685;	GO:0005829;GO:0004062;GO:0008146;GO:0050427;GO:0030855;GO:0006068;GO:0009812;GO:0018958;GO:0008202;GO:0051923;GO:0042403;GO:0006805;
TRINITY_DN85153_c1_g1_i4	F8WD13 Q96CZ7 Q9HA14 Q9UH98	SUN domain-containing protein 1	Protein unc-84 homolog A;Sad1/unc-84 protein-like 1;	PF09387;PF07738;	GO:0002080;GO:0005639;GO:0043231;GO:0034993;GO:0005635;GO:0031965;GO:0005521;GO:0043495;GO:0051642;GO:0090286;GO:0070197;GO:0006998;GO:0090292;GO:0021817;GO:0001503;GO:0009612;GO:0007283;GO:0007129;
TRINITY_DN75994_c0_g1_i3	Q6GQ82	SWI/SNF-related matrix-associated actin-dependent regulator of chromatin subfamily B member 1		PF04855;	GO:0000228;GO:0003677;GO:0006338;GO:0007399;GO:0006355;GO:0006351;
TRINITY_DN61078_c0_g1_i1	Q9D6K5 Q2TTN6 Q6YNE6 Q78HT9 Q8K4F3 Q9D8G4	Synaptojanin-2-binding protein {ECO:0000250|UniProtKB:P57105}	Activin receptor-interacting protein 2 {ECO:0000303|PubMed:11882656};Activin receptor-interacting protein 4 {ECO:0000312|EMBL:AAT70239	1};Mitochondrial outer membrane protein 25 {ECO:0000250|UniProtKB:P57105};	PF00595;	GO:0009986;GO:0031307;GO:0005741;GO:0005739;GO:0048471;GO:0008022;GO:0070699;GO:0007028;GO:0006897;GO:0048312;GO:0032926;GO:0016525;GO:0010596;GO:0001937;GO:0070373;GO:1903671;GO:0032927;GO:2000010;GO:0002092;GO:0006605;GO:0030100;GO:0008593;GO:0007266;
TRINITY_DN70680_c4_g3_i1	Q5R4J5	Synaptotagmin-1	Synaptotagmin I;	PF00168;	GO:0030054;GO:0042584;GO:0016021;GO:0030672;GO:0005544;GO:0046872;GO:0030154;GO:0007269;
TRINITY_DN84495_c1_g1_i5	P41823 Q6EI08	Synaptotagmin-1	Synaptotagmin I;p65;	PF00168;	GO:0030054;GO:0030285;GO:0005509;GO:0005544;GO:0000149;GO:0045955;GO:0016079;
TRINITY_DN57372_c0_g1_i2	O70306 O54840 Q5GBG1	T-box transcription factor TBX15	MmTBx8;T-box transcription factor TBX14;	PF00907;	GO:0005634;GO:0046982;GO:0042803;GO:0000978;GO:0001106;GO:0000976;GO:0001078;GO:0048701;GO:0048704;GO:0006351;
TRINITY_DN83368_c0_g1_i1	P18279	T-complex protein 1 subunit alpha	65 kDa antigen;CCT-alpha;	PF00118;	GO:0005832;GO:0005815;GO:0005524;GO:0051082;GO:0006457;
TRINITY_DN80048_c0_g1_i3	Q4R6V2	T-complex protein 1 subunit epsilon	CCT-epsilon;	PF00118;	GO:0005832;GO:0005815;GO:0005524;GO:0031681;GO:0051082;GO:0006457;
TRINITY_DN73747_c0_g2_i1	O77622	T-complex protein 1 subunit zeta	CCT-zeta;	PF00118;	GO:0005832;GO:0005829;GO:0070062;GO:0031012;GO:0005874;GO:0005524;GO:0044183;GO:0003723;GO:0051082;GO:0071987;GO:0051086;GO:1904851;GO:1904871;GO:1904874;GO:0032212;GO:0006457;GO:0050821;
TRINITY_DN82084_c0_g1_i6	Q9VBP3 Q9XZ37	Tankyrase	Poly [ADP-ribose] polymerase;	PF00023;PF12796;PF00644;PF07647;	GO:0046872;GO:0003950;GO:0097110;GO:0060070;GO:0022416;GO:0045862;GO:0032212;GO:0006471;GO:0070212;GO:0090364;GO:0051225;GO:0035220;
TRINITY_DN83984_c0_g2_i3	Q9NVG8 A7E2E7 B3KW04 B9EGJ8 Q5T270 Q5T271	TBC1 domain family member 13		PF00566;	GO:0005829;GO:0012505;GO:0005622;GO:0016020;GO:0005096;GO:0017137;GO:0090630;GO:0006886;GO:0031338;
TRINITY_DN81788_c0_g1_i9	Q8N5T2 B9A6M0 Q9NUX1	TBC1 domain family member 19		PF00566;	GO:0005096;
TRINITY_DN80412_c0_g1_i4	Q08CX5	TBC1 domain family member 24		PF00566;PF07534;	GO:0005096;
TRINITY_DN86348_c5_g1_i3	Q6ZT07 A6H8U8 D3DNZ1 O94958	TBC1 domain family member 9	TBC1 domain family member 9A;	PF02893;PF00566;	GO:0012505;GO:0005622;GO:0005509;GO:0005096;GO:0017137;GO:0090630;GO:0006886;GO:0031338;
TRINITY_DN78929_c2_g1_i1	Q9CQ66	Tctex1 domain-containing protein 2		PF03645;	GO:0005868;GO:0045505;GO:0060271;GO:1902017;GO:1905799;
TRINITY_DN88087_c6_g1_i2	Q3B7D3	Tectonic-2		PF07773;	GO:0005737;GO:0005856;GO:0016021;GO:0036038;GO:0060271;GO:0007224;
TRINITY_DN83684_c3_g1_i8	Q4R9E0	Tectonic-3		PF07773;	GO:0016021;GO:0006915;GO:0060271;GO:0007224;
TRINITY_DN82965_c0_g1_i2	O15040 A5PKY3 A6NFY9 A7E2X3 H0YMM9 Q9UEG6	Tectonin beta-propeller repeat-containing protein 2	WD repeat-containing protein KIAA0329/KIAA0297;	PF06462;	GO:0006914;
TRINITY_DN68191_c0_g1_i1	A6H782	Tektin-3			GO:0002080;GO:0005874;GO:0005634;GO:0036126;GO:0060271;GO:0060294;GO:0030317;GO:0080154;
TRINITY_DN88330_c3_g1_i1	Q99973 A0AUV9	Telomerase protein component 1	Telomerase-associated protein 1;p240;p80 telomerase homolog;	PF13271;PF05386;PF05731;PF00400;	GO:0071013;GO:0000781;GO:0005737;GO:0030529;GO:0016363;GO:0071011;GO:0005697;GO:0005682;GO:0005524;GO:0019899;GO:0002039;GO:0003723;GO:0003720;GO:0070034;GO:0008380;GO:0000722;
TRINITY_DN79370_c2_g1_i8	Q9UMG7	Tenascin-X	Hexabrachion-like protein;	PF07974;PF00147;PF00041;	GO:0070062;GO:0005615;GO:0005622;GO:0005578;GO:0008201;GO:0005178;GO:0030036;GO:0007155;GO:0030199;GO:0032963;GO:0048251;
TRINITY_DN73263_c0_g2_i3	Q9DER5 Q9PU49	Teneurin-2	Neurestin;Protein Odd Oz/ten-m homolog 2;Tenascin-M2;Teneurin transmembrane protein 2;	PF07974;PF06484;PF15636;	GO:0030054;GO:0005911;GO:0030425;GO:0043197;GO:0005783;GO:0030175;GO:0005794;GO:0030426;GO:0005887;GO:0043005;GO:0005634;GO:0005886;GO:0016605;GO:0045211;GO:0045202;GO:0005509;GO:0050839;GO:0046982;GO:0042803;GO:0005102;GO:0007411;GO:0035584;GO:0000902;GO:0007157;GO:0000122;GO:0048666;GO:0051491;GO:0097264;GO:0016337;GO:0006351;
TRINITY_DN73344_c1_g2_i2	Q92563 C9J767 Q6UW87	Testican-2	SPARC/osteonectin, CWCV, and Kazal-like domains proteoglycan 2;	PF07648;PF10591;PF00086;	GO:0005578;GO:0005509;GO:0050840;GO:0005539;GO:0008191;GO:0030198;GO:0010951;GO:0019800;GO:2000147;GO:0010811;GO:0045595;GO:0007165;GO:0007416;
TRINITY_DN86824_c0_g1_i3	Q3SZR9	Tetraspanin-3		PF00335;	GO:0005887;GO:0007166;
TRINITY_DN75746_c1_g1_i1	Q6GQF5	Tetraspanin-33		PF00335;	GO:0016021;
TRINITY_DN62704_c6_g1_i1	Q17QJ5	Tetraspanin-5		PF00335;	GO:0005887;GO:0019899;GO:0007166;GO:0090002;GO:0045747;GO:0051604;
TRINITY_DN64857_c8_g1_i8	Q5RAS5	Tetraspanin-6		PF00335;	GO:0070062;GO:0016021;GO:0004871;GO:1901223;GO:0039532;GO:0043123;
TRINITY_DN83971_c0_g1_i5	Q17QZ7	Tetratricopeptide repeat protein 27		PF13181;
TRINITY_DN85332_c1_g1_i1	Q32NR4	Tetratricopeptide repeat protein 29
TRINITY_DN83545_c1_g1_i3	E9Q6P5	Tetratricopeptide repeat protein 7B		PF07719;PF13181;	GO:0005829;GO:0005886;GO:0090002;GO:0046854;
TRINITY_DN87074_c0_g1_i1	Q5U208	THAP domain-containing protein 1		PF05485;	GO:0001650;GO:0016605;GO:0042802;GO:0043565;GO:0008270;GO:0007049;GO:0001935;GO:0007346;GO:0006355;GO:0006351;
TRINITY_DN80738_c1_g1_i9	Q8C1A5 Q8K0J9 Q8K2D4 Q9EPX1	Thimet oligopeptidase		PF01432;	GO:0005758;GO:0046872;GO:0004222;GO:0035556;GO:0006518;
TRINITY_DN79245_c0_g2_i3	B5FXN8 B5FXP4 B5FXP5 B5FXP6	THO complex subunit 4	Aly/REF export factor;	PF13865;PF00076;	GO:0005737;GO:0016607;GO:0003723;GO:0006397;GO:0051028;GO:0008380;
TRINITY_DN78212_c1_g1_i7	Q9D0R2 Q3TL42 Q7TMQ2 Q8BMI6 Q9CX03	Threonine--tRNA ligase, cytoplasmic	Threonyl-tRNA synthetase;	PF03129;PF02824;PF00587;PF07973;	GO:0015629;GO:0005737;GO:0005829;GO:0070062;GO:0005524;GO:0004829;GO:0006435;
TRINITY_DN88199_c1_g1_i3	A8C752	Thyroid adenoma-associated protein homolog		PF10350;
TRINITY_DN88317_c6_g2_i2	A8C752	Thyroid adenoma-associated protein homolog		PF10350;
TRINITY_DN84933_c1_g1_i1	P14650	Thyroid peroxidase		PF03098;PF07645;PF00084;	GO:0009986;GO:0005615;GO:0016021;GO:0005886;GO:0005509;GO:0020037;GO:0004447;GO:0071732;GO:0042446;GO:0042744;GO:0033993;GO:0006590;
TRINITY_DN73145_c1_g1_i3	Q9GPR3 Q54Z04	TM2 domain-containing protein DDB_G0277895		PF05154;	GO:0016021;
TRINITY_DN81972_c2_g1_i1	Q13114 B7Z8C4 Q12990 Q13076 Q13947 Q6AZX1 Q9UNL1	TNF receptor-associated factor 3	CAP-1;CD40 receptor-associated factor 1;CD40-binding protein;LMP1-associated protein 1;RING-type E3 ubiquitin transferase TRAF3 {ECO:0000305};	PF02176;	GO:0035631;GO:0009898;GO:0005829;GO:0005768;GO:0005739;GO:0019901;GO:0019903;GO:0004871;GO:0031996;GO:0005164;GO:0031625;GO:0004842;GO:0008270;GO:0006915;GO:0045087;GO:0032088;GO:0032480;GO:0016579;GO:0042981;GO:0001817;GO:0050688;GO:0032648;GO:0030162;GO:0007165;GO:0008063;GO:0002224;GO:0035666;GO:0033209;
TRINITY_DN76249_c1_g1_i12	B5XGE7	Trafficking protein particle complex subunit 2-like protein		PF04628;	GO:0005783;GO:0005794;GO:0048471;GO:0006888;
TRINITY_DN80848_c0_g2_i2	A7Z019	Transcription activator BRG1	ATP-dependent helicase SMARCA4;BRG1-associated factor 190A;Protein brahma homolog 1;SNF2-beta;SWI/SNF-related matrix-associated actin-dependent regulator of chromatin subfamily A member 4;	PF07533;PF00439;PF00271;PF07529;PF08880;PF14619;PF00176;	GO:0071565;GO:0071564;GO:0016514;GO:0005524;GO:0016887;GO:0003682;GO:0004386;GO:0042393;GO:0043044;GO:0016569;GO:0007399;GO:0006355;GO:0006351;
TRINITY_DN79986_c0_g1_i1	Q966L8	Transcription factor che-1	Abnormal chemotaxis protein 1;		GO:0005634;GO:0046872;GO:0000977;GO:0043565;GO:0007635;GO:0006935;GO:0030182;GO:0050921;GO:0045944;GO:0050920;GO:0010446;GO:0010035;GO:0010226;GO:0032026;GO:1904640;GO:1902074;GO:0006351;
TRINITY_DN75274_c1_g1_i4	Q8CFK2	Transcription factor IIIB 90 kDa subunit	B-related factor 1;	PF07741;PF08271;PF00382;	GO:0000126;GO:0046872;GO:0017025;GO:0001026;GO:0070897;GO:0043488;GO:0006383;
TRINITY_DN83534_c2_g1_i9	O15164 A4D1R7 A4D1R8 O95854	Transcription intermediary factor 1-alpha	E3 ubiquitin-protein ligase TRIM24;RING finger protein 82;RING-type E3 ubiquitin transferase TIF1-alpha {ECO:0000305};Tripartite motif-containing protein 24;	PF00439;PF00628;PF00643;	GO:0005829;GO:0005719;GO:0005654;GO:0005634;GO:0005726;GO:0003682;GO:0034056;GO:0016922;GO:0070577;GO:0002039;GO:0004713;GO:0005102;GO:0043565;GO:0003713;GO:0061630;GO:0004842;GO:0008270;GO:0055074;GO:0071391;GO:0008285;GO:0045892;GO:0045893;GO:0046777;GO:0030163;GO:0016567;GO:0042981;GO:0031647;GO:1901796;GO:0070562;GO:0006366;
TRINITY_DN80362_c0_g1_i3	P19538 O18525 Q8T6T1 Q9V4A8	Transcriptional activator cubitus interruptus	ci form of 155 kDa;ci full length protein;		GO:0005737;GO:0035301;GO:0016020;GO:0005634;GO:0043234;GO:0003677;GO:0046872;GO:0042803;GO:0000980;GO:0000977;GO:0003700;GO:0044212;GO:0001205;GO:0007350;GO:0035017;GO:0048813;GO:0008544;GO:0048592;GO:0035224;GO:0060914;GO:0035217;GO:0002385;GO:0000122;GO:0048666;GO:0048477;GO:0030707;GO:0030858;GO:1900087;GO:0045944;GO:0007346;GO:0006355;GO:0007367;GO:0007224;GO:0035277;GO:0048100;
TRINITY_DN83427_c0_g1_i2	Q7Z2J1 Q9H0Z1 Q9NTS3	Transcriptional regulator ATRX	ATP-dependent helicase ATRX;X-linked helicase II;X-linked nuclear protein;Znf-HX;	PF00271;PF00176;	GO:0000780;GO:0016604;GO:0000784;GO:0005720;GO:0031618;GO:1990707;GO:0005654;GO:0005634;GO:0005721;GO:0016605;GO:0070603;GO:0031933;GO:0005524;GO:0003682;GO:0070087;GO:0003677;GO:0003678;GO:0015616;GO:0004386;GO:0042393;GO:0046872;GO:0035064;GO:0072711;GO:0006338;GO:0070192;GO:0016569;GO:0030330;GO:0006306;GO:0006310;GO:0006281;GO:0006336;GO:0030900;GO:0000212;GO:0035264;GO:1904908;GO:1901581;GO:…
TRINITY_DN83118_c0_g1_i5	Q08705	Transcriptional repressor CTCF	11-zinc finger protein;CCCTC-binding factor;CTCFL paralog;		GO:0005634;GO:0003677;GO:0046872;GO:0006355;GO:0006351;
TRINITY_DN70247_c2_g1_i3	Q3YBR2 Q53GJ5 Q66ZJ6 Q69YS7 Q8TCS4 Q8TEI4 Q96SV0	Transforming growth factor beta regulator 1	Nuclear interactor of ARF and Mdm2;	PF05965;PF05964;	GO:0005634;GO:0007050;GO:0006260;GO:0008285;GO:0032066;GO:0050821;
TRINITY_DN65057_c0_g2_i1	E9PTA2 Q2PH54 Q5G856	Transient receptor potential cation channel subfamily M member 2		PF00520;	GO:0030659;GO:0005887;GO:0005765;GO:0043005;GO:0043025;GO:0043204;GO:0005886;GO:0005509;GO:0015278;GO:0005261;GO:0099604;GO:0005384;GO:0005272;GO:0098703;GO:0097553;GO:0035584;GO:0071277;GO:0070301;GO:0071415;GO:0071502;GO:0002407;GO:0097028;GO:0044849;GO:0032024;GO:1903223;GO:2000249;GO:0051489;GO:0051209;GO:0009408;GO:0033194;GO:0001659;GO:0071577;
TRINITY_DN87626_c2_g1_i1	Q9NZQ8 A6NHS0 Q52LU2 Q9NY34	Transient receptor potential cation channel subfamily M member 5	Long transient receptor potential channel 5;MLSN1- and TRP-related gene 1 protein;	PF00520;	GO:0030425;GO:0016021;GO:0043025;GO:0005886;GO:0005227;GO:0005216;GO:0005267;GO:0005272;GO:0005244;GO:0070588;GO:0050909;
TRINITY_DN84097_c2_g2_i3	P40142 Q3U7Y1 Q3UK62 Q545A1 Q9ESA0	Transketolase	P68;	PF02779;PF02780;PF00456;	GO:0070062;GO:0043209;GO:0016604;GO:0016607;GO:0005654;GO:0031982;GO:0048037;GO:0046872;GO:0042803;GO:0004802;GO:0046166;GO:0040008;
TRINITY_DN74205_c0_g1_i5	Q5FVF4	Transmembrane 7 superfamily member 3		PF13886;	GO:0070062;GO:0016021;GO:0005886;
TRINITY_DN84712_c0_g1_i10	Q7Z402 E7ERB6 Q5H9Q8 Q7Z5M4 Q86WX0 Q9H766	Transmembrane channel-like protein 7		PF07810;	GO:0016021;GO:0006811;
TRINITY_DN85199_c2_g1_i1	D3ZFW5	Transmembrane protein 107		PF14995;	GO:0035869;GO:0016021;GO:0060271;GO:0042733;GO:0021532;GO:1905515;GO:1904491;
TRINITY_DN84374_c0_g1_i1	Q24JP5 Q69YU7 Q86VZ8 Q86W97 Q9H8K3 Q9HCI9 Q9NWY0	Transmembrane protein 132A	HSPA5-binding protein 1;	PF16070;PF15706;PF15705;	GO:0005783;GO:0005788;GO:0005789;GO:0070062;GO:0005794;GO:0000139;GO:0016021;GO:0044267;GO:0043687;
TRINITY_DN82056_c1_g1_i8	Q5U239	Transmembrane protein 145		PF10192;	GO:0016021;GO:0007186;GO:0019236;
TRINITY_DN87171_c1_g1_i7	A4IG66	Transmembrane protein 201		PF10476;PF09779;	GO:0016021;GO:0005637;
TRINITY_DN83386_c0_g1_i4	Q28EW0	Transmembrane protein 87A		PF06814;	GO:0016021;
TRINITY_DN86935_c0_g1_i1	Q8IN94 O61603 Q9VEG7	Trithorax group protein osa	Protein eyelid;	PF01388;PF12031;	GO:0035060;GO:0005654;GO:0005634;GO:0003677;GO:0048085;GO:0006338;GO:0016569;GO:0007480;GO:0008587;GO:0007476;GO:0008586;GO:0007406;GO:0014017;GO:0046530;GO:0045893;GO:0042058;GO:0006357;GO:0006355;GO:0007379;GO:0006351;GO:0048190;GO:0016055;
TRINITY_DN68682_c1_g1_i9	B4L629	Tryptophan 2,3-dioxygenase {ECO:0000255|HAMAP-Rule:MF_03020}	Protein vermilion {ECO:0000255|HAMAP-Rule:MF_03020};Tryptamin 2,3-dioxygenase {ECO:0000255|HAMAP-Rule:MF_03020};Tryptophan oxygenase {ECO:0000255|HAMAP-Rule:MF_03020};Tryptophan pyrrolase {ECO:0000255|HAMAP-Rule:MF_03020};Tryptophanase {ECO:0000255|HAMAP-Rule:MF_03020};	PF03301;	GO:0020037;GO:0046872;GO:0004833;GO:0006727;GO:1901216;GO:0051289;GO:0019441;
TRINITY_DN70273_c0_g1_i3	P50592	Tumor necrosis factor ligand superfamily member 10	TNF-related apoptosis-inducing ligand;	PF00229;	GO:0070062;GO:0016021;GO:0005125;GO:0005164;GO:0032813;GO:0006915;GO:0006955;GO:0008584;GO:0043065;GO:0043280;GO:2001238;GO:0043123;GO:0090200;GO:0032868;
TRINITY_DN81119_c1_g1_i1	Q6IRE4 Q7TSE5	Tumor susceptibility gene 101 protein	ESCRT-I complex subunit TSG101;	PF05743;PF09454;	GO:0005737;GO:0005829;GO:0031901;GO:0010008;GO:0000813;GO:0070062;GO:0031902;GO:0005815;GO:0030496;GO:0005730;GO:0005634;GO:0005886;GO:0048306;GO:0030374;GO:0032403;GO:0042803;GO:0003714;GO:0043130;GO:0031625;GO:0046790;GO:0007050;GO:0051301;GO:0008333;GO:1990182;GO:0030216;GO:0008285;GO:0007175;GO:0045892;GO:1903543;GO:2000397;GO:1903774;GO:1902188;GO:0006513;GO:0015031;GO:0001558;GO:1903551;GO:…
TRINITY_DN82109_c1_g1_i11	Q9WTN5 Q6P6R1	Two pore calcium channel protein 1	Voltage-dependent calcium channel protein TPC1;	PF00520;	GO:0010008;GO:0016021;GO:0005765;GO:0005886;GO:0072345;GO:0005245;GO:0006816;GO:0086010;
TRINITY_DN73212_c0_g1_i1	Q14642 D3DXI3 Q14640 Q5JSF1	Type I inositol 1,4,5-trisphosphate 5-phosphatase		PF03372;	GO:0070062;GO:0005622;GO:0016020;GO:0005886;GO:0052659;GO:0052658;GO:0004445;GO:0042731;GO:0046855;GO:0043647;GO:0048016;GO:0046856;
TRINITY_DN72709_c0_g1_i7	P27446	Tyrosine-protein kinase Fyn	Proto-oncogene c-Fyn;p59-Fyn;	PF07714;PF00017;PF00018;	GO:0005524;GO:0046872;GO:0004715;GO:0007275;
TRINITY_DN74253_c0_g2_i2	P27446	Tyrosine-protein kinase Fyn	Proto-oncogene c-Fyn;p59-Fyn;	PF07714;PF00017;PF00018;	GO:0005524;GO:0046872;GO:0004715;GO:0007275;
TRINITY_DN52992_c0_g1_i1	Q9I7F7 Q24316 Q960Z6 Q9V6K0	Tyrosine-protein kinase PR2		PF00786;PF07714;PF07653;	GO:0031234;GO:0005524;GO:0004715;GO:0004713;GO:0005102;GO:0030154;GO:0016477;GO:0045087;GO:0038083;GO:0006468;GO:0042127;GO:0007169;
TRINITY_DN52992_c0_g1_i1	Q9I7F7 Q24316 Q960Z6 Q9V6K0	Tyrosine-protein kinase PR2		PF00786;PF07714;PF07653;	GO:0031234;GO:0005524;GO:0004715;GO:0004713;GO:0005102;GO:0030154;GO:0016477;GO:0045087;GO:0038083;GO:0006468;GO:0042127;GO:0007169;
TRINITY_DN66332_c6_g1_i2	Q2KIR1	U1 small nuclear ribonucleoprotein A		PF00076;	GO:0005654;GO:0005681;GO:0005685;GO:0042802;GO:0003723;GO:0035614;GO:0030619;GO:0000398;
TRINITY_DN77499_c1_g1_i7	P57784 Q3U7R8 Q8K2W4 Q91YW1 Q9JKQ3	U2 small nuclear ribonucleoprotein A'			GO:0071013;GO:0016607;GO:0005681;GO:0005686;GO:0003723;GO:0030620;GO:0000398;
TRINITY_DN81851_c0_g1_i2	O43290 A6NDN1 Q53GB5	U4/U6	U5 tri-snRNP-associated protein 1	SNU66 homolog;Squamous cell carcinoma antigen recognized by T-cells 1;U4/U6	U5 tri-snRNP-associated 110 kDa protein;	PF03343;	GO:0015030;GO:0071013;GO:0005737;GO:0005829;GO:0005794;GO:0016607;GO:0005654;GO:0046540;GO:0003723;GO:0007050;GO:0097193;GO:0000481;GO:0045292;GO:0000398;GO:0045585;GO:0000387;
TRINITY_DN85165_c1_g5_i1	Q5U5C5	U4/U6 small nuclear ribonucleoprotein Prp31	Pre-mRNA-processing factor 31;	PF01798;PF09785;	GO:0071339;GO:0005681;GO:0046540;GO:0003723;GO:0000244;
TRINITY_DN79150_c0_g1_i2	F1M625 G8ACC6	Ubiquitin carboxyl-terminal hydrolase 46	Deubiquitinating enzyme 46;Ubiquitin thioesterase 46;Ubiquitin-specific-processing protease 46;	PF00443;	GO:0046872;GO:0004843;GO:0008343;GO:0001662;GO:0048149;GO:0016579;GO:0032228;GO:0060013;GO:0006511;
TRINITY_DN80145_c0_g1_i1	Q93009 A6NMY8 B7Z815 H0Y3G8	Ubiquitin carboxyl-terminal hydrolase 7	Deubiquitinating enzyme 7;Herpesvirus-associated ubiquitin-specific protease;Ubiquitin thioesterase 7;Ubiquitin-specific-processing protease 7;	PF00917;PF00443;PF14533;PF12436;	GO:0005694;GO:0005829;GO:0016604;GO:0005654;GO:0005634;GO:0016605;GO:0004197;GO:0002039;GO:0008022;GO:0004843;GO:0036459;GO:0008134;GO:0031625;GO:0035616;GO:0010216;GO:0035520;GO:0007275;GO:0032088;GO:0016579;GO:0050821;GO:0016567;GO:0051090;GO:1904353;GO:0006283;GO:0006511;GO:0016032;
TRINITY_DN84127_c1_g1_i6	Q3UCV8 Q3UY59 Q5M8N1 Q8R027	Ubiquitin thioesterase otulin {ECO:0000305}	Deubiquitinating enzyme otulin {ECO:0000250|UniProtKB:Q96BN8};OTU domain-containing deubiquitinase with linear linkage specificity {ECO:0000250|UniProtKB:Q96BN8};Ubiquitin thioesterase Gumby {ECO:0000303|PubMed:23708998};	PF16218;	GO:0005737;GO:0008234;GO:0004843;GO:0060070;GO:0045087;GO:0050728;GO:0032088;GO:0070431;GO:1990108;GO:0010803;GO:0002040;
TRINITY_DN75472_c0_g2_i3	C3Z724	Ubiquitin-conjugating enzyme E2 S	E2 ubiquitin-conjugating enzyme S;Ubiquitin carrier protein S;Ubiquitin-protein ligase S;	PF00179;	GO:0005680;GO:0005737;GO:0005634;GO:0005524;GO:0061630;GO:0031625;GO:0031145;GO:0051301;GO:0010458;GO:0010994;GO:1904668;GO:0070979;GO:0000209;GO:0006511;
TRINITY_DN85836_c2_g2_i8	Q5R4I3	UBX domain-containing protein 4	UBX domain-containing protein 2;	PF00789;	GO:0005789;GO:0005635;GO:0006986;GO:0030433;
TRINITY_DN74175_c0_g1_i5	O94362	Uncharacterized GTP-binding protein C428	15		PF01926;PF08438;	GO:0005737;GO:0005829;GO:0005634;GO:0005524;GO:0016887;GO:0005525;
TRINITY_DN85483_c3_g1_i12	Q9DAN9	Uncharacterized protein C17orf105 homolog		PF13879;
TRINITY_DN70219_c0_g1_i3	Q5PQ76	Uncharacterized protein C1orf50 homolog		PF10504;
TRINITY_DN85395_c2_g1_i1	Q96LR7 A8K9W3 D6W503	Uncharacterized protein C2orf50
TRINITY_DN75348_c1_g1_i1	H3BNL1	Uncharacterized protein C3orf84		PF15115;
TRINITY_DN74048_c1_g1_i3	Q5BL31	Uncharacterized protein C6orf106 homolog		PF16158;	GO:0005776;GO:0000407;GO:0043130;GO:0016236;
TRINITY_DN85536_c1_g1_i3	P34504 P34505 P34506 P90907 Q6BEV9	Uncharacterized protein K04H4	2		PF04942;	GO:0005576;GO:0008061;GO:0006030;
TRINITY_DN77392_c1_g1_i1	Q6DDG2	Uncharacterized protein KIAA2013 homolog			GO:0016021;
TRINITY_DN81091_c1_g1_i9	P55567	Uncharacterized protein y4mH		PF04909;	GO:0016787;
TRINITY_DN76046_c0_g3_i5	Q03610	Uncharacterized protein ZC84	1		PF01683;PF00014;PF14625;	GO:0005576;GO:0004867;
TRINITY_DN85216_c0_g1_i1	H2A0M5	Uncharacterized shell protein 2	Prism uncharacterized shell protein 10;		GO:0005576;
TRINITY_DN66097_c3_g3_i10	Q57997	Universal stress protein MJ0577		PF00582;	GO:0005737;GO:0005524;GO:0006950;
TRINITY_DN66097_c3_g3_i10	Q57997	Universal stress protein MJ0577		PF00582;	GO:0005737;GO:0005524;GO:0006950;
TRINITY_DN76188_c0_g2_i1	Q1JP73	UPF0553 protein C9orf64 homolog		PF10343;	GO:0006400;
TRINITY_DN87078_c3_g1_i4	Q3UZV7 Q8BJM9 Q8BJN9 Q8BJT7 Q8BKX9 Q8BL89 Q8BLT1 Q8BM91	UPF0577 protein KIAA1324-like homolog	Estrogen-induced gene 121-like protein;		GO:0016021;
TRINITY_DN78473_c2_g1_i1	Q5XHC1	UPF0602 protein C4orf47 homolog		PF15239;	GO:0005813;GO:0005737;
TRINITY_DN78321_c0_g2_i16	Q7LL04	UPF0676 protein C1494	1		PF03171;PF14226;	GO:0005829;GO:0005634;GO:0016491;
TRINITY_DN75466_c0_g1_i3	Q8VC12 E9QNN2	Urocanate hydratase	Imidazolonepropionate hydrolase;	PF01175;PF17392;PF17391;	GO:0005829;GO:0016153;GO:0006548;GO:0019556;GO:0019557;
TRINITY_DN76182_c0_g1_i4	Q8K245 Q8BVI8 Q8C0K8	UV radiation resistance associated protein		PF10186;	GO:0005813;GO:0000775;GO:0070418;GO:0005769;GO:0005783;GO:0005768;GO:0005770;GO:0005764;GO:0000323;GO:0030496;GO:0045335;GO:0043234;GO:0017124;GO:0000149;GO:0006914;GO:0007098;GO:0007059;GO:0006281;GO:0097680;GO:0051684;GO:0010508;GO:0032801;GO:0032465;GO:0071900;GO:0060627;GO:0006890;GO:0035493;GO:0007051;GO:0046718;
TRINITY_DN86957_c3_g3_i1	P50516 Q3TKS0 Q3U5W3 Q3U777 Q3UDZ9 Q3US31 Q8CHX2	V-type proton ATPase catalytic subunit A	V-ATPase 69 kDa subunit;Vacuolar proton pump subunit alpha;	PF00006;PF02874;PF16886;	GO:0016324;GO:0005829;GO:0070062;GO:0005765;GO:0005902;GO:0005739;GO:0043209;GO:0005886;GO:0033180;GO:0005524;GO:0046961;GO:0015991;GO:0046034;
TRINITY_DN83224_c1_g1_i3	Q7T385	V-type proton ATPase subunit C 1-A	Vacuolar proton pump subunit C 1-A;	PF03223;	GO:0005765;GO:0000221;GO:0008553;GO:0046961;GO:0015991;
TRINITY_DN83790_c0_g1_i1	Q9NX80 Q9NZK2	Vacuolar protein sorting-associated protein 35	Maternal-embryonic 3;Vesicle protein sorting 35;	PF03635;	GO:0005829;GO:0005769;GO:0005768;GO:0010008;GO:0070062;GO:0005770;GO:0005765;GO:0005764;GO:0099073;GO:0043005;GO:0043025;GO:0048471;GO:0014069;GO:0030904;GO:0030906;GO:0097422;GO:0031748;GO:0008565;GO:0007040;GO:0043653;GO:0099074;GO:1903828;GO:0010629;GO:1902823;GO:1905166;GO:1901215;GO:0032463;GO:0099639;GO:0090263;GO:1903364;GO:1903181;GO:0060161;GO:0010628;GO:0090326;GO:0090141;GO:0061357;GO:…
TRINITY_DN61405_c0_g2_i4	Q9UN37 B2RCB7 Q8TF07 Q9UI03 Q9Y582	Vacuolar protein sorting-associated protein 4A	Protein SKD2;VPS4-1;	PF00004;PF04212;PF09336;	GO:0005813;GO:0005737;GO:0005829;GO:0005769;GO:0005768;GO:0070062;GO:0090543;GO:0005770;GO:0031902;GO:0005764;GO:0030496;GO:0005634;GO:0048471;GO:0005886;GO:0000922;GO:0005774;GO:0005524;GO:0016887;GO:0042623;GO:0008022;GO:0019904;GO:0009838;GO:0000916;GO:0051301;GO:0000920;GO:0061640;GO:0016197;GO:0034058;GO:1904896;GO:1904903;GO:0032367;GO:0061738;GO:0016236;GO:0006900;GO:0044878;GO:0007080;GO:…
TRINITY_DN75884_c0_g2_i1	O14975 A8K2J7 Q53FY6 Q6PF09	Very long-chain acyl-CoA synthetase	Fatty acid transport protein 2;Fatty-acid-coenzyme A ligase, very long-chain 1;Long-chain-fatty-acid--CoA ligase;Solute carrier family 27 member 2;THCA-CoA ligase;Very long-chain-fatty-acid-CoA ligase;	PF00501;PF13193;	GO:0005788;GO:0005789;GO:0070062;GO:0030176;GO:0005779;GO:0005739;GO:0005778;GO:0005886;GO:0035579;GO:0005524;GO:0102391;GO:0019899;GO:0015245;GO:0004467;GO:0050197;GO:0070251;GO:0005102;GO:0031957;GO:0006699;GO:0001561;GO:0006635;GO:0044539;GO:0001676;GO:0097089;GO:0043312;GO:0042760;
TRINITY_DN85025_c2_g1_i1	P45953	Very long-chain specific acyl-CoA dehydrogenase, mitochondrial		PF00441;PF02770;PF02771;	GO:0005743;GO:0005739;GO:0003995;GO:0000062;GO:0050660;GO:0004466;GO:0017099;GO:0006635;GO:0033539;GO:0042760;
TRINITY_DN70097_c0_g1_i1	Q4R5G7	Very-long-chain 3-oxoacyl-CoA reductase {ECO:0000305}	17-beta-hydroxysteroid dehydrogenase 12 {ECO:0000250|UniProtKB:Q53GQ0};3-ketoacyl-CoA reductase {ECO:0000250|UniProtKB:Q53GQ0};Estradiol 17-beta-dehydrogenase 12 {ECO:0000250|UniProtKB:Q53GQ0};	PF00106;	GO:0005789;GO:0016021;GO:0102339;GO:0102340;GO:0102342;GO:0102341;GO:0004303;GO:0006703;GO:0006633;
TRINITY_DN65218_c5_g1_i1	O88384	Vesicle transport through interaction with t-SNAREs homolog 1B	Vesicle transport v-SNARE protein Vti1-like 1;Vti1-rp1;	PF05008;	GO:0005829;GO:0031901;GO:0005789;GO:0012507;GO:0005794;GO:0016021;GO:0043231;GO:0031902;GO:0005765;GO:0048471;GO:0055037;GO:0055038;GO:0031201;GO:0031982;GO:0019869;GO:0005484;GO:0000149;GO:0006888;GO:0006896;GO:0006891;GO:0006623;GO:1903076;GO:0042147;GO:0048280;
TRINITY_DN85131_c1_g4_i3	P46459 A8K2D9 B4DFA2 Q8N6D7 Q9UKZ2	Vesicle-fusing ATPase	N-ethylmaleimide-sensitive fusion protein;Vesicular-fusion protein NSF;	PF00004;PF02933;PF02359;	GO:0005829;GO:0043198;GO:0070062;GO:0000139;GO:0005795;GO:0005765;GO:0043209;GO:0005886;GO:0014069;GO:0005524;GO:0016887;GO:0042623;GO:0035255;GO:0046872;GO:0030165;GO:0032403;GO:0019901;GO:0017137;GO:0000149;GO:0017075;GO:0048208;GO:0006888;GO:0006887;GO:0006886;GO:0045026;GO:0045732;GO:0001921;GO:0006813;GO:0017157;GO:0006890;GO:0035494;GO:0016192;
TRINITY_DN82398_c1_g6_i2	P49256	Vesicular integral-membrane protein VIP36	Lectin mannose-binding 2;Vesicular integral-membrane protein 36;	PF03388;	GO:0030137;GO:0031410;GO:0070382;GO:0005794;GO:0000139;GO:0016021;GO:0048471;GO:0030246;GO:0046872;GO:0015031;
TRINITY_DN68950_c4_g1_i5	Q6DHQ1	Voltage-gated hydrogen channel 1	Hydrogen voltage-gated channel 1;	PF00520;	GO:0005887;GO:0030171;GO:0071467;GO:0071294;GO:0015992;
TRINITY_DN71710_c0_g1_i3	Q5F4C0 Q5ZJ89	Voltage-gated hydrogen channel 1	Hydrogen voltage-gated channel 1;	PF00520;PF16799;	GO:0016021;GO:0005887;GO:0030171;GO:0071467;GO:0071294;GO:0015992;GO:0009268;GO:0010043;
TRINITY_DN74224_c0_g1_i10	P40338	Von Hippel-Lindau disease tumor suppressor	pVHL;	PF01847;PF17211;	GO:0005929;GO:0031462;GO:0005737;GO:0005829;GO:0016020;GO:0005739;GO:0005730;GO:0005654;GO:0005634;GO:0030891;GO:0019899;GO:0032403;GO:0008134;GO:0061630;GO:0001525;GO:0043534;GO:0048593;GO:0061073;GO:0030198;GO:0048069;GO:0048877;GO:0061072;GO:0006582;GO:0008285;GO:0045602;GO:0010629;GO:1902072;GO:0046426;GO:0070244;GO:0061428;GO:0030182;GO:0006607;GO:0003310;GO:0050679;GO:0045893;GO:0010498;GO:…
TRINITY_DN75954_c0_g1_i10	Q5GFL6 A1A5D4 B5MDJ8 Q6ZS39 Q6ZWJ7 Q708C5 Q70UZ8	von Willebrand factor A domain-containing protein 2	A domain-containing protein similar to matrilin and collagen;Colon cancer secreted protein 2;	PF00008;PF00092;	GO:0005604;GO:0070062;GO:0005615;GO:0005509;GO:0042802;GO:0007161;GO:0051260;GO:0046626;
TRINITY_DN57791_c0_g1_i1	Q75WE7	von Willebrand factor A domain-containing protein 5A	Loss of heterozygosity 11 chromosomal region 2 gene A protein homolog;Mast cell surface antigen 1;	PF08487;PF13768;
TRINITY_DN80875_c0_g1_i7	Q6MG64	von Willebrand factor A domain-containing protein 7	Protein G7c;		GO:0005576;
TRINITY_DN68774_c0_g1_i3	Q8N2E2 B7ZM77 Q96SQ3	von Willebrand factor D and EGF domain-containing protein		PF00094;	GO:0005576;
TRINITY_DN70012_c0_g1_i1	Q8N2E2 B7ZM77 Q96SQ3	von Willebrand factor D and EGF domain-containing protein		PF00094;	GO:0005576;
TRINITY_DN87227_c14_g1_i2	Q6PDJ1 A2A8W3 Q6PFZ0 Q6ZPM4 Q8BNP3	VWFA and cache domain-containing protein 1		PF00092;PF08399;	GO:0016021;GO:0006816;
TRINITY_DN83379_c0_g1_i4	Q80W47	WD repeat domain phosphoinositide-interacting protein 2			GO:0005776;GO:0005829;GO:0019898;GO:0000407;GO:0034045;GO:0043234;GO:0080025;GO:0032266;GO:0010314;GO:0000045;GO:0000422;GO:0044804;GO:0006497;GO:0061739;GO:0034497;GO:0098792;
TRINITY_DN87819_c6_g1_i1	Q9BZH6 Q5VWA1 Q9P2J6	WD repeat-containing protein 11	Bromodomain and WD repeat-containing protein 2;WD repeat-containing protein 15;		GO:0005737;GO:0005829;GO:0016021;GO:0005765;GO:0016020;GO:0015630;GO:0005634;
TRINITY_DN87819_c6_g1_i1	Q9BZH6 Q5VWA1 Q9P2J6	WD repeat-containing protein 11	Bromodomain and WD repeat-containing protein 2;WD repeat-containing protein 15;		GO:0005737;GO:0005829;GO:0016021;GO:0005765;GO:0016020;GO:0015630;GO:0005634;
TRINITY_DN87103_c3_g2_i3	Q3UGF1 Q6ZPK8 Q80VQ6 Q8C794 Q8K3R5	WD repeat-containing protein 19	Intraflagellar transport 144 homolog;		GO:0005929;GO:0005737;GO:0005856;GO:0030991;GO:0031514;GO:0097730;GO:0005654;GO:0032391;GO:0001750;GO:0000902;GO:0060830;GO:0060271;GO:0055123;GO:0042471;GO:0031076;GO:0048701;GO:0030326;GO:0008406;GO:0001701;GO:0035721;GO:0061055;GO:0050877;GO:0061512;GO:0007224;GO:0060831;
TRINITY_DN86301_c2_g1_i2	Q5U4F6	WD repeat-containing protein 34		PF00400;	GO:0005930;GO:0005814;GO:0036064;GO:0005868;GO:0005829;GO:0045504;GO:0045503;GO:0060271;GO:0042073;
TRINITY_DN86616_c2_g1_i4	Q5JTN6 A0PK24	WD repeat-containing protein 38		PF00400;
TRINITY_DN85379_c1_g1_i4	Q5F3K4	WD repeat-containing protein 48	USP1-associated factor 1;	PF11816;PF00400;	GO:0005770;GO:0005764;GO:0005634;GO:0000724;GO:0048568;GO:0048872;GO:0035264;GO:0050679;GO:0016579;GO:1902525;GO:0072520;GO:0007338;GO:0048705;GO:0043588;GO:0007283;
TRINITY_DN85253_c0_g1_i3	Q9D565 Q9CUP8	WD repeat-containing protein 64		PF00400;
TRINITY_DN87558_c1_g1_i3	Q5ND34 G5E8V0 Q3TA90 Q3TUS9 Q6KAR1	WD repeat-containing protein 81		PF02138;PF00400;	GO:0005739;GO:0010923;
TRINITY_DN83731_c0_g3_i1	Q9VLN1	WD repeat-containing protein 82 {ECO:0000250|UniProtKB:Q6UXN9}		PF00400;	GO:0035097;GO:0048188;GO:0003682;GO:0051568;GO:0080182;
TRINITY_DN87148_c0_g1_i5	A4QNE6	WD repeat-containing protein 92		PF00400;	GO:0043130;GO:0006915;
TRINITY_DN80425_c0_g1_i10	Q6P2C0 Q8N7Y8 Q9NP89	WD repeat-containing protein 93			GO:0016651;GO:0022900;
TRINITY_DN76075_c0_g1_i3	Q5ZME8	WD40 repeat-containing protein SMU1	Smu-1 suppressor of mec-8 and unc-52 protein homolog;	PF00400;	GO:0005737;GO:0005634;
TRINITY_DN87398_c1_g2_i2	Q9UPY6 O94974 Q86VQ2	Wiskott-Aldrich syndrome protein family member 3	Protein WAVE-3;Verprolin homology domain-containing protein 3;	PF02205;	GO:0005737;GO:0005856;GO:0070062;GO:0030027;GO:0003779;GO:0030041;GO:0007010;GO:0030032;GO:0014003;GO:0031643;GO:0006461;GO:0008360;
TRINITY_DN78649_c4_g2_i6	Q91WL8 Q8C8J6 Q920Y2 Q9D2B3 Q9D339 Q9JLF5	WW domain-containing oxidoreductase		PF00106;PF00397;	GO:0005737;GO:0005829;GO:0005794;GO:0005902;GO:0005739;GO:0005634;GO:0005886;GO:0090575;GO:0019899;GO:0016491;GO:0071560;GO:0097191;GO:0072332;GO:0030178;GO:0001649;GO:2001238;GO:2001241;GO:0045944;GO:0048705;GO:0016055;
TRINITY_DN79780_c0_g1_i3	P10351 Q6AWF5 Q8SXC4 Q9VFZ9	Xanthine dehydrogenase	Protein rosy locus;	PF01315;PF02738;PF03450;PF00941;PF00111;PF01799;	GO:0005829;GO:0005777;GO:0051537;GO:0009055;GO:0050660;GO:0005506;GO:0043546;GO:0016614;GO:0016903;GO:0004854;GO:0004855;GO:0006525;GO:0048072;GO:0008340;GO:0006650;GO:0006144;GO:0006206;GO:0045471;GO:0006568;GO:0009115;
TRINITY_DN81265_c1_g1_i1	P47990	Xanthine dehydrogenase/oxidase		PF01315;PF02738;PF03450;PF00941;PF00111;PF01799;	GO:0005829;GO:0005777;GO:0051537;GO:0009055;GO:0050660;GO:0070674;GO:0005506;GO:0030151;GO:0043546;GO:0016614;GO:0016903;GO:0004854;GO:0004855;GO:0034418;GO:0009115;
TRINITY_DN76713_c0_g2_i6	Q9FKK7 Q8L759	Xylose isomerase			GO:0005737;GO:0005783;GO:0005794;GO:0016020;GO:0005774;GO:0005773;GO:0046872;GO:0009045;GO:0042732;GO:0006098;
TRINITY_DN65324_c1_g1_i2	P41824	Y-box factor homolog	APY1;	PF00313;	GO:0005634;GO:0003677;GO:0003723;GO:0006355;GO:0006351;
TRINITY_DN59763_c0_g1_i1	P42578	Yolk ferritin		PF00210;	GO:0005623;GO:0005576;GO:0008199;GO:0004322;GO:0006879;GO:0006826;
TRINITY_DN87129_c2_g1_i8	Q5PPV5	Zinc finger C2HC domain-containing protein 1A			GO:0046872;
TRINITY_DN87775_c2_g1_i3	O95405 Q5T0F6 Q5T0F7 Q9UNE1 Q9Y5R7	Zinc finger FYVE domain-containing protein 9	Mothers against decapentaplegic homolog-interacting protein;Novel serine protease;Receptor activation anchor;Smad anchor for receptor activation;	PF11979;PF01363;PF11409;	GO:0005829;GO:0005769;GO:0031901;GO:0043231;GO:0043234;GO:0005545;GO:0046872;GO:0019904;GO:0008236;GO:0006897;GO:0007183;GO:0007184;GO:0007179;
TRINITY_DN87628_c5_g2_i1	Q14202 D3DVV3 O15089 Q96E26	Zinc finger MYM-type protein 3	Zinc finger protein 261;	PF12012;PF06467;	GO:0005737;GO:0005654;GO:0003677;GO:0000981;GO:0008270;GO:0007010;GO:0007275;GO:0022604;
TRINITY_DN63448_c2_g3_i1	Q5FWU8	Zinc finger MYND domain-containing protein 10		PF01753;	GO:0034451;GO:0005929;GO:0046872;GO:0036159;GO:0044458;GO:0036158;
TRINITY_DN88172_c3_g1_i1	Q86T58 Q86TA9 Q96M37 Q9H7B8	Zinc finger protein 106	Zinc finger protein 474;	PF00400;	GO:0005829;GO:0016020;GO:0005730;GO:0046872;GO:0003723;GO:0017124;GO:0008286;
TRINITY_DN78065_c0_g1_i6	Q6DFC8	Zinc finger protein 395		PF15997;	GO:0005737;GO:0005634;GO:0003677;GO:0046872;GO:0006355;GO:0006351;
TRINITY_DN85731_c4_g1_i3	Q7T019 Q8QFL8	Zinc finger protein Dzip1	DAZ-interacting protein 1 homolog;Iguana protein;	PF13815;	GO:0005814;GO:0036064;GO:0005737;GO:0097730;GO:0005634;GO:0046872;GO:0003676;GO:0021984;GO:0035082;GO:0001568;GO:0060271;GO:0061371;GO:0007368;GO:0003143;GO:0001947;GO:0006607;GO:2000223;GO:0008589;GO:0031290;
TRINITY_DN85161_c1_g1_i12	Q8VDL9 Q8R4X9 Q99MY6 Q99P73	Zinc finger protein GLIS2	GLI-similar 2;Neuronal Krueppel-like protein;Zinc finger protein GLI5;		GO:0005737;GO:0097730;GO:0016607;GO:0005634;GO:0005667;GO:0003677;GO:0046872;GO:0000977;GO:0003700;GO:0044212;GO:0001077;GO:0061005;GO:0001822;GO:0043433;GO:0045879;GO:0000122;GO:0045892;GO:0007399;GO:1900182;GO:0045944;GO:0045893;GO:0006357;GO:0060994;
TRINITY_DN67484_c0_g1_i3	Q92782 B3KSY8 Q08AJ0	Zinc finger protein neuro-d4	BRG1-associated factor 45B;D4, zinc and double PHD fingers family 1;	PF00628;PF14051;	GO:0005737;GO:0071565;GO:0046872;GO:0006915;GO:0007399;GO:0006355;GO:0006351;
TRINITY_DN75676_c0_g1_i5	Q80TB7 E9PX41 Q8CAS5	Zinc finger SWIM domain-containing protein 6			GO:0032420;GO:0008270;GO:0048812;GO:2001222;
TRINITY_DN79081_c0_g2_i7	Q9H777 Q9NS99	Zinc phosphodiesterase ELAC protein 1	Deleted in Ma29;ElaC homolog protein 1;Ribonuclease Z 1;tRNA 3 endonuclease 1;tRNase Z 1;	PF00753;PF12706;	GO:0005829;GO:0005634;GO:0042781;GO:0046872;
TRINITY_DN79081_c0_g2_i7	Q9H777 Q9NS99	Zinc phosphodiesterase ELAC protein 1	Deleted in Ma29;ElaC homolog protein 1;Ribonuclease Z 1;tRNA 3 endonuclease 1;tRNase Z 1;	PF00753;PF12706;	GO:0005829;GO:0005634;GO:0042781;GO:0046872;
TRINITY_DN80287_c1_g1_i2	Q9VSL7	Zinc transporter foi	Protein fear-of-intimacy;Protein kastchen;	PF02535;	GO:0016323;GO:0009986;GO:0005887;GO:0005886;GO:0005385;GO:0035147;GO:0030154;GO:0016477;GO:0006882;GO:0007417;GO:0008354;GO:0008406;GO:0035262;GO:0007506;GO:0007280;GO:0071578;GO:0006829;
TRINITY_DN78268_c0_g1_i10	Q8CJD3 Q63680	Zymogen granule membrane protein 16	Secretory lectin ZG16;	PF01419;	GO:0060205;GO:0031012;GO:0005796;GO:0005578;GO:0042589;GO:0030246;GO:0015031;
TRINITY_DN32096_c0_g1_i1
TRINITY_DN41960_c0_g1_i1
TRINITY_DN42803_c0_g1_i1
TRINITY_DN45802_c0_g1_i1
TRINITY_DN48649_c0_g1_i1
TRINITY_DN49751_c0_g1_i2
TRINITY_DN51016_c0_g1_i1
TRINITY_DN51545_c0_g2_i1
TRINITY_DN52356_c0_g1_i2
TRINITY_DN52963_c0_g1_i2
TRINITY_DN53014_c0_g1_i1
TRINITY_DN53684_c0_g1_i1
TRINITY_DN54050_c0_g1_i2
TRINITY_DN54159_c0_g1_i1
TRINITY_DN54178_c0_g1_i1
TRINITY_DN54247_c0_g1_i2
TRINITY_DN54880_c0_g2_i1
TRINITY_DN55307_c0_g1_i1
TRINITY_DN55725_c0_g1_i2
TRINITY_DN56078_c0_g1_i2
TRINITY_DN56106_c0_g1_i1
TRINITY_DN56303_c0_g1_i5
TRINITY_DN56468_c0_g1_i1
TRINITY_DN56571_c0_g2_i2
TRINITY_DN56792_c0_g1_i3
TRINITY_DN56856_c0_g1_i1
TRINITY_DN57378_c0_g1_i7
TRINITY_DN57378_c0_g1_i7
TRINITY_DN57979_c0_g1_i1
TRINITY_DN58124_c0_g1_i1
TRINITY_DN58230_c0_g1_i3
TRINITY_DN58244_c0_g1_i1
TRINITY_DN58244_c0_g1_i1
TRINITY_DN58298_c0_g1_i10
TRINITY_DN58298_c0_g1_i10
TRINITY_DN58358_c0_g1_i1
TRINITY_DN58378_c0_g1_i3
TRINITY_DN58433_c0_g1_i1
TRINITY_DN58589_c14_g1_i1
TRINITY_DN58778_c0_g1_i5
TRINITY_DN59004_c0_g1_i1
TRINITY_DN59196_c0_g1_i3
TRINITY_DN59427_c0_g1_i1
TRINITY_DN59534_c0_g1_i1
TRINITY_DN59583_c0_g1_i1
TRINITY_DN59612_c7_g1_i4
TRINITY_DN59626_c1_g1_i9
TRINITY_DN59677_c0_g6_i2
TRINITY_DN59695_c0_g1_i1
TRINITY_DN59713_c1_g1_i2
TRINITY_DN59761_c0_g1_i1
TRINITY_DN59945_c6_g2_i5
TRINITY_DN60010_c5_g1_i14
TRINITY_DN60171_c0_g1_i4
TRINITY_DN60240_c0_g1_i1
TRINITY_DN60271_c1_g1_i1
TRINITY_DN60295_c0_g1_i2
TRINITY_DN60310_c0_g1_i5
TRINITY_DN60326_c0_g1_i1
TRINITY_DN60363_c0_g1_i1
TRINITY_DN60367_c3_g1_i1
TRINITY_DN60370_c4_g2_i2
TRINITY_DN60581_c0_g2_i3
TRINITY_DN60723_c1_g1_i1
TRINITY_DN60848_c0_g1_i7
TRINITY_DN60858_c1_g1_i5
TRINITY_DN60858_c1_g1_i5
TRINITY_DN61054_c10_g1_i2
TRINITY_DN61143_c3_g1_i1
TRINITY_DN61514_c0_g1_i2
TRINITY_DN61715_c0_g5_i3
TRINITY_DN61946_c1_g1_i3
TRINITY_DN62026_c0_g1_i1
TRINITY_DN62123_c0_g1_i7
TRINITY_DN62314_c1_g2_i9
TRINITY_DN62430_c2_g1_i9
TRINITY_DN62727_c0_g1_i4
TRINITY_DN62837_c3_g1_i4
TRINITY_DN62840_c0_g1_i1
TRINITY_DN62860_c4_g2_i2
TRINITY_DN62969_c6_g3_i1
TRINITY_DN63101_c5_g1_i2
TRINITY_DN63165_c1_g2_i6
TRINITY_DN63190_c7_g1_i1
TRINITY_DN63285_c0_g1_i1
TRINITY_DN63370_c6_g2_i5
TRINITY_DN63405_c4_g5_i2
TRINITY_DN63545_c0_g2_i1
TRINITY_DN63563_c0_g1_i1
TRINITY_DN63636_c1_g1_i2
TRINITY_DN63636_c1_g1_i2
TRINITY_DN63755_c2_g1_i3
TRINITY_DN63761_c4_g1_i3
TRINITY_DN63798_c2_g1_i2
TRINITY_DN63798_c2_g1_i2
TRINITY_DN63933_c4_g2_i1
TRINITY_DN63933_c4_g2_i1
TRINITY_DN64030_c2_g2_i1
TRINITY_DN64080_c4_g3_i2
TRINITY_DN64149_c0_g1_i3
TRINITY_DN64236_c0_g1_i1
TRINITY_DN64275_c0_g1_i1
TRINITY_DN64277_c2_g1_i13
TRINITY_DN64301_c6_g1_i1
TRINITY_DN64351_c0_g1_i1
TRINITY_DN64396_c0_g1_i1
TRINITY_DN64540_c0_g4_i1
TRINITY_DN64629_c5_g4_i5
TRINITY_DN64669_c0_g1_i10
TRINITY_DN64786_c0_g1_i1
TRINITY_DN64854_c8_g1_i4
TRINITY_DN65049_c0_g1_i13
TRINITY_DN65073_c0_g1_i1
TRINITY_DN65121_c4_g2_i1
TRINITY_DN65149_c0_g1_i3
TRINITY_DN65362_c0_g1_i1
TRINITY_DN65454_c0_g1_i2
TRINITY_DN65455_c1_g4_i3
TRINITY_DN65596_c2_g7_i1
TRINITY_DN65664_c2_g1_i2
TRINITY_DN65699_c2_g1_i1
TRINITY_DN65706_c2_g1_i12
TRINITY_DN65721_c5_g1_i3
TRINITY_DN65887_c2_g1_i8
TRINITY_DN65985_c0_g1_i1
TRINITY_DN66063_c2_g2_i4
TRINITY_DN66196_c0_g2_i10
TRINITY_DN66233_c7_g1_i1
TRINITY_DN66376_c0_g1_i1
TRINITY_DN66425_c0_g1_i5
TRINITY_DN66433_c2_g1_i1
TRINITY_DN66979_c0_g1_i1
TRINITY_DN66979_c0_g2_i4
TRINITY_DN67028_c0_g1_i12
TRINITY_DN67167_c0_g1_i1
TRINITY_DN67540_c4_g2_i10
TRINITY_DN68038_c4_g1_i3
TRINITY_DN68054_c4_g1_i11
TRINITY_DN68166_c1_g1_i3
TRINITY_DN68265_c0_g1_i2
TRINITY_DN68293_c0_g1_i4
TRINITY_DN68436_c0_g1_i1
TRINITY_DN68464_c0_g1_i5
TRINITY_DN68897_c0_g1_i4
TRINITY_DN68897_c0_g1_i4
TRINITY_DN68963_c0_g1_i4
TRINITY_DN69136_c4_g2_i4
TRINITY_DN69155_c6_g3_i1
TRINITY_DN69281_c0_g1_i3
TRINITY_DN69303_c0_g1_i3
TRINITY_DN69383_c0_g1_i1
TRINITY_DN69647_c0_g2_i1
TRINITY_DN70083_c5_g1_i3
TRINITY_DN70137_c0_g1_i2
TRINITY_DN70181_c3_g3_i3
TRINITY_DN70373_c4_g1_i1
TRINITY_DN70478_c0_g1_i7
TRINITY_DN70729_c3_g2_i2
TRINITY_DN70887_c0_g1_i4
TRINITY_DN71017_c2_g1_i8
TRINITY_DN71203_c2_g2_i1
TRINITY_DN72030_c1_g1_i7
TRINITY_DN72129_c1_g2_i9
TRINITY_DN72310_c1_g1_i8
TRINITY_DN72320_c1_g3_i2
TRINITY_DN72408_c0_g1_i5
TRINITY_DN72439_c1_g1_i5
TRINITY_DN72445_c1_g1_i14
TRINITY_DN72455_c3_g2_i2
TRINITY_DN72648_c0_g1_i16
TRINITY_DN72662_c0_g1_i3
TRINITY_DN72868_c2_g1_i31
TRINITY_DN72922_c4_g1_i3
TRINITY_DN73108_c3_g1_i5
TRINITY_DN73203_c0_g1_i7
TRINITY_DN73263_c0_g1_i6
TRINITY_DN73362_c7_g1_i11
TRINITY_DN73379_c0_g1_i1
TRINITY_DN73831_c0_g4_i3
TRINITY_DN73885_c0_g1_i1
TRINITY_DN73946_c0_g1_i19
TRINITY_DN74222_c2_g2_i6
TRINITY_DN74466_c0_g1_i1
TRINITY_DN74490_c3_g1_i7
TRINITY_DN74569_c3_g1_i5
TRINITY_DN74761_c1_g1_i7
TRINITY_DN74776_c4_g3_i2
TRINITY_DN75027_c6_g3_i2
TRINITY_DN75074_c0_g2_i5
TRINITY_DN75114_c2_g2_i1
TRINITY_DN75439_c0_g3_i1
TRINITY_DN75592_c4_g1_i2
TRINITY_DN75640_c0_g1_i1
TRINITY_DN75868_c1_g1_i1
TRINITY_DN75878_c0_g1_i3
TRINITY_DN76001_c1_g1_i6
TRINITY_DN76164_c0_g1_i19
TRINITY_DN76263_c2_g2_i3
TRINITY_DN76343_c0_g4_i8
TRINITY_DN76367_c0_g1_i9
TRINITY_DN76408_c7_g1_i2
TRINITY_DN76418_c1_g1_i4
TRINITY_DN76638_c4_g1_i8
TRINITY_DN76721_c0_g1_i2
TRINITY_DN76799_c0_g1_i2
TRINITY_DN76858_c0_g1_i1
TRINITY_DN76913_c1_g1_i3
TRINITY_DN77085_c0_g1_i4
TRINITY_DN77298_c0_g2_i1
TRINITY_DN77458_c1_g2_i8
TRINITY_DN77646_c1_g1_i1
TRINITY_DN77875_c0_g1_i1
TRINITY_DN78464_c3_g2_i1
TRINITY_DN78541_c2_g1_i3
TRINITY_DN78566_c5_g1_i2
TRINITY_DN78635_c2_g1_i15
TRINITY_DN78791_c0_g1_i17
TRINITY_DN78792_c0_g2_i1
TRINITY_DN78885_c1_g1_i7
TRINITY_DN79079_c1_g1_i1
TRINITY_DN79114_c0_g1_i6
TRINITY_DN79148_c5_g1_i2
TRINITY_DN79158_c3_g1_i6
TRINITY_DN79368_c0_g2_i1
TRINITY_DN79400_c0_g1_i4
TRINITY_DN79433_c0_g3_i1
TRINITY_DN79572_c2_g1_i4
TRINITY_DN79610_c0_g2_i8
TRINITY_DN79832_c0_g1_i6
TRINITY_DN79883_c0_g2_i2
TRINITY_DN80094_c0_g1_i2
TRINITY_DN80197_c0_g2_i4
TRINITY_DN80253_c4_g1_i1
TRINITY_DN80383_c0_g1_i5
TRINITY_DN80396_c2_g1_i5
TRINITY_DN80570_c3_g1_i3
TRINITY_DN80722_c0_g1_i1
TRINITY_DN80818_c1_g2_i15
TRINITY_DN80887_c0_g2_i1
TRINITY_DN80887_c0_g2_i1
TRINITY_DN81269_c0_g1_i4
TRINITY_DN81375_c0_g1_i13
TRINITY_DN81491_c0_g1_i5
TRINITY_DN81519_c1_g2_i8
TRINITY_DN81531_c2_g1_i5
TRINITY_DN81531_c2_g1_i5
TRINITY_DN81622_c2_g2_i2
TRINITY_DN81679_c0_g2_i1
TRINITY_DN81791_c0_g1_i3
TRINITY_DN81791_c0_g1_i3
TRINITY_DN81917_c0_g7_i1
TRINITY_DN81967_c0_g3_i1
TRINITY_DN82062_c4_g1_i1
TRINITY_DN82119_c1_g1_i9
TRINITY_DN82246_c1_g1_i13
TRINITY_DN82246_c1_g1_i13
TRINITY_DN82293_c0_g1_i3
TRINITY_DN82305_c0_g4_i2
TRINITY_DN82335_c2_g3_i2
TRINITY_DN82465_c0_g2_i8
TRINITY_DN82486_c0_g1_i2
TRINITY_DN82594_c1_g1_i2
TRINITY_DN82655_c0_g2_i8
TRINITY_DN82669_c0_g2_i2
TRINITY_DN82813_c2_g1_i3
TRINITY_DN82842_c0_g1_i9
TRINITY_DN82940_c0_g2_i3
TRINITY_DN82959_c0_g1_i4
TRINITY_DN82988_c1_g1_i10
TRINITY_DN83092_c1_g1_i2
TRINITY_DN83168_c1_g2_i2
TRINITY_DN83185_c5_g1_i1
TRINITY_DN83413_c0_g1_i3
TRINITY_DN83554_c1_g1_i1
TRINITY_DN83676_c4_g2_i1
TRINITY_DN83738_c2_g1_i1
TRINITY_DN83995_c0_g1_i2
TRINITY_DN84139_c3_g1_i4
TRINITY_DN84156_c0_g2_i2
TRINITY_DN84156_c0_g2_i2
TRINITY_DN84196_c0_g1_i3
TRINITY_DN84329_c1_g1_i7
TRINITY_DN84530_c0_g1_i2
TRINITY_DN84599_c1_g1_i3
TRINITY_DN84599_c1_g1_i3
TRINITY_DN84634_c1_g1_i5
TRINITY_DN84660_c0_g4_i1
TRINITY_DN84926_c3_g1_i5
TRINITY_DN84952_c0_g1_i1
TRINITY_DN84952_c0_g3_i3
TRINITY_DN85032_c1_g2_i2
TRINITY_DN85090_c0_g2_i3
TRINITY_DN85090_c0_g2_i3
TRINITY_DN85122_c2_g4_i1
TRINITY_DN85202_c2_g2_i2
TRINITY_DN85203_c1_g1_i6
TRINITY_DN85366_c1_g1_i5
TRINITY_DN85377_c1_g1_i7
TRINITY_DN85431_c1_g1_i1
TRINITY_DN85530_c1_g1_i7
TRINITY_DN85537_c3_g1_i4
TRINITY_DN85579_c2_g3_i1
TRINITY_DN85633_c1_g1_i2
TRINITY_DN85680_c2_g1_i3
TRINITY_DN86143_c4_g1_i2
TRINITY_DN86176_c0_g1_i4
TRINITY_DN86219_c2_g1_i4
TRINITY_DN86303_c1_g1_i2
TRINITY_DN86305_c1_g1_i7
TRINITY_DN86465_c3_g2_i3
TRINITY_DN86668_c2_g1_i3
TRINITY_DN86692_c3_g2_i3
TRINITY_DN86692_c3_g3_i2
TRINITY_DN87000_c1_g1_i4
TRINITY_DN87342_c4_g1_i12
TRINITY_DN87434_c6_g1_i3
TRINITY_DN87594_c0_g1_i3
TRINITY_DN87702_c5_g1_i3
TRINITY_DN87815_c6_g1_i2
TRINITY_DN88032_c3_g1_i2
TRINITY_DN88073_c8_g2_i1
TRINITY_DN88442_c12_g1_i3
TRINITY_DN98308_c0_g1_i1
TRINITY_DN98308_c0_g1_i1

## Sheet: Common_Splicing_0.01_DEGs_Juvenile
Transcript_name	Accession	Fullname	Altnames	Pfam	GO
TRINITY_DN81703_c2_g1_i1	Q96LD3 Q96PA4 Q96PA5 Q96PA6 Q96PA7 Q96PA8 Q9H1K3	C-type lectin domain family 7 member A	Beta-glucan receptor;C-type lectin superfamily member 12;Dendritic cell-associated C-type lectin 1;	PF00059;	GO:0005737;GO:0016021;GO:0043231;GO:0005654;GO:0005886;GO:0030246;GO:0046872;GO:0042287;GO:0008329;GO:0009756;GO:0008037;GO:0042832;GO:0006954;GO:0045087;GO:0006910;GO:0002223;GO:0042110;
TRINITY_DN67820_c0_g2_i1	Q98ST7	DBH-like monooxygenase protein 1	DBH-related protein;Monooxygenase X;	PF03712;PF01082;PF03351;	GO:0005789;GO:0005615;GO:0016021;GO:0030667;GO:0005507;GO:0004500;GO:0042420;GO:0042421;GO:0006589;
TRINITY_DN69006_c2_g1_i4	P18173 Q9VI87	Glucose dehydrogenase [FAD, quinone]		PF05199;PF00732;	GO:0005576;GO:0050660;GO:0016614;GO:0006006;GO:0008364;GO:0046693;
TRINITY_DN71009_c0_g1_i3	A2RUV0 F7CY31	Neurogenic locus notch homolog protein 1		PF12796;PF11936;PF00008;PF07645;PF12661;PF06816;PF07684;PF00066;	GO:0016021;GO:0005634;GO:0005886;GO:0005509;GO:0004872;GO:0001525;GO:0030154;GO:0060271;GO:0061314;GO:0050793;GO:0006355;GO:0006351;
TRINITY_DN82588_c1_g2_i6	P04323	Retrovirus-related Pol polyprotein from transposon 17.6		PF00078;	GO:0004190;GO:0004519;GO:0003676;GO:0003964;GO:0015074;
TRINITY_DN72302_c0_g1_i11	Q7M456	Ribonuclease Oy		PF00445;	GO:0005576;GO:0033897;GO:0003723;
TRINITY_DN87074_c0_g1_i1	Q5U208	THAP domain-containing protein 1		PF05485;	GO:0001650;GO:0016605;GO:0042802;GO:0043565;GO:0008270;GO:0007049;GO:0001935;GO:0007346;GO:0006355;GO:0006351;
TRINITY_DN65057_c0_g2_i1	E9PTA2 Q2PH54 Q5G856	Transient receptor potential cation channel subfamily M member 2		PF00520;	GO:0030659;GO:0005887;GO:0005765;GO:0043005;GO:0043025;GO:0043204;GO:0005886;GO:0005509;GO:0015278;GO:0005261;GO:0099604;GO:0005384;GO:0005272;GO:0098703;GO:0097553;GO:0035584;GO:0071277;GO:0070301;GO:0071415;GO:0071502;GO:0002407;GO:0097028;GO:0044849;GO:0032024;GO:1903223;GO:2000249;GO:0051489;GO:0051209;GO:0009408;GO:0033194;GO:0001659;GO:0071577;
TRINITY_DN42803_c0_g1_i1
TRINITY_DN48649_c0_g1_i1
TRINITY_DN54247_c0_g1_i2
TRINITY_DN58358_c0_g1_i1
TRINITY_DN59695_c0_g1_i1
TRINITY_DN61054_c10_g1_i2
TRINITY_DN62314_c1_g2_i9
TRINITY_DN64351_c0_g1_i1
TRINITY_DN72445_c1_g1_i14
TRINITY_DN72868_c2_g1_i31
TRINITY_DN80722_c0_g1_i1
TRINITY_DN84634_c1_g1_i5
TRINITY_DN87000_c1_g1_i4

## Sheet: Splicing_0.01_Mantle
Transcript_name	Accession	Fullname	Altnames	Pfam	GO
TRINITY_DN79460_c0_g1_i9	Q16698 B7Z6B8 Q2M304 Q93085	2,4-dienoyl-CoA reductase, mitochondrial	2,4-dienoyl-CoA reductase [NADPH];Short chain dehydrogenase/reductase family 18C member 1;		GO:0005829;GO:0070062;GO:0005759;GO:0005739;GO:0005654;GO:0005634;GO:0008670;GO:0070402;GO:0016651;GO:0006635;GO:0051289;
TRINITY_DN60881_c0_g1_i2	Q9VFJ2	39S ribosomal protein L11, mitochondrial		PF00298;PF03946;	GO:0005762;GO:0019843;GO:0003735;GO:0031047;GO:0032543;GO:0006417;GO:0000027;GO:0006412;
TRINITY_DN82482_c0_g3_i3	Q9CQL5 Q9D6N7	39S ribosomal protein L18, mitochondrial		PF00861;	GO:0005615;GO:0005762;GO:0005739;GO:0008097;GO:0003735;GO:0035928;GO:0006412;
TRINITY_DN86233_c4_g2_i2	Q962Q6	40S ribosomal protein S24		PF01282;	GO:0005840;GO:0003735;GO:0006412;
TRINITY_DN81072_c0_g3_i3	Q9H0D6 Q3L8N4 Q6KGZ9 Q9BQL1 Q9NTW0 Q9NXS6 Q9UL53	5'-3' exoribonuclease 2	DHM1-like protein;	PF03159;	GO:0016235;GO:0016020;GO:0005730;GO:0005654;GO:0005634;GO:0000175;GO:0008409;GO:0004534;GO:0046872;GO:0004518;GO:0003723;GO:0001147;GO:0016049;GO:0000738;GO:0006353;GO:0021766;GO:0006397;GO:0030182;GO:0006355;GO:0060041;GO:0006401;GO:0016070;GO:0006396;GO:0006364;GO:0007283;
TRINITY_DN67306_c3_g1_i1	Q5RA38	60S ribosomal protein L13a		PF00572;	GO:0097452;GO:0015934;GO:0003735;GO:1901194;GO:0017148;GO:0006412;
TRINITY_DN59554_c3_g2_i4	Q4PM12	60S ribosomal protein L36		PF01158;	GO:0005840;GO:0003735;GO:0006412;
TRINITY_DN67917_c1_g1_i2	P49165	60S ribosomal protein L4	L1;	PF14374;PF00573;	GO:0005840;GO:0003735;GO:0006412;
TRINITY_DN86445_c3_g1_i1	P69003 P53462	Actin CyI, cytoplasmic		PF00022;	GO:0005737;GO:0005856;GO:0005524;
TRINITY_DN82875_c1_g1_i2	Q9JM76 Q3TAT0	Actin-related protein 2/3 complex subunit 3	Arp2/3 complex 21 kDa subunit;	PF04062;	GO:0005885;GO:0005737;GO:0070062;GO:0031941;GO:0005925;GO:0061850;GO:0030027;GO:0016020;GO:0051015;GO:0005200;GO:0034314;GO:1990090;
TRINITY_DN87365_c3_g1_i4	A7MB45	Acyl-CoA synthetase short-chain family member 3, mitochondrial		PF16177;PF00501;PF13193;	GO:0005739;GO:0003987;GO:0005524;GO:0008152;
TRINITY_DN81016_c1_g3_i2	Q640N1 O88442 Q3TVV5 Q3TWA7 Q3TX56 Q3TXB2 Q5NCI9 Q61281	Adipocyte enhancer-binding protein 1	Aortic carboxypeptidase-like protein;	PF00754;PF00246;	GO:0005737;GO:0070062;GO:0031012;GO:0005615;GO:0005634;GO:0005516;GO:0004180;GO:0004181;GO:0000977;GO:0004185;GO:0003714;GO:0001227;GO:0008270;GO:0000122;GO:0006518;GO:0016485;GO:0006355;GO:0006351;
TRINITY_DN81042_c1_g1_i2	Q7ZVB2 Q6NYB3	Aldehyde dehydrogenase family 9 member A1-A		PF00171;	GO:0005737;GO:0004029;
TRINITY_DN84497_c3_g1_i7	Q8R4G6	Alpha-1,6-mannosylglycoprotein 6-beta-N-acetylglucosaminyltransferase A	Alpha-mannoside beta-1,6-N-acetylglucosaminyltransferase;GlcNAc-T V;Mannoside acetylglucosaminyltransferase 5;N-acetylglucosaminyl-transferase V;	PF15027;	GO:0070062;GO:0005794;GO:0000139;GO:0016021;GO:0008375;GO:0030144;GO:0016757;GO:0006487;
TRINITY_DN83251_c0_g1_i2	Q09YN0	Ankyrin repeat, SAM and basic leucine zipper domain-containing protein 1	Germ cell-specific ankyrin, SAM and basic leucine zipper domain-containing protein;	PF12796;PF07647;	GO:0071546;GO:0030154;GO:0043046;GO:0031047;GO:0007140;GO:0007275;GO:0034587;GO:0007283;
TRINITY_DN79814_c0_g1_i3	Q17043	Aplysianin-A		PF01593;	GO:0016491;GO:0042742;
TRINITY_DN86707_c4_g1_i7	Q54CH1	Arrestin domain-containing protein A		PF02752;PF00339;PF01363;	GO:0016021;GO:0044354;GO:0045335;GO:0046872;GO:0006972;GO:0009408;GO:0006979;
TRINITY_DN59334_c0_g2_i1	P50429 Q32KJ1 Q3TYV7 Q3U4Q6 Q8C404	Arylsulfatase B	N-acetylgalactosamine-4-sulfatase;	PF00884;	GO:0009986;GO:0070062;GO:0005764;GO:0004065;GO:0046872;GO:0003943;GO:0061580;GO:0008152;GO:0010976;GO:0010632;
TRINITY_DN82688_c1_g2_i4	Q2HJH1	Aspartyl aminopeptidase		PF02127;	GO:0005737;GO:0005829;GO:0005576;GO:0070006;GO:0008270;GO:0006518;
TRINITY_DN62591_c0_g1_i2	P13619 Q2TBH4	ATP synthase F(0) complex subunit B1, mitochondrial	ATP synthase subunit b;	PF05405;	GO:0070062;GO:0005753;GO:0000276;GO:0043209;GO:0005654;GO:0016887;GO:0015078;GO:0099132;GO:0015986;GO:0021762;
TRINITY_DN88259_c3_g2_i3	Q08D64	ATP-binding cassette sub-family B member 6, mitochondrial		PF00664;PF00005;PF16185;	GO:0005783;GO:0005794;GO:0016021;GO:0005741;GO:0005886;GO:0005524;GO:0042626;
TRINITY_DN86716_c5_g1_i4	P82251 B2R9A6	b(0,+)-type amino acid transporter 1	Glycoprotein-associated amino acid transporter b0,+AT1;Solute carrier family 7 member 9;	PF13520;	GO:0016324;GO:0031526;GO:0005887;GO:0005886;GO:0015297;GO:0015184;GO:0015175;GO:0042605;GO:0006865;GO:0015811;GO:0050900;GO:0015804;GO:0006461;
TRINITY_DN88205_c5_g1_i1	Q9WV92 Q69ZT8 Q9R102	Band 4.1-like protein 3	4.1B;Differentially expressed in adenocarcinoma of the lung protein 1;	PF05902;PF08736;PF09380;PF00373;PF09379;PF04382;	GO:0005911;GO:0005737;GO:0005856;GO:0044224;GO:0033270;GO:0005886;GO:0014069;GO:0003779;GO:0005200;GO:0031032;GO:0006915;GO:0030866;GO:0030865;GO:0007016;GO:0043217;GO:0048812;GO:0030913;GO:0071205;GO:0002175;GO:0072659;GO:0001558;GO:0008360;
TRINITY_DN73155_c0_g1_i1	Q8R087 Q7TNU3	Beta-1,4-galactosyltransferase 7	UDP-Gal:beta-GlcNAc beta-1,4-galactosyltransferase 7;UDP-galactose:beta-N-acetylglucosamine beta-1,4-galactosyltransferase 7;	PF02709;PF13733;	GO:0005794;GO:0032580;GO:0016021;GO:0003831;GO:0008378;GO:0030145;GO:0046525;GO:0005975;GO:0006024;GO:0048147;GO:0006487;GO:0006029;GO:0097435;
TRINITY_DN88329_c6_g3_i1	Q8R016 Q3TJR8 Q8BLZ4 Q8BZH9 Q8C111 Q8CID9	Bleomycin hydrolase		PF03051;	GO:0005737;GO:0070062;GO:0005634;GO:0004177;GO:0004197;GO:0008234;GO:0042802;GO:0008233;GO:0043418;GO:0042493;GO:0009636;
TRINITY_DN88096_c4_g1_i5	Q6AZB0 Q6KAM5 Q6P5H3 Q7TMJ3 Q8CE73 Q8CE91 Q8R377 Q923W7	Brother of CDO		PF00041;PF07679;PF00047;	GO:0030424;GO:0009986;GO:0030426;GO:0005887;GO:0043025;GO:0005886;GO:0007411;GO:0030030;GO:0051149;GO:0045663;GO:0016202;GO:0016337;GO:0007224;
TRINITY_DN86080_c2_g1_i1	P58365	Cadherin-23	Otocadherin;	PF00028;	GO:0045177;GO:0016021;GO:0005886;GO:0032420;GO:0005509;GO:0047485;GO:0007156;GO:0060122;GO:0007626;GO:0007605;
TRINITY_DN81718_c1_g1_i1	Q9ULB5 Q9H157	Cadherin-7		PF00028;PF01049;	GO:0016021;GO:0005886;GO:0005509;GO:0034332;GO:0007156;GO:0016337;
TRINITY_DN64267_c1_g2_i5	Q8CGZ0 Q8K291 Q8VCD2	Calcium homeostasis endoplasmic reticulum protein	SR-related CTD-associated factor 6;	PF04818;PF01585;PF01805;	GO:0005737;GO:0005783;GO:0016020;GO:0048471;GO:0044325;GO:0003723;GO:0006874;GO:0008285;GO:0051533;GO:0051209;GO:0006396;
TRINITY_DN73799_c0_g1_i3	P48282	Carbonic anhydrase 1	Carbonate dehydratase I;Carbonic anhydrase I;	PF00194;	GO:0005737;GO:0004089;GO:0008270;GO:0006730;
TRINITY_DN69320_c0_g1_i1	Q868T3 Q8ITD2 Q9VBJ8	Cardioacceleratory peptide receptor	Crustacean cardioactive peptide receptor;	PF00001;	GO:0016021;GO:0005887;GO:0008188;GO:0005000;GO:0018990;GO:0007186;GO:0007218;
TRINITY_DN77580_c5_g1_i3	O35397	Caspase-6	Apoptotic protease Mch-2;		GO:0005737;GO:0005829;GO:0005634;GO:0097153;GO:0004175;GO:0002525;GO:0006915;GO:0002088;GO:0043065;GO:0043525;GO:0046670;GO:0034097;GO:0032355;GO:0010332;GO:0009749;GO:0009408;GO:0042542;GO:0010039;GO:0010038;GO:0010033;GO:0010243;GO:0033574;
TRINITY_DN80557_c0_g1_i3	Q96T22 Q9C0K4 Q9UQ81	Caspase-8	Apoptotic cysteine protease;Apoptotic protease Mch-5;CAP4;FADD-homologous ICE/ced-3-like protease;FADD-like ICE;ICE-like apoptotic protease 5;MORT1-associated ced-3 homolog;	PF01335;	GO:0031265;GO:0044297;GO:0005856;GO:0005829;GO:0031264;GO:0045121;GO:0005741;GO:0005739;GO:0043005;GO:0005654;GO:0097342;GO:0004197;GO:0097153;GO:0097199;GO:0097200;GO:0008234;GO:0035877;GO:0005123;GO:0042802;GO:0008233;GO:0032403;GO:0097110;GO:0005164;GO:0031625;GO:0097202;GO:0006919;GO:0097296;GO:0006915;GO:0097190;GO:0042113;GO:0007166;GO:0071260;GO:0071407;GO:0071550;GO:0097194;GO:0097191;GO:…
TRINITY_DN85397_c1_g1_i1	Q9JHX4	Caspase-8 {ECO:0000303|Ref.2, ECO:0000305}		PF01335;	GO:0031265;GO:0044297;GO:0005829;GO:0031264;GO:0045121;GO:0043005;GO:0005654;GO:0043234;GO:0097342;GO:0004197;GO:0097153;GO:0097199;GO:0097200;GO:0035877;GO:0005123;GO:0042802;GO:0032403;GO:0097110;GO:0005164;GO:0031625;GO:0097202;GO:0006915;GO:0071260;GO:0071407;GO:0097194;GO:0008625;GO:0030225;GO:0043124;GO:0043123;GO:0045651;GO:0006508;GO:0051603;GO:0042981;GO:0046677;GO:0032025;GO:0009409;GO:…
TRINITY_DN86350_c1_g3_i3	B7ZC77	Catenin alpha-2	Alpha N-catenin;	PF01044;	GO:0005912;GO:0030424;GO:0005913;GO:0005737;GO:0005856;GO:0005634;GO:0005886;GO:0051015;GO:0045296;GO:0007409;GO:0048854;GO:0048813;GO:0051823;GO:0016337;
TRINITY_DN77742_c1_g1_i6	P07688 Q3ZC03	Cathepsin B	BCSB;	PF00112;PF08127;	GO:0070062;GO:0005615;GO:0005764;GO:0042470;GO:0005739;GO:0005730;GO:0048471;GO:0005518;GO:0004197;GO:0043394;GO:0097067;GO:0030574;GO:0046697;GO:0030855;GO:0051603;GO:0050790;GO:0046718;
TRINITY_DN85229_c1_g1_i1	Q5ZIW2	CCR4-NOT transcription complex subunit 10		PF13181;	GO:0030014;GO:0005737;GO:0016020;GO:0005634;GO:0031047;GO:0006355;GO:0006417;GO:0006351;
TRINITY_DN73797_c0_g1_i2	Q9UKZ1 Q6P2M9 Q8N681	CCR4-NOT transcription complex subunit 11		PF10155;	GO:0030014;GO:0005829;GO:0005634;GO:0008283;GO:0006977;GO:0031047;GO:0000289;GO:0006355;GO:0006417;GO:0006351;
TRINITY_DN73797_c0_g1_i2	Q9UKZ1 Q6P2M9 Q8N681	CCR4-NOT transcription complex subunit 11		PF10155;	GO:0030014;GO:0005829;GO:0005634;GO:0008283;GO:0006977;GO:0031047;GO:0000289;GO:0006355;GO:0006417;GO:0006351;
TRINITY_DN87404_c1_g2_i2	Q6MZI7 Q8N3A7 Q8N915 Q8TDJ2 Q8TDJ3	CD109 antigen	150 kDa TGF-beta-1-binding protein;C3 and PZP-like alpha-2-macroglobulin domain-containing protein 7;Platelet-specific Gov antigen;p180;r150;	PF00207;PF07678;PF01835;PF07703;PF07677;PF10569;	GO:0031225;GO:0009986;GO:0005576;GO:0005615;GO:0005886;GO:0031092;GO:0004867;GO:0050431;GO:0006501;GO:0001942;GO:0010839;GO:0001933;GO:0030512;GO:0061045;GO:0072675;GO:0002576;GO:0045616;
TRINITY_DN83708_c1_g1_i1	P41731	CD63 antigen		PF00335;	GO:0009986;GO:0031904;GO:0010008;GO:0070062;GO:0005615;GO:0005887;GO:0031226;GO:0005770;GO:0031902;GO:0005765;GO:0005764;GO:0042470;GO:0032585;GO:0097487;GO:0007155;GO:0016477;GO:0007160;GO:0034613;GO:0035646;GO:0050931;GO:0048757;GO:0043473;GO:0045807;GO:2001046;GO:0002092;GO:0015031;GO:2000680;GO:1900746;
TRINITY_DN67126_c4_g1_i3	C4A0P0	CDGSH iron-sulfur domain-containing protein 2 homolog B		PF10660;PF09360;	GO:0005789;GO:0016021;GO:0051537;GO:0046872;
TRINITY_DN75761_c3_g1_i1	Q9D9K3 A2AGL4	Cell death regulator Aven			GO:0012505;GO:0005622;GO:0016020;GO:0006915;GO:0043066;
TRINITY_DN76335_c1_g1_i4	Q5AD07 A0A1D8PG56	Cell surface Cu-only superoxide dismutase 5	Predicted GPI-anchored protein 3;	PF00080;	GO:0031225;GO:0009986;GO:0005576;GO:0009277;GO:0030446;GO:0005507;GO:0004784;GO:0034599;GO:0071451;GO:0052059;GO:0020012;GO:0009405;GO:0006801;
TRINITY_DN86795_c3_g1_i4	Q5FWI3 Q3UE15 Q3UE98 Q6DFZ0 Q6ZPR7 Q8VE53 Q9QY22	Cell surface hyaluronidase {ECO:0000303|PubMed:10767548}	Transmembrane protein 2 {ECO:0000303|PubMed:10767548};	PF10162;	GO:0070062;GO:0005887;GO:0045296;GO:0005509;GO:0004415;GO:0001525;GO:0030214;GO:1903670;
TRINITY_DN86124_c3_g1_i1	Q66GS9 B2RMY0 O75130 Q58F25 Q9H8H7	Centrosomal protein of 135 kDa	Centrosomal protein 4;		GO:0005814;GO:0005813;GO:0005829;GO:0008022;GO:0007099;GO:0010457;GO:0097711;GO:0000086;GO:1902857;
TRINITY_DN81172_c1_g1_i6	Q4R7V1	Centrosomal protein of 70 kDa			GO:0005737;GO:0005815;
TRINITY_DN80595_c0_g1_i4	Q6NVL7	Charged multivesicular body protein 2b	Chromatin-modifying protein 2b;	PF03357;	GO:0005829;GO:0031902;GO:0015031;GO:0007034;
TRINITY_DN85198_c1_g1_i3	Q7QH73 Q5UEA9	Chorion peroxidase		PF03098;	GO:0005576;GO:0020037;GO:0046872;GO:0004601;GO:0042744;GO:0048477;GO:0006979;
TRINITY_DN79933_c3_g1_i1	Q98TA5	Chromatin assembly factor 1 subunit A-A	Chromatin assembly factor I p150 subunit A;	PF15539;PF15557;PF12253;	GO:0033186;GO:0005634;GO:0007049;GO:0031497;GO:0006281;GO:0006260;GO:0006335;
TRINITY_DN78788_c1_g1_i5	P83917 P23197	Chromobox protein homolog 1	Heterochromatin protein 1 homolog beta;Heterochromatin protein p25;M31;Modifier 1 protein;	PF00385;PF01393;	GO:0000785;GO:0010369;GO:0000775;GO:0001939;GO:0001940;GO:0000784;GO:0005634;GO:0005721;GO:0005819;GO:0019899;GO:1990226;GO:0042802;GO:0042803;GO:0045892;
TRINITY_DN72031_c0_g2_i2	P08081	Clathrin light chain A		PF01086;	GO:0030118;GO:0030132;GO:0030130;GO:0071439;GO:0030125;GO:0030669;GO:0005905;GO:0030136;GO:0005819;GO:0030672;GO:0032050;GO:0051020;GO:0042277;GO:0032403;GO:0005198;GO:0007049;GO:0051301;GO:0048268;GO:0072583;GO:0006897;GO:0006886;
TRINITY_DN78652_c0_g2_i1	Q4R8R3	Coiled-coil domain-containing protein 112
TRINITY_DN73838_c4_g1_i1	Q8BG94 Q99J75	COMM domain-containing protein 7		PF07258;	GO:0031410;GO:0070062;GO:0043231;GO:0051059;GO:0032088;GO:0045892;GO:0006351;GO:0033209;
TRINITY_DN86685_c2_g2_i3	O75131 A8KA47 Q8IYA1	Copine-3 {ECO:0000305}	Copine III {ECO:0000303|PubMed:11041869, ECO:0000312|HGNC:HGNC:2316};	PF00168;PF07002;	GO:0035577;GO:0030054;GO:0005737;GO:0005829;GO:0070062;GO:0005925;GO:0005739;GO:0005730;GO:0005634;GO:0005886;GO:0005544;GO:0048306;GO:0004674;GO:0030971;GO:0003723;GO:0005215;GO:0071277;GO:0071363;GO:0038128;GO:0046474;GO:0006629;GO:0043312;GO:0030335;GO:0016192;
TRINITY_DN80159_c0_g1_i3	Q9DC53 B2RS65 Q9CUZ8	Copine-8 {ECO:0000305}	Copine VIII {ECO:0000312|MGI:MGI:1914121};	PF00168;PF07002;	GO:0070062;
TRINITY_DN86578_c1_g1_i5	Q64430 A2AG69 O35101 P97422 Q64431	Copper-transporting ATPase 1	Copper pump 1;Menkes disease-associated protein homolog;	PF00403;	GO:0016323;GO:0031410;GO:0005783;GO:0005794;GO:0016021;GO:0005770;GO:0016020;GO:0043005;GO:0043025;GO:0048471;GO:0005886;GO:0005802;GO:0030140;GO:0005524;GO:0005507;GO:0005375;GO:0032767;GO:0004008;GO:1903136;GO:0016532;GO:0046034;GO:0001568;GO:0001974;GO:0051216;GO:0006584;GO:0006878;GO:0021954;GO:0021702;GO:0030199;GO:0060003;GO:0015677;GO:0006825;GO:0048813;GO:0010273;GO:0042417;GO:0048251;GO:…
TRINITY_DN84856_c0_g1_i5	O35451	Cyclic AMP-dependent transcription factor ATF-6 beta	Activating transcription factor 6 beta;cAMP response element-binding protein-related protein;cAMP-responsive element-binding protein-like 1;	PF00170;	GO:0000794;GO:0005769;GO:0012505;GO:0005789;GO:0005615;GO:0030176;GO:0005622;GO:0005815;GO:0016363;GO:0005730;GO:0005634;GO:0032993;GO:0035497;GO:0003700;GO:0044212;GO:0030968;GO:0016458;GO:0007076;GO:0045014;GO:0045892;GO:1990440;GO:0006351;
TRINITY_DN87953_c6_g1_i1	Q99P39	Cysteine desulfurase, mitochondrial		PF00266;	GO:0005739;GO:0005634;GO:0031071;GO:0051536;GO:0046872;GO:0030170;GO:0044571;GO:0006777;
TRINITY_DN72237_c0_g1_i1	P23004 Q3ZCG7 Q5E9C7	Cytochrome b-c1 complex subunit 2, mitochondrial	Complex III subunit 2;Core protein II;Ubiquinol-cytochrome-c reductase complex core protein 2;	PF00675;PF05193;	GO:0070062;GO:0005743;GO:0005750;GO:0043209;GO:0005654;GO:0004222;GO:0008270;GO:0055114;GO:0006627;
TRINITY_DN87861_c1_g1_i7	Q64459	Cytochrome P450 3A11	CYPIIIA11;Cytochrome P-450IIIAM1;Cytochrome P-450UT;	PF00067;	GO:0005789;GO:0031090;GO:0070330;GO:0101020;GO:0020037;GO:0005506;GO:0004497;GO:0016491;
TRINITY_DN87966_c6_g1_i4	Q5R414 Q5R6T9	Cytoplasmic FMR1-interacting protein 2		PF07159;PF05994;	GO:0030054;GO:0005737;GO:0043005;GO:0005634;GO:0048471;GO:0045202;GO:0006915;GO:0016337;
TRINITY_DN78610_c0_g1_i6	Q9IAT6	Delta-like protein C		PF01414;PF00008;PF12661;	GO:0005737;GO:0016021;GO:0048471;GO:0005886;GO:0005509;GO:0042802;GO:0030165;GO:0060842;GO:0048514;GO:0035907;GO:0002244;GO:0060218;GO:0048666;GO:0007219;GO:0061056;GO:0001757;GO:0001756;GO:0021514;
TRINITY_DN80085_c2_g1_i7	P43690	Developmentally-regulated GTP-binding protein 1		PF01926;PF16897;PF02824;	GO:0005737;GO:0005525;
TRINITY_DN85315_c1_g1_i2	Q805F9	DNA damage-binding protein 1	DDB p127 subunit;Damage-specific DNA-binding protein 1;UV-damaged DNA-binding factor;	PF03178;	GO:0080008;GO:0031464;GO:0031465;GO:0031461;GO:0005737;GO:0070062;GO:0000784;GO:0005654;GO:0005634;GO:0003684;GO:0032403;GO:0006281;GO:0035518;GO:0051702;GO:0043066;GO:0006289;GO:0046726;GO:0045070;GO:1902188;GO:0043161;GO:0042787;GO:1901990;GO:0070914;GO:0016055;
TRINITY_DN81345_c4_g1_i2	Q99KV1 A6X957 Q543I7 Q8BK79 Q8VCY1 Q8VHB1	DnaJ homolog subfamily B member 11	APOBEC1-binding protein 2;ER-associated DNAJ;ER-associated Hsp40 co-chaperone;Endoplasmic reticulum DNA J domain-containing protein 3;	PF00226;PF01556;	GO:0005737;GO:0005783;GO:0034663;GO:0005788;GO:0016020;GO:0005634;GO:0051082;GO:0016556;GO:0032781;GO:0006457;
TRINITY_DN86254_c3_g1_i7	Q4R7Y5	DnaJ homolog subfamily B member 6		PF00226;	GO:0005634;GO:0048471;GO:0030018;
TRINITY_DN70239_c3_g1_i1	Q78YY6	DnaJ homolog subfamily C member 15			GO:0016021;GO:0005743;GO:0005739;GO:0009267;GO:1902957;GO:0031333;GO:0015031;GO:0019216;
TRINITY_DN84468_c1_g2_i4	Q14184	Double C2-like domain-containing protein beta		PF00168;	GO:0005737;GO:0070382;GO:0005886;GO:0098793;GO:0005509;GO:0005544;GO:0030276;GO:0019905;GO:0048791;GO:0045956;GO:0032024;GO:0031340;GO:0008104;GO:0017158;GO:0006906;
TRINITY_DN71268_c0_g4_i2	Q5RF33	Down syndrome critical region protein 3 homolog		PF03643;	GO:0005634;
TRINITY_DN76535_c0_g1_i2	Q9Z336	Dynein light chain Tctex-type 1	Activator of G-protein signaling 2;T-complex testis-specific protein 1 homolog;	PF03645;	GO:0005868;GO:0005881;GO:0005794;GO:0043657;GO:0099503;GO:0005819;GO:0042802;GO:0003774;GO:0051301;GO:0000132;GO:0006886;GO:0019060;GO:0050768;GO:0048812;GO:0051493;GO:0008277;GO:0043087;
TRINITY_DN76535_c0_g1_i2	Q9Z336	Dynein light chain Tctex-type 1	Activator of G-protein signaling 2;T-complex testis-specific protein 1 homolog;	PF03645;	GO:0005868;GO:0005881;GO:0005794;GO:0043657;GO:0099503;GO:0005819;GO:0042802;GO:0003774;GO:0051301;GO:0000132;GO:0006886;GO:0019060;GO:0050768;GO:0048812;GO:0051493;GO:0008277;GO:0043087;
TRINITY_DN83588_c0_g1_i9	Q7T0Y4	Dynein regulatory complex protein 1	Coiled-coil domain-containing protein 164;	PF14775;	GO:0005930;GO:0005737;GO:0070286;GO:0060285;
TRINITY_DN83588_c0_g3_i1	Q5XI65	Dynein regulatory complex protein 1	Coiled-coil domain-containing protein 164;	PF14775;	GO:0005930;GO:0005737;GO:0070286;GO:0060285;GO:0007368;GO:0007507;
TRINITY_DN88509_c3_g1_i2	O75592 A6NJC6 Q5JSX8 Q5VZN6 Q6PIB6 Q9UQ11 Q9Y6E4	E3 ubiquitin-protein ligase MYCBP2	Myc-binding protein 2;Pam/highwire/rpm-1 protein;Protein associated with Myc;RING-type E3 ubiquitin transferase MYCBP2 {ECO:0000305};	PF03256;PF08005;PF00415;PF08239;PF13639;	GO:0016020;GO:0005634;GO:0046872;GO:0016740;GO:0016567;GO:0006355;GO:0006351;
TRINITY_DN87328_c4_g1_i1	Q7TNG5 Q9DAS8	Echinoderm microtubule-associated protein-like 2		PF03451;PF00400;	GO:0005737;GO:0005874;GO:0015630;GO:0005819;GO:0008017;GO:0015631;GO:0031115;GO:0010968;
TRINITY_DN69066_c1_g1_i2	P68105 P04719 P04720	Elongation factor 1-alpha 1	Elongation factor Tu;Eukaryotic elongation factor 1 A-1;	PF00009;PF03144;PF03143;	GO:0030864;GO:0005737;GO:0005829;GO:0070062;GO:0005730;GO:0005634;GO:0005886;GO:0032587;GO:0005525;GO:0003924;GO:0019001;GO:0019901;GO:0003746;GO:0000049;GO:0071364;
TRINITY_DN70348_c0_g2_i1	Q9YGQ1	Elongation factor 1-beta		PF10587;PF00736;	GO:0005853;GO:0003746;
TRINITY_DN74941_c1_g1_i3	Q6P011	ER membrane protein complex subunit 4	Transmembrane protein 85;	PF06417;	GO:0072546;GO:0016021;GO:0034975;
TRINITY_DN86545_c0_g2_i1	Q80XI3 Q6GQV5 Q80Y69 Q8BJ68 Q8BQF3 Q8C6Q3 Q8CIH0	Eukaryotic translation initiation factor 4 gamma 3	eIF-4-gamma II;	PF02847;PF02854;PF02020;	GO:0003723;GO:0003743;GO:0060903;GO:0001934;GO:0045727;GO:0007283;
TRINITY_DN79534_c1_g1_i6	Q6AX44	Fibrinogen C domain-containing protein 1-A		PF00147;	GO:0016021;GO:0008061;GO:0046872;
TRINITY_DN83849_c0_g1_i7	Q8MY85	Fibroblast growth factor receptor 2	DjPTK1;	PF07714;	GO:0016021;GO:0005524;GO:0004714;
TRINITY_DN78414_c0_g1_i1	Q7T2H2	Fibroblast growth factor receptor-like 1		PF07679;	GO:0016021;GO:0005886;GO:0008201;GO:0008285;
TRINITY_DN86970_c3_g1_i2	Q14315 B2ZZ88 O95303 Q07985 Q9NS12 Q9NYE5 Q9UMR8 Q9Y503	Filamin-C	ABP-280-like protein;ABP-L;Actin-binding-like protein;Filamin-2;Gamma-filamin;	PF00307;PF00630;	GO:0043034;GO:0005737;GO:0005856;GO:0005829;GO:0005925;GO:0005886;GO:0042383;GO:0016528;GO:0030018;GO:0051015;GO:0030506;GO:0008092;GO:0034329;GO:0048747;
TRINITY_DN69827_c0_g1_i9	O35115	Four and a half LIM domains protein 2	LIM domain protein DRAL;Skeletal muscle LIM-protein 3;	PF00412;	GO:0005925;GO:0031430;GO:0005634;GO:0030018;GO:0042802;GO:0046872;GO:0008134;GO:0055014;GO:0060347;GO:0043066;GO:0000122;GO:0001649;GO:0009725;GO:0006351;GO:0055015;
TRINITY_DN78452_c3_g5_i1	Q24342 Q9VP97	Fringe glycosyltransferase	O-fucosylpeptide 3-beta-N-acetylglucosaminyltransferase;	PF02434;	GO:0005783;GO:0005794;GO:0005797;GO:0005795;GO:0030173;GO:0008375;GO:0046872;GO:0033829;GO:0008194;GO:0001708;GO:0048749;GO:0001745;GO:0035017;GO:0007451;GO:0007450;GO:0036099;GO:0006004;GO:0007293;GO:0036011;GO:0008587;GO:0007476;GO:0045746;GO:0007219;GO:0048477;GO:0006493;GO:0008593;GO:0048190;
TRINITY_DN85814_c1_g1_i2	Q24K12 Q0V8K5	G patch domain-containing protein 1		PF07713;PF01585;	GO:0003676;GO:0006397;
TRINITY_DN67602_c4_g1_i5	Q5F4A1	G2/M phase-specific E3 ubiquitin-protein ligase	G2/M phase-specific HECT-type E3 ubiquitin transferase;	PF00632;	GO:0005737;GO:0005730;GO:0046872;GO:0004842;GO:0006915;GO:0007275;
TRINITY_DN85794_c4_g1_i1	P80193	Gamma-butyrobetaine dioxygenase	Gamma-butyrobetaine hydroxylase;Gamma-butyrobetaine,2-oxoglutarate dioxygenase;	PF06155;PF02668;	GO:0005737;GO:0008336;GO:0005506;GO:0045329;
TRINITY_DN85479_c1_g2_i6	Q8BUV3 E9QKJ1	Gephyrin		PF00994;PF03454;PF03453;	GO:0030054;GO:0005737;GO:0005856;GO:0030425;GO:0019897;GO:0060077;GO:0005622;GO:0043025;GO:0098794;GO:0045211;GO:0099572;GO:0005524;GO:0008092;GO:0046872;GO:0061598;GO:0043546;GO:0061599;GO:0008940;GO:0098879;GO:0007529;GO:0097112;GO:0072579;GO:0098880;GO:0006777;GO:0018315;GO:0032324;GO:0098970;GO:0010038;
TRINITY_DN76658_c4_g1_i3	P47791 Q7TNC2 Q8BN97 Q8C9Z6	Glutathione reductase, mitochondrial		PF07992;PF02852;	GO:0009897;GO:0070062;GO:0005739;GO:0050660;GO:0004362;GO:0050661;GO:0045454;GO:0006749;
TRINITY_DN79377_c1_g3_i2	O16116 Q21357	Glutathione S-transferase 3	CeGST3;GST class-sigma;	PF14497;PF02798;	GO:0004364;
TRINITY_DN82647_c0_g1_i1	Q04451	Glycine--tRNA ligase	Diadenosine tetraphosphate synthetase;Glycyl-tRNA synthetase;	PF03129;PF00587;PF00458;	GO:0005737;GO:0005524;GO:0004820;GO:0046983;GO:0015966;GO:0006426;
TRINITY_DN76560_c3_g1_i2	A2RV80	GRAM domain-containing protein 4		PF02893;	GO:0016021;GO:0031966;GO:0006915;
TRINITY_DN87395_c2_g2_i2	Q5RAV9	Guanine deaminase	Guanine aminohydrolase;	PF01979;	GO:0008892;GO:0008270;GO:0006147;
TRINITY_DN82485_c1_g2_i6	Q3UDW8 E9QNP9 Q3TWK5 Q8CBU7 Q8CIE1	Heparan-alpha-glucosaminide N-acetyltransferase	Transmembrane protein 76;	PF07786;	GO:0016021;GO:0005765;GO:0015019;GO:0016746;GO:0007041;GO:0051259;
TRINITY_DN67846_c1_g2_i5	Q5ZI72	Heterogeneous nuclear ribonucleoprotein D-like		PF00076;	GO:0005737;GO:0005634;GO:0003677;GO:0003723;GO:0006355;GO:0006351;
TRINITY_DN61602_c0_g1_i1	P62958 P16436 Q3T060	Histidine triad nucleotide-binding protein 1	17 kDa inhibitor of protein kinase C;Adenosine 5'-monophosphoramidase;Protein kinase C inhibitor 1;Protein kinase C-interacting protein 1;	PF01230;	GO:0005829;GO:0070062;GO:0000118;GO:0005886;GO:0016787;GO:0000166;GO:0072332;GO:0050850;GO:0009154;GO:0006355;GO:0006351;
TRINITY_DN85294_c1_g1_i1	Q61035 Q3TKU3	Histidine--tRNA ligase, cytoplasmic	Histidyl-tRNA synthetase;	PF03129;PF00458;	GO:0005737;GO:0005829;GO:0005739;GO:0005524;GO:0004821;GO:0006427;GO:0032543;
TRINITY_DN74406_c3_g1_i3	P53817 B7X6T2	HRAS-like suppressor 3 {ECO:0000250|UniProtKB:P53816}	Group XVI phospholipase A2 {ECO:0000312|RGD:2829};H-rev 107 protein homolog {ECO:0000250|UniProtKB:P53816};	PF04970;	GO:0005737;GO:0005783;GO:0016021;GO:0016020;GO:0048471;GO:0005778;GO:0005777;GO:0052740;GO:0008970;GO:0052739;GO:0004623;GO:0046485;GO:0016042;GO:0045786;GO:0007031;GO:0008654;GO:1904177;GO:0006641;
TRINITY_DN85905_c2_g1_i1	O35345 Q3U388 Q9CVP9	Importin subunit alpha-7	Importin alpha-S2;Karyopherin subunit alpha-6;	PF00514;PF16186;PF01749;	GO:0005829;GO:0016020;GO:0005643;GO:0005654;GO:0008139;GO:0008565;GO:0060135;GO:0006607;GO:0045944;GO:0006606;
TRINITY_DN74366_c1_g2_i2	P06857 Q28287	Inactive pancreatic lipase-related protein 1		PF00151;PF01477;	GO:0005576;GO:0005509;GO:0052689;GO:0016042;
TRINITY_DN87350_c6_g1_i5	Q7TT16 Q8BZ11 Q8BZA8 Q9CWM9	Inositol polyphosphate multikinase	Inositol 1,3,4,6-tetrakisphosphate 5-kinase;	PF03770;	GO:0005730;GO:0005654;GO:0005634;GO:0005524;GO:0000824;GO:0008440;GO:0000823;GO:0032958;GO:0001841;
TRINITY_DN75586_c0_g1_i2	Q9GLY5	Inter-alpha-trypsin inhibitor heavy chain H3		PF06668;PF08487;PF00092;	GO:0005576;GO:0004867;GO:0030212;
TRINITY_DN74020_c1_g1_i9	P20695	Interferon-related developmental regulator 1	IRPR;Nerve growth factor-inducible protein PC4;	PF05004;PF04836;	GO:0005737;GO:0005634;GO:0005886;GO:0061629;GO:0014009;GO:0042692;GO:0007405;GO:0051091;GO:0045944;
TRINITY_DN84662_c0_g1_i1	Q6VH22 Q6NZK1 Q80TI4 Q80W19 Q9DAB0	Intraflagellar transport protein 172 homolog	Protein wimple;	PF00400;	GO:0005930;GO:0036064;GO:0005929;GO:1903561;GO:0030992;GO:0031514;GO:0097598;GO:0097225;GO:0097228;GO:0060348;GO:0007420;GO:0060271;GO:0031122;GO:0007368;GO:0009953;GO:0008544;GO:0007507;GO:0001947;GO:0061525;GO:0035735;GO:0070986;GO:0060173;GO:0050680;GO:0001843;GO:0021915;GO:0001841;GO:1905515;GO:0007219;GO:0060021;GO:0045880;GO:0016485;GO:0008589;GO:0007224;GO:0021522;
TRINITY_DN85180_c0_g1_i2	Q6NTV6	Inverted formin-2		PF06367;PF06371;PF02181;	GO:0003779;GO:0017048;GO:0030036;
TRINITY_DN84008_c0_g1_i4	Q8BIJ6 Q3TKT8 Q8BIJ0 Q8BIP3	Isoleucine--tRNA ligase, mitochondrial	Isoleucyl-tRNA synthetase;	PF08264;PF00133;	GO:0005829;GO:0005759;GO:0005739;GO:0002161;GO:0005524;GO:0004822;GO:0000049;GO:0006428;
TRINITY_DN83959_c0_g1_i1	Q9UFT0 Q9ULF3	KAT8 regulatory NSL complex subunit 1	MLL1/MLL complex subunit KANSL1;MSL1 homolog 1;NSL complex protein NSL1;Non-specific lethal 1 homolog;	PF15275;	GO:0000777;GO:0000123;GO:0071339;GO:0005654;GO:0005634;GO:0043984;GO:0043981;GO:0043982;
TRINITY_DN81870_c1_g1_i2	Q5RBH8	KICSTOR complex protein ITFG2 {ECO:0000305}	Integrin-alpha FG-GAP repeat-containing protein 2 {ECO:0000250|UniProtKB:Q969R8};	PF15907;	GO:0140007;GO:0005765;GO:0034198;GO:0042149;GO:1904262;
TRINITY_DN82865_c1_g2_i7	Q58FK9	Kynurenine--oxoglutarate transaminase 3	Cysteine-S-conjugate beta-lyase 2;Kynurenine aminotransferase 3 {ECO:0000312|RGD:1359262};Kynurenine aminotransferase III;Kynurenine--glyoxylate transaminase;Kynurenine--oxoglutarate transaminase III;	PF00155;	GO:0047804;GO:0047315;GO:0016212;GO:0030170;GO:0009058;GO:0006520;GO:0070189;
TRINITY_DN81878_c0_g3_i2	Q40588	L-ascorbate oxidase		PF00394;PF07731;PF07732;	GO:0005576;GO:0005507;GO:0008447;
TRINITY_DN81878_c0_g2_i5	Q84J37 Q9FI28	Laccase-15	Benzenediol:oxygen oxidoreductase 15;Diphenol oxidase 15;Protein TRANSPARENT TESTA 10;Urishiol oxidase 15;	PF00394;PF07731;PF07732;	GO:0048046;GO:0005507;GO:0052716;GO:0016722;GO:0009809;GO:0046274;GO:0010023;GO:0046688;
TRINITY_DN79798_c1_g1_i4	Q12542	Laccase-2	Benzenediol:oxygen oxidoreductase 2;Diphenol oxidase 2;Laccase II;Urishiol oxidase 2;	PF00394;PF07731;PF07732;	GO:0005576;GO:0005507;GO:0052716;GO:0046274;
TRINITY_DN79115_c0_g1_i3	P09848 Q4ZG58	Lactase-phlorizin hydrolase	Lactase-glycosylceramidase;	PF00232;	GO:0016324;GO:0005887;GO:0016020;GO:0005886;GO:0008422;GO:0017042;GO:0000016;GO:0005975;GO:1901657;GO:0044245;
TRINITY_DN80561_c1_g2_i7	Q5E9X4 Q17QQ7	Leucine-rich repeat-containing protein 59		PF12799;PF13855;	GO:0005789;GO:0016021;GO:0042645;GO:0005635;GO:0031090;GO:0045296;GO:0003723;
TRINITY_DN51421_c0_g1_i1	A2ARV4 P70215 Q3TL35 Q9JLB3	Low-density lipoprotein receptor-related protein 2	Glycoprotein 330;Megalin;	PF12662;PF07645;PF00057;PF00058;	GO:0045177;GO:0016324;GO:0005903;GO:0031526;GO:0005905;GO:0030139;GO:0005783;GO:0005768;GO:0070062;GO:0005794;GO:0016021;GO:0005765;GO:0016020;GO:0043235;GO:0005509;GO:0051087;GO:0004872;GO:0017124;GO:0035904;GO:0008283;GO:0060976;GO:0030900;GO:0007507;GO:0006898;GO:0003281;GO:0006766;
TRINITY_DN75001_c1_g1_i2	B3EWZ5	MAM and LDL-receptor class A domain-containing protein 1	Skeletal organic matrix MAM and LDL-receptor 1 {ECO:0000303|PubMed:23765379};	PF00057;PF00629;PF00088;	GO:0005576;GO:0016020;
TRINITY_DN61773_c2_g1_i4	H2A0K7	Mantle protein {ECO:0000250|UniProtKB:P86948}			GO:0005576;
TRINITY_DN72509_c3_g1_i4	Q96FT5 Q9NSZ1	Matrilin-2		PF12662;PF07645;PF10393;PF00092;	GO:0005604;GO:0031012;GO:0005615;GO:0005578;GO:0005509;GO:0007411;GO:0031104;GO:0008347;GO:0001764;GO:0048678;
TRINITY_DN58870_c0_g1_i1	Q27433	Mechanosensory protein 2		PF01145;	GO:0016021;GO:0043005;GO:0032589;GO:0015485;GO:0050976;GO:0007638;GO:1905789;GO:1905792;GO:0009612;
TRINITY_DN77074_c0_g1_i4	Q6GP15	Mediator of RNA polymerase II transcription subunit 25	Mediator complex subunit 25;	PF11232;PF11244;PF11235;PF11265;	GO:0005634;GO:0006355;GO:0006351;
TRINITY_DN72230_c0_g1_i3	P23385	Metabotropic glutamate receptor 1		PF00003;PF01094;PF10606;PF07562;	GO:0030424;GO:0043197;GO:0005887;GO:0005622;GO:0014069;GO:0098839;GO:0042734;GO:0030331;GO:0004930;GO:0099530;GO:0008066;GO:0042802;GO:0001639;GO:0007196;GO:0019722;GO:0007268;GO:0038042;GO:0007216;GO:0007186;GO:0051899;GO:0007206;GO:0051482;GO:0014048;GO:0051966;GO:0019233;GO:0051932;
TRINITY_DN80898_c1_g2_i4	Q20930 Q9NDL4	Metalloprotease mig-17 {ECO:0000305}	Abnormal cell migration protein 17 {ECO:0000312|WormBase:F57B7.4};	PF01421;	GO:0005604;GO:0005615;GO:0046872;GO:0004222;GO:0008237;GO:0035262;GO:0016540;GO:0008104;GO:0030334;GO:1903354;GO:0031638;
TRINITY_DN77260_c0_g2_i2	O97563 Q2KHW6	Metalloproteinase inhibitor 4	Tissue inhibitor of metalloproteinases 4;	PF00965;	GO:0005615;GO:0005578;GO:0046872;GO:0008191;GO:0002020;GO:0043086;GO:0051045;GO:0034097;GO:0009725;
TRINITY_DN82254_c1_g4_i1	Q7RTX9 A8KA08 Q53R92 Q96NI7	Monocarboxylate transporter 14	Solute carrier family 16 member 14;	PF07690;	GO:0005887;GO:0008028;GO:0015293;GO:0015718;
TRINITY_DN80943_c0_g3_i1	P24733	Myosin heavy chain, striated muscle		PF00063;PF02736;PF01576;	GO:0030016;GO:0032982;GO:0003779;GO:0005524;GO:0005516;GO:0003774;
TRINITY_DN82973_c0_g1_i1	Q3SZM9	N-acetyl-D-glucosamine kinase	GlcNAc kinase;	PF01869;	GO:0070062;GO:0005524;GO:0045127;GO:0019262;
TRINITY_DN82091_c2_g1_i8	Q8VCS0 Q8K4I8 Q9QXZ1 Q9QXZ2	N-acetylmuramoyl-L-alanine amidase	Peptidoglycan recognition protein 2;Peptidoglycan recognition protein long;TagL;	PF01510;	GO:0070062;GO:0016020;GO:0008745;GO:0042834;GO:0016019;GO:0008270;GO:0050830;GO:0016045;GO:0044117;GO:0032689;GO:0032827;GO:0009253;GO:0050727;
TRINITY_DN77267_c0_g3_i2	P20933 B2R7H2 D3DP47 Q4W5Q2 Q6FHN6 Q9UCK6 Q9UCK7 Q9UCK8	N(4)-(beta-N-acetylglucosaminyl)-L-asparaginase	Aspartylglucosaminidase;Glycosylasparaginase;N4-(N-acetyl-beta-glucosaminyl)-L-asparagine amidase;	PF01112;	GO:0035578;GO:0005783;GO:0070062;GO:0005576;GO:0005615;GO:0005764;GO:0003948;GO:0008233;GO:0043621;GO:0043312;GO:0006517;GO:0051604;
TRINITY_DN75548_c0_g1_i3	Q9FE17 Q7Y032	NAD-dependent protein deacetylase SRT1	Regulatory protein SIR2 homolog 1;SIR2-like protein 1;	PF02146;	GO:0005634;GO:0016787;GO:0046872;GO:0070403;
TRINITY_DN84560_c0_g1_i3	Q13423 Q16796 Q2TB60 Q8N3V4	NAD(P) transhydrogenase, mitochondrial	Nicotinamide nucleotide transhydrogenase;Pyridine nucleotide transhydrogenase;	PF01262;PF05222;PF02233;PF12769;	GO:0016021;GO:0016020;GO:0005743;GO:0005746;GO:0005739;GO:0051287;GO:0008750;GO:0003957;GO:0008746;GO:0050661;GO:0006740;GO:0055114;GO:0015992;GO:0072593;GO:0006099;
TRINITY_DN67544_c5_g1_i1	P52503 Q5M9J7	NADH dehydrogenase [ubiquinone] iron-sulfur protein 6, mitochondrial	Complex I-13kD-A;NADH-ubiquinone oxidoreductase 13 kDa-A subunit;	PF10276;	GO:0005747;GO:0005739;GO:0072358;GO:0006631;GO:0006120;GO:0070584;GO:0010259;GO:0035264;GO:0006936;GO:0061458;GO:0022904;
TRINITY_DN60847_c11_g1_i3	E9PAV3	Nascent polypeptide-associated complex subunit alpha, muscle-specific form	Alpha-NAC, muscle-specific form;	PF01849;	GO:0005854;GO:0005634;GO:0003677;GO:0006355;GO:0006351;
TRINITY_DN69934_c0_g1_i1	Q86NP2 Q9VDC7	Negative elongation factor A			GO:0005694;GO:0032021;GO:0005634;GO:0017053;GO:0003723;GO:0007275;GO:0034244;GO:0007070;GO:0006351;
TRINITY_DN88111_c2_g1_i3	P31836	Neural cell adhesion molecule 1		PF00041;PF07679;	GO:0016021;GO:0005886;GO:0007155;
TRINITY_DN87637_c3_g1_i7	Q5G270	Neurotrypsin	Serine protease 12;	PF00051;PF00530;PF00089;	GO:0030424;GO:0005576;GO:0005886;GO:0005044;GO:0004252;GO:0006887;
TRINITY_DN82251_c1_g1_i8	Q4J6B8 Q4J6B9 Q52M92 Q52M94	Neutral and basic amino acid transport protein rBAT	D2h;Solute carrier family 3 member 1;b(0,+)-type amino acid transport protein;	PF00128;	GO:0031526;GO:0070062;GO:0005887;GO:0016020;GO:0005743;GO:0005886;GO:0005774;GO:0015171;GO:0015174;GO:0003824;GO:0015184;GO:0046982;GO:0006865;GO:0015802;GO:0005975;GO:0006520;GO:0015811;
TRINITY_DN77498_c3_g1_i2	Q9R207 O88981 Q3UY57 Q811I6 Q8CCY0 Q9R1X1	Nibrin	Cell cycle regulatory protein p95;Nijmegen breakage syndrome protein 1 homolog;	PF00498;PF08599;PF16508;	GO:0030870;GO:0000784;GO:0042405;GO:0005730;GO:0005634;GO:0016605;GO:0005657;GO:0035861;GO:0004003;GO:0003684;GO:0047485;GO:0008134;GO:0001832;GO:0008283;GO:0000077;GO:0032508;GO:0006302;GO:0000724;GO:0001701;GO:0097193;GO:0045190;GO:0051321;GO:0007093;GO:0007095;GO:1904354;GO:0050885;GO:0033674;GO:0031954;GO:0032206;GO:0048145;GO:0042770;GO:0090656;GO:0016233;GO:0000723;GO:0090737;GO:0031860;
TRINITY_DN82779_c4_g1_i3	Q9D7C9 Q0VEG2 Q3UV96	Nicotinamide riboside kinase 2	Integrin beta-1-binding protein 3;Muscle integrin-binding protein;Nicotinic acid riboside kinase 2;Ribosylnicotinamide kinase 2;Ribosylnicotinic acid kinase 2;		GO:0005622;GO:0043231;GO:0005654;GO:0005886;GO:0005524;GO:0046872;GO:0050262;GO:0061769;GO:0009435;GO:0045662;
TRINITY_DN80962_c1_g2_i1	Q9WTK5	Nuclear factor NF-kappa-B p100 subunit	DNA-binding factor KBF2;Nuclear factor of kappa light polypeptide gene enhancer in B-cells 2;	PF12796;PF00531;PF16179;PF00554;	GO:0033257;GO:0005737;GO:0005829;GO:0033256;GO:0005634;GO:0003682;GO:0000978;GO:0000977;GO:0000981;GO:0001077;GO:0007568;GO:0030198;GO:0002268;GO:0002467;GO:0007249;GO:0006954;GO:0045087;GO:0048535;GO:0000122;GO:0038061;GO:0045944;GO:0006355;GO:0034097;GO:0032496;GO:0048511;GO:0048536;
TRINITY_DN69793_c1_g3_i1	Q5ZIN1	Nuclear migration protein nudC	Nuclear distribution protein C homolog;	PF04969;PF16273;PF14050;	GO:0005737;GO:0005874;GO:0051082;GO:0007049;GO:0051301;GO:0032502;GO:0006457;
TRINITY_DN85938_c1_g1_i3	Q5RHU7 A3KNZ6 Q5RHU8	Nuclear protein MDM1		PF15501;	GO:0005814;GO:0005813;GO:0005874;GO:0005634;GO:0008017;GO:0046600;GO:0060041;
TRINITY_DN69335_c4_g1_i1	Q9NR30 B2RDL0 Q13436 Q5VX41 Q68D35	Nucleolar RNA helicase 2 {ECO:0000305}	DEAD box protein 21;Gu-alpha;Nucleolar RNA helicase Gu;Nucleolar RNA helicase II;RH II/Gu;	PF00270;PF08152;PF00271;	GO:0005737;GO:0016020;GO:0005730;GO:0005654;GO:0005634;GO:0097322;GO:0005524;GO:0004004;GO:0003725;GO:0003723;GO:0019843;GO:0030515;GO:0001649;GO:0045815;GO:0043330;GO:0009615;GO:0010501;GO:0006364;GO:0006366;
TRINITY_DN86006_c2_g1_i4	P12270 Q15624 Q15655 Q5SWY0 Q99968	Nucleoprotein TPR	Megator;NPC-associated intranuclear protein;Translocated promoter region protein;	PF07926;	GO:0005737;GO:0005868;GO:0019898;GO:0043657;GO:0000776;GO:0072686;GO:0005635;GO:0042405;GO:0031965;GO:0034399;GO:0005643;GO:0044615;GO:0005654;GO:0005634;GO:0003682;GO:0070840;GO:0031072;GO:0051019;GO:0003729;GO:0005487;GO:0042803;GO:0003723;GO:0015631;GO:0051301;GO:0034605;GO:0035457;GO:0075733;GO:0000189;GO:0007077;GO:0007094;GO:0006406;GO:0031990;GO:0046832;GO:0000122;GO:0045947;GO:0006999;GO:…
TRINITY_DN76813_c1_g1_i2	Q9VW26	Ornithine aminotransferase, mitochondrial	Ornithine--oxo-acid aminotransferase;	PF00202;	GO:0005759;GO:0005739;GO:0042802;GO:0004587;GO:0030170;GO:0055129;GO:0006591;
TRINITY_DN86458_c2_g1_i1	Q640Q5 Q3U5F2 Q8CE75 Q9CZM6	PAB-dependent poly(A)-specific ribonuclease subunit PAN3 {ECO:0000255|HAMAP-Rule:MF_03181}	PAB1P-dependent poly(A)-nuclease {ECO:0000255|HAMAP-Rule:MF_03181};PAN deadenylation complex subunit 3 {ECO:0000255|HAMAP-Rule:MF_03181};		GO:0000932;GO:0031251;GO:0005524;GO:0046872;GO:0004535;GO:0004672;GO:0003723;GO:0000290;GO:0006397;GO:0000289;GO:0010606;GO:0006605;
TRINITY_DN72074_c2_g1_i1	Q9QZH3 Q9D8C0	Peptidyl-prolyl cis-trans isomerase E	Cyclophilin E;Cyclophilin-33;Rotamase E;	PF00160;PF00076;	GO:0071013;GO:0005829;GO:0016607;GO:0005634;GO:0003755;GO:0003723;GO:0006397;GO:0045070;GO:0006457;GO:0006355;GO:0008380;
TRINITY_DN59893_c0_g1_i2	P59024	Peptidyl-prolyl cis-trans isomerase FKBP14	FK506-binding protein 14;Rotamase;	PF13499;PF00254;	GO:0005737;GO:0005788;GO:0005509;GO:0005528;GO:0003755;GO:0061077;
TRINITY_DN80213_c1_g1_i3	Q99541 Q9BSC3	Perilipin-2	Adipophilin;Adipose differentiation-related protein;	PF03036;	GO:0005829;GO:0005783;GO:0005576;GO:0005811;GO:0005634;GO:0005886;GO:0019915;GO:0015909;GO:0019216;GO:0042493;GO:0014070;
TRINITY_DN83312_c1_g1_i3	H2A0M7	Peroxidase-like protein		PF03098;	GO:0005576;GO:0020037;GO:0004601;GO:0006979;
TRINITY_DN87210_c5_g1_i5	Q7TSH2	Phosphorylase b kinase regulatory subunit beta		PF00723;	GO:0005964;GO:0005886;GO:0005516;GO:0004689;GO:0005977;
TRINITY_DN72344_c0_g1_i2	Q8NHP7 A8K909 B7Z839 Q6ZW94	piRNA biogenesis protein EXD1 {ECO:0000305}	Exonuclease 3'-5' domain-containing protein 1 {ECO:0000312|HGNC:HGNC:28507};Exonuclease 3'-5' domain-like-containing protein 1 {ECO:0000312|HGNC:HGNC:28507};Inactive exonuclease EXD1 {ECO:0000305};	PF01612;	GO:0043186;GO:1990923;GO:0042803;GO:0003723;GO:0031047;GO:0051321;GO:0034587;
TRINITY_DN85235_c3_g1_i2	D3ZY60	Pleckstrin homology domain-containing family A member 8	Phosphatidylinositol-four-phosphate adapter protein 2;	PF08718;PF00169;	GO:0016020;GO:0005654;GO:0005802;GO:0097001;GO:0051861;GO:0017089;GO:0070273;GO:0035621;GO:0006869;GO:0015031;
TRINITY_DN72684_c1_g1_i5	A6QLQ8	Poly(U)-specific endoribonuclease	Protein endoU;Uridylate-specific endoribonuclease;	PF01033;PF09412;	GO:0005737;GO:0005576;GO:0004521;GO:0046872;GO:0030247;GO:0003723;GO:0005044;GO:0008236;GO:0007565;GO:0006955;
TRINITY_DN67185_c0_g1_i4	Q7ZYB4 Q0IHK4	Polyadenylate-binding protein-interacting protein 1	XlPaip1;	PF02854;	GO:0005737;GO:0003723;GO:0008494;
TRINITY_DN88136_c5_g1_i2	Q8QHL5 Q6DGB9 Q6TGW0 Q7ZYX8 Q8QHL4	Polyhomeotic-like protein 2		PF00536;	GO:0031519;GO:0035102;GO:0003677;GO:0008270;GO:0007275;
TRINITY_DN88205_c4_g1_i1	O70570	Polymeric immunoglobulin receptor		PF07686;	GO:0070062;GO:0005615;GO:0016021;GO:0005886;GO:0043235;GO:0001792;GO:0001580;GO:0007173;GO:0038093;GO:0002415;GO:0043113;GO:0001895;
TRINITY_DN60842_c4_g1_i5	Q2KIN5	Porphobilinogen deaminase	Hydroxymethylbilane synthase;	PF01379;PF03900;	GO:0005737;GO:0004418;GO:0006783;GO:0018160;GO:0006782;
TRINITY_DN55005_c0_g1_i1	O75400 O43856 O75404 Q8TBQ1 Q9H782 Q9NWU9 Q9P0Q2 Q9Y5A8	Pre-mRNA-processing factor 40 homolog A	Fas ligand-associated factor 1;Formin-binding protein 11;Formin-binding protein 3;Huntingtin yeast partner A;Huntingtin-interacting protein 10;Huntingtin-interacting protein A;Renal carcinoma antigen NY-REN-6;	PF01846;PF00397;	GO:0005829;GO:0016020;GO:0016363;GO:0016607;GO:0005654;GO:0005685;GO:0071004;GO:0070064;GO:0003723;GO:0007049;GO:0051301;GO:0016477;GO:0007010;GO:0000398;GO:0008360;GO:0032465;
TRINITY_DN86051_c2_g1_i3	Q9DCD2 Q8VDT5 Q9CVD8	Pre-mRNA-splicing factor SYF1	XPA-binding protein 2;	PF13181;	GO:0071012;GO:0071013;GO:0016020;GO:0071014;GO:0071010;GO:0000974;GO:0001824;GO:0021987;GO:0000349;GO:0006351;GO:0006283;
TRINITY_DN82592_c2_g1_i7	Q9BUQ8 B2R600 B4DH15 O43188	Probable ATP-dependent RNA helicase DDX23	100 kDa U5 snRNP-specific protein;DEAD box protein 23;PRP28 homolog;U5-100kD;	PF00270;PF00271;	GO:0071013;GO:0005737;GO:0070062;GO:0005730;GO:0005654;GO:0005634;GO:0005682;GO:0005524;GO:0004004;GO:0003723;GO:0000354;GO:0000398;GO:0010501;GO:0008380;GO:0000375;
TRINITY_DN88033_c7_g1_i1	O01159 P90797 Q8STE7	Probable splicing factor, arginine/serine-rich 7	p54;	PF00076;	GO:0005634;GO:0003723;GO:0000398;
TRINITY_DN68514_c1_g1_i5	P28024	Proteasome subunit beta type-4	Macropain beta chain;Multicatalytic endopeptidase complex beta chain;Proteasome beta chain;Proteasome chain 3;	PF00227;	GO:0005737;GO:0005634;GO:0005839;GO:0019774;GO:0004298;GO:0051603;
TRINITY_DN75641_c0_g1_i1	Q2YDE7	Protein archease	Protein ZBTB8OS;	PF01951;	GO:0072669;GO:0046872;GO:0006388;
TRINITY_DN71472_c1_g2_i13	B0JYW5	Protein arginine N-methyltransferase 6	Histone-arginine N-methyltransferase PRMT6;		GO:0005829;GO:0005634;GO:0042393;GO:0042054;GO:0070612;GO:0070611;GO:0044020;GO:0008469;GO:0035242;GO:0035241;GO:0006281;GO:0034970;GO:0045892;GO:0019919;GO:0006355;GO:0006351;
TRINITY_DN85226_c3_g2_i5	A6H8T2 Q5RHB4	Protein CASC1	Cancer susceptibility candidate gene 1 protein homolog;	PF12366;PF15927;
TRINITY_DN71601_c4_g2_i6	Q6GQN4	Protein FAM32A-like		PF08555;	GO:0005730;GO:0006915;GO:0007049;
TRINITY_DN83423_c1_g2_i2	Q4FZX0	Protein LCHN		PF09804;
TRINITY_DN78623_c0_g1_i2	Q5EAW4 Q9DEX0	Protein MCM10 homolog		PF09332;PF09329;	GO:0005634;GO:0003677;GO:0046872;GO:0006974;GO:0006260;
TRINITY_DN85649_c0_g1_i4	H2A0N4	Protein PIF		PF01607;PF00092;	GO:0005576;GO:0008061;GO:0006030;
TRINITY_DN85403_c1_g1_i3	Q0D2E8	Protein RFT1 homolog		PF04506;	GO:0005789;GO:0016021;GO:0005319;GO:0008643;GO:0034203;
TRINITY_DN75661_c0_g1_i4	Q6NV26 Q8JHJ0	Protein SDA1 homolog	SDA1 domain-containing protein 1;	PF08158;PF05285;	GO:0005730;GO:0005634;GO:0030036;GO:0042273;GO:0000055;
TRINITY_DN63581_c1_g2_i1	Q6F6B3	Protein TANC1	TPR domain, ankyrin-repeat and coiled-coil domain-containing protein 1;	PF12796;	GO:0030054;GO:0014069;GO:0045211;
TRINITY_DN88091_c2_g1_i1	O15027 A1YCA4 Q4G0D7 Q5SXP0 Q5SXP1 Q8N347 Q96HP1	Protein transport protein Sec16A	SEC16 homolog A;	PF12932;PF12931;	GO:0005829;GO:0005783;GO:0005789;GO:0005794;GO:0000139;GO:0048208;GO:0007029;GO:0015031;GO:0021762;
TRINITY_DN85330_c1_g1_i2	Q7SYD5	Protein transport protein Sec31A	SEC31-like protein 1;SEC31-related protein A;		GO:0030127;GO:0005789;GO:0030134;GO:0055123;GO:0007029;GO:0001889;GO:0015031;GO:0016192;
TRINITY_DN84812_c1_g1_i1	Q6DDL7	Protein unc-93 homolog A		PF05978;	GO:0016021;
TRINITY_DN80573_c0_g1_i1	Q32M88 Q658X8 Q8TEG9 Q9H635	Protein-glucosylgalactosylhydroxylysine glucosidase {ECO:0000303|PubMed:26682924}	Acid trehalase-like protein 1 {ECO:0000312|HGNC:HGNC:26210};	PF03632;	GO:0005618;GO:0005829;GO:0047402;GO:0005975;
TRINITY_DN83201_c0_g3_i2	P49221 Q16707 Q96QN4	Protein-glutamine gamma-glutamyltransferase 4	Fibrinoligase;Prostate transglutaminase;Prostate-specific transglutaminase;Transglutaminase P;Transglutaminase-4;	PF00927;PF01841;PF00868;	GO:0005737;GO:0070062;GO:0031012;GO:0005794;GO:0046872;GO:0003810;GO:0018149;
TRINITY_DN88242_c0_g1_i3	Q14517	Protocadherin Fat 1	Cadherin family member 7;Cadherin-related tumor suppressor homolog;Protein fat homolog;	PF00028;PF00008;PF02210;	GO:0005911;GO:0070062;GO:0030175;GO:0005925;GO:0005887;GO:0030027;GO:0005634;GO:0048471;GO:0005886;GO:0005509;GO:0007015;GO:0009653;GO:0007155;GO:0016477;GO:0007267;GO:0007163;GO:0007156;GO:0016337;
TRINITY_DN75660_c0_g1_i2	Q9J569	Putative ankyrin repeat protein FPV162		PF12796;PF09372;
TRINITY_DN72705_c1_g1_i2	Q5UPF8	Putative ankyrin repeat protein L88		PF12796;
TRINITY_DN61208_c0_g1_i2	Q9W141 A4VCL5 Q0E8W4 Q1ECC6	Putative ATP synthase subunit f, mitochondrial		PF10206;	GO:0000276;GO:0005739;GO:0006754;GO:0046331;GO:0015992;
TRINITY_DN87876_c5_g1_i3	Q14BI7 B1Q3J8 Q14AW6	Putative ATP-dependent RNA helicase TDRD9	Tudor domain-containing protein 9;	PF00270;PF04408;PF00271;PF00567;	GO:0005829;GO:0005739;GO:0005654;GO:0005634;GO:0071547;GO:0005524;GO:0004004;GO:0003723;GO:0030154;GO:0043046;GO:0009566;GO:0031047;GO:0007140;GO:0007275;GO:0034587;GO:0006396;GO:0007283;
TRINITY_DN80689_c1_g3_i5	Q9VN93 Q867H7 Q9VN92	Putative cysteine proteinase CG12163		PF08246;PF00112;	GO:0005615;GO:0045169;GO:0005764;GO:0098595;GO:0004197;GO:0048102;GO:0022416;GO:0051603;GO:0035071;GO:0035220;
TRINITY_DN86852_c2_g1_i2	P0DJ98	Putative membrane protein Bcell_0381		PF12733;PF09479;	GO:0016021;GO:0005886;
TRINITY_DN85008_c1_g1_i10	A8Y236	Putative polypeptide N-acetylgalactosaminyltransferase 10	Protein-UDP acetylgalactosaminyltransferase 10;UDP-GalNAc:polypeptide N-acetylgalactosaminyltransferase 10;	PF00535;PF00652;	GO:0000139;GO:0016021;GO:0030246;GO:0046872;GO:0004653;GO:0006486;
TRINITY_DN75095_c0_g1_i7	A7S6M8	Ragulator complex protein LAMTOR4 homolog	Late endosomal/lysosomal adaptor and MAPK and MTOR activator 4;		GO:0005764;GO:0071986;GO:0071230;GO:0043547;GO:0032008;GO:0061462;GO:0008361;
TRINITY_DN76634_c0_g1_i6	Q9D0F6	Replication factor C subunit 5	Activator 1 36 kDa subunit;Activator 1 subunit 5;Replication factor C 36 kDa subunit;	PF00004;PF08542;	GO:0031390;GO:0005663;GO:0005634;GO:0005524;GO:0003689;GO:0019899;GO:0043142;GO:0006281;GO:0006261;GO:1900264;
TRINITY_DN68033_c4_g1_i1	Q5RB79	Ribonuclease P protein subunit p14		PF01900;	GO:0005634;GO:0004526;GO:0008033;
TRINITY_DN76407_c0_g1_i2	Q9W3C2	Ribosome biogenesis protein NOP53 {ECO:0000305}		PF07767;	GO:0005730;GO:0005654;GO:0019843;GO:0000027;GO:0000055;
TRINITY_DN86998_c1_g1_i1	Q9NYV6 A2RTY9 B4E0J7 B4E3T2 Q3MHU9 Q6IPL4 Q9H4F0	RNA polymerase I-specific transcription initiation factor RRN3	Transcription initiation factor IA;	PF05327;	GO:0005730;GO:0005654;GO:0005634;GO:0001042;GO:0001164;GO:0001181;GO:0008283;GO:0007028;GO:0048872;GO:0001701;GO:1902254;GO:0007000;GO:0010976;GO:0045893;GO:2000142;GO:0042254;GO:0006361;GO:0001180;
TRINITY_DN88454_c7_g4_i1	Q5RC80	RNA-binding protein 39	RNA-binding motif protein 39;	PF15519;PF00076;	GO:0016607;GO:0003723;GO:0006397;GO:0006355;GO:0008380;GO:0006351;
TRINITY_DN78764_c0_g1_i7	Q8CFD1	RNA-binding protein 45	Developmentally-regulated RNA-binding protein 1;RNA-binding motif protein 45;	PF00076;	GO:0005737;GO:0005634;GO:0003723;GO:0030154;GO:0007399;
TRINITY_DN85047_c1_g1_i2	Q92622 Q96CK5	Run domain Beclin-1-interacting and cysteine-rich domain-containing protein {ECO:0000312|HGNC:HGNC:28991}	Beclin-1 associated RUN domain containing protein;	PF02759;PF13901;	GO:0005829;GO:0005769;GO:0043231;GO:0005770;GO:0005764;GO:0005654;GO:0006914;GO:0002376;GO:0071985;GO:1901097;GO:0010507;GO:0045806;GO:0043553;GO:0006909;
TRINITY_DN75369_c0_g1_i1	Q499P8	RUS1 family protein C16orf58 homolog		PF04884;	GO:0016021;
TRINITY_DN85228_c0_g2_i1	Q96ES7 Q96MF5	SAGA-associated factor 29 {ECO:0000305}	Coiled-coil domain-containing protein 101;SAGA complex-associated factor 29 {ECO:0000312|HGNC:HGNC:25156};	PF07039;	GO:0005671;GO:0070461;GO:0035064;GO:0071169;GO:0043966;GO:0006355;GO:0006351;
TRINITY_DN87253_c5_g3_i2	Q5R4V4	SAP domain-containing ribonucleoprotein	Nuclear protein Hcc-1;	PF02037;	GO:0016607;GO:0000932;GO:0000346;GO:0003677;GO:0003723;GO:0006406;GO:0006355;GO:0006417;GO:0006351;
TRINITY_DN79624_c2_g1_i2	Q7TNK0	Serine incorporator 1	Tumor differentially expressed protein 1-like;Tumor differentially expressed protein 2;	PF03348;	GO:0005789;GO:0070062;GO:0016021;GO:0005886;GO:0015194;GO:0015825;GO:0006658;GO:0008654;GO:1904219;GO:1904222;GO:0006665;
TRINITY_DN83842_c1_g1_i2	A7MBL8	Serine/threonine-protein kinase N2	PKN gamma;Protein kinase C-like 2;Protein-kinase C-related kinase 2;	PF02185;PF00069;PF00433;	GO:0030054;GO:0032154;GO:0005737;GO:0005856;GO:0005622;GO:0030027;GO:0016020;GO:0030496;GO:0005634;GO:0005524;GO:0004697;GO:0004674;GO:0007155;GO:0007049;GO:0051301;GO:0035556;GO:0018105;GO:0006355;GO:0006351;
TRINITY_DN74148_c1_g1_i1	P62138 P08129 P20653 P22802	Serine/threonine-protein phosphatase PP1-alpha catalytic subunit		PF00149;PF16891;	GO:0005913;GO:0005737;GO:0005829;GO:0043197;GO:0070062;GO:0042587;GO:0043005;GO:0043025;GO:0000784;GO:0005730;GO:0005654;GO:0005634;GO:0043204;GO:0005886;GO:0000164;GO:0072357;GO:0098641;GO:0046872;GO:0016791;GO:0004721;GO:0032403;GO:0008157;GO:0004722;GO:0043021;GO:0048754;GO:0007049;GO:0051301;GO:0032922;GO:0043153;GO:0005977;GO:0030324;GO:2001241;GO:0006470;GO:0042752;GO:0005979;GO:0005981;GO:…
TRINITY_DN77729_c1_g2_i2	Q5RBB8	Sin3 histone deacetylase corepressor complex component SDS3	Suppressor of defective silencing 3 protein homolog;	PF08598;	GO:0005634;GO:0006915;GO:0016575;GO:0043065;GO:0006355;GO:0006351;
TRINITY_DN86395_c3_g3_i4	A7Y2X0	Sodium- and chloride-dependent glycine transporter 2	Solute carrier family 6 member 5;	PF00209;	GO:0016021;GO:0005886;GO:0046872;GO:0005328;
TRINITY_DN77505_c0_g1_i1	Q9JJ09 Q8VI55	Sodium-dependent phosphate transport protein 2B	Na(+)-dependent phosphate cotransporter 2B;Sodium/phosphate cotransporter 2B;Solute carrier family 34 member 2;	PF02690;	GO:0016324;GO:0031526;GO:0005737;GO:0016021;GO:0031528;GO:0031982;GO:0019904;GO:0015321;GO:0005436;GO:0007568;GO:0030643;GO:0006817;GO:0032355;GO:0009750;
TRINITY_DN84779_c2_g1_i7	Q8BHY8 B0V2Q4 G3UWA3	Sorting nexin-14		PF08628;PF00787;PF02194;PF00615;	GO:0030425;GO:0016021;GO:0005770;GO:0031902;GO:0005765;GO:0005764;GO:0080025;GO:0097352;GO:0015031;
TRINITY_DN80141_c0_g2_i1	Q08BC4	Sperm-tail PG-rich repeat-containing protein 2		PF07004;
TRINITY_DN87766_c3_g1_i1	Q8R4U0 Q8BM87	Stabilin-2	Fasciclin, EGF-like, laminin-type EGF-like and link domain-containing scavenger receptor 2;	PF12947;PF02469;PF00193;	GO:0005829;GO:0009897;GO:0005887;GO:0005509;GO:0005540;GO:0030169;GO:0005041;GO:0005044;GO:0007155;GO:0042742;GO:0006897;GO:0030193;GO:0010468;
TRINITY_DN81541_c0_g1_i8	Q8VIM6 A2ARP7	Stereocilin			GO:0009986;GO:0060091;GO:0032426;GO:0060088;GO:0007160;GO:0050910;GO:0007605;
TRINITY_DN85594_c1_g1_i4	A8E5V9	Stimulator of interferon genes protein	Transmembrane protein 173;	PF15009;	GO:0005737;GO:0005789;GO:0016021;GO:0005741;GO:0048471;GO:0005886;GO:0035438;GO:0061507;GO:0042803;GO:0002218;GO:0006915;GO:0051607;GO:0045087;GO:0032608;GO:0032481;
TRINITY_DN83111_c0_g1_i1	Q56A18 C0IMX4 C0IMX5 C0IMX6 Q5BJV2	SWI/SNF-related matrix-associated actin-dependent regulator of chromatin subfamily E member 1	BRG1-associated factor 57;	PF00505;	GO:0005634;GO:0016514;GO:0003677;GO:0047485;GO:0043044;GO:0007420;GO:0016569;GO:0045892;GO:0007286;
TRINITY_DN79203_c0_g1_i2	Q91YE8 Q8C592	Synaptopodin-2	Myopodin;	PF00595;	GO:0015629;GO:0005829;GO:0005925;GO:0043231;GO:0005634;GO:0001725;GO:0030018;GO:0071889;GO:0003779;GO:0051393;GO:0031005;GO:0051371;GO:0032233;GO:0030335;GO:2000298;
TRINITY_DN85016_c0_g1_i4	P56962 Q4VXC2	Syntaxin-17 {ECO:0000303|PubMed:21545355}			GO:0005776;GO:0000421;GO:0005829;GO:0005789;GO:0005793;GO:0033116;GO:0030134;GO:0012507;GO:0044233;GO:0016021;GO:0005739;GO:0005886;GO:0030868;GO:0031201;GO:0019901;GO:0019903;GO:0005484;GO:0000149;GO:0016240;GO:0097352;GO:0097111;GO:0006888;GO:0006887;GO:0007030;GO:0006886;GO:0034497;GO:0048278;GO:0006906;
TRINITY_DN80048_c0_g1_i3	Q4R6V2	T-complex protein 1 subunit epsilon	CCT-epsilon;	PF00118;	GO:0005832;GO:0005815;GO:0005524;GO:0031681;GO:0051082;GO:0006457;
TRINITY_DN86124_c3_g2_i1	Q6NY15 Q68RJ4 Q8K3V2	Testis-specific gene 10 protein			GO:0005737;GO:0031514;GO:0043005;GO:0031965;GO:0005198;GO:0030031;GO:0007283;
TRINITY_DN79383_c0_g1_i1	A3KPN8	Tetratricopeptide repeat protein 38
TRINITY_DN85015_c0_g5_i2	Q1RMT1	TFIIH basal transcription factor complex helicase XPB subunit	DNA excision repair protein ERCC-3;	PF16203;PF13625;PF04851;	GO:0005675;GO:0005669;GO:0043138;GO:0005524;GO:0004003;GO:0016887;GO:0003677;GO:0008022;GO:0047485;GO:0008353;GO:0008134;GO:0006915;GO:0006281;GO:0006265;GO:0035315;GO:0006289;GO:0000717;GO:0033683;GO:0043065;GO:0045944;GO:0008104;GO:1901990;GO:0006979;GO:0009411;GO:0006366;GO:0006367;GO:0006283;GO:0009650;
TRINITY_DN78212_c1_g1_i7	Q9D0R2 Q3TL42 Q7TMQ2 Q8BMI6 Q9CX03	Threonine--tRNA ligase, cytoplasmic	Threonyl-tRNA synthetase;	PF03129;PF02824;PF00587;PF07973;	GO:0015629;GO:0005737;GO:0005829;GO:0070062;GO:0005524;GO:0004829;GO:0006435;
TRINITY_DN69183_c1_g1_i3	Q95116 Q28180	Thrombospondin-2	Corticotropin-induced secreted protein;	PF12947;PF07645;PF00090;PF02412;PF05735;PF00093;	GO:0031012;GO:0005509;GO:0008201;GO:0007155;GO:0016525;
TRINITY_DN83542_c1_g1_i1	Q96EL9 Q99833 Q9H1J3	TNFAIP3-interacting protein 1	A20-binding inhibitor of NF-kappa-B activation 1;HIV-1 Nef-interacting protein;Nef-associated factor 1;Nip40-1;Virion-associated nuclear shuttling protein;		GO:0005737;GO:0005829;GO:0005622;GO:0005654;GO:0042802;GO:0051019;GO:0031593;GO:0071222;GO:0006952;GO:0009101;GO:0006954;GO:0007159;GO:0085032;GO:0002755;GO:0070373;GO:0043124;GO:0045071;GO:0050729;GO:1903003;GO:0045944;GO:0016579;GO:0006412;
TRINITY_DN75274_c1_g1_i4	Q8CFK2	Transcription factor IIIB 90 kDa subunit	B-related factor 1;	PF07741;PF08271;PF00382;	GO:0000126;GO:0046872;GO:0017025;GO:0001026;GO:0070897;GO:0043488;GO:0006383;
TRINITY_DN83427_c0_g1_i2	Q7Z2J1 Q9H0Z1 Q9NTS3	Transcriptional regulator ATRX	ATP-dependent helicase ATRX;X-linked helicase II;X-linked nuclear protein;Znf-HX;	PF00271;PF00176;	GO:0000780;GO:0016604;GO:0000784;GO:0005720;GO:0031618;GO:1990707;GO:0005654;GO:0005634;GO:0005721;GO:0016605;GO:0070603;GO:0031933;GO:0005524;GO:0003682;GO:0070087;GO:0003677;GO:0003678;GO:0015616;GO:0004386;GO:0042393;GO:0046872;GO:0035064;GO:0072711;GO:0006338;GO:0070192;GO:0016569;GO:0030330;GO:0006306;GO:0006310;GO:0006281;GO:0006336;GO:0030900;GO:0000212;GO:0035264;GO:1904908;GO:1901581;GO:…
TRINITY_DN72076_c0_g1_i4	Q9NR50 B2RBH8 D3DPZ2 Q5QP89 Q5QP90 Q8NDB5 Q8WV57 Q9H850	Translation initiation factor eIF-2B subunit gamma	eIF-2B GDP-GTP exchange factor subunit gamma;	PF00483;	GO:0005737;GO:0005829;GO:0005851;GO:0005085;GO:0016779;GO:0003743;GO:0051716;GO:0021766;GO:0032057;GO:0014003;GO:0009749;GO:0009408;GO:0043434;GO:0006413;
TRINITY_DN74205_c0_g1_i5	Q5FVF4	Transmembrane 7 superfamily member 3		PF13886;	GO:0070062;GO:0016021;GO:0005886;
TRINITY_DN75551_c0_g2_i2	Q7Z410 Q6ZND6 Q7Z411	Transmembrane protease serine 9	Polyserase-I;Polyserine protease 1;	PF00057;PF00089;	GO:0005887;GO:0004252;
TRINITY_DN80652_c1_g1_i1	Q922Y2 E9QKA7 Q9CSP2 Q9CUD5 Q9D740	Tripartite motif-containing protein 59	RING finger protein 1;	PF00643;PF13445;	GO:0005813;GO:0005929;GO:0005783;GO:0005789;GO:0016021;GO:0030992;GO:0061630;GO:0008270;GO:0060271;GO:0045087;GO:0043124;GO:0046597;
TRINITY_DN59277_c0_g1_i2	H2A0L0	Tyrosinase-like protein 1	Tyrosinase 1;	PF00264;	GO:0005576;GO:0046872;GO:0016491;
TRINITY_DN66332_c6_g1_i2	Q2KIR1	U1 small nuclear ribonucleoprotein A		PF00076;	GO:0005654;GO:0005681;GO:0005685;GO:0042802;GO:0003723;GO:0035614;GO:0030619;GO:0000398;
TRINITY_DN77499_c1_g1_i7	P57784 Q3U7R8 Q8K2W4 Q91YW1 Q9JKQ3	U2 small nuclear ribonucleoprotein A'			GO:0071013;GO:0016607;GO:0005681;GO:0005686;GO:0003723;GO:0030620;GO:0000398;
TRINITY_DN85165_c1_g5_i1	Q5U5C5	U4/U6 small nuclear ribonucleoprotein Prp31	Pre-mRNA-processing factor 31;	PF01798;PF09785;	GO:0071339;GO:0005681;GO:0046540;GO:0003723;GO:0000244;
TRINITY_DN63218_c4_g4_i1	P18101 P68198 Q0E8I1 Q9VKW6 Q9VQX7 Q9VZL4	Ubiquitin-60S ribosomal protein L40	CEP52;	PF01020;PF00240;	GO:0005829;GO:0022625;GO:0005634;GO:0031386;GO:0003735;GO:0006464;GO:0002181;GO:0007219;GO:0016567;GO:0006412;GO:0006511;
TRINITY_DN74175_c0_g1_i5	O94362	Uncharacterized GTP-binding protein C428.15		PF01926;PF08438;	GO:0005737;GO:0005829;GO:0005634;GO:0005524;GO:0016887;GO:0005525;
TRINITY_DN76046_c0_g3_i5	Q03610	Uncharacterized protein ZC84.1		PF01683;PF00014;PF14625;	GO:0005576;GO:0004867;
TRINITY_DN60660_c0_g1_i2	H2A0M4	Uncharacterized shell protein 1	Prism tissue inhibitor metalloproteinase protein 1;		GO:0005576;
TRINITY_DN69397_c2_g1_i6	Q57951	Universal stress protein MJ0531		PF00582;	GO:0006950;
TRINITY_DN56901_c0_g1_i1	P42297	Universal stress protein YxiE		PF00582;	GO:0006950;
TRINITY_DN87650_c4_g1_i2	Q3T197	UPF0428 protein CXorf56 homolog
TRINITY_DN59205_c0_g1_i2	Q8BGN2 Q8C8S9 Q9CZE4 Q9D5M7	UPF0462 protein C4orf33 homolog
TRINITY_DN77003_c0_g1_i2	Q9H0L7 Q9H7C8	UPF0505 protein C16orf62	Esophageal cancer-associated protein;		GO:0005769;GO:0101003;GO:0016021;GO:0005886;GO:0006893;GO:0043312;GO:0015031;
TRINITY_DN76188_c0_g2_i1	Q1JP73	UPF0553 protein C9orf64 homolog		PF10343;	GO:0006400;
TRINITY_DN85399_c1_g2_i1	Q5RCS8	V-type proton ATPase subunit D	Vacuolar proton pump subunit D;	PF01813;	GO:0005813;GO:0005929;GO:0070062;GO:0005765;GO:0033176;GO:0042626;GO:0060271;GO:0061512;GO:0015992;
TRINITY_DN85513_c2_g1_i10	Q5R9Z1	Vacuolar protein sorting-associated protein 29	Vesicle protein sorting 29;	PF12850;	GO:0005829;GO:0005769;GO:0010008;GO:0005770;GO:0030904;GO:0046872;GO:0015031;GO:0042147;GO:1990126;
TRINITY_DN83790_c0_g1_i1	Q9NX80 Q9NZK2	Vacuolar protein sorting-associated protein 35	Maternal-embryonic 3;Vesicle protein sorting 35;	PF03635;	GO:0005829;GO:0005769;GO:0005768;GO:0010008;GO:0070062;GO:0005770;GO:0005765;GO:0005764;GO:0099073;GO:0043005;GO:0043025;GO:0048471;GO:0014069;GO:0030904;GO:0030906;GO:0097422;GO:0031748;GO:0008565;GO:0007040;GO:0043653;GO:0099074;GO:1903828;GO:0010629;GO:1902823;GO:1905166;GO:1901215;GO:0032463;GO:0099639;GO:0090263;GO:1903364;GO:1903181;GO:0060161;GO:0010628;GO:0090326;GO:0090141;GO:0061357;GO:…
TRINITY_DN68767_c2_g1_i7	P35968 A2RRS0 B5A925 C5IFA0 O60723 Q14178	Vascular endothelial growth factor receptor 2	Fetal liver kinase 1;Kinase insert domain receptor;Protein-tyrosine kinase receptor flk-1;	PF07679;PF00047;PF07714;	GO:0030054;GO:0005769;GO:0005783;GO:0005768;GO:0005576;GO:0005794;GO:0005887;GO:0045121;GO:0005634;GO:0005886;GO:0097443;GO:0005524;GO:0019838;GO:0051879;GO:0005178;GO:0004713;GO:0004716;GO:0004714;GO:0038085;GO:0005021;GO:0001525;GO:0035584;GO:0002042;GO:0035924;GO:0035162;GO:0003158;GO:0030198;GO:0043066;GO:2000352;GO:0038083;GO:0018108;GO:0045766;GO:0030335;GO:0008284;GO:0038033;GO:0010595;GO:…
TRINITY_DN85769_c1_g1_i2	Q8VDJ3	Vigilin	High density lipoprotein-binding protein;	PF00013;	GO:0005829;GO:0034364;GO:0005634;GO:0045296;GO:0003723;GO:0008203;GO:0006869;
TRINITY_DN75828_c4_g2_i3	P81004	Voltage-dependent anion-selective channel protein 2	Outer mitochondrial membrane protein porin;	PF01459;	GO:0005741;GO:0046930;GO:0000166;GO:0015288;GO:0008308;
TRINITY_DN70324_c0_g1_i6	Q9Y6I7 Q9NRB1 Q9UBH9 Q9UG25 Q9UNN6 Q9Y656	WD repeat and SOCS box-containing protein 1	SOCS box-containing WD protein SWiP-1;	PF07525;PF00400;	GO:0005829;GO:0005622;GO:0004842;GO:0035556;GO:0043687;GO:0000209;
TRINITY_DN83731_c0_g3_i1	Q9VLN1	WD repeat-containing protein 82 {ECO:0000250|UniProtKB:Q6UXN9}		PF00400;	GO:0035097;GO:0048188;GO:0003682;GO:0051568;GO:0080182;
TRINITY_DN85346_c0_g1_i3	Q924H7 Q3U0K1 Q66JM9 Q69Z92 Q8C2W2 Q8C8Q8	WW domain-containing adapter protein with coiled-coil		PF00397;	GO:0016607;GO:0005654;GO:0005681;GO:0003682;GO:0000993;GO:0006974;GO:0044783;GO:0071894;GO:0010390;GO:0032435;GO:0016239;GO:0045893;GO:0006351;
TRINITY_DN70507_c0_g1_i2	Q8N2G6 Q5U5T9 Q8TAG0	Zinc finger CCHC domain-containing protein 24		PF17180;PF13696;	GO:0003723;GO:0008270;
TRINITY_DN80492_c0_g1_i5	Q20176	Zinc metalloproteinase nas-39	Nematode astacin 39;	PF01400;PF00431;PF07645;	GO:0005576;GO:0005509;GO:0004222;GO:0008270;
TRINITY_DN78268_c0_g1_i10	Q8CJD3 Q63680	Zymogen granule membrane protein 16	Secretory lectin ZG16;	PF01419;	GO:0060205;GO:0031012;GO:0005796;GO:0005578;GO:0042589;GO:0030246;GO:0015031;
TRINITY_DN59301_c1_g2_i6
TRINITY_DN59512_c0_g1_i1
TRINITY_DN60085_c0_g3_i1
TRINITY_DN60167_c0_g1_i1
TRINITY_DN60581_c0_g2_i3
TRINITY_DN61946_c1_g1_i3
TRINITY_DN62382_c1_g1_i6
TRINITY_DN63165_c1_g2_i6
TRINITY_DN63430_c6_g2_i2
TRINITY_DN63435_c3_g1_i14
TRINITY_DN63445_c0_g1_i5
TRINITY_DN64333_c0_g1_i13
TRINITY_DN65345_c0_g1_i2
TRINITY_DN65815_c0_g1_i6
TRINITY_DN66196_c0_g2_i10
TRINITY_DN67172_c0_g1_i6
TRINITY_DN67694_c0_g1_i25
TRINITY_DN68022_c0_g1_i1
TRINITY_DN68022_c0_g1_i1
TRINITY_DN68283_c0_g1_i10
TRINITY_DN69741_c3_g1_i6
TRINITY_DN70015_c0_g2_i2
TRINITY_DN70179_c1_g1_i7
TRINITY_DN70874_c4_g1_i3
TRINITY_DN71474_c4_g1_i5
TRINITY_DN72439_c1_g1_i5
TRINITY_DN72738_c5_g1_i1
TRINITY_DN72910_c3_g1_i10
TRINITY_DN73133_c0_g1_i4
TRINITY_DN74288_c0_g1_i1
TRINITY_DN74863_c0_g1_i4
TRINITY_DN74918_c0_g3_i1
TRINITY_DN75171_c1_g3_i1
TRINITY_DN75550_c0_g1_i4
TRINITY_DN75704_c0_g1_i4
TRINITY_DN75868_c1_g1_i1
TRINITY_DN78610_c1_g2_i7
TRINITY_DN79446_c0_g1_i10
TRINITY_DN79634_c0_g3_i1
TRINITY_DN79865_c0_g2_i1
TRINITY_DN80054_c1_g1_i4
TRINITY_DN80096_c1_g1_i1
TRINITY_DN80096_c1_g2_i4
TRINITY_DN80162_c3_g2_i8
TRINITY_DN81352_c1_g1_i9
TRINITY_DN81791_c0_g2_i1
TRINITY_DN81842_c1_g2_i7
TRINITY_DN81842_c1_g2_i7
TRINITY_DN82261_c0_g4_i2
TRINITY_DN82707_c0_g2_i2
TRINITY_DN84154_c1_g3_i2
TRINITY_DN84583_c0_g3_i2
TRINITY_DN84891_c1_g2_i5
TRINITY_DN85341_c2_g1_i10
TRINITY_DN85620_c1_g1_i2
TRINITY_DN85818_c3_g1_i2
TRINITY_DN86843_c3_g3_i1
TRINITY_DN86864_c4_g1_i8
TRINITY_DN87702_c5_g1_i3
TRINITY_DN88268_c3_g1_i1
TRINITY_DN88442_c12_g1_i3
TRINITY_DN88445_c4_g1_i3

## Sheet: Common_Splicing_0.01_DEGs_Mantle
Transcript_name	Accession	Fullname	Altnames	Pfam	GO
TRINITY_DN76335_c1_g1_i4	Q5AD07 A0A1D8PG56	Cell surface Cu-only superoxide dismutase 5	Predicted GPI-anchored protein 3;	PF00080;	GO:0031225;GO:0009986;GO:0005576;GO:0009277;GO:0030446;GO:0005507;GO:0004784;GO:0034599;GO:0071451;GO:0052059;GO:0020012;GO:0009405;GO:0006801;
TRINITY_DN79933_c3_g1_i1	Q98TA5	Chromatin assembly factor 1 subunit A-A	Chromatin assembly factor I p150 subunit A;	PF15539;PF15557;PF12253;	GO:0033186;GO:0005634;GO:0007049;GO:0031497;GO:0006281;GO:0006260;GO:0006335;
TRINITY_DN78610_c0_g1_i6	Q9IAT6	Delta-like protein C		PF01414;PF00008;PF12661;	GO:0005737;GO:0016021;GO:0048471;GO:0005886;GO:0005509;GO:0042802;GO:0030165;GO:0060842;GO:0048514;GO:0035907;GO:0002244;GO:0060218;GO:0048666;GO:0007219;GO:0061056;GO:0001757;GO:0001756;GO:0021514;
TRINITY_DN82779_c4_g1_i3	Q9D7C9 Q0VEG2 Q3UV96	Nicotinamide riboside kinase 2	Integrin beta-1-binding protein 3;Muscle integrin-binding protein;Nicotinic acid riboside kinase 2;Ribosylnicotinamide kinase 2;Ribosylnicotinic acid kinase 2;		GO:0005622;GO:0043231;GO:0005654;GO:0005886;GO:0005524;GO:0046872;GO:0050262;GO:0061769;GO:0009435;GO:0045662;
TRINITY_DN75551_c0_g2_i2	Q7Z410 Q6ZND6 Q7Z411	Transmembrane protease serine 9	Polyserase-I;Polyserine protease 1;	PF00057;PF00089;	GO:0005887;GO:0004252;
TRINITY_DN59277_c0_g1_i2	H2A0L0	Tyrosinase-like protein 1	Tyrosinase 1;	PF00264;	GO:0005576;GO:0046872;GO:0016491;
TRINITY_DN56901_c0_g1_i1	P42297	Universal stress protein YxiE		PF00582;	GO:0006950;
TRINITY_DN80492_c0_g1_i5	Q20176	Zinc metalloproteinase nas-39	Nematode astacin 39;	PF01400;PF00431;PF07645;	GO:0005576;GO:0005509;GO:0004222;GO:0008270;
TRINITY_DN78268_c0_g1_i10	Q8CJD3 Q63680	Zymogen granule membrane protein 16	Secretory lectin ZG16;	PF01419;	GO:0060205;GO:0031012;GO:0005796;GO:0005578;GO:0042589;GO:0030246;GO:0015031;
TRINITY_DN62382_c1_g1_i6
TRINITY_DN65815_c0_g1_i6
TRINITY_DN71474_c4_g1_i5
TRINITY_DN75550_c0_g1_i4
TRINITY_DN79865_c0_g2_i1
TRINITY_DN81842_c1_g2_i7
TRINITY_DN82261_c0_g4_i2

## Sheet: Common_Splicing_0.01_Juvenile_Mantle
Transcript_name	Accession	Fullname	Altnames	Pfam	GO
TRINITY_DN81072_c0_g3_i3	Q9H0D6 Q3L8N4 Q6KGZ9 Q9BQL1 Q9NTW0 Q9NXS6 Q9UL53	5'-3' exoribonuclease 2	DHM1-like protein;	PF03159;	GO:0016235;GO:0016020;GO:0005730;GO:0005654;GO:0005634;GO:0000175;GO:0008409;GO:0004534;GO:0046872;GO:0004518;GO:0003723;GO:0001147;GO:0016049;GO:0000738;GO:0006353;GO:0021766;GO:0006397;GO:0030182;GO:0006355;GO:0060041;GO:0006401;GO:0016070;GO:0006396;GO:0006364;GO:0007283;
TRINITY_DN67306_c3_g1_i1	Q5RA38	60S ribosomal protein L13a		PF00572;	GO:0097452;GO:0015934;GO:0003735;GO:1901194;GO:0017148;GO:0006412;
TRINITY_DN86445_c3_g1_i1	P69003 P53462	Actin CyI, cytoplasmic		PF00022;	GO:0005737;GO:0005856;GO:0005524;
TRINITY_DN87365_c3_g1_i4	A7MB45	Acyl-CoA synthetase short-chain family member 3, mitochondrial		PF16177;PF00501;PF13193;	GO:0005739;GO:0003987;GO:0005524;GO:0008152;
TRINITY_DN81042_c1_g1_i2	Q7ZVB2 Q6NYB3	Aldehyde dehydrogenase family 9 member A1-A		PF00171;	GO:0005737;GO:0004029;
TRINITY_DN86707_c4_g1_i7	Q54CH1	Arrestin domain-containing protein A		PF02752;PF00339;PF01363;	GO:0016021;GO:0044354;GO:0045335;GO:0046872;GO:0006972;GO:0009408;GO:0006979;
TRINITY_DN59334_c0_g2_i1	P50429 Q32KJ1 Q3TYV7 Q3U4Q6 Q8C404	Arylsulfatase B	N-acetylgalactosamine-4-sulfatase;	PF00884;	GO:0009986;GO:0070062;GO:0005764;GO:0004065;GO:0046872;GO:0003943;GO:0061580;GO:0008152;GO:0010976;GO:0010632;
TRINITY_DN82688_c1_g2_i4	Q2HJH1	Aspartyl aminopeptidase		PF02127;	GO:0005737;GO:0005829;GO:0005576;GO:0070006;GO:0008270;GO:0006518;
TRINITY_DN86080_c2_g1_i1	P58365	Cadherin-23	Otocadherin;	PF00028;	GO:0045177;GO:0016021;GO:0005886;GO:0032420;GO:0005509;GO:0047485;GO:0007156;GO:0060122;GO:0007626;GO:0007605;
TRINITY_DN80557_c0_g1_i3	Q96T22 Q9C0K4 Q9UQ81	Caspase-8	Apoptotic cysteine protease;Apoptotic protease Mch-5;CAP4;FADD-homologous ICE/ced-3-like protease;FADD-like ICE;ICE-like apoptotic protease 5;MORT1-associated ced-3 homolog;	PF01335;	GO:0031265;GO:0044297;GO:0005856;GO:0005829;GO:0031264;GO:0045121;GO:0005741;GO:0005739;GO:0043005;GO:0005654;GO:0097342;GO:0004197;GO:0097153;GO:0097199;GO:0097200;GO:0008234;GO:0035877;GO:0005123;GO:0042802;GO:0008233;GO:0032403;GO:0097110;GO:0005164;GO:0031625;GO:0097202;GO:0006919;GO:0097296;GO:0006915;GO:0097190;GO:0042113;GO:0007166;GO:0071260;GO:0071407;GO:0071550;GO:0097194;GO:0097191;GO:…
TRINITY_DN77742_c1_g1_i6	P07688 Q3ZC03	Cathepsin B	BCSB;	PF00112;PF08127;	GO:0070062;GO:0005615;GO:0005764;GO:0042470;GO:0005739;GO:0005730;GO:0048471;GO:0005518;GO:0004197;GO:0043394;GO:0097067;GO:0030574;GO:0046697;GO:0030855;GO:0051603;GO:0050790;GO:0046718;
TRINITY_DN73797_c0_g1_i2	Q9UKZ1 Q6P2M9 Q8N681	CCR4-NOT transcription complex subunit 11		PF10155;	GO:0030014;GO:0005829;GO:0005634;GO:0008283;GO:0006977;GO:0031047;GO:0000289;GO:0006355;GO:0006417;GO:0006351;
TRINITY_DN81172_c1_g1_i6	Q4R7V1	Centrosomal protein of 70 kDa			GO:0005737;GO:0005815;
TRINITY_DN72031_c0_g2_i2	P08081	Clathrin light chain A		PF01086;	GO:0030118;GO:0030132;GO:0030130;GO:0071439;GO:0030125;GO:0030669;GO:0005905;GO:0030136;GO:0005819;GO:0030672;GO:0032050;GO:0051020;GO:0042277;GO:0032403;GO:0005198;GO:0007049;GO:0051301;GO:0048268;GO:0072583;GO:0006897;GO:0006886;
TRINITY_DN86685_c2_g2_i3	O75131 A8KA47 Q8IYA1	Copine-3 {ECO:0000305}	Copine III {ECO:0000303|PubMed:11041869, ECO:0000312|HGNC:HGNC:2316};	PF00168;PF07002;	GO:0035577;GO:0030054;GO:0005737;GO:0005829;GO:0070062;GO:0005925;GO:0005739;GO:0005730;GO:0005634;GO:0005886;GO:0005544;GO:0048306;GO:0004674;GO:0030971;GO:0003723;GO:0005215;GO:0071277;GO:0071363;GO:0038128;GO:0046474;GO:0006629;GO:0043312;GO:0030335;GO:0016192;
TRINITY_DN72237_c0_g1_i1	P23004 Q3ZCG7 Q5E9C7	Cytochrome b-c1 complex subunit 2, mitochondrial	Complex III subunit 2;Core protein II;Ubiquinol-cytochrome-c reductase complex core protein 2;	PF00675;PF05193;	GO:0070062;GO:0005743;GO:0005750;GO:0043209;GO:0005654;GO:0004222;GO:0008270;GO:0055114;GO:0006627;
TRINITY_DN87861_c1_g1_i7	Q64459	Cytochrome P450 3A11	CYPIIIA11;Cytochrome P-450IIIAM1;Cytochrome P-450UT;	PF00067;	GO:0005789;GO:0031090;GO:0070330;GO:0101020;GO:0020037;GO:0005506;GO:0004497;GO:0016491;
TRINITY_DN76535_c0_g1_i2	Q9Z336	Dynein light chain Tctex-type 1	Activator of G-protein signaling 2;T-complex testis-specific protein 1 homolog;	PF03645;	GO:0005868;GO:0005881;GO:0005794;GO:0043657;GO:0099503;GO:0005819;GO:0042802;GO:0003774;GO:0051301;GO:0000132;GO:0006886;GO:0019060;GO:0050768;GO:0048812;GO:0051493;GO:0008277;GO:0043087;
TRINITY_DN83588_c0_g1_i9	Q7T0Y4	Dynein regulatory complex protein 1	Coiled-coil domain-containing protein 164;	PF14775;	GO:0005930;GO:0005737;GO:0070286;GO:0060285;
TRINITY_DN83588_c0_g3_i1	Q5XI65	Dynein regulatory complex protein 1	Coiled-coil domain-containing protein 164;	PF14775;	GO:0005930;GO:0005737;GO:0070286;GO:0060285;GO:0007368;GO:0007507;
TRINITY_DN87328_c4_g1_i1	Q7TNG5 Q9DAS8	Echinoderm microtubule-associated protein-like 2		PF03451;PF00400;	GO:0005737;GO:0005874;GO:0015630;GO:0005819;GO:0008017;GO:0015631;GO:0031115;GO:0010968;
TRINITY_DN70348_c0_g2_i1	Q9YGQ1	Elongation factor 1-beta		PF10587;PF00736;	GO:0005853;GO:0003746;
TRINITY_DN86970_c3_g1_i2	Q14315 B2ZZ88 O95303 Q07985 Q9NS12 Q9NYE5 Q9UMR8 Q9Y503	Filamin-C	ABP-280-like protein;ABP-L;Actin-binding-like protein;Filamin-2;Gamma-filamin;	PF00307;PF00630;	GO:0043034;GO:0005737;GO:0005856;GO:0005829;GO:0005925;GO:0005886;GO:0042383;GO:0016528;GO:0030018;GO:0051015;GO:0030506;GO:0008092;GO:0034329;GO:0048747;
TRINITY_DN79377_c1_g3_i2	O16116 Q21357	Glutathione S-transferase 3	CeGST3;GST class-sigma;	PF14497;PF02798;	GO:0004364;
TRINITY_DN87395_c2_g2_i2	Q5RAV9	Guanine deaminase	Guanine aminohydrolase;	PF01979;	GO:0008892;GO:0008270;GO:0006147;
TRINITY_DN74406_c3_g1_i3	P53817 B7X6T2	HRAS-like suppressor 3 {ECO:0000250|UniProtKB:P53816}	Group XVI phospholipase A2 {ECO:0000312|RGD:2829};H-rev 107 protein homolog {ECO:0000250|UniProtKB:P53816};	PF04970;	GO:0005737;GO:0005783;GO:0016021;GO:0016020;GO:0048471;GO:0005778;GO:0005777;GO:0052740;GO:0008970;GO:0052739;GO:0004623;GO:0046485;GO:0016042;GO:0045786;GO:0007031;GO:0008654;GO:1904177;GO:0006641;
TRINITY_DN74020_c1_g1_i9	P20695	Interferon-related developmental regulator 1	IRPR;Nerve growth factor-inducible protein PC4;	PF05004;PF04836;	GO:0005737;GO:0005634;GO:0005886;GO:0061629;GO:0014009;GO:0042692;GO:0007405;GO:0051091;GO:0045944;
TRINITY_DN84662_c0_g1_i1	Q6VH22 Q6NZK1 Q80TI4 Q80W19 Q9DAB0	Intraflagellar transport protein 172 homolog	Protein wimple;	PF00400;	GO:0005930;GO:0036064;GO:0005929;GO:1903561;GO:0030992;GO:0031514;GO:0097598;GO:0097225;GO:0097228;GO:0060348;GO:0007420;GO:0060271;GO:0031122;GO:0007368;GO:0009953;GO:0008544;GO:0007507;GO:0001947;GO:0061525;GO:0035735;GO:0070986;GO:0060173;GO:0050680;GO:0001843;GO:0021915;GO:0001841;GO:1905515;GO:0007219;GO:0060021;GO:0045880;GO:0016485;GO:0008589;GO:0007224;GO:0021522;
TRINITY_DN81870_c1_g1_i2	Q5RBH8	KICSTOR complex protein ITFG2 {ECO:0000305}	Integrin-alpha FG-GAP repeat-containing protein 2 {ECO:0000250|UniProtKB:Q969R8};	PF15907;	GO:0140007;GO:0005765;GO:0034198;GO:0042149;GO:1904262;
TRINITY_DN81878_c0_g3_i2	Q40588	L-ascorbate oxidase		PF00394;PF07731;PF07732;	GO:0005576;GO:0005507;GO:0008447;
TRINITY_DN81878_c0_g2_i5	Q84J37 Q9FI28	Laccase-15	Benzenediol:oxygen oxidoreductase 15;Diphenol oxidase 15;Protein TRANSPARENT TESTA 10;Urishiol oxidase 15;	PF00394;PF07731;PF07732;	GO:0048046;GO:0005507;GO:0052716;GO:0016722;GO:0009809;GO:0046274;GO:0010023;GO:0046688;
TRINITY_DN77074_c0_g1_i4	Q6GP15	Mediator of RNA polymerase II transcription subunit 25	Mediator complex subunit 25;	PF11232;PF11244;PF11235;PF11265;	GO:0005634;GO:0006355;GO:0006351;
TRINITY_DN80898_c1_g2_i4	Q20930 Q9NDL4	Metalloprotease mig-17 {ECO:0000305}	Abnormal cell migration protein 17 {ECO:0000312|WormBase:F57B7	4};	PF01421;	GO:0005604;GO:0005615;GO:0046872;GO:0004222;GO:0008237;GO:0035262;GO:0016540;GO:0008104;GO:0030334;GO:1903354;GO:0031638;
TRINITY_DN82973_c0_g1_i1	Q3SZM9	N-acetyl-D-glucosamine kinase	GlcNAc kinase;	PF01869;	GO:0070062;GO:0005524;GO:0045127;GO:0019262;
TRINITY_DN82091_c2_g1_i8	Q8VCS0 Q8K4I8 Q9QXZ1 Q9QXZ2	N-acetylmuramoyl-L-alanine amidase	Peptidoglycan recognition protein 2;Peptidoglycan recognition protein long;TagL;	PF01510;	GO:0070062;GO:0016020;GO:0008745;GO:0042834;GO:0016019;GO:0008270;GO:0050830;GO:0016045;GO:0044117;GO:0032689;GO:0032827;GO:0009253;GO:0050727;
TRINITY_DN84560_c0_g1_i3	Q13423 Q16796 Q2TB60 Q8N3V4	NAD(P) transhydrogenase, mitochondrial	Nicotinamide nucleotide transhydrogenase;Pyridine nucleotide transhydrogenase;	PF01262;PF05222;PF02233;PF12769;	GO:0016021;GO:0016020;GO:0005743;GO:0005746;GO:0005739;GO:0051287;GO:0008750;GO:0003957;GO:0008746;GO:0050661;GO:0006740;GO:0055114;GO:0015992;GO:0072593;GO:0006099;
TRINITY_DN87637_c3_g1_i7	Q5G270	Neurotrypsin	Serine protease 12;	PF00051;PF00530;PF00089;	GO:0030424;GO:0005576;GO:0005886;GO:0005044;GO:0004252;GO:0006887;
TRINITY_DN82251_c1_g1_i8	Q4J6B8 Q4J6B9 Q52M92 Q52M94	Neutral and basic amino acid transport protein rBAT	D2h;Solute carrier family 3 member 1;b(0,+)-type amino acid transport protein;	PF00128;	GO:0031526;GO:0070062;GO:0005887;GO:0016020;GO:0005743;GO:0005886;GO:0005774;GO:0015171;GO:0015174;GO:0003824;GO:0015184;GO:0046982;GO:0006865;GO:0015802;GO:0005975;GO:0006520;GO:0015811;
TRINITY_DN87210_c5_g1_i5	Q7TSH2	Phosphorylase b kinase regulatory subunit beta		PF00723;	GO:0005964;GO:0005886;GO:0005516;GO:0004689;GO:0005977;
TRINITY_DN60842_c4_g1_i5	Q2KIN5	Porphobilinogen deaminase	Hydroxymethylbilane synthase;	PF01379;PF03900;	GO:0005737;GO:0004418;GO:0006783;GO:0018160;GO:0006782;
TRINITY_DN85226_c3_g2_i5	A6H8T2 Q5RHB4	Protein CASC1	Cancer susceptibility candidate gene 1 protein homolog;	PF12366;PF15927;
TRINITY_DN85649_c0_g1_i4	H2A0N4	Protein PIF		PF01607;PF00092;	GO:0005576;GO:0008061;GO:0006030;
TRINITY_DN85403_c1_g1_i3	Q0D2E8	Protein RFT1 homolog		PF04506;	GO:0005789;GO:0016021;GO:0005319;GO:0008643;GO:0034203;
TRINITY_DN88091_c2_g1_i1	O15027 A1YCA4 Q4G0D7 Q5SXP0 Q5SXP1 Q8N347 Q96HP1	Protein transport protein Sec16A	SEC16 homolog A;	PF12932;PF12931;	GO:0005829;GO:0005783;GO:0005789;GO:0005794;GO:0000139;GO:0048208;GO:0007029;GO:0015031;GO:0021762;
TRINITY_DN85330_c1_g1_i2	Q7SYD5	Protein transport protein Sec31A	SEC31-like protein 1;SEC31-related protein A;		GO:0030127;GO:0005789;GO:0030134;GO:0055123;GO:0007029;GO:0001889;GO:0015031;GO:0016192;
TRINITY_DN80573_c0_g1_i1	Q32M88 Q658X8 Q8TEG9 Q9H635	Protein-glucosylgalactosylhydroxylysine glucosidase {ECO:0000303|PubMed:26682924}	Acid trehalase-like protein 1 {ECO:0000312|HGNC:HGNC:26210};	PF03632;	GO:0005618;GO:0005829;GO:0047402;GO:0005975;
TRINITY_DN80689_c1_g3_i5	Q9VN93 Q867H7 Q9VN92	Putative cysteine proteinase CG12163		PF08246;PF00112;	GO:0005615;GO:0045169;GO:0005764;GO:0098595;GO:0004197;GO:0048102;GO:0022416;GO:0051603;GO:0035071;GO:0035220;
TRINITY_DN75095_c0_g1_i7	A7S6M8	Ragulator complex protein LAMTOR4 homolog	Late endosomal/lysosomal adaptor and MAPK and MTOR activator 4;		GO:0005764;GO:0071986;GO:0071230;GO:0043547;GO:0032008;GO:0061462;GO:0008361;
TRINITY_DN68033_c4_g1_i1	Q5RB79	Ribonuclease P protein subunit p14		PF01900;	GO:0005634;GO:0004526;GO:0008033;
TRINITY_DN79624_c2_g1_i2	Q7TNK0	Serine incorporator 1	Tumor differentially expressed protein 1-like;Tumor differentially expressed protein 2;	PF03348;	GO:0005789;GO:0070062;GO:0016021;GO:0005886;GO:0015194;GO:0015825;GO:0006658;GO:0008654;GO:1904219;GO:1904222;GO:0006665;
TRINITY_DN81541_c0_g1_i8	Q8VIM6 A2ARP7	Stereocilin			GO:0009986;GO:0060091;GO:0032426;GO:0060088;GO:0007160;GO:0050910;GO:0007605;
TRINITY_DN80048_c0_g1_i3	Q4R6V2	T-complex protein 1 subunit epsilon	CCT-epsilon;	PF00118;	GO:0005832;GO:0005815;GO:0005524;GO:0031681;GO:0051082;GO:0006457;
TRINITY_DN78212_c1_g1_i7	Q9D0R2 Q3TL42 Q7TMQ2 Q8BMI6 Q9CX03	Threonine--tRNA ligase, cytoplasmic	Threonyl-tRNA synthetase;	PF03129;PF02824;PF00587;PF07973;	GO:0015629;GO:0005737;GO:0005829;GO:0070062;GO:0005524;GO:0004829;GO:0006435;
TRINITY_DN75274_c1_g1_i4	Q8CFK2	Transcription factor IIIB 90 kDa subunit	B-related factor 1;	PF07741;PF08271;PF00382;	GO:0000126;GO:0046872;GO:0017025;GO:0001026;GO:0070897;GO:0043488;GO:0006383;
TRINITY_DN83427_c0_g1_i2	Q7Z2J1 Q9H0Z1 Q9NTS3	Transcriptional regulator ATRX	ATP-dependent helicase ATRX;X-linked helicase II;X-linked nuclear protein;Znf-HX;	PF00271;PF00176;	GO:0000780;GO:0016604;GO:0000784;GO:0005720;GO:0031618;GO:1990707;GO:0005654;GO:0005634;GO:0005721;GO:0016605;GO:0070603;GO:0031933;GO:0005524;GO:0003682;GO:0070087;GO:0003677;GO:0003678;GO:0015616;GO:0004386;GO:0042393;GO:0046872;GO:0035064;GO:0072711;GO:0006338;GO:0070192;GO:0016569;GO:0030330;GO:0006306;GO:0006310;GO:0006281;GO:0006336;GO:0030900;GO:0000212;GO:0035264;GO:1904908;GO:1901581;GO:…
TRINITY_DN74205_c0_g1_i5	Q5FVF4	Transmembrane 7 superfamily member 3		PF13886;	GO:0070062;GO:0016021;GO:0005886;
TRINITY_DN66332_c6_g1_i2	Q2KIR1	U1 small nuclear ribonucleoprotein A		PF00076;	GO:0005654;GO:0005681;GO:0005685;GO:0042802;GO:0003723;GO:0035614;GO:0030619;GO:0000398;
TRINITY_DN77499_c1_g1_i7	P57784 Q3U7R8 Q8K2W4 Q91YW1 Q9JKQ3	U2 small nuclear ribonucleoprotein A'			GO:0071013;GO:0016607;GO:0005681;GO:0005686;GO:0003723;GO:0030620;GO:0000398;
TRINITY_DN85165_c1_g5_i1	Q5U5C5	U4/U6 small nuclear ribonucleoprotein Prp31	Pre-mRNA-processing factor 31;	PF01798;PF09785;	GO:0071339;GO:0005681;GO:0046540;GO:0003723;GO:0000244;
TRINITY_DN74175_c0_g1_i5	O94362	Uncharacterized GTP-binding protein C428	15		PF01926;PF08438;	GO:0005737;GO:0005829;GO:0005634;GO:0005524;GO:0016887;GO:0005525;
TRINITY_DN76046_c0_g3_i5	Q03610	Uncharacterized protein ZC84	1		PF01683;PF00014;PF14625;	GO:0005576;GO:0004867;
TRINITY_DN76188_c0_g2_i1	Q1JP73	UPF0553 protein C9orf64 homolog		PF10343;	GO:0006400;
TRINITY_DN83790_c0_g1_i1	Q9NX80 Q9NZK2	Vacuolar protein sorting-associated protein 35	Maternal-embryonic 3;Vesicle protein sorting 35;	PF03635;	GO:0005829;GO:0005769;GO:0005768;GO:0010008;GO:0070062;GO:0005770;GO:0005765;GO:0005764;GO:0099073;GO:0043005;GO:0043025;GO:0048471;GO:0014069;GO:0030904;GO:0030906;GO:0097422;GO:0031748;GO:0008565;GO:0007040;GO:0043653;GO:0099074;GO:1903828;GO:0010629;GO:1902823;GO:1905166;GO:1901215;GO:0032463;GO:0099639;GO:0090263;GO:1903364;GO:1903181;GO:0060161;GO:0010628;GO:0090326;GO:0090141;GO:0061357;GO:…
TRINITY_DN83731_c0_g3_i1	Q9VLN1	WD repeat-containing protein 82 {ECO:0000250|UniProtKB:Q6UXN9}		PF00400;	GO:0035097;GO:0048188;GO:0003682;GO:0051568;GO:0080182;
TRINITY_DN78268_c0_g1_i10	Q8CJD3 Q63680	Zymogen granule membrane protein 16	Secretory lectin ZG16;	PF01419;	GO:0060205;GO:0031012;GO:0005796;GO:0005578;GO:0042589;GO:0030246;GO:0015031;
TRINITY_DN60581_c0_g2_i3
TRINITY_DN61946_c1_g1_i3
TRINITY_DN63165_c1_g2_i6
TRINITY_DN66196_c0_g2_i10
TRINITY_DN72439_c1_g1_i5
TRINITY_DN75868_c1_g1_i1
TRINITY_DN87702_c5_g1_i3
TRINITY_DN88442_c12_g1_i3

## Sheet: candidate_SNP
key	CHROM.x	POS	ID	REF	ALT	QUAL	FILTER	INFO	FORMAT	pvalues	Transcript_name	index	pos	ref	alt	Accession	Fullname	Altnames	Pfam	GO
TRINITY_DN54427_c0_g1_i1;419;C;T	TRINITY_DN54427_c0_g1_i1	419	.	C	T	11965.86	.	AC=9;AN=36;SF=0,1	GT:DP:RO:QR:QA:AO:GL:AD	0/1:141:79:3085:2390:61:-172.826,0,-235.312:79,61	TRINITY_DN54427_c0_g1_i1	2217	419	C	T
TRINITY_DN54427_c0_g1_i1;945;A;G	TRINITY_DN54427_c0_g1_i1	945	.	A	G	20064.79	.	AC=9;AN=36;SF=0,1	GT:DP:QR:RO:QA:GL:AD:AO	0/1:221:3844:103:4484:-337.161,0,-279.619:103,117:117	TRINITY_DN54427_c0_g1_i1	2224	945	A	G
TRINITY_DN57252_c0_g1_i6;691;T;C	TRINITY_DN57252_c0_g1_i6	691	.	T	C	17041.07	.	AC=9;AN=36;SF=0,1	GT:QA:AO:GL:AD:DP:RO:QR	0/1:4210:108:-312.907,0,-324.08:111,108:219:111:4334	TRINITY_DN57252_c0_g1_i6	4517	691	T	C
TRINITY_DN57488_c0_g1_i2;231;T;A	TRINITY_DN57488_c0_g1_i2	231	.	T	A	11117.76	.	AC=15;AN=36;SF=0,1	GT:AO:AD:GL:QA:RO:QR:DP	0/0:1:76,1:0,-19.4393,-247.142:41:76:2789:79	TRINITY_DN57488_c0_g1_i2	4970	231	T	A
TRINITY_DN57672_c0_g1_i1;294;C;T	TRINITY_DN57672_c0_g1_i1	294	.	C	T	10122.79	.	AC=8;AN=36;SF=0,1	GT:QA:AO:GL:AD:DP:RO:QR	0/0:0:0:0,-43.6493,-488.197:145,0:145:145:5426	TRINITY_DN57672_c0_g1_i1	5169	294	C	T	Q9BVJ7 Q9NX48	Dual specificity protein phosphatase 23	Low molecular mass dual specificity phosphatase 3;VH1-like phosphatase Z;	PF00782;	GO:0005737;GO:0005829;GO:0070062;GO:0005654;GO:0005634;GO:0016791;GO:0004722;GO:0004725;GO:0008138;GO:0016311;
TRINITY_DN59721_c1_g6_i11;281;A;T	TRINITY_DN59721_c1_g6_i11	281	.	A	T	17842.18	.	AC=8;AN=36;SF=0,1	GT:QA:GL:AD:AO:DP:QR:RO	0/1:5370:-376.485,0,-581.554:202,152:152:355:7651:202	TRINITY_DN59721_c1_g6_i11	12173	281	A	T	Q9H2M3 B7Z516 Q9NXX7	S-methylmethionine--homocysteine S-methyltransferase BHMT2	Betaine--homocysteine S-methyltransferase 2;	PF02574;	GO:0005829;GO:0070062;GO:0061627;GO:0008270;GO:0071267;GO:0046500;GO:0033477;GO:0000096;
TRINITY_DN60195_c2_g1_i11;326;C;T	TRINITY_DN60195_c2_g1_i11	326	.	C	T	5390.01	.	AC=8;AN=36;SF=0,1	GT:AO:GL:AD:QA:RO:QR:DP	0/1:219:-428.059,0,-2293.52:759,219:8186:759:29132:980	TRINITY_DN60195_c2_g1_i11	14468	326	C	T
TRINITY_DN60483_c0_g1_i1;952;G;A	TRINITY_DN60483_c0_g1_i1	952	.	G	A	241771.22	.	AC=8;AN=36;SF=0,1	GT:QA:AD:GL:AO:DP:QR:RO	0/1:51222:1454,1334:-3765.82,0,-4223.12:1334:2795:56310:1454	TRINITY_DN60483_c0_g1_i1	15909	952	G	A	P37801	Calponin homolog OV9M		PF00402;
TRINITY_DN60730_c0_g2_i2;1062;C;T	TRINITY_DN60730_c0_g2_i2	1062	.	C	T	13707.28	.	AC=8;AN=36;SF=0,1	GT:RO:QR:DP:AO:AD:GL:QA	0/0:415:16076:415:0:415,0:0,-124.927,-1445.6:0	TRINITY_DN60730_c0_g2_i2	17331	1062	C	T	P35623	Serine hydroxymethyltransferase, cytosolic	Glycine hydroxymethyltransferase;Serine methylase;		GO:0005829;GO:0004372;GO:0030170;GO:0006545;GO:0006544;GO:0006563;GO:0051289;GO:0035999;GO:0046653;
TRINITY_DN60730_c0_g2_i2;1230;G;T	TRINITY_DN60730_c0_g2_i2	1230	.	G	T	13505.99	.	AC=8;AN=36;SF=0,1	GT:RO:QR:DP:AO:AD:GL:QA	0/0:433:16500:439:1:433,1:0,-127.763,-1480.6:32	TRINITY_DN60730_c0_g2_i2	17333	1230	G	T	P35623	Serine hydroxymethyltransferase, cytosolic	Glycine hydroxymethyltransferase;Serine methylase;		GO:0005829;GO:0004372;GO:0030170;GO:0006545;GO:0006544;GO:0006563;GO:0051289;GO:0035999;GO:0046653;
TRINITY_DN61184_c0_g1_i1;1418;A;C	TRINITY_DN61184_c0_g1_i1	1418	.	A	C	25171.41	.	AC=25;AN=36;SF=0,1	GT:QR:RO:DP:GL:AD:AO:QA	0/1:2325:60:111:-144.34,0,-175.999:60,51:51:1973	TRINITY_DN61184_c0_g1_i1	19814	1418	A	C	Q9UIU6 Q4QQH5 Q4V764	Homeobox protein SIX4	Sine oculis homeobox homolog 4;	PF00046;PF16878;	GO:0005737;GO:0005634;GO:0000978;GO:0001077;GO:0009653;GO:0048701;GO:0061197;GO:0048699;GO:0042472;GO:0008584;GO:0030238;GO:0046661;GO:0072075;GO:0051451;GO:0061055;GO:0043066;GO:0043524;GO:1902725;GO:0045892;GO:0030910;GO:0060037;GO:0090190;GO:0045893;GO:0072107;GO:0034504;GO:0072095;GO:0050678;GO:0032880;GO:0008582;GO:0045214;GO:0098528;GO:0007519;GO:0048538;GO:0043586;GO:0061551;
TRINITY_DN61286_c2_g1_i10;123;C;T	TRINITY_DN61286_c2_g1_i10	123	.	C	T	27459.89	.	AC=10;AN=36;SF=0,1	GT:QR:RO:DP:AD:GL:AO:QA	0/0:13884:358:400:358,14:0,-64.3012,-1196.02:14:548	TRINITY_DN61286_c2_g1_i10	20322	123	C	T
TRINITY_DN61442_c2_g1_i10;111;C;A	TRINITY_DN61442_c2_g1_i10	111	.	C	A	2241.95	.	AC=8;AN=36;SF=0,1	GT:QA:GL:AD:AO:DP:QR:RO	0/1:1642:-12.5456,0,-1224.19:403,46:46:450:15211:403	TRINITY_DN61442_c2_g1_i10	20928	111	C	A
TRINITY_DN61758_c1_g1_i6;48;A;C	TRINITY_DN61758_c1_g1_i6	48	.	A	C	4277.07	.	AC=9;AN=36;SF=0,1	GT:QR:RO:DP:AD:GL:AO:QA	0/1:12185:315:445:315,129:-292.808,0,-913.412:129:4956	TRINITY_DN61758_c1_g1_i6	22691	48	A	C	P18503	Short-chain collagen C4		PF01391;	GO:0005581;GO:0005578;
TRINITY_DN61758_c1_g1_i6;53;G;A	TRINITY_DN61758_c1_g1_i6	53	.	G	A	4716.19	.	AC=9;AN=36;SF=0,1	GT:DP:RO:QR:QA:AO:AD:GL	0/1:538:386:14823:5885:152:386,152:-346.739,0,-1119.19	TRINITY_DN61758_c1_g1_i6	22692	53	G	A	P18503	Short-chain collagen C4		PF01391;	GO:0005581;GO:0005578;
TRINITY_DN65955_c1_g1_i5;384;C;T	TRINITY_DN65955_c1_g1_i5	384	.	C	T	9704.31	.	AC=8;AN=36;SF=0,1	GT:DP:RO:QR:QA:AO:AD:GL	0/1:128:53:2004:2943:75:53,75:-226.428,0,-142.007	TRINITY_DN65955_c1_g1_i5	46421	384	C	T	Q9UBI1 D3DRU7 Q5T8Y9	COMM domain-containing protein 3	Protein Bup;Protein PIL;	PF07258;	GO:0005576;GO:1904813;GO:0005634;GO:0043312;GO:0006355;GO:0006814;GO:0006351;
TRINITY_DN65955_c1_g1_i5;429;G;A	TRINITY_DN65955_c1_g1_i5	429	.	G	A	7821.46	.	AC=8;AN=36;SF=0,1	GT:QR:RO:DP:AD:GL:AO:QA	0/1:2059:55:130:55,74:-211.7,0,-146.461:74:2785	TRINITY_DN65955_c1_g1_i5	46422	429	G	A	Q9UBI1 D3DRU7 Q5T8Y9	COMM domain-containing protein 3	Protein Bup;Protein PIL;	PF07258;	GO:0005576;GO:1904813;GO:0005634;GO:0043312;GO:0006355;GO:0006814;GO:0006351;
TRINITY_DN66148_c2_g10_i1;740;T;C	TRINITY_DN66148_c2_g10_i1	740	.	T	C	15369.4	.	AC=18;AN=36;SF=0,1	GT:DP:RO:QR:QA:AO:AD:GL	0/0:140:140:5481:0:0:140,0:0,-42.1442,-492.805	TRINITY_DN66148_c2_g10_i1	47598	740	T	C	Q3MHC1 Q7TMZ6	N-alpha-acetyltransferase 60	Histone acetyltransferase type B protein 4 {ECO:0000250|UniProtKB:Q9H7X0};N-acetyltransferase 15;N-alpha-acetyltransferase F;	PF00583;	GO:0000139;GO:0010485;GO:0004402;GO:0004596;GO:0042803;GO:0008283;GO:0007059;GO:0043967;GO:0017196;GO:0006474;GO:0006334;
TRINITY_DN66332_c6_g1_i2;718;T;G	TRINITY_DN66332_c6_g1_i2	718	.	T	G	53744.72	.	AC=22;AN=36;SF=0,1	GT:DP:QR:RO:QA:GL:AD:AO	0/0:299:11564:299:0:0,-90.008,-1039.98:299,0:0	TRINITY_DN66332_c6_g1_i2	48812	718	T	G	Q2KIR1	U1 small nuclear ribonucleoprotein A		PF00076;	GO:0005654;GO:0005681;GO:0005685;GO:0042802;GO:0003723;GO:0035614;GO:0030619;GO:0000398;
TRINITY_DN66332_c6_g1_i2;759;C;T	TRINITY_DN66332_c6_g1_i2	759	.	C	T	26296.93	.	AC=13;AN=36;SF=0,1	GT:DP:QR:RO:QA:AD:GL:AO	0/0:313:11977:312:0:312,0:0,-93.9214,-1077.01:0	TRINITY_DN66332_c6_g1_i2	48813	759	C	T	Q2KIR1	U1 small nuclear ribonucleoprotein A		PF00076;	GO:0005654;GO:0005681;GO:0005685;GO:0042802;GO:0003723;GO:0035614;GO:0030619;GO:0000398;
TRINITY_DN66644_c8_g1_i4;560;G;A	TRINITY_DN66644_c8_g1_i4	560	.	G	A	44191.01	.	AC=11;AN=36;SF=0,1	GT:DP:QR:RO:QA:GL:AD:AO	0/0:557:21069:553:82:0,-159.607,-1886.91:553,2:2	TRINITY_DN66644_c8_g1_i4	50744	560	G	A	Q9SF85 B3LFB3	Adenosine kinase 1	Adenosine 5'-phosphotransferase 1;	PF00294;	GO:0048046;GO:0009507;GO:0005829;GO:0016020;GO:0005634;GO:0005886;GO:0009506;GO:0004001;GO:0005524;GO:0005507;GO:0006169;GO:0044209;GO:0046686;GO:0080094;GO:0016032;
TRINITY_DN66644_c8_g1_i4;844;C;T	TRINITY_DN66644_c8_g1_i4	844	.	C	T	47027.49	.	AC=11;AN=36;SF=0,1	GT:QA:AO:GL:AD:DP:RO:QR	0/0:123:3:0,-134.535,-1644.86:482,3:485:482:18419	TRINITY_DN66644_c8_g1_i4	50748	844	C	T	Q9SF85 B3LFB3	Adenosine kinase 1	Adenosine 5'-phosphotransferase 1;	PF00294;	GO:0048046;GO:0009507;GO:0005829;GO:0016020;GO:0005634;GO:0005886;GO:0009506;GO:0004001;GO:0005524;GO:0005507;GO:0006169;GO:0044209;GO:0046686;GO:0080094;GO:0016032;
TRINITY_DN66692_c0_g1_i1;505;A;G	TRINITY_DN66692_c0_g1_i1	505	.	A	G	43321.48	.	AC=8;AN=36;SF=0,1	GT:QA:AO:AD:GL:DP:RO:QR	0/0:0:0:1252,0:0,-376.89,-4405.04:1255:1252:48999	TRINITY_DN66692_c0_g1_i1	51245	505	A	G	Q4V7E1	ETS-related transcription factor Elf-3	E74-like factor 3;	PF00178;PF02198;	GO:0005829;GO:0005794;GO:0005654;GO:0005634;GO:0000978;GO:0000981;GO:0003713;GO:0001077;GO:0001824;GO:0030154;GO:0030855;GO:0030198;GO:0006954;GO:0060056;GO:0045892;GO:0006357;
TRINITY_DN66745_c4_g1_i10;1551;A;G	TRINITY_DN66745_c4_g1_i10	1551	.	A	G	990.47	.	AC=8;AN=36;SF=0,1	GT:QA:AO:AD:GL:DP:RO:QR	0/1:1080:28:175,28:-18.0994,0,-489.92:221:175:6411	TRINITY_DN66745_c4_g1_i10	51287	1551	A	G	P49013	Fibropellin-3	Epidermal growth factor-related protein 3;Fibropellin III;Fibropellin-c;SpEGF III;	PF01382;PF00431;PF00008;	GO:0005615;GO:0005509;
TRINITY_DN67349_c1_g1_i6;844;G;T	TRINITY_DN67349_c1_g1_i6	844	.	G	T	3383.92	.	AC=8;AN=36;SF=0,1	GT:QA:AO:AD:GL:DP:RO:QR	0/1:965:27:25,27:-71.4732,0,-69.4064:52:25:942	TRINITY_DN67349_c1_g1_i6	55599	844	G	T	P49069 A1L3Y3	Calcium signal-modulating cyclophilin ligand		PF14963;	GO:0005783;GO:0016021;GO:0016020;GO:0050839;GO:0006952;GO:0007173;GO:0001881;GO:0007165;GO:0016032;
TRINITY_DN67787_c1_g3_i2;1018;T;C	TRINITY_DN67787_c1_g3_i2	1018	.	T	C	8198.68	.	AC=8;AN=36;SF=0,1	GT:AO:AD:GL:QA:RO:QR:DP	0/1:96:64,96:-271.125,0,-165.59:3551:64:2377:161	TRINITY_DN67787_c1_g3_i2	58082	1018	T	C	Q5UQ35	Putative ariadne-like RING finger protein R811		PF01485;	GO:0046872;
TRINITY_DN67787_c1_g3_i2;1162;A;G	TRINITY_DN67787_c1_g3_i2	1162	.	A	G	7251.7	.	AC=8;AN=36;SF=0,1	GT:QA:AO:GL:AD:DP:RO:QR	0/1:3690:100:-282.943,0,-165.248:63,100:164:63:2381	TRINITY_DN67787_c1_g3_i2	58089	1162	A	G	Q5UQ35	Putative ariadne-like RING finger protein R811		PF01485;	GO:0046872;
TRINITY_DN67933_c3_g1_i3;1216;T;C	TRINITY_DN67933_c3_g1_i3	1216	.	T	C	24407.23	.	AC=13;AN=36;SF=0,1	GT:DP:QR:RO:QA:GL:AD:AO	1/1:192:0:0:7325:-658.77,-57.1957,0:0,190:190	TRINITY_DN67933_c3_g1_i3	59378	1216	T	C	O09160	Galactoside 2-alpha-L-fucosyltransferase 1	Alpha(1,2)FT 1;Fucosyltransferase 1;GDP-L-fucose:beta-D-galactoside 2-alpha-L-fucosyltransferase 1;	PF01531;	GO:0032580;GO:0016021;GO:0008107;GO:0005975;GO:0036065;GO:0006486;
TRINITY_DN67991_c0_g1_i3;1328;A;G	TRINITY_DN67991_c0_g1_i3	1328	.	A	G	26676.07	.	AC=8;AN=36;SF=0,1	GT:QR:RO:DP:GL:AD:AO:QA	0/1:13483:341:767:-1267.13,0,-981.408:341,425:425:16661	TRINITY_DN67991_c0_g1_i3	60132	1328	A	G	Q24537 A4V4L8 Q23998 Q24285 Q95SD7	High mobility group protein DSP1	Protein dorsal switch 1;	PF00505;PF09011;	GO:0005634;GO:0005700;GO:0003677;GO:0008301;GO:0003697;GO:0017025;GO:0008134;GO:0006338;GO:0032502;GO:0006268;GO:0035218;GO:0008348;GO:0017055;GO:0000122;GO:0045892;GO:0043388;GO:0007379;
TRINITY_DN68460_c0_g1_i1;460;C;T	TRINITY_DN68460_c0_g1_i1	460	.	C	T	4697.81	.	AC=10;AN=36;SF=0,1	GT:RO:QR:DP:AO:GL:AD:QA	0/0:91:3500:91:0:0,-27.3937,-311.572:91,0:0	TRINITY_DN68460_c0_g1_i1	63938	460	C	T	Q9CRA8 Q8K1J2	Exosome complex component RRP46	Exosome component 5;Ribosomal RNA-processing protein 46;	PF01138;PF03725;	GO:0000177;GO:0000178;GO:0000176;GO:0005730;GO:0005634;GO:0035327;GO:0003723;GO:0051607;GO:0045006;GO:0043928;GO:0071028;GO:0034427;GO:0071051;GO:0006401;GO:0031125;GO:0016075;GO:0034475;
TRINITY_DN68595_c8_g2_i4;960;T;C	TRINITY_DN68595_c8_g2_i4	960	.	T	C	2101.21	.	AC=8;AN=36;SF=0,1	GT:QA:AO:AD:GL:DP:RO:QR	0/1:1651:43:125,43:-98.2376,0,-299.153:168:125:4900	TRINITY_DN68595_c8_g2_i4	64236	960	T	C
TRINITY_DN69136_c4_g2_i4;819;G;A	TRINITY_DN69136_c4_g2_i4	819	.	G	A	8968.81	.	AC=10;AN=36;SF=0,1	GT:QR:RO:DP:AD:GL:AO:QA	0/1:761:20:51:20,31:-94.6266,0,-53.4437:31:1219	TRINITY_DN69136_c4_g2_i4	68858	819	G	A
TRINITY_DN69157_c0_g1_i2;1185;C;G	TRINITY_DN69157_c0_g1_i2	1185	.	C	G	9169.93	.	AC=8;AN=36;SF=0,1	GT:QA:GL:AD:AO:DP:QR:RO	0/0:0:0,-33.1133,-388.387:110,0:0:110:4316:110	TRINITY_DN69157_c0_g1_i2	68982	1185	C	G	Q5R8W8	Pentatricopeptide repeat domain-containing protein 3, mitochondrial	28S ribosomal protein S39, mitochondrial;	PF13041;PF13812;	GO:0005739;GO:0005840;GO:0043024;GO:0019843;GO:0032543;GO:0006417;
TRINITY_DN69584_c1_g4_i1;251;C;T	TRINITY_DN69584_c1_g4_i1	251	.	C	T	2713.19	.	AC=8;AN=36;SF=0,1	GT:QA:GL:AD:AO:DP:QR:RO	0/0:0:0,-31.0061,-358.088:103,0:0:103:3979:103	TRINITY_DN69584_c1_g4_i1	71663	251	C	T	Q9UGU5 O75672 O75673 Q9UMT5	HMG domain-containing protein 4	HMG box-containing protein 4;High mobility group protein 2-like 1;Protein HMGBCG;	PF13775;PF00505;	GO:0016589;GO:0003677;GO:0008333;GO:0030178;GO:0016055;
TRINITY_DN70152_c0_g1_i4;1306;C;T	TRINITY_DN70152_c0_g1_i4	1306	.	C	T	3006.7	.	AC=8;AN=36;SF=0,1	GT:RO:QR:DP:AO:AD:GL:QA	0/0:54:2035:54:0:54,0:0,-16.2556,-183.339:0	TRINITY_DN70152_c0_g1_i4	76520	1306	C	T	Q8NFG4 A6NJJ8 Q6ZRX1 Q96BD2 Q96BE4	Folliculin	BHD skin lesion fibrofolliculoma protein;Birt-Hogg-Dube syndrome protein;	PF16692;	GO:0005929;GO:0005737;GO:0005829;GO:0005764;GO:0005634;GO:0005886;GO:0005085;GO:0032403;GO:0007043;GO:0030097;GO:0001701;GO:2001170;GO:0030308;GO:0030336;GO:1901723;GO:2000506;GO:0070373;GO:0010629;GO:0010823;GO:0051898;GO:1900181;GO:0035024;GO:0032007;GO:0000122;GO:0043065;GO:0010508;GO:0045785;GO:0001934;GO:0032008;GO:0045944;GO:0030511;GO:0032465;GO:0035065;GO:2000973;GO:0001932;GO:0032006;GO:…
TRINITY_DN70680_c4_g3_i1;458;C;T	TRINITY_DN70680_c4_g3_i1	458	.	C	T	8671.08	.	AC=8;AN=36;SF=0,1	GT:AO:GL:AD:QA:RO:QR:DP	0/1:54:-148.426,0,-184.409:64,54:2042:64:2453:118	TRINITY_DN70680_c4_g3_i1	80720	458	C	T	Q5R4J5	Synaptotagmin-1	Synaptotagmin I;	PF00168;	GO:0030054;GO:0042584;GO:0016021;GO:0030672;GO:0005544;GO:0046872;GO:0030154;GO:0007269;
TRINITY_DN70897_c1_g1_i2;1424;G;A	TRINITY_DN70897_c1_g1_i2	1424	.	G	A	20890.89	.	AC=8;AN=36;SF=0,1	GT:QA:AD:GL:AO:DP:QR:RO	0/0:12:545,1:0,-163.162,-1922.45:1:546:21394:545	TRINITY_DN70897_c1_g1_i2	81810	1424	G	A	P07746 Q91200	High mobility group-T protein	HMG-T1;	PF00505;PF09011;	GO:0000790;GO:0003690;
TRINITY_DN71304_c1_g1_i1;1202;T;C	TRINITY_DN71304_c1_g1_i1	1202	.	T	C	371711.11	.	AC=8;AN=36;SF=0,1	GT:DP:RO:QR:QA:AO:GL:AD	0/0:1921:1918:74285:37:1:0,-574.347,-6674.77:1918,1	TRINITY_DN71304_c1_g1_i1	86325	1202	T	C	H2A0L6	Putative beta-hexosaminidase {ECO:0000250|UniProtKB:Q04786}	Beta-N-acetylhexosaminidase {ECO:0000250|UniProtKB:Q04786};Chitobiase {ECO:0000250|UniProtKB:Q04786};N-acetyl-beta-glucosaminidase {ECO:0000250|UniProtKB:Q04786};	PF03173;PF00728;	GO:0005576;GO:0004563;GO:0030246;GO:0005975;GO:0006032;
TRINITY_DN71304_c1_g1_i1;3104;A;G	TRINITY_DN71304_c1_g1_i1	3104	.	A	G	1162159.44	.	AC=12;AN=36;SF=0,1	GT:AD:GL:AO:QA:QR:RO:DP	0/0:4955,13:0,-1459.85,-15701.6:13:396:175015:4955:4981	TRINITY_DN71304_c1_g1_i1	86351	3104	A	G	H2A0L6	Putative beta-hexosaminidase {ECO:0000250|UniProtKB:Q04786}	Beta-N-acetylhexosaminidase {ECO:0000250|UniProtKB:Q04786};Chitobiase {ECO:0000250|UniProtKB:Q04786};N-acetyl-beta-glucosaminidase {ECO:0000250|UniProtKB:Q04786};	PF03173;PF00728;	GO:0005576;GO:0004563;GO:0030246;GO:0005975;GO:0006032;
TRINITY_DN71304_c1_g1_i1;3134;C;T	TRINITY_DN71304_c1_g1_i1	3134	.	C	T	1032182.78	.	AC=12;AN=36;SF=0,1	GT:AO:AD:GL:QA:RO:QR:DP	0/0:9:4275,9:0,-1264.54,-14655:278:4275:163286:4289	TRINITY_DN71304_c1_g1_i1	86352	3134	C	T	H2A0L6	Putative beta-hexosaminidase {ECO:0000250|UniProtKB:Q04786}	Beta-N-acetylhexosaminidase {ECO:0000250|UniProtKB:Q04786};Chitobiase {ECO:0000250|UniProtKB:Q04786};N-acetyl-beta-glucosaminidase {ECO:0000250|UniProtKB:Q04786};	PF03173;PF00728;	GO:0005576;GO:0004563;GO:0030246;GO:0005975;GO:0006032;
TRINITY_DN71304_c1_g1_i1;3142;T;C	TRINITY_DN71304_c1_g1_i1	3142	.	T	C	1057121.67	.	AC=12;AN=36;SF=0,1	GT:AO:GL:AD:QA:RO:QR:DP	0/0:26:0,-1143.9,-13358.1:4024,26:836:4024:149410:4073	TRINITY_DN71304_c1_g1_i1	86353	3142	T	C	H2A0L6	Putative beta-hexosaminidase {ECO:0000250|UniProtKB:Q04786}	Beta-N-acetylhexosaminidase {ECO:0000250|UniProtKB:Q04786};Chitobiase {ECO:0000250|UniProtKB:Q04786};N-acetyl-beta-glucosaminidase {ECO:0000250|UniProtKB:Q04786};	PF03173;PF00728;	GO:0005576;GO:0004563;GO:0030246;GO:0005975;GO:0006032;
TRINITY_DN71304_c1_g1_i1;3179;C;A	TRINITY_DN71304_c1_g1_i1	3179	.	C	A	1069154.44	.	AC=12;AN=36;SF=0,1	GT:AO:GL:AD:QA:RO:QR:DP	0/0:14:0,-1309.63,-15402.8:4473,14:456:4473:171784:4495	TRINITY_DN71304_c1_g1_i1	86355	3179	C	A	H2A0L6	Putative beta-hexosaminidase {ECO:0000250|UniProtKB:Q04786}	Beta-N-acetylhexosaminidase {ECO:0000250|UniProtKB:Q04786};Chitobiase {ECO:0000250|UniProtKB:Q04786};N-acetyl-beta-glucosaminidase {ECO:0000250|UniProtKB:Q04786};	PF03173;PF00728;	GO:0005576;GO:0004563;GO:0030246;GO:0005975;GO:0006032;
TRINITY_DN71304_c1_g1_i1;3196;A;G	TRINITY_DN71304_c1_g1_i1	3196	.	A	G	1043889.44	.	AC=12;AN=36;SF=0,1	GT:QA:AO:AD:GL:DP:RO:QR	0/0:799:24:4351,24:0,-1245.08,-14318:4399:4351:160050	TRINITY_DN71304_c1_g1_i1	86356	3196	A	G	H2A0L6	Putative beta-hexosaminidase {ECO:0000250|UniProtKB:Q04786}	Beta-N-acetylhexosaminidase {ECO:0000250|UniProtKB:Q04786};Chitobiase {ECO:0000250|UniProtKB:Q04786};N-acetyl-beta-glucosaminidase {ECO:0000250|UniProtKB:Q04786};	PF03173;PF00728;	GO:0005576;GO:0004563;GO:0030246;GO:0005975;GO:0006032;
TRINITY_DN71405_c1_g1_i4;364;A;G	TRINITY_DN71405_c1_g1_i4	364	.	A	G	6920.19	.	AC=8;AN=36;SF=0,1	GT:QA:AD:GL:AO:DP:QR:RO	0/0:12:137,1:0,-40.3421,-477.44:1:138:5320:137	TRINITY_DN71405_c1_g1_i4	87111	364	A	G	Q5SSH8 A0AUN6 Q0VGS6 Q8BHV3	Neuferricin	Cytochrome b5 domain-containing protein 2;	PF00173;	GO:0012505;GO:0005576;GO:0016020;GO:0020037;GO:0045666;
TRINITY_DN71668_c4_g1_i1;1504;T;A	TRINITY_DN71668_c4_g1_i1	1504	.	T	A	271910.33	.	AC=28;AN=36;SF=0,1	GT:DP:QR:RO:QA:GL:AD:AO	1/1:985:41:1:36691:-3295.32,-291.276,0:1,979:979	TRINITY_DN71668_c4_g1_i1	89148	1504	T	A	O75439 O60416 Q96FV4	Mitochondrial-processing peptidase subunit beta	Beta-MPP;P-52;	PF00675;PF05193;	GO:0005743;GO:0005759;GO:0005750;GO:0005739;GO:0004222;GO:0008270;GO:0009060;GO:0006851;GO:0006122;GO:0016485;
TRINITY_DN72028_c1_g1_i1;112;G;A	TRINITY_DN72028_c1_g1_i1	112	.	G	A	5168.72	.	AC=9;AN=36;SF=0,1	GT:QA:GL:AD:AO:DP:QR:RO	0/0:0:0,-52.9813,-622.226:176,0:0:176:6928:176	TRINITY_DN72028_c1_g1_i1	92126	112	G	A
TRINITY_DN72028_c1_g1_i1;125;T;A	TRINITY_DN72028_c1_g1_i1	125	.	T	A	8633.14	.	AC=9;AN=36;SF=0,1	GT:QR:RO:DP:AD:GL:AO:QA	0/0:8599:221:222:221,1:0,-65.6287,-772.218:1:12	TRINITY_DN72028_c1_g1_i1	92127	125	T	A
TRINITY_DN72028_c1_g1_i1;403;G;A	TRINITY_DN72028_c1_g1_i1	403	.	G	A	6231.27	.	AC=9;AN=36;SF=0,1	GT:QA:AO:AD:GL:DP:RO:QR	0/0:32:1:153,1:0,-43.1593,-504.538:154:153:5643	TRINITY_DN72028_c1_g1_i1	92130	403	G	A
TRINITY_DN72037_c5_g3_i1;671;G;C	TRINITY_DN72037_c5_g3_i1	671	.	G	C	8561.05	.	AC=8;AN=36;SF=0,1	GT:QR:RO:DP:GL:AD:AO:QA	0/0:8710:223:223:0,-67.1297,-783.387:223,0:0:0	TRINITY_DN72037_c5_g3_i1	92327	671	G	C	Q9VJ38 B7FNL2	39S ribosomal protein L13, mitochondrial		PF00572;	GO:0005762;GO:0005739;GO:0003729;GO:0003735;GO:0032543;GO:0006412;
TRINITY_DN72709_c0_g1_i7;1055;T;C	TRINITY_DN72709_c0_g1_i7	1055	.	T	C	10690.05	.	AC=8;AN=36;SF=0,1	GT:QR:RO:DP:AD:GL:AO:QA	0/0:9982:253:253:253,0:0,-76.1606,-897.715:0:0	TRINITY_DN72709_c0_g1_i7	98004	1055	T	C	P27446	Tyrosine-protein kinase Fyn	Proto-oncogene c-Fyn;p59-Fyn;	PF07714;PF00017;PF00018;	GO:0005524;GO:0046872;GO:0004715;GO:0007275;
TRINITY_DN72709_c0_g1_i7;1484;T;C	TRINITY_DN72709_c0_g1_i7	1484	.	T	C	13370.24	.	AC=8;AN=36;SF=0,1	GT:RO:QR:DP:AO:AD:GL:QA	0/0:305:11933:305:0:305,0:0,-91.8141,-1073.12:0	TRINITY_DN72709_c0_g1_i7	98012	1484	T	C	P27446	Tyrosine-protein kinase Fyn	Proto-oncogene c-Fyn;p59-Fyn;	PF07714;PF00017;PF00018;	GO:0005524;GO:0046872;GO:0004715;GO:0007275;
TRINITY_DN72709_c0_g1_i7;1634;A;G	TRINITY_DN72709_c0_g1_i7	1634	.	A	G	15561.87	.	AC=8;AN=36;SF=0,1	GT:QA:GL:AD:AO:DP:QR:RO	0/0:0:0,-93.3193,-1073.09:310,0:0:312:11935:310	TRINITY_DN72709_c0_g1_i7	98015	1634	A	G	P27446	Tyrosine-protein kinase Fyn	Proto-oncogene c-Fyn;p59-Fyn;	PF07714;PF00017;PF00018;	GO:0005524;GO:0046872;GO:0004715;GO:0007275;
TRINITY_DN73205_c0_g1_i1;377;A;G	TRINITY_DN73205_c0_g1_i1	377	.	A	G	71985.96	.	AC=28;AN=36;SF=0,1	GT:QA:AD:GL:AO:DP:QR:RO	0/1:5950:179,152:-435.631,0,-515.75:152:331:6841:179	TRINITY_DN73205_c0_g1_i1	102273	377	A	G	O35015 Q799L9	UPF0748 protein YngK		PF02638;
TRINITY_DN73259_c0_g1_i3;39;T;C	TRINITY_DN73259_c0_g1_i3	39	.	T	C	17157.58	.	AC=15;AN=36;SF=0,1	GT:QA:AO:AD:GL:DP:RO:QR	0/0:0:0:180,0:0,-54.1854,-640.064:180:180:7116	TRINITY_DN73259_c0_g1_i3	102767	39	T	C	P25708 Q148I2	NADH dehydrogenase [ubiquinone] flavoprotein 1, mitochondrial	Complex I-51kD;NADH dehydrogenase flavoprotein 1;NADH-ubiquinone oxidoreductase 51 kDa subunit;	PF01512;PF10589;PF10531;	GO:0005829;GO:0005747;GO:0051539;GO:0010181;GO:0046872;GO:0051287;GO:0008137;GO:0042775;
TRINITY_DN73650_c0_g1_i3;457;G;A	TRINITY_DN73650_c0_g1_i3	457	.	G	A	8127.66	.	AC=8;AN=36;SF=0,1	GT:QA:AO:AD:GL:DP:RO:QR	0/0:0:0:240,0:0,-72.2472,-829.742:240:240:9225	TRINITY_DN73650_c0_g1_i3	106473	457	G	A	Q5R9W4	Oxysterol-binding protein-related protein 9		PF01237;PF00169;	GO:0005794;GO:0031902;GO:0008289;GO:0006869;
TRINITY_DN73926_c0_g1_i3;1192;T;G	TRINITY_DN73926_c0_g1_i3	1192	.	T	G	5692.52	.	AC=9;AN=36;SF=0,1	GT:RO:QR:DP:AO:GL:AD:QA	0/1:65:2574:122:57:-157.655,0,-195.062:65,57:2158	TRINITY_DN73926_c0_g1_i3	109661	1192	T	G	Q17R89 A6NCP5 A8MQB2 O75160 Q7Z5Z7 Q9Y4Q4	Rho GTPase-activating protein 44	NPC-A-10;Rho-type GTPase-activating protein RICH2;RhoGAP interacting with CIP4 homologs protein 2;	PF03114;PF00620;	GO:0030054;GO:0005829;GO:0043197;GO:0031256;GO:0055037;GO:0005096;GO:0005543;GO:0048365;GO:0006887;GO:0098886;GO:0035021;GO:0098887;GO:0032956;GO:0061001;GO:0051056;GO:0007165;
TRINITY_DN73926_c0_g1_i3;967;G;A	TRINITY_DN73926_c0_g1_i3	967	.	G	A	5457.69	.	AC=9;AN=36;SF=0,1	GT:DP:RO:QR:QA:AO:AD:GL	0/1:102:55:2157:1779:47:55,47:-129.6,0,-163.592	TRINITY_DN73926_c0_g1_i3	109659	967	G	A	Q17R89 A6NCP5 A8MQB2 O75160 Q7Z5Z7 Q9Y4Q4	Rho GTPase-activating protein 44	NPC-A-10;Rho-type GTPase-activating protein RICH2;RhoGAP interacting with CIP4 homologs protein 2;	PF03114;PF00620;	GO:0030054;GO:0005829;GO:0043197;GO:0031256;GO:0055037;GO:0005096;GO:0005543;GO:0048365;GO:0006887;GO:0098886;GO:0035021;GO:0098887;GO:0032956;GO:0061001;GO:0051056;GO:0007165;
TRINITY_DN74020_c1_g1_i9;1002;G;A	TRINITY_DN74020_c1_g1_i9	1002	.	G	A	6979.62	.	AC=9;AN=36;SF=0,1	GT:DP:RO:QR:QA:AO:AD:GL	0/0:133:133:5116:0:0:133,0:0,-40.037,-460.312	TRINITY_DN74020_c1_g1_i9	110090	1002	G	A	P20695	Interferon-related developmental regulator 1	IRPR;Nerve growth factor-inducible protein PC4;	PF05004;PF04836;	GO:0005737;GO:0005634;GO:0005886;GO:0061629;GO:0014009;GO:0042692;GO:0007405;GO:0051091;GO:0045944;
TRINITY_DN74402_c0_g1_i10;239;G;A	TRINITY_DN74402_c0_g1_i10	239	.	G	A	3532.31	.	AC=8;AN=36;SF=0,1	GT:GL:AD:AO:QA:QR:RO:DP	0/0:0,-49.072,-566.191:166,1:1:12:6307:166:167	TRINITY_DN74402_c0_g1_i10	114459	239	G	A	P46409	Glutathione S-transferase Mu 1	GST Mu I;GST class-mu;	PF00043;PF02798;	GO:0005737;GO:0004364;GO:0008152;
TRINITY_DN74717_c1_g2_i2;599;A;G	TRINITY_DN74717_c1_g2_i2	599	.	A	G	9899.38	.	AC=10;AN=36;SF=0,1	GT:DP:RO:QR:QA:AO:GL:AD	0/1:428:377:14674:1935:51:-45.4949,0,-1190.74:377,51	TRINITY_DN74717_c1_g2_i2	117963	599	A	G
TRINITY_DN76271_c0_g1_i2;1428;G;A	TRINITY_DN76271_c0_g1_i2	1428	.	G	A	86890.09	.	AC=26;AN=36;SF=0,1	GT:DP:RO:QR:QA:AO:AD:GL	0/1:598:305:11879:11311:293:305,293:-837.228,0,-888.25	TRINITY_DN76271_c0_g1_i2	133635	1428	G	A	Q8BTU1 P70212 Q3T9D6	Cilia- and flagella-associated protein 20	Gene trap locus 3 protein;	PF05018;	GO:0005814;GO:0036064;GO:0005929;GO:0070062;GO:0005874;GO:0005634;GO:0003723;GO:0060271;GO:2000147;GO:2000253;GO:0018095;GO:0060296;
TRINITY_DN76940_c1_g1_i1;13;A;G	TRINITY_DN76940_c1_g1_i1	13	.	A	G	4486.23	.	AC=8;AN=36;SF=0,1	GT:QA:GL:AD:AO:DP:QR:RO	0/1:446:-22.7849,0,-130.552:44,12:12:56:1649:44	TRINITY_DN76940_c1_g1_i1	140541	13	A	G
TRINITY_DN77264_c2_g2_i1;753;T;C	TRINITY_DN77264_c2_g2_i1	753	.	T	C	179013.27	.	AC=8;AN=36;SF=0,1	GT:QA:AO:AD:GL:DP:RO:QR	0/1:77173:2005:1622,2005:-5846.14,0,-4623.71:3634:1622:63578	TRINITY_DN77264_c2_g2_i1	144812	753	T	C	P11833	Tubulin beta chain	Beta-tubulin;	PF00091;PF03953;	GO:0005737;GO:0005874;GO:0005525;GO:0003924;GO:0005200;GO:0007017;
TRINITY_DN77456_c3_g1_i9;376;C;T	TRINITY_DN77456_c3_g1_i9	376	.	C	T	342.28	.	AC=10;AN=36;SF=0,1	GT:AD:GL:AO:QA:QR:RO:DP	0/0:161,2:0,-44.7729,-485.55:2:53:5973:161:163	TRINITY_DN77456_c3_g1_i9	147251	376	C	T
TRINITY_DN77767_c2_g1_i7;961;T;C	TRINITY_DN77767_c2_g1_i7	961	.	T	C	44527.87	.	AC=18;AN=36;SF=0,1	GT:AO:AD:GL:QA:RO:QR:DP	1/1:315:0,315:-1093.25,-94.8245,0:12157:0:0:315	TRINITY_DN77767_c2_g1_i7	150923	961	T	C	Q6AYJ3	Spermatogenesis associated 6-like protein		PF14909;
TRINITY_DN78269_c1_g2_i2;120;A;G	TRINITY_DN78269_c1_g2_i2	120	.	A	G	7840.71	.	AC=8;AN=36;SF=0,1	GT:DP:RO:QR:QA:AO:GL:AD	0/0:208:208:8234:0:0:0,-62.6142,-740.564:208,0	TRINITY_DN78269_c1_g2_i2	156077	120	A	G	Q64459	Cytochrome P450 3A11	CYPIIIA11;Cytochrome P-450IIIAM1;Cytochrome P-450UT;	PF00067;	GO:0005789;GO:0031090;GO:0070330;GO:0101020;GO:0020037;GO:0005506;GO:0004497;GO:0016491;
TRINITY_DN78445_c1_g1_i5;861;A;C	TRINITY_DN78445_c1_g1_i5	861	.	A	C	13269.64	.	AC=10;AN=36;SF=0,1	GT:RO:QR:DP:AO:AD:GL:QA	0/0:169:6686:169:0:169,0:0,-50.8741,-601.422:0	TRINITY_DN78445_c1_g1_i5	158201	861	A	C
TRINITY_DN78642_c1_g1_i2;1617;A;T	TRINITY_DN78642_c1_g1_i2	1617	.	A	T	29823.08	.	AC=18;AN=36;SF=0,1	GT:QA:GL:AD:AO:DP:QR:RO	0/0:12:0,-69.06,-780.639:232,1:1:234:8692:232	TRINITY_DN78642_c1_g1_i2	161018	1617	A	T	Q6P6Z8 Q6GP46	2-oxoglutarate dehydrogenase, mitochondrial	2-oxoglutarate dehydrogenase complex component E1;Alpha-ketoglutarate dehydrogenase;	PF16078;PF00676;PF16870;PF02779;	GO:0005759;GO:0046872;GO:0004591;GO:0030976;GO:0006096;GO:0006099;
TRINITY_DN78666_c0_g1_i1;1758;G;T	TRINITY_DN78666_c0_g1_i1	1758	.	G	T	12516.82	.	AC=8;AN=36;SF=0,1	GT:AO:GL:AD:QA:RO:QR:DP	0/0:0:0,-36.7257,-420.131:122,0:0:122:4669:122	TRINITY_DN78666_c0_g1_i1	161433	1758	G	T	A0M8U1	Suppressor of tumorigenicity 7 protein homolog		PF04184;	GO:0016021;
TRINITY_DN78835_c0_g1_i11;71;T;C	TRINITY_DN78835_c0_g1_i11	71	.	T	C	6627.92	.	AC=8;AN=36;SF=0,1	GT:RO:QR:DP:AO:GL:AD:QA	0/1:97:3804:148:51:-137.883,0,-291.556:97,51:2025	TRINITY_DN78835_c0_g1_i11	162956	71	T	C	P55735 A8MV37 B4DXJ1 Q5BJF0 Q9BRM6 Q9BUG7	Protein SEC13 homolog {ECO:0000305}	GATOR complex protein SEC13 {ECO:0000305};SEC13-like protein 1;SEC13-related protein;	PF00400;	GO:0005829;GO:0005789;GO:0012507;GO:0070062;GO:0061700;GO:0000139;GO:0043231;GO:0005765;GO:0005635;GO:0031080;GO:0005654;GO:0042802;GO:0019886;GO:0002474;GO:0048208;GO:0006886;GO:0051028;GO:0032008;GO:0007062;
TRINITY_DN78991_c1_g1_i2;1214;C;T	TRINITY_DN78991_c1_g1_i2	1214	.	C	T	28018.21	.	AC=11;AN=36;SF=0,1	GT:GL:AD:AO:QA:QR:RO:DP	0/1:-203.744,0,-222.085:79,70:70:2761:2965:79:149	TRINITY_DN78991_c1_g1_i2	165222	1214	C	T
TRINITY_DN78991_c1_g1_i2;643;G;A	TRINITY_DN78991_c1_g1_i2	643	.	G	A	24696	.	AC=11;AN=36;SF=0,1	GT:DP:QR:RO:QA:AD:GL:AO	0/1:117:2134:57:2165:57,59:-159.981,0,-157.178:59	TRINITY_DN78991_c1_g1_i2	165216	643	G	A
TRINITY_DN79203_c0_g1_i2;2534;A;G	TRINITY_DN79203_c0_g1_i2	2534	.	A	G	54324.07	.	AC=9;AN=36;SF=0,1	GT:DP:RO:QR:QA:AO:AD:GL	0/0:710:707:25803:69:2:707,2:0,-207.073,-2313.89	TRINITY_DN79203_c0_g1_i2	167936	2534	A	G	Q91YE8 Q8C592	Synaptopodin-2	Myopodin;	PF00595;	GO:0015629;GO:0005829;GO:0005925;GO:0043231;GO:0005634;GO:0001725;GO:0030018;GO:0071889;GO:0003779;GO:0051393;GO:0031005;GO:0051371;GO:0032233;GO:0030335;GO:2000298;
TRINITY_DN79203_c0_g1_i2;2900;C;T	TRINITY_DN79203_c0_g1_i2	2900	.	C	T	46798.19	.	AC=10;AN=36;SF=0,1	GT:QA:GL:AD:AO:DP:QR:RO	0/1:14189:-1045.98,0,-1124.06:390,373:373:764:15058:390	TRINITY_DN79203_c0_g1_i2	167939	2900	C	T	Q91YE8 Q8C592	Synaptopodin-2	Myopodin;	PF00595;	GO:0015629;GO:0005829;GO:0005925;GO:0043231;GO:0005634;GO:0001725;GO:0030018;GO:0071889;GO:0003779;GO:0051393;GO:0031005;GO:0051371;GO:0032233;GO:0030335;GO:2000298;
TRINITY_DN79203_c0_g1_i2;3251;C;A	TRINITY_DN79203_c0_g1_i2	3251	.	C	A	30115.82	.	AC=10;AN=36;SF=0,1	GT:DP:QR:RO:QA:AD:GL:AO	0/1:593:12080:321:10326:321,271:-750.148,0,-907.893:271	TRINITY_DN79203_c0_g1_i2	167949	3251	C	A	Q91YE8 Q8C592	Synaptopodin-2	Myopodin;	PF00595;	GO:0015629;GO:0005829;GO:0005925;GO:0043231;GO:0005634;GO:0001725;GO:0030018;GO:0071889;GO:0003779;GO:0051393;GO:0031005;GO:0051371;GO:0032233;GO:0030335;GO:2000298;
TRINITY_DN79230_c0_g3_i2;228;C;T	TRINITY_DN79230_c0_g3_i2	228	.	C	T	45108.5	.	AC=28;AN=36;SF=0,1	GT:QR:RO:DP:AD:GL:AO:QA	1/1:37:1:164:1,162:-552.338,-45.615,0:162:6179	TRINITY_DN79230_c0_g3_i2	168164	228	C	T
TRINITY_DN79245_c0_g2_i3;95;C;T	TRINITY_DN79245_c0_g2_i3	95	.	C	T	46243.17	.	AC=26;AN=36;SF=0,1	GT:AO:GL:AD:QA:RO:QR:DP	0/1:91:-247.474,0,-399.847:140,91:3522:140:5217:231	TRINITY_DN79245_c0_g2_i3	167702	95	C	T	B5FXN8 B5FXP4 B5FXP5 B5FXP6	THO complex subunit 4	Aly/REF export factor;	PF13865;PF00076;	GO:0005737;GO:0016607;GO:0003723;GO:0006397;GO:0051028;GO:0008380;
TRINITY_DN79548_c0_g2_i2;1040;G;A	TRINITY_DN79548_c0_g2_i2	1040	.	G	A	43623.27	.	AC=10;AN=36;SF=0,1	GT:QA:AO:GL:AD:DP:RO:QR	0/1:14635:394:-1055.84,0,-1344.54:470,394:870:470:17847	TRINITY_DN79548_c0_g2_i2	172346	1040	G	A	Q54TR1	Counting factor associated protein D		PF08246;PF00112;	GO:0031410;GO:0005576;GO:0005615;GO:0005764;GO:1903665;GO:1903669;GO:0072659;GO:0031288;GO:0030435;
TRINITY_DN79548_c0_g2_i2;1808;C;T	TRINITY_DN79548_c0_g2_i2	1808	.	C	T	22715.01	.	AC=8;AN=36;SF=0,1	GT:DP:RO:QR:QA:AO:GL:AD	0/1:482:210:8188:10514:269:-801.154,0,-592.087:210,269	TRINITY_DN79548_c0_g2_i2	172361	1808	C	T	Q54TR1	Counting factor associated protein D		PF08246;PF00112;	GO:0031410;GO:0005576;GO:0005615;GO:0005764;GO:1903665;GO:1903669;GO:0072659;GO:0031288;GO:0030435;
TRINITY_DN79732_c0_g1_i2;602;T;C	TRINITY_DN79732_c0_g1_i2	602	.	T	C	12124.76	.	AC=10;AN=36;SF=0,1	GT:QA:AO:AD:GL:DP:RO:QR	1/1:3828:99:0,99:-344.524,-29.802,0:99:0:0	TRINITY_DN79732_c0_g1_i2	174827	602	T	C	A4ZNR4	Protein naked cuticle homolog 2	Protein naked cuticle homolog 2-A;		GO:0005737;GO:0005886;GO:0005509;GO:0070121;GO:0090090;GO:0060061;GO:0016055;
TRINITY_DN80030_c0_g1_i3;2375;A;T	TRINITY_DN80030_c0_g1_i3	2375	.	A	T	10799.01	.	AC=11;AN=36;SF=0,1	GT:DP:QR:RO:QA:GL:AD:AO	0/0:80:3149:80:0:0,-24.0824,-283.467:80,0:0	TRINITY_DN80030_c0_g1_i3	179429	2375	A	T	Q29XZ0 Q3KPJ5 Q5VSY5 Q8IZF9	Periostin	Osteoblast-specific factor 2;	PF02469;	GO:0031012;GO:0005615;GO:0031594;GO:0005578;GO:0005802;GO:0008201;GO:0046872;GO:1990523;GO:0007155;GO:0044344;GO:0071560;GO:0071356;GO:0071307;GO:0030198;GO:0001953;GO:1900025;GO:1990138;GO:1904209;GO:0014911;GO:0008593;GO:0003073;GO:0032355;GO:0001666;GO:0009612;GO:0014850;GO:0001501;
TRINITY_DN80304_c0_g1_i1;2699;G;A	TRINITY_DN80304_c0_g1_i1	2699	.	G	A	7570	.	AC=10;AN=36;SF=0,1	GT:RO:QR:DP:AO:AD:GL:QA	0/0:169:6459:169:0:169,0:0,-50.8741,-581.054:0	TRINITY_DN80304_c0_g1_i1	183545	2699	G	A	P52800	Ephrin-B2	ELF-2;EPH-related receptor tyrosine kinase ligand 5;HTK ligand;	PF00812;	GO:0005925;GO:0016021;GO:0005886;GO:0046875;GO:0004713;GO:0005102;GO:0009887;GO:0007411;GO:0048514;GO:0007155;GO:0016477;GO:0002042;GO:0048013;GO:0007611;GO:0001945;GO:0010839;GO:1904782;GO:0072178;GO:0018108;GO:1903849;GO:2000727;GO:0008284;GO:0010628;GO:1900273;GO:1904783;GO:1903078;GO:0050920;GO:0048167;GO:0031295;GO:0048845;
TRINITY_DN80532_c1_g1_i1;318;T;C	TRINITY_DN80532_c1_g1_i1	318	.	T	C	7873.66	.	AC=8;AN=36;SF=0,1	GT:AO:GL:AD:QA:RO:QR:DP	0/1:48:-127.623,0,-191.728:66,48:1797:66:2510:114	TRINITY_DN80532_c1_g1_i1	186969	318	T	C	Q8C1Y8 Q3U891	Vacuolar fusion protein CCZ1 homolog		PF08217;	GO:0016235;GO:0005829;GO:0043231;GO:0005765;GO:0031982;GO:0005085;GO:0016192;
TRINITY_DN80848_c0_g2_i2;4650;A;G	TRINITY_DN80848_c0_g2_i2	4650	.	A	G	5118.28	.	AC=8;AN=36;SF=0,1	GT:QR:RO:DP:GL:AD:AO:QA	0/1:2776:73:153:-225.201,0,-203.89:73,80:80:3013	TRINITY_DN80848_c0_g2_i2	191835	4650	A	G	A7Z019	Transcription activator BRG1	ATP-dependent helicase SMARCA4;BRG1-associated factor 190A;Protein brahma homolog 1;SNF2-beta;SWI/SNF-related matrix-associated actin-dependent regulator of chromatin subfamily A member 4;	PF07533;PF00439;PF00271;PF07529;PF08880;PF14619;PF00176;	GO:0071565;GO:0071564;GO:0016514;GO:0005524;GO:0016887;GO:0003682;GO:0004386;GO:0042393;GO:0043044;GO:0016569;GO:0007399;GO:0006355;GO:0006351;
TRINITY_DN81370_c2_g3_i4;1752;A;G	TRINITY_DN81370_c2_g3_i4	1752	.	A	G	80326.18	.	AC=12;AN=36;SF=0,1	GT:DP:RO:QR:QA:AO:GL:AD	0/0:902:899:34261:110:3:0,-261.27,-3070.32:899,3	TRINITY_DN81370_c2_g3_i4	199070	1752	A	G	Q1HG43 Q8N6K9 Q96MI4	Dual oxidase maturation factor 1	Dual oxidase activator 1;Numb-interacting protein;	PF10204;	GO:0005789;GO:0016021;GO:0016020;GO:0005886;GO:0042743;GO:0045666;GO:2000379;GO:0015031;GO:0050727;GO:2000609;
TRINITY_DN81767_c0_g1_i2;1052;T;A	TRINITY_DN81767_c0_g1_i2	1052	.	T	A	43638.87	.	AC=8;AN=36;SF=0,1	GT:QA:AO:GL:AD:DP:RO:QR	0/0:12:1:0,-280.784,-3210.85:935,1:937:935:35727	TRINITY_DN81767_c0_g1_i2	205557	1052	T	A	P72745	Universal stress protein Slr1101		PF00582;	GO:0006950;
TRINITY_DN81767_c0_g1_i2;1073;C;T	TRINITY_DN81767_c0_g1_i2	1073	.	C	T	43224.39	.	AC=8;AN=36;SF=0,1	GT:QA:AO:AD:GL:DP:RO:QR	0/0:0:0:950,0:0,-285.978,-3344.42:952:950:37202	TRINITY_DN81767_c0_g1_i2	205559	1073	C	T	P72745	Universal stress protein Slr1101		PF00582;	GO:0006950;
TRINITY_DN81767_c0_g1_i2;1094;T;C	TRINITY_DN81767_c0_g1_i2	1094	.	T	C	40198.92	.	AC=8;AN=36;SF=0,1	GT:DP:QR:RO:QA:AD:GL:AO	0/0:875:34082:870:32:870,1:0,-259.318,-3061.02:1	TRINITY_DN81767_c0_g1_i2	205560	1094	T	C	P72745	Universal stress protein Slr1101		PF00582;	GO:0006950;
TRINITY_DN81831_c0_g1_i2;107;A;G	TRINITY_DN81831_c0_g1_i2	107	.	A	G	17578.14	.	AC=26;AN=36;SF=0,1	GT:RO:QR:DP:AO:GL:AD:QA	0/1:31:1154:48:17:-43.1982,0,-89.6769:31,17:637	TRINITY_DN81831_c0_g1_i2	206460	107	A	G
TRINITY_DN81843_c0_g1_i8;388;G;A	TRINITY_DN81843_c0_g1_i8	388	.	G	A	16716.55	.	AC=8;AN=36;SF=0,1	GT:DP:RO:QR:QA:AO:AD:GL	0/1:119:72:2670:1730:45:72,45:-120.553,0,-205.076	TRINITY_DN81843_c0_g1_i8	206693	388	G	A
TRINITY_DN82037_c1_g1_i3;90;T;C	TRINITY_DN82037_c1_g1_i3	90	.	T	C	11498.73	.	AC=8;AN=36;SF=0,1	GT:DP:RO:QR:QA:AO:GL:AD	0/0:222:222:8476:0:0:0,-66.8287,-762.406:222,0	TRINITY_DN82037_c1_g1_i3	210329	90	T	C
TRINITY_DN82293_c0_g1_i3;1776;A;G	TRINITY_DN82293_c0_g1_i3	1776	.	A	G	5246.91	.	AC=8;AN=36;SF=0,1	GT:AO:GL:AD:QA:RO:QR:DP	0/0:1:0,-34.3269,-432.793:122,1:27:122:4840:123	TRINITY_DN82293_c0_g1_i3	214065	1776	A	G
TRINITY_DN82293_c0_g1_i3;2264;C;T	TRINITY_DN82293_c0_g1_i3	2264	.	C	T	2645.01	.	AC=8;AN=36;SF=0,1	GT:AD:GL:AO:QA:QR:RO:DP	0/0:116,0:0,-34.9195,-389.506:0:0:4328:116:116	TRINITY_DN82293_c0_g1_i3	214071	2264	C	T
TRINITY_DN82456_c0_g2_i4;777;T;C	TRINITY_DN82456_c0_g2_i4	777	.	T	C	30323.31	.	AC=8;AN=36;SF=0,1	GT:DP:QR:RO:QA:GL:AD:AO	0/1:475:8352:219:9854:-743.447,0,-608.443:219,255:255	TRINITY_DN82456_c0_g2_i4	217073	777	T	C	Q8R081 O54789 Q499X2 Q8K0S7	Heterogeneous nuclear ribonucleoprotein L		PF00076;	GO:0005737;GO:0070062;GO:0030529;GO:0016020;GO:0005654;GO:0005634;GO:0045120;GO:0035770;GO:0097157;GO:0003723;GO:0044212;GO:0006397;GO:0000381;
TRINITY_DN82647_c0_g1_i1;486;G;A	TRINITY_DN82647_c0_g1_i1	486	.	G	A	20247.08	.	AC=22;AN=36;SF=0,1	GT:QA:AO:GL:AD:DP:RO:QR	0/0:0:0:0,-25.2865,-291.6:84,0:85:84:3245	TRINITY_DN82647_c0_g1_i1	219287	486	G	A	Q04451	Glycine--tRNA ligase	Diadenosine tetraphosphate synthetase;Glycyl-tRNA synthetase;	PF03129;PF00587;PF00458;	GO:0005737;GO:0005524;GO:0004820;GO:0046983;GO:0015966;GO:0006426;
TRINITY_DN82967_c0_g1_i1;1650;T;A	TRINITY_DN82967_c0_g1_i1	1650	.	T	A	23181.22	.	AC=10;AN=36;SF=0,1	GT:DP:RO:QR:QA:AO:GL:AD	0/0:290:290:11287:0:0:0,-87.2987,-1015.04:290,0	TRINITY_DN82967_c0_g1_i1	224846	1650	T	A	P14576 Q3UWX8 Q9CWH7 Q9D008	Signal recognition particle 54 kDa protein		PF00448;PF02881;PF02978;	GO:0005737;GO:0005829;GO:0016607;GO:0005634;GO:0005786;GO:0008312;GO:0008144;GO:0030942;GO:0019003;GO:0005525;GO:0003924;GO:0043021;GO:0003723;GO:0006614;
TRINITY_DN83167_c1_g1_i1;235;A;G	TRINITY_DN83167_c1_g1_i1	235	.	A	G	61986.7	.	AC=25;AN=36;SF=0,1	GT:AD:GL:AO:QA:QR:RO:DP	0/0:287,2:0,-80.0685,-986.839:2:73:11050:287:289	TRINITY_DN83167_c1_g1_i1	228147	235	A	G	Q96I12	26S proteasome non-ATPase regulatory subunit 2	26S proteasome regulatory subunit RPN1;26S proteasome regulatory subunit S2;26S proteasome subunit p97;Protein 55.11;Tumor necrosis factor type 1 receptor-associated protein 2;	PF01851;	GO:0005829;GO:0070062;GO:0005576;GO:1904813;GO:0016020;GO:0005654;GO:0005634;GO:0022624;GO:0000502;GO:0005838;GO:0008540;GO:0034515;GO:0034774;GO:0030234;GO:0031145;GO:0002479;GO:0038095;GO:0000165;GO:0090090;GO:0010972;GO:0051436;GO:0043312;GO:0038061;GO:0090263;GO:0051437;GO:0043687;GO:0043161;GO:0016579;GO:0000209;GO:0006521;GO:0043488;GO:0061418;GO:0031146;GO:0002223;GO:0050852;GO:0055085;GO:…
TRINITY_DN83655_c1_g3_i2;174;A;T	TRINITY_DN83655_c1_g3_i2	174	.	A	T	15767.96	.	AC=10;AN=36;SF=0,1	GT:DP:QR:RO:QA:AD:GL:AO	0/0:194:7459:193:0:193,0:0,-58.0988,-670.817:0	TRINITY_DN83655_c1_g3_i2	237003	174	A	T	Q1JPZ7 Q801W4	Pre-mRNA-processing factor 39	PRP39 homolog;		GO:0000243;GO:0005685;GO:0071004;GO:0000395;
TRINITY_DN83881_c0_g1_i5;2647;A;G	TRINITY_DN83881_c0_g1_i5	2647	.	A	G	10730.11	.	AC=10;AN=36;SF=0,1	GT:QA:GL:AD:AO:DP:QR:RO	0/1:1974:-148.952,0,-119.459:43,53:53:96:1646:43	TRINITY_DN83881_c0_g1_i5	241017	2647	A	G	P45954 B4DQ51 Q5SQN6 Q96CX7	Short/branched chain specific acyl-CoA dehydrogenase, mitochondrial	2-methyl branched chain acyl-CoA dehydrogenase;2-methylbutyryl-coenzyme A dehydrogenase;	PF00441;PF02770;PF02771;	GO:0070062;GO:0005759;GO:0005739;GO:0003995;GO:0050660;GO:0009083;GO:0006631;
TRINITY_DN83881_c0_g1_i5;2710;A;G	TRINITY_DN83881_c0_g1_i5	2710	.	A	G	7906.99	.	AC=10;AN=36;SF=0,1	GT:DP:RO:QR:QA:AO:AD:GL	0/1:87:38:1458:1898:49:38,49:-144.831,0,-105.265	TRINITY_DN83881_c0_g1_i5	241019	2710	A	G	P45954 B4DQ51 Q5SQN6 Q96CX7	Short/branched chain specific acyl-CoA dehydrogenase, mitochondrial	2-methyl branched chain acyl-CoA dehydrogenase;2-methylbutyryl-coenzyme A dehydrogenase;	PF00441;PF02770;PF02771;	GO:0070062;GO:0005759;GO:0005739;GO:0003995;GO:0050660;GO:0009083;GO:0006631;
TRINITY_DN83987_c1_g1_i3;1066;G;A	TRINITY_DN83987_c1_g1_i3	1066	.	G	A	11542.89	.	AC=13;AN=36;SF=0,1	GT:DP:QR:RO:QA:GL:AD:AO	0/0:135:5162:135:0:0,-40.639,-464.471:135,0:0	TRINITY_DN83987_c1_g1_i3	243170	1066	G	A	Q8BK64 Q8R3E6	Activator of 90 kDa heat shock protein ATPase homolog 1		PF09229;PF08327;	GO:0005737;GO:0005829;GO:0005783;GO:0070062;GO:0001671;GO:0045296;GO:0051087;GO:0006457;GO:0006950;
TRINITY_DN84149_c1_g1_i8;1514;T;A	TRINITY_DN84149_c1_g1_i8	1514	.	T	A	6252.42	.	AC=8;AN=36;SF=0,1	GT:QA:AD:GL:AO:DP:QR:RO	0/1:2810:52,73:-215.376,0,-137.065:73:125:1939:52	TRINITY_DN84149_c1_g1_i8	246582	1514	T	A	Q9WVG6 Q3TYB9 Q8K1Y5 Q91W24 Q99KX8	Histone-arginine methyltransferase CARM1	Coactivator-associated arginine methyltransferase 1;Protein arginine N-methyltransferase 4;	PF11531;	GO:0005737;GO:0005829;GO:0005654;GO:0005634;GO:0043234;GO:0090575;GO:0042054;GO:0035642;GO:0008469;GO:0030374;GO:0070577;GO:0042803;GO:0008276;GO:0016274;GO:0035242;GO:0001105;GO:0003713;GO:0044212;GO:0007568;GO:0060350;GO:0034969;GO:0034971;GO:0034970;GO:0016571;GO:0030520;GO:0030518;GO:2000171;GO:0032091;GO:0008284;GO:0045600;GO:0051092;GO:0045944;GO:0071168;GO:0006479;GO:0003420;GO:0033146;GO:…
TRINITY_DN84536_c0_g1_i2;1515;T;C	TRINITY_DN84536_c0_g1_i2	1515	.	T	C	5024.92	.	AC=8;AN=36;SF=0,1	GT:QR:RO:DP:AD:GL:AO:QA	0/1:1173:31:83:31,52:-158.951,0,-80.8386:52:2042	TRINITY_DN84536_c0_g1_i2	253700	1515	T	C	Q761V0 Q8CFM5 Q91ZQ2	Sodium- and chloride-dependent glycine transporter 2	Solute carrier family 6 member 5;	PF00209;	GO:0005887;GO:0005886;GO:0015375;GO:0046872;GO:0005328;GO:0036233;GO:0060012;
TRINITY_DN84559_c0_g1_i2;1793;T;C	TRINITY_DN84559_c0_g1_i2	1793	.	T	C	10388.42	.	AC=8;AN=36;SF=0,1	GT:DP:QR:RO:QA:GL:AD:AO	0/1:168:3419:88:3000:-219.678,0,-257.364:88,79:79	TRINITY_DN84559_c0_g1_i2	254024	1793	T	C	Q8BL06 Q149D8 Q149D9 Q6NZE1 Q8BZ28 Q9D2I9	Inactive ubiquitin carboxyl-terminal hydrolase 54	Inactive ubiquitin-specific peptidase 54;	PF00443;	GO:0036459;GO:0016579;
TRINITY_DN84662_c0_g1_i1;1385;C;T	TRINITY_DN84662_c0_g1_i1	1385	.	C	T	9444.85	.	AC=10;AN=36;SF=0,1	GT:DP:RO:QR:QA:AO:GL:AD	0/0:178:176:6809:0:0:0,-52.9813,-612.178:176,0	TRINITY_DN84662_c0_g1_i1	256311	1385	C	T	Q6VH22 Q6NZK1 Q80TI4 Q80W19 Q9DAB0	Intraflagellar transport protein 172 homolog	Protein wimple;	PF00400;	GO:0005930;GO:0036064;GO:0005929;GO:1903561;GO:0030992;GO:0031514;GO:0097598;GO:0097225;GO:0097228;GO:0060348;GO:0007420;GO:0060271;GO:0031122;GO:0007368;GO:0009953;GO:0008544;GO:0007507;GO:0001947;GO:0061525;GO:0035735;GO:0070986;GO:0060173;GO:0050680;GO:0001843;GO:0021915;GO:0001841;GO:1905515;GO:0007219;GO:0060021;GO:0045880;GO:0016485;GO:0008589;GO:0007224;GO:0021522;
TRINITY_DN84662_c0_g1_i1;1430;T;C	TRINITY_DN84662_c0_g1_i1	1430	.	T	C	10188.36	.	AC=10;AN=36;SF=0,1	GT:QA:AO:GL:AD:DP:RO:QR	0/0:0:0:0,-55.9916,-651.281:186,0:186:186:7240	TRINITY_DN84662_c0_g1_i1	256313	1430	T	C	Q6VH22 Q6NZK1 Q80TI4 Q80W19 Q9DAB0	Intraflagellar transport protein 172 homolog	Protein wimple;	PF00400;	GO:0005930;GO:0036064;GO:0005929;GO:1903561;GO:0030992;GO:0031514;GO:0097598;GO:0097225;GO:0097228;GO:0060348;GO:0007420;GO:0060271;GO:0031122;GO:0007368;GO:0009953;GO:0008544;GO:0007507;GO:0001947;GO:0061525;GO:0035735;GO:0070986;GO:0060173;GO:0050680;GO:0001843;GO:0021915;GO:0001841;GO:1905515;GO:0007219;GO:0060021;GO:0045880;GO:0016485;GO:0008589;GO:0007224;GO:0021522;
TRINITY_DN84662_c0_g1_i1;1448;T;C	TRINITY_DN84662_c0_g1_i1	1448	.	T	C	9615.41	.	AC=10;AN=36;SF=0,1	GT:AO:AD:GL:QA:RO:QR:DP	0/0:0:188,0:0,-56.5936,-652.724:0:188:7256:188	TRINITY_DN84662_c0_g1_i1	256314	1448	T	C	Q6VH22 Q6NZK1 Q80TI4 Q80W19 Q9DAB0	Intraflagellar transport protein 172 homolog	Protein wimple;	PF00400;	GO:0005930;GO:0036064;GO:0005929;GO:1903561;GO:0030992;GO:0031514;GO:0097598;GO:0097225;GO:0097228;GO:0060348;GO:0007420;GO:0060271;GO:0031122;GO:0007368;GO:0009953;GO:0008544;GO:0007507;GO:0001947;GO:0061525;GO:0035735;GO:0070986;GO:0060173;GO:0050680;GO:0001843;GO:0021915;GO:0001841;GO:1905515;GO:0007219;GO:0060021;GO:0045880;GO:0016485;GO:0008589;GO:0007224;GO:0021522;
TRINITY_DN84662_c0_g1_i1;1643;T;C	TRINITY_DN84662_c0_g1_i1	1643	.	T	C	9257.66	.	AC=10;AN=36;SF=0,1	GT:QR:RO:DP:GL:AD:AO:QA	0/0:4936:132:132:0,-39.736,-444.163:132,0:0:0	TRINITY_DN84662_c0_g1_i1	256317	1643	T	C	Q6VH22 Q6NZK1 Q80TI4 Q80W19 Q9DAB0	Intraflagellar transport protein 172 homolog	Protein wimple;	PF00400;	GO:0005930;GO:0036064;GO:0005929;GO:1903561;GO:0030992;GO:0031514;GO:0097598;GO:0097225;GO:0097228;GO:0060348;GO:0007420;GO:0060271;GO:0031122;GO:0007368;GO:0009953;GO:0008544;GO:0007507;GO:0001947;GO:0061525;GO:0035735;GO:0070986;GO:0060173;GO:0050680;GO:0001843;GO:0021915;GO:0001841;GO:1905515;GO:0007219;GO:0060021;GO:0045880;GO:0016485;GO:0008589;GO:0007224;GO:0021522;
TRINITY_DN84662_c0_g1_i1;2066;C;T	TRINITY_DN84662_c0_g1_i1	2066	.	C	T	6135.96	.	AC=10;AN=36;SF=0,1	GT:GL:AD:AO:QA:QR:RO:DP	0/0:0,-29.5009,-339.999:98,0:0:0:3783:98:98	TRINITY_DN84662_c0_g1_i1	256322	2066	C	T	Q6VH22 Q6NZK1 Q80TI4 Q80W19 Q9DAB0	Intraflagellar transport protein 172 homolog	Protein wimple;	PF00400;	GO:0005930;GO:0036064;GO:0005929;GO:1903561;GO:0030992;GO:0031514;GO:0097598;GO:0097225;GO:0097228;GO:0060348;GO:0007420;GO:0060271;GO:0031122;GO:0007368;GO:0009953;GO:0008544;GO:0007507;GO:0001947;GO:0061525;GO:0035735;GO:0070986;GO:0060173;GO:0050680;GO:0001843;GO:0021915;GO:0001841;GO:1905515;GO:0007219;GO:0060021;GO:0045880;GO:0016485;GO:0008589;GO:0007224;GO:0021522;
TRINITY_DN84662_c0_g1_i1;2078;T;C	TRINITY_DN84662_c0_g1_i1	2078	.	T	C	6423.05	.	AC=10;AN=36;SF=0,1	GT:RO:QR:DP:AO:AD:GL:QA	0/0:100:3647:100:0:100,0:0,-30.103,-327.96:0	TRINITY_DN84662_c0_g1_i1	256323	2078	T	C	Q6VH22 Q6NZK1 Q80TI4 Q80W19 Q9DAB0	Intraflagellar transport protein 172 homolog	Protein wimple;	PF00400;	GO:0005930;GO:0036064;GO:0005929;GO:1903561;GO:0030992;GO:0031514;GO:0097598;GO:0097225;GO:0097228;GO:0060348;GO:0007420;GO:0060271;GO:0031122;GO:0007368;GO:0009953;GO:0008544;GO:0007507;GO:0001947;GO:0061525;GO:0035735;GO:0070986;GO:0060173;GO:0050680;GO:0001843;GO:0021915;GO:0001841;GO:1905515;GO:0007219;GO:0060021;GO:0045880;GO:0016485;GO:0008589;GO:0007224;GO:0021522;
TRINITY_DN84662_c0_g1_i1;314;C;T	TRINITY_DN84662_c0_g1_i1	314	.	C	T	10309.91	.	AC=10;AN=36;SF=0,1	GT:AO:GL:AD:QA:RO:QR:DP	0/0:0:0,-46.9607,-538.899:156,0:0:156:5990:156	TRINITY_DN84662_c0_g1_i1	256295	314	C	T	Q6VH22 Q6NZK1 Q80TI4 Q80W19 Q9DAB0	Intraflagellar transport protein 172 homolog	Protein wimple;	PF00400;	GO:0005930;GO:0036064;GO:0005929;GO:1903561;GO:0030992;GO:0031514;GO:0097598;GO:0097225;GO:0097228;GO:0060348;GO:0007420;GO:0060271;GO:0031122;GO:0007368;GO:0009953;GO:0008544;GO:0007507;GO:0001947;GO:0061525;GO:0035735;GO:0070986;GO:0060173;GO:0050680;GO:0001843;GO:0021915;GO:0001841;GO:1905515;GO:0007219;GO:0060021;GO:0045880;GO:0016485;GO:0008589;GO:0007224;GO:0021522;
TRINITY_DN84662_c0_g1_i1;826;T;C	TRINITY_DN84662_c0_g1_i1	826	.	T	C	8741.5	.	AC=10;AN=36;SF=0,1	GT:DP:QR:RO:QA:AD:GL:AO	0/0:181:6902:180:12:180,1:0,-53.2864,-619.703:1	TRINITY_DN84662_c0_g1_i1	256302	826	T	C	Q6VH22 Q6NZK1 Q80TI4 Q80W19 Q9DAB0	Intraflagellar transport protein 172 homolog	Protein wimple;	PF00400;	GO:0005930;GO:0036064;GO:0005929;GO:1903561;GO:0030992;GO:0031514;GO:0097598;GO:0097225;GO:0097228;GO:0060348;GO:0007420;GO:0060271;GO:0031122;GO:0007368;GO:0009953;GO:0008544;GO:0007507;GO:0001947;GO:0061525;GO:0035735;GO:0070986;GO:0060173;GO:0050680;GO:0001843;GO:0021915;GO:0001841;GO:1905515;GO:0007219;GO:0060021;GO:0045880;GO:0016485;GO:0008589;GO:0007224;GO:0021522;
TRINITY_DN84683_c0_g1_i3;2882;G;T	TRINITY_DN84683_c0_g1_i3	2882	.	G	T	8112.44	.	AC=8;AN=36;SF=0,1	GT:QA:AO:GL:AD:DP:RO:QR	0/0:0:0:0,-28.8989,-315.496:96,0:96:96:3505	TRINITY_DN84683_c0_g1_i3	256601	2882	G	T	A4IHD2	Helicase ARIP4	Androgen receptor-interacting protein 4;RAD54-like protein 2;	PF00271;PF00176;	GO:0005634;GO:0005524;GO:0003677;GO:0004386;
TRINITY_DN84683_c0_g1_i3;4685;T;C	TRINITY_DN84683_c0_g1_i3	4685	.	T	C	5782.94	.	AC=8;AN=36;SF=0,1	GT:RO:QR:DP:AO:GL:AD:QA	0/0:79:3064:80:0:0,-23.7814,-275.513:79,0:0	TRINITY_DN84683_c0_g1_i3	256620	4685	T	C	A4IHD2	Helicase ARIP4	Androgen receptor-interacting protein 4;RAD54-like protein 2;	PF00271;PF00176;	GO:0005634;GO:0005524;GO:0003677;GO:0004386;
TRINITY_DN84841_c3_g2_i3;937;A;T	TRINITY_DN84841_c3_g2_i3	937	.	A	T	25148.81	.	AC=10;AN=36;SF=0,1	GT:QA:AD:GL:AO:DP:QR:RO	0/1:8352:239,224:-611.544,0,-680.676:224:467:9121:239	TRINITY_DN84841_c3_g2_i3	259494	937	A	T	Q9UL16 C9JH28 Q05BA3 Q5VU18	Cilia- and flagella-associated protein 45 {ECO:0000312|HGNC:HGNC:17229}	Coiled-coil domain-containing protein 19 {ECO:0000312|HGNC:HGNC:17229};Nasopharyngeal epithelium-specific protein 1 {ECO:0000312|EMBL:AAD55817.1};		GO:0005929;GO:0005654;GO:0005634;
TRINITY_DN84929_c1_g1_i2;2518;G;A	TRINITY_DN84929_c1_g1_i2	2518	.	G	A	38715.04	.	AC=28;AN=36;SF=0,1	GT:QA:GL:AD:AO:DP:QR:RO	0/1:2996:-214.511,0,-311.606:104,79:79:184:4076:104	TRINITY_DN84929_c1_g1_i2	261693	2518	G	A	Q60716 Q8VBU4	Prolyl 4-hydroxylase subunit alpha-2	Procollagen-proline,2-oxoglutarate-4-dioxygenase subunit alpha-2;	PF13640;PF08336;	GO:0005829;GO:0005783;GO:0005788;GO:0043231;GO:0005654;GO:0016222;GO:0005506;GO:0031418;GO:0016702;GO:0004656;GO:0018401;
TRINITY_DN85128_c1_g1_i12;891;A;T	TRINITY_DN85128_c1_g1_i12	891	.	A	T	17103.51	.	AC=16;AN=36;SF=0,1	GT:DP:QR:RO:QA:AD:GL:AO	0/0:186:7255:185:27:185,1:0,-53.2918,-649.841:1	TRINITY_DN85128_c1_g1_i12	266097	891	A	T	Q4R7Z9 Q4R6T1	Intraflagellar transport protein 56 {ECO:0000250|UniProtKB:Q8BS45}	Tetratricopeptide repeat protein 26;		GO:0005929;GO:0030992;GO:0060271;GO:0042073;GO:0007224;
TRINITY_DN85208_c0_g1_i4;448;G;A	TRINITY_DN85208_c0_g1_i4	448	.	G	A	18394.8	.	AC=15;AN=36;SF=0,1	GT:AO:GL:AD:QA:RO:QR:DP	0/0:0:0,-47.8638,-529.665:159,0:0:159:5887:159	TRINITY_DN85208_c0_g1_i4	267926	448	G	A	Q63722 P70640	Protein jagged-1		PF01414;PF00008;PF07645;PF12661;PF07657;	GO:0005912;GO:0016324;GO:0016021;GO:0005886;GO:0005509;GO:0005112;GO:0031100;GO:0042491;GO:0001709;GO:0072015;GO:0045596;GO:0072006;GO:0007219;GO:0045747;GO:0042127;
TRINITY_DN85223_c1_g4_i3;1103;A;G	TRINITY_DN85223_c1_g4_i3	1103	.	A	G	12700.16	.	AC=8;AN=36;SF=0,1	GT:QA:AO:GL:AD:DP:RO:QR	0/0:32:1:0,-18.7759,-234.605:72,1:73:72:2641	TRINITY_DN85223_c1_g4_i3	268433	1103	A	G	Q8VE79 Q99KS4 Q9D2Z5	Interferon-induced helicase C domain-containing protein 1	Helicase with 2 CARD domains;Interferon induced with helicase C domain protein 1;Melanoma differentiation-associated protein 5;RIG-I-like receptor 2;	PF16739;PF00271;PF04851;PF11648;	GO:0005737;GO:0005634;GO:0005524;GO:0003677;GO:0003725;GO:0004386;GO:0042802;GO:0043021;GO:0003727;GO:0008270;GO:0071360;GO:0045087;GO:0039530;GO:0032727;GO:1902741;GO:0032728;GO:0035549;GO:2000778;GO:0060760;GO:1904469;GO:0016925;GO:0009615;
TRINITY_DN85223_c1_g4_i3;1127;A;G	TRINITY_DN85223_c1_g4_i3	1127	.	A	G	11887.42	.	AC=8;AN=36;SF=0,1	GT:DP:QR:RO:QA:GL:AD:AO	0/0:69:2596:69:0:0,-20.7711,-233.765:69,0:0	TRINITY_DN85223_c1_g4_i3	268434	1127	A	G	Q8VE79 Q99KS4 Q9D2Z5	Interferon-induced helicase C domain-containing protein 1	Helicase with 2 CARD domains;Interferon induced with helicase C domain protein 1;Melanoma differentiation-associated protein 5;RIG-I-like receptor 2;	PF16739;PF00271;PF04851;PF11648;	GO:0005737;GO:0005634;GO:0005524;GO:0003677;GO:0003725;GO:0004386;GO:0042802;GO:0043021;GO:0003727;GO:0008270;GO:0071360;GO:0045087;GO:0039530;GO:0032727;GO:1902741;GO:0032728;GO:0035549;GO:2000778;GO:0060760;GO:1904469;GO:0016925;GO:0009615;
TRINITY_DN85223_c1_g4_i3;1664;G;A	TRINITY_DN85223_c1_g4_i3	1664	.	G	A	10899.15	.	AC=8;AN=36;SF=0,1	GT:DP:QR:RO:QA:AD:GL:AO	0/0:59:2339:59:0:59,0:0,-17.7608,-210.667:0	TRINITY_DN85223_c1_g4_i3	268448	1664	G	A	Q8VE79 Q99KS4 Q9D2Z5	Interferon-induced helicase C domain-containing protein 1	Helicase with 2 CARD domains;Interferon induced with helicase C domain protein 1;Melanoma differentiation-associated protein 5;RIG-I-like receptor 2;	PF16739;PF00271;PF04851;PF11648;	GO:0005737;GO:0005634;GO:0005524;GO:0003677;GO:0003725;GO:0004386;GO:0042802;GO:0043021;GO:0003727;GO:0008270;GO:0071360;GO:0045087;GO:0039530;GO:0032727;GO:1902741;GO:0032728;GO:0035549;GO:2000778;GO:0060760;GO:1904469;GO:0016925;GO:0009615;
TRINITY_DN85223_c1_g4_i3;758;A;G	TRINITY_DN85223_c1_g4_i3	758	.	A	G	11145.09	.	AC=8;AN=36;SF=0,1	GT:DP:RO:QR:QA:AO:GL:AD	0/0:68:67:2654:0:0:0,-20.169,-238.846:67,0	TRINITY_DN85223_c1_g4_i3	268428	758	A	G	Q8VE79 Q99KS4 Q9D2Z5	Interferon-induced helicase C domain-containing protein 1	Helicase with 2 CARD domains;Interferon induced with helicase C domain protein 1;Melanoma differentiation-associated protein 5;RIG-I-like receptor 2;	PF16739;PF00271;PF04851;PF11648;	GO:0005737;GO:0005634;GO:0005524;GO:0003677;GO:0003725;GO:0004386;GO:0042802;GO:0043021;GO:0003727;GO:0008270;GO:0071360;GO:0045087;GO:0039530;GO:0032727;GO:1902741;GO:0032728;GO:0035549;GO:2000778;GO:0060760;GO:1904469;GO:0016925;GO:0009615;
TRINITY_DN85247_c1_g1_i5;1173;T;C	TRINITY_DN85247_c1_g1_i5	1173	.	T	C	10387.94	.	AC=9;AN=36;SF=0,1	GT:AO:AD:GL:QA:RO:QR:DP	0/1:63:93,63:-172.688,0,-275.7:2439:93:3585:156	TRINITY_DN85247_c1_g1_i5	268855	1173	T	C	Q8R322 A3KGV8 Q3TT10 Q3TU23 Q3UD65 Q8BT16 Q9D4A6	Nucleoporin GLE1	GLE1-like protein;	PF07817;	GO:0005737;GO:0005829;GO:0005615;GO:0016020;GO:0031965;GO:0044614;GO:0005730;GO:0042802;GO:0000822;GO:0005543;GO:0031369;GO:0006406;GO:0016973;GO:0006446;GO:0006449;
TRINITY_DN85390_c1_g1_i4;1057;G;C	TRINITY_DN85390_c1_g1_i4	1057	.	G	C	8415.67	.	AC=19;AN=36;SF=0,1	GT:RO:QR:DP:AO:AD:GL:QA	1/1:0:0:35:35:0,35:-121.938,-10.5361,0:1352	TRINITY_DN85390_c1_g1_i4	272129	1057	G	C	Q8WXA3 B3KXB2 B4DFR0 Q5TC48 Q8IW33 Q96P51 Q9P1Z1	RUN and FYVE domain-containing protein 2	Rab4-interacting protein related;	PF01363;PF02759;	GO:0005634;GO:0046872;
TRINITY_DN85479_c1_g2_i6;223;T;C	TRINITY_DN85479_c1_g2_i6	223	.	T	C	23117.88	.	AC=28;AN=36;SF=0,1	GT:DP:QR:RO:QA:GL:AD:AO	0/1:36:504:13:833:-64.4229,0,-34.8656:13,23:23	TRINITY_DN85479_c1_g2_i6	274466	223	T	C	Q8BUV3 E9QKJ1	Gephyrin		PF00994;PF03454;PF03453;	GO:0030054;GO:0005737;GO:0005856;GO:0030425;GO:0019897;GO:0060077;GO:0005622;GO:0043025;GO:0098794;GO:0045211;GO:0099572;GO:0005524;GO:0008092;GO:0046872;GO:0061598;GO:0043546;GO:0061599;GO:0008940;GO:0098879;GO:0007529;GO:0097112;GO:0072579;GO:0098880;GO:0006777;GO:0018315;GO:0032324;GO:0098970;GO:0010038;
TRINITY_DN85502_c1_g1_i1;1722;T;C	TRINITY_DN85502_c1_g1_i1	1722	.	T	C	33343.4	.	AC=22;AN=36;SF=0,1	GT:DP:QR:RO:QA:GL:AD:AO	0/0:228:8480:226:41:0,-64.504,-758.803:226,1:1	TRINITY_DN85502_c1_g1_i1	275160	1722	T	C	Q6Y685 Q05A66 Q6Y686	Transforming acidic coiled-coil-containing protein 1		PF05010;	GO:0005737;GO:0015630;GO:0005815;GO:0030496;GO:0005634;GO:0019904;GO:0007049;GO:0051301;GO:0008283;GO:0021987;GO:0022027;GO:0000226;GO:0022008;GO:0032886;
TRINITY_DN85627_c1_g1_i1;146;C;G	TRINITY_DN85627_c1_g1_i1	146	.	C	G	7218.18	.	AC=8;AN=36;SF=0,1	GT:DP:RO:QR:QA:AO:GL:AD	0/0:179:174:6668:41:1:0,-48.9597,-595.887:174,1	TRINITY_DN85627_c1_g1_i1	277518	146	C	G	Q14678 A2A2W8 D3DRH3 Q5W0W0 Q8IY65 Q8WX74	KN motif and ankyrin repeat domain-containing protein 1	Ankyrin repeat domain-containing protein 15;Kidney ankyrin repeat-containing protein;	PF12796;PF12075;	GO:0005737;GO:0005634;GO:0005886;GO:0032587;GO:0008013;GO:0030837;GO:0030336;GO:0046627;GO:2000393;GO:0010977;GO:0035024;GO:1900028;GO:1900025;GO:0035413;GO:0030177;GO:0090303;GO:2000114;GO:0006355;GO:0006351;
TRINITY_DN85649_c0_g1_i4;2248;T;C	TRINITY_DN85649_c0_g1_i4	2248	.	T	C	33916.03	.	AC=23;AN=36;SF=0,1	GT:RO:QR:DP:AO:GL:AD:QA	0/1:50:1902:81:31:-85.4221,0,-146.999:50,31:1217	TRINITY_DN85649_c0_g1_i4	278031	2248	T	C	H2A0N4	Protein PIF		PF01607;PF00092;	GO:0005576;GO:0008061;GO:0006030;
TRINITY_DN85649_c0_g1_i4;2466;T;C	TRINITY_DN85649_c0_g1_i4	2466	.	T	C	29441.91	.	AC=24;AN=36;SF=0,1	GT:RO:QR:DP:AO:GL:AD:QA	0/1:43:1691:91:48:-136.611,0,-125.008:43,48:1820	TRINITY_DN85649_c0_g1_i4	278037	2466	T	C	H2A0N4	Protein PIF		PF01607;PF00092;	GO:0005576;GO:0008061;GO:0006030;
TRINITY_DN85835_c1_g1_i1;1014;C;T	TRINITY_DN85835_c1_g1_i1	1014	.	C	T	12207.46	.	AC=10;AN=36;SF=0,1	GT:DP:RO:QR:QA:AO:GL:AD	0/1:241:139:5288:3926:101:-280.941,0,-403.418:139,101	TRINITY_DN85835_c1_g1_i1	281820	1014	C	T	Q9Y2G1 O43582 Q9P1Q6	Myelin regulatory factor	Myelin gene regulatory factor;	PF13887;PF13888;PF05224;PF13884;	GO:0005829;GO:0005789;GO:0005794;GO:0016021;GO:0005654;GO:0005634;GO:0003677;GO:0008233;GO:0003700;GO:0032286;GO:0022010;GO:0014003;GO:0048709;GO:0031643;GO:0045893;GO:0006351;
TRINITY_DN85835_c1_g1_i1;3468;C;T	TRINITY_DN85835_c1_g1_i1	3468	.	C	T	17507.4	.	AC=8;AN=36;SF=0,1	GT:AO:GL:AD:QA:RO:QR:DP	0/0:1:0,-89.5653,-1053.5:308,1:37:308:11753:310	TRINITY_DN85835_c1_g1_i1	281862	3468	C	T	Q9Y2G1 O43582 Q9P1Q6	Myelin regulatory factor	Myelin gene regulatory factor;	PF13887;PF13888;PF05224;PF13884;	GO:0005829;GO:0005789;GO:0005794;GO:0016021;GO:0005654;GO:0005634;GO:0003677;GO:0008233;GO:0003700;GO:0032286;GO:0022010;GO:0014003;GO:0048709;GO:0031643;GO:0045893;GO:0006351;
TRINITY_DN86295_c3_g1_i8;648;A;G	TRINITY_DN86295_c3_g1_i8	648	.	A	G	15970.03	.	AC=10;AN=36;SF=0,1	GT:AO:GL:AD:QA:RO:QR:DP	0/0:0:0,-62.3132,-731.791:207,0:0:207:8136:207	TRINITY_DN86295_c3_g1_i8	293162	648	A	G	Q5F362	Cell cycle control protein 50A	P4-ATPase flippase complex beta subunit TMEM30A;Transmembrane protein 30A;	PF03381;	GO:0016324;GO:0005794;GO:0016021;GO:0030658;GO:0015914;
TRINITY_DN86534_c0_g1_i8;262;C;T	TRINITY_DN86534_c0_g1_i8	262	.	C	T	14631.48	.	AC=10;AN=36;SF=0,1	GT:QA:AO:GL:AD:DP:RO:QR	0/0:0:0:0,-42.4452,-488.136:141,0:141:141:5427	TRINITY_DN86534_c0_g1_i8	301590	262	C	T	A4QP81	Putative ferric-chelate reductase 1		PF03351;PF02014;	GO:0016021;GO:0016491;
TRINITY_DN86534_c1_g1_i1;2331;C;T	TRINITY_DN86534_c1_g1_i1	2331	.	C	T	13075.74	.	AC=9;AN=36;SF=0,1	GT:QA:AD:GL:AO:DP:QR:RO	0/0:0:172,0:0,-51.7772,-600.769:0:173:6680:172	TRINITY_DN86534_c1_g1_i1	301660	2331	C	T	Q6INU7	Putative ferric-chelate reductase 1		PF03188;PF03351;PF02014;	GO:0016021;GO:0016491;
[truncated: 25 more rows]

## Sheet: readme
Table S9 List of transcripts showing significant differential splicing (adjusted pvalue<0.01) in Juvenile and Mantle dataset
DEGs : differentially expressed genes (adjusted pvalue < 0.05) in albino phenotype P. margaritifera individuals versus black wild-type phenotype
P. Auffret et al., 04/2019
Tracing key genes associated with Pinctada margaritifera albino phenotype from juvenile to cultured pearl harvest stages by multiple whole transcriptome sequencing
